# Supplementary material for: Association of temporary Environmental Protection Agency regulation suspension with industrial economic viability and local air quality in California, United States
Source: Environ Sci Eur. 2021 Apr 21;33(1):52. doi: 10.1186/s12302-021-00489-9 (PMC8058586; doi:10.1186/s12302-021-00489-9)
Supplement: Supplementary file 1 — Additional file 1. California.csv [file 12302_2021_489_MOESM1_ESM.csv]

Date	Source	Site ID	POC	Daily Mean PM2.5 Concentration	UNITS	DAILY_AQI_VALUE	Site Name	DAILY_OBS_COUNT	PERCENT_COMPLETE	AQS_PARAMETER_CODE	AQS_PARAMETER_DESC	CBSA_CODE	CBSA_NAME	STATE_CODE	STATE	COUNTY_CODE	COUNTY	SITE_LATITUDE	SITE_LONGITUDE
01/01/2020	AirNow	060010007	3	8.6	ug/m3 LC	36	Livermore	1	100.0000	88101	PM2.5 - Local Conditions	41860	San Francisco-Oakland-Hayward, CA	06	California	001	Alameda	37.687526	-121.784217
01/02/2020	AirNow	060010007	3	4.5	ug/m3 LC	19	Livermore	1	100.0000	88101	PM2.5 - Local Conditions	41860	San Francisco-Oakland-Hayward, CA	06	California	001	Alameda	37.687526	-121.784217
01/03/2020	AirNow	060010007	3	14.4	ug/m3 LC	56	Livermore	1	100.0000	88101	PM2.5 - Local Conditions	41860	San Francisco-Oakland-Hayward, CA	06	California	001	Alameda	37.687526	-121.784217
01/04/2020	AirNow	060010007	3	10.9	ug/m3 LC	45	Livermore	1	100.0000	88101	PM2.5 - Local Conditions	41860	San Francisco-Oakland-Hayward, CA	06	California	001	Alameda	37.687526	-121.784217
01/05/2020	AirNow	060010007	3	7.8	ug/m3 LC	33	Livermore	1	100.0000	88101	PM2.5 - Local Conditions	41860	San Francisco-Oakland-Hayward, CA	06	California	001	Alameda	37.687526	-121.784217
01/06/2020	AirNow	060010007	3	6.1	ug/m3 LC	25	Livermore	1	100.0000	88101	PM2.5 - Local Conditions	41860	San Francisco-Oakland-Hayward, CA	06	California	001	Alameda	37.687526	-121.784217
01/07/2020	AirNow	060010007	3	6.9	ug/m3 LC	29	Livermore	1	100.0000	88101	PM2.5 - Local Conditions	41860	San Francisco-Oakland-Hayward, CA	06	California	001	Alameda	37.687526	-121.784217
01/08/2020	AirNow	060010007	3	3	ug/m3 LC	13	Livermore	1	100.0000	88101	PM2.5 - Local Conditions	41860	San Francisco-Oakland-Hayward, CA	06	California	001	Alameda	37.687526	-121.784217
01/09/2020	AirNow	060010007	3	6	ug/m3 LC	25	Livermore	1	100.0000	88101	PM2.5 - Local Conditions	41860	San Francisco-Oakland-Hayward, CA	06	California	001	Alameda	37.687526	-121.784217
01/10/2020	AirNow	060010007	3	5.5	ug/m3 LC	23	Livermore	1	100.0000	88101	PM2.5 - Local Conditions	41860	San Francisco-Oakland-Hayward, CA	06	California	001	Alameda	37.687526	-121.784217
01/11/2020	AirNow	060010007	3	5.9	ug/m3 LC	25	Livermore	1	100.0000	88101	PM2.5 - Local Conditions	41860	San Francisco-Oakland-Hayward, CA	06	California	001	Alameda	37.687526	-121.784217
01/12/2020	AirNow	060010007	3	5.8	ug/m3 LC	24	Livermore	1	100.0000	88101	PM2.5 - Local Conditions	41860	San Francisco-Oakland-Hayward, CA	06	California	001	Alameda	37.687526	-121.784217
01/13/2020	AirNow	060010007	3	2.9	ug/m3 LC	12	Livermore	1	100.0000	88101	PM2.5 - Local Conditions	41860	San Francisco-Oakland-Hayward, CA	06	California	001	Alameda	37.687526	-121.784217
01/14/2020	AirNow	060010007	3	4.7	ug/m3 LC	20	Livermore	1	100.0000	88101	PM2.5 - Local Conditions	41860	San Francisco-Oakland-Hayward, CA	06	California	001	Alameda	37.687526	-121.784217
01/15/2020	AirNow	060010007	3	5.7	ug/m3 LC	24	Livermore	1	100.0000	88101	PM2.5 - Local Conditions	41860	San Francisco-Oakland-Hayward, CA	06	California	001	Alameda	37.687526	-121.784217
01/16/2020	AirNow	060010007	3	2.1	ug/m3 LC	9	Livermore	1	100.0000	88101	PM2.5 - Local Conditions	41860	San Francisco-Oakland-Hayward, CA	06	California	001	Alameda	37.687526	-121.784217
01/17/2020	AirNow	060010007	3	5.7	ug/m3 LC	24	Livermore	1	100.0000	88101	PM2.5 - Local Conditions	41860	San Francisco-Oakland-Hayward, CA	06	California	001	Alameda	37.687526	-121.784217
01/18/2020	AirNow	060010007	3	5.8	ug/m3 LC	24	Livermore	1	100.0000	88101	PM2.5 - Local Conditions	41860	San Francisco-Oakland-Hayward, CA	06	California	001	Alameda	37.687526	-121.784217
01/19/2020	AirNow	060010007	3	8.9	ug/m3 LC	37	Livermore	1	100.0000	88101	PM2.5 - Local Conditions	41860	San Francisco-Oakland-Hayward, CA	06	California	001	Alameda	37.687526	-121.784217
01/20/2020	AirNow	060010007	3	16.1	ug/m3 LC	59	Livermore	1	100.0000	88101	PM2.5 - Local Conditions	41860	San Francisco-Oakland-Hayward, CA	06	California	001	Alameda	37.687526	-121.784217
01/21/2020	AirNow	060010007	3	2.6	ug/m3 LC	11	Livermore	1	100.0000	88101	PM2.5 - Local Conditions	41860	San Francisco-Oakland-Hayward, CA	06	California	001	Alameda	37.687526	-121.784217
01/22/2020	AirNow	060010007	3	3.7	ug/m3 LC	15	Livermore	1	100.0000	88101	PM2.5 - Local Conditions	41860	San Francisco-Oakland-Hayward, CA	06	California	001	Alameda	37.687526	-121.784217
01/23/2020	AirNow	060010007	3	7.4	ug/m3 LC	31	Livermore	1	100.0000	88101	PM2.5 - Local Conditions	41860	San Francisco-Oakland-Hayward, CA	06	California	001	Alameda	37.687526	-121.784217
01/24/2020	AirNow	060010007	3	8.1	ug/m3 LC	34	Livermore	1	100.0000	88101	PM2.5 - Local Conditions	41860	San Francisco-Oakland-Hayward, CA	06	California	001	Alameda	37.687526	-121.784217
01/25/2020	AirNow	060010007	3	7.2	ug/m3 LC	30	Livermore	1	100.0000	88101	PM2.5 - Local Conditions	41860	San Francisco-Oakland-Hayward, CA	06	California	001	Alameda	37.687526	-121.784217
01/26/2020	AirNow	060010007	3	2.9	ug/m3 LC	12	Livermore	1	100.0000	88101	PM2.5 - Local Conditions	41860	San Francisco-Oakland-Hayward, CA	06	California	001	Alameda	37.687526	-121.784217
01/27/2020	AirNow	060010007	3	3.5	ug/m3 LC	15	Livermore	1	100.0000	88101	PM2.5 - Local Conditions	41860	San Francisco-Oakland-Hayward, CA	06	California	001	Alameda	37.687526	-121.784217
01/28/2020	AirNow	060010007	3	3.7	ug/m3 LC	15	Livermore	1	100.0000	88101	PM2.5 - Local Conditions	41860	San Francisco-Oakland-Hayward, CA	06	California	001	Alameda	37.687526	-121.784217
01/29/2020	AirNow	060010007	3	6.1	ug/m3 LC	25	Livermore	1	100.0000	88101	PM2.5 - Local Conditions	41860	San Francisco-Oakland-Hayward, CA	06	California	001	Alameda	37.687526	-121.784217
01/30/2020	AirNow	060010007	3	6.8	ug/m3 LC	28	Livermore	1	100.0000	88101	PM2.5 - Local Conditions	41860	San Francisco-Oakland-Hayward, CA	06	California	001	Alameda	37.687526	-121.784217
01/31/2020	AirNow	060010007	3	10.7	ug/m3 LC	45	Livermore	1	100.0000	88101	PM2.5 - Local Conditions	41860	San Francisco-Oakland-Hayward, CA	06	California	001	Alameda	37.687526	-121.784217
02/01/2020	AirNow	060010007	3	14.6	ug/m3 LC	56	Livermore	1	100.0000	88101	PM2.5 - Local Conditions	41860	San Francisco-Oakland-Hayward, CA	06	California	001	Alameda	37.687526	-121.784217
02/02/2020	AirNow	060010007	3	6.3	ug/m3 LC	26	Livermore	1	100.0000	88101	PM2.5 - Local Conditions	41860	San Francisco-Oakland-Hayward, CA	06	California	001	Alameda	37.687526	-121.784217
02/03/2020	AirNow	060010007	3	2.3	ug/m3 LC	10	Livermore	1	100.0000	88101	PM2.5 - Local Conditions	41860	San Francisco-Oakland-Hayward, CA	06	California	001	Alameda	37.687526	-121.784217
02/04/2020	AirNow	060010007	3	1.8	ug/m3 LC	8	Livermore	1	100.0000	88101	PM2.5 - Local Conditions	41860	San Francisco-Oakland-Hayward, CA	06	California	001	Alameda	37.687526	-121.784217
02/05/2020	AirNow	060010007	3	5.3	ug/m3 LC	22	Livermore	1	100.0000	88101	PM2.5 - Local Conditions	41860	San Francisco-Oakland-Hayward, CA	06	California	001	Alameda	37.687526	-121.784217
02/06/2020	AirNow	060010007	3	8.3	ug/m3 LC	35	Livermore	1	100.0000	88101	PM2.5 - Local Conditions	41860	San Francisco-Oakland-Hayward, CA	06	California	001	Alameda	37.687526	-121.784217
02/07/2020	AirNow	060010007	3	12.6	ug/m3 LC	52	Livermore	1	100.0000	88101	PM2.5 - Local Conditions	41860	San Francisco-Oakland-Hayward, CA	06	California	001	Alameda	37.687526	-121.784217
02/08/2020	AirNow	060010007	3	10	ug/m3 LC	42	Livermore	1	100.0000	88101	PM2.5 - Local Conditions	41860	San Francisco-Oakland-Hayward, CA	06	California	001	Alameda	37.687526	-121.784217
02/09/2020	AirNow	060010007	3	1.1	ug/m3 LC	5	Livermore	1	100.0000	88101	PM2.5 - Local Conditions	41860	San Francisco-Oakland-Hayward, CA	06	California	001	Alameda	37.687526	-121.784217
02/10/2020	AirNow	060010007	3	1.7	ug/m3 LC	7	Livermore	1	100.0000	88101	PM2.5 - Local Conditions	41860	San Francisco-Oakland-Hayward, CA	06	California	001	Alameda	37.687526	-121.784217
02/11/2020	AirNow	060010007	3	2.5	ug/m3 LC	10	Livermore	1	100.0000	88101	PM2.5 - Local Conditions	41860	San Francisco-Oakland-Hayward, CA	06	California	001	Alameda	37.687526	-121.784217
02/12/2020	AirNow	060010007	3	5.8	ug/m3 LC	24	Livermore	1	100.0000	88101	PM2.5 - Local Conditions	41860	San Francisco-Oakland-Hayward, CA	06	California	001	Alameda	37.687526	-121.784217
02/13/2020	AirNow	060010007	3	8.5	ug/m3 LC	35	Livermore	1	100.0000	88101	PM2.5 - Local Conditions	41860	San Francisco-Oakland-Hayward, CA	06	California	001	Alameda	37.687526	-121.784217
02/14/2020	AirNow	060010007	3	8.1	ug/m3 LC	34	Livermore	1	100.0000	88101	PM2.5 - Local Conditions	41860	San Francisco-Oakland-Hayward, CA	06	California	001	Alameda	37.687526	-121.784217
02/15/2020	AirNow	060010007	3	10.3	ug/m3 LC	43	Livermore	1	100.0000	88101	PM2.5 - Local Conditions	41860	San Francisco-Oakland-Hayward, CA	06	California	001	Alameda	37.687526	-121.784217
02/19/2020	AirNow	060010007	3	7.1	ug/m3 LC	30	Livermore	1	100.0000	88101	PM2.5 - Local Conditions	41860	San Francisco-Oakland-Hayward, CA	06	California	001	Alameda	37.687526	-121.784217
02/20/2020	AirNow	060010007	3	11.4	ug/m3 LC	48	Livermore	1	100.0000	88101	PM2.5 - Local Conditions	41860	San Francisco-Oakland-Hayward, CA	06	California	001	Alameda	37.687526	-121.784217
02/21/2020	AirNow	060010007	3	8.5	ug/m3 LC	35	Livermore	1	100.0000	88101	PM2.5 - Local Conditions	41860	San Francisco-Oakland-Hayward, CA	06	California	001	Alameda	37.687526	-121.784217
02/22/2020	AirNow	060010007	3	9.9	ug/m3 LC	41	Livermore	1	100.0000	88101	PM2.5 - Local Conditions	41860	San Francisco-Oakland-Hayward, CA	06	California	001	Alameda	37.687526	-121.784217
02/23/2020	AirNow	060010007	3	5.6	ug/m3 LC	23	Livermore	1	100.0000	88101	PM2.5 - Local Conditions	41860	San Francisco-Oakland-Hayward, CA	06	California	001	Alameda	37.687526	-121.784217
02/24/2020	AirNow	060010007	3	4.7	ug/m3 LC	20	Livermore	1	100.0000	88101	PM2.5 - Local Conditions	41860	San Francisco-Oakland-Hayward, CA	06	California	001	Alameda	37.687526	-121.784217
02/25/2020	AirNow	060010007	3	3.6	ug/m3 LC	15	Livermore	1	100.0000	88101	PM2.5 - Local Conditions	41860	San Francisco-Oakland-Hayward, CA	06	California	001	Alameda	37.687526	-121.784217
02/26/2020	AirNow	060010007	3	10	ug/m3 LC	42	Livermore	1	100.0000	88101	PM2.5 - Local Conditions	41860	San Francisco-Oakland-Hayward, CA	06	California	001	Alameda	37.687526	-121.784217
02/27/2020	AirNow	060010007	3	12	ug/m3 LC	50	Livermore	1	100.0000	88101	PM2.5 - Local Conditions	41860	San Francisco-Oakland-Hayward, CA	06	California	001	Alameda	37.687526	-121.784217
02/28/2020	AirNow	060010007	3	10.8	ug/m3 LC	45	Livermore	1	100.0000	88101	PM2.5 - Local Conditions	41860	San Francisco-Oakland-Hayward, CA	06	California	001	Alameda	37.687526	-121.784217
02/29/2020	AirNow	060010007	3	7.1	ug/m3 LC	30	Livermore	1	100.0000	88101	PM2.5 - Local Conditions	41860	San Francisco-Oakland-Hayward, CA	06	California	001	Alameda	37.687526	-121.784217
03/01/2020	AirNow	060010007	3	3.6	ug/m3 LC	15	Livermore	1	100.0000	88101	PM2.5 - Local Conditions	41860	San Francisco-Oakland-Hayward, CA	06	California	001	Alameda	37.687526	-121.784217
03/02/2020	AirNow	060010007	3	1.9	ug/m3 LC	8	Livermore	1	100.0000	88101	PM2.5 - Local Conditions	41860	San Francisco-Oakland-Hayward, CA	06	California	001	Alameda	37.687526	-121.784217
03/03/2020	AirNow	060010007	3	4.1	ug/m3 LC	17	Livermore	1	100.0000	88101	PM2.5 - Local Conditions	41860	San Francisco-Oakland-Hayward, CA	06	California	001	Alameda	37.687526	-121.784217
03/04/2020	AirNow	060010007	3	8	ug/m3 LC	33	Livermore	1	100.0000	88101	PM2.5 - Local Conditions	41860	San Francisco-Oakland-Hayward, CA	06	California	001	Alameda	37.687526	-121.784217
03/05/2020	AirNow	060010007	3	11	ug/m3 LC	46	Livermore	1	100.0000	88101	PM2.5 - Local Conditions	41860	San Francisco-Oakland-Hayward, CA	06	California	001	Alameda	37.687526	-121.784217
03/06/2020	AirNow	060010007	3	4.6	ug/m3 LC	19	Livermore	1	100.0000	88101	PM2.5 - Local Conditions	41860	San Francisco-Oakland-Hayward, CA	06	California	001	Alameda	37.687526	-121.784217
03/07/2020	AirNow	060010007	3	2.1	ug/m3 LC	9	Livermore	1	100.0000	88101	PM2.5 - Local Conditions	41860	San Francisco-Oakland-Hayward, CA	06	California	001	Alameda	37.687526	-121.784217
03/08/2020	AirNow	060010007	3	4	ug/m3 LC	17	Livermore	1	100.0000	88101	PM2.5 - Local Conditions	41860	San Francisco-Oakland-Hayward, CA	06	California	001	Alameda	37.687526	-121.784217
03/09/2020	AirNow	060010007	3	3.7	ug/m3 LC	15	Livermore	1	100.0000	88101	PM2.5 - Local Conditions	41860	San Francisco-Oakland-Hayward, CA	06	California	001	Alameda	37.687526	-121.784217
03/10/2020	AirNow	060010007	3	4.2	ug/m3 LC	18	Livermore	1	100.0000	88101	PM2.5 - Local Conditions	41860	San Francisco-Oakland-Hayward, CA	06	California	001	Alameda	37.687526	-121.784217
03/11/2020	AirNow	060010007	3	3.8	ug/m3 LC	16	Livermore	1	100.0000	88101	PM2.5 - Local Conditions	41860	San Francisco-Oakland-Hayward, CA	06	California	001	Alameda	37.687526	-121.784217
03/12/2020	AirNow	060010007	3	5.1	ug/m3 LC	21	Livermore	1	100.0000	88101	PM2.5 - Local Conditions	41860	San Francisco-Oakland-Hayward, CA	06	California	001	Alameda	37.687526	-121.784217
03/13/2020	AirNow	060010007	3	8.8	ug/m3 LC	37	Livermore	1	100.0000	88101	PM2.5 - Local Conditions	41860	San Francisco-Oakland-Hayward, CA	06	California	001	Alameda	37.687526	-121.784217
03/14/2020	AirNow	060010007	3	3.5	ug/m3 LC	15	Livermore	1	100.0000	88101	PM2.5 - Local Conditions	41860	San Francisco-Oakland-Hayward, CA	06	California	001	Alameda	37.687526	-121.784217
03/15/2020	AirNow	060010007	3	1.7	ug/m3 LC	7	Livermore	1	100.0000	88101	PM2.5 - Local Conditions	41860	San Francisco-Oakland-Hayward, CA	06	California	001	Alameda	37.687526	-121.784217
03/16/2020	AirNow	060010007	3	1.3	ug/m3 LC	5	Livermore	1	100.0000	88101	PM2.5 - Local Conditions	41860	San Francisco-Oakland-Hayward, CA	06	California	001	Alameda	37.687526	-121.784217
03/17/2020	AirNow	060010007	3	5.5	ug/m3 LC	23	Livermore	1	100.0000	88101	PM2.5 - Local Conditions	41860	San Francisco-Oakland-Hayward, CA	06	California	001	Alameda	37.687526	-121.784217
03/18/2020	AirNow	060010007	3	4.9	ug/m3 LC	20	Livermore	1	100.0000	88101	PM2.5 - Local Conditions	41860	San Francisco-Oakland-Hayward, CA	06	California	001	Alameda	37.687526	-121.784217
03/19/2020	AirNow	060010007	3	5.4	ug/m3 LC	23	Livermore	1	100.0000	88101	PM2.5 - Local Conditions	41860	San Francisco-Oakland-Hayward, CA	06	California	001	Alameda	37.687526	-121.784217
03/20/2020	AirNow	060010007	3	5.9	ug/m3 LC	25	Livermore	1	100.0000	88101	PM2.5 - Local Conditions	41860	San Francisco-Oakland-Hayward, CA	06	California	001	Alameda	37.687526	-121.784217
03/21/2020	AirNow	060010007	3	6	ug/m3 LC	25	Livermore	1	100.0000	88101	PM2.5 - Local Conditions	41860	San Francisco-Oakland-Hayward, CA	06	California	001	Alameda	37.687526	-121.784217
03/22/2020	AirNow	060010007	3	5.7	ug/m3 LC	24	Livermore	1	100.0000	88101	PM2.5 - Local Conditions	41860	San Francisco-Oakland-Hayward, CA	06	California	001	Alameda	37.687526	-121.784217
03/23/2020	AirNow	060010007	3	6	ug/m3 LC	25	Livermore	1	100.0000	88101	PM2.5 - Local Conditions	41860	San Francisco-Oakland-Hayward, CA	06	California	001	Alameda	37.687526	-121.784217
03/24/2020	AirNow	060010007	3	2.7	ug/m3 LC	11	Livermore	1	100.0000	88101	PM2.5 - Local Conditions	41860	San Francisco-Oakland-Hayward, CA	06	California	001	Alameda	37.687526	-121.784217
03/25/2020	AirNow	060010007	3	1.8	ug/m3 LC	8	Livermore	1	100.0000	88101	PM2.5 - Local Conditions	41860	San Francisco-Oakland-Hayward, CA	06	California	001	Alameda	37.687526	-121.784217
03/26/2020	AirNow	060010007	3	2.4	ug/m3 LC	10	Livermore	1	100.0000	88101	PM2.5 - Local Conditions	41860	San Francisco-Oakland-Hayward, CA	06	California	001	Alameda	37.687526	-121.784217
03/27/2020	AirNow	060010007	3	7.4	ug/m3 LC	31	Livermore	1	100.0000	88101	PM2.5 - Local Conditions	41860	San Francisco-Oakland-Hayward, CA	06	California	001	Alameda	37.687526	-121.784217
03/28/2020	AirNow	060010007	3	7.8	ug/m3 LC	33	Livermore	1	100.0000	88101	PM2.5 - Local Conditions	41860	San Francisco-Oakland-Hayward, CA	06	California	001	Alameda	37.687526	-121.784217
03/29/2020	AirNow	060010007	3	4.8	ug/m3 LC	20	Livermore	1	100.0000	88101	PM2.5 - Local Conditions	41860	San Francisco-Oakland-Hayward, CA	06	California	001	Alameda	37.687526	-121.784217
03/30/2020	AirNow	060010007	3	1.6	ug/m3 LC	7	Livermore	1	100.0000	88101	PM2.5 - Local Conditions	41860	San Francisco-Oakland-Hayward, CA	06	California	001	Alameda	37.687526	-121.784217
03/31/2020	AirNow	060010007	3	1.8	ug/m3 LC	8	Livermore	1	100.0000	88101	PM2.5 - Local Conditions	41860	San Francisco-Oakland-Hayward, CA	06	California	001	Alameda	37.687526	-121.784217
04/01/2020	AirNow	060010007	3	4.4	ug/m3 LC	18	Livermore	1	100.0000	88101	PM2.5 - Local Conditions	41860	San Francisco-Oakland-Hayward, CA	06	California	001	Alameda	37.687526	-121.784217
04/02/2020	AirNow	060010007	3	2.6	ug/m3 LC	11	Livermore	1	100.0000	88101	PM2.5 - Local Conditions	41860	San Francisco-Oakland-Hayward, CA	06	California	001	Alameda	37.687526	-121.784217
04/03/2020	AirNow	060010007	3	3.3	ug/m3 LC	14	Livermore	1	100.0000	88101	PM2.5 - Local Conditions	41860	San Francisco-Oakland-Hayward, CA	06	California	001	Alameda	37.687526	-121.784217
04/04/2020	AirNow	060010007	3	1.4	ug/m3 LC	6	Livermore	1	100.0000	88101	PM2.5 - Local Conditions	41860	San Francisco-Oakland-Hayward, CA	06	California	001	Alameda	37.687526	-121.784217
04/05/2020	AirNow	060010007	3	2.5	ug/m3 LC	10	Livermore	1	100.0000	88101	PM2.5 - Local Conditions	41860	San Francisco-Oakland-Hayward, CA	06	California	001	Alameda	37.687526	-121.784217
04/06/2020	AirNow	060010007	3	3.5	ug/m3 LC	15	Livermore	1	100.0000	88101	PM2.5 - Local Conditions	41860	San Francisco-Oakland-Hayward, CA	06	California	001	Alameda	37.687526	-121.784217
04/07/2020	AirNow	060010007	3	2.5	ug/m3 LC	10	Livermore	1	100.0000	88101	PM2.5 - Local Conditions	41860	San Francisco-Oakland-Hayward, CA	06	California	001	Alameda	37.687526	-121.784217
04/08/2020	AirNow	060010007	3	3.9	ug/m3 LC	16	Livermore	1	100.0000	88101	PM2.5 - Local Conditions	41860	San Francisco-Oakland-Hayward, CA	06	California	001	Alameda	37.687526	-121.784217
04/09/2020	AirNow	060010007	3	3	ug/m3 LC	13	Livermore	1	100.0000	88101	PM2.5 - Local Conditions	41860	San Francisco-Oakland-Hayward, CA	06	California	001	Alameda	37.687526	-121.784217
04/10/2020	AirNow	060010007	3	4.6	ug/m3 LC	19	Livermore	1	100.0000	88101	PM2.5 - Local Conditions	41860	San Francisco-Oakland-Hayward, CA	06	California	001	Alameda	37.687526	-121.784217
04/11/2020	AirNow	060010007	3	4.1	ug/m3 LC	17	Livermore	1	100.0000	88101	PM2.5 - Local Conditions	41860	San Francisco-Oakland-Hayward, CA	06	California	001	Alameda	37.687526	-121.784217
04/12/2020	AirNow	060010007	3	6	ug/m3 LC	25	Livermore	1	100.0000	88101	PM2.5 - Local Conditions	41860	San Francisco-Oakland-Hayward, CA	06	California	001	Alameda	37.687526	-121.784217
04/13/2020	AirNow	060010007	3	10.3	ug/m3 LC	43	Livermore	1	100.0000	88101	PM2.5 - Local Conditions	41860	San Francisco-Oakland-Hayward, CA	06	California	001	Alameda	37.687526	-121.784217
04/14/2020	AirNow	060010007	3	5.2	ug/m3 LC	22	Livermore	1	100.0000	88101	PM2.5 - Local Conditions	41860	San Francisco-Oakland-Hayward, CA	06	California	001	Alameda	37.687526	-121.784217
04/15/2020	AirNow	060010007	3	6	ug/m3 LC	25	Livermore	1	100.0000	88101	PM2.5 - Local Conditions	41860	San Francisco-Oakland-Hayward, CA	06	California	001	Alameda	37.687526	-121.784217
04/16/2020	AirNow	060010007	3	4.9	ug/m3 LC	20	Livermore	1	100.0000	88101	PM2.5 - Local Conditions	41860	San Francisco-Oakland-Hayward, CA	06	California	001	Alameda	37.687526	-121.784217
04/17/2020	AirNow	060010007	3	4.3	ug/m3 LC	18	Livermore	1	100.0000	88101	PM2.5 - Local Conditions	41860	San Francisco-Oakland-Hayward, CA	06	California	001	Alameda	37.687526	-121.784217
04/18/2020	AirNow	060010007	3	4.6	ug/m3 LC	19	Livermore	1	100.0000	88101	PM2.5 - Local Conditions	41860	San Francisco-Oakland-Hayward, CA	06	California	001	Alameda	37.687526	-121.784217
04/19/2020	AirNow	060010007	3	5.2	ug/m3 LC	22	Livermore	1	100.0000	88101	PM2.5 - Local Conditions	41860	San Francisco-Oakland-Hayward, CA	06	California	001	Alameda	37.687526	-121.784217
04/20/2020	AirNow	060010007	3	4.7	ug/m3 LC	20	Livermore	1	100.0000	88101	PM2.5 - Local Conditions	41860	San Francisco-Oakland-Hayward, CA	06	California	001	Alameda	37.687526	-121.784217
04/21/2020	AirNow	060010007	3	4.2	ug/m3 LC	18	Livermore	1	100.0000	88101	PM2.5 - Local Conditions	41860	San Francisco-Oakland-Hayward, CA	06	California	001	Alameda	37.687526	-121.784217
04/22/2020	AirNow	060010007	3	3	ug/m3 LC	13	Livermore	1	100.0000	88101	PM2.5 - Local Conditions	41860	San Francisco-Oakland-Hayward, CA	06	California	001	Alameda	37.687526	-121.784217
04/23/2020	AirNow	060010007	3	4.5	ug/m3 LC	19	Livermore	1	100.0000	88101	PM2.5 - Local Conditions	41860	San Francisco-Oakland-Hayward, CA	06	California	001	Alameda	37.687526	-121.784217
04/24/2020	AirNow	060010007	3	5.3	ug/m3 LC	22	Livermore	1	100.0000	88101	PM2.5 - Local Conditions	41860	San Francisco-Oakland-Hayward, CA	06	California	001	Alameda	37.687526	-121.784217
04/25/2020	AirNow	060010007	3	5.5	ug/m3 LC	23	Livermore	1	100.0000	88101	PM2.5 - Local Conditions	41860	San Francisco-Oakland-Hayward, CA	06	California	001	Alameda	37.687526	-121.784217
04/26/2020	AirNow	060010007	3	4	ug/m3 LC	17	Livermore	1	100.0000	88101	PM2.5 - Local Conditions	41860	San Francisco-Oakland-Hayward, CA	06	California	001	Alameda	37.687526	-121.784217
04/27/2020	AirNow	060010007	3	5.3	ug/m3 LC	22	Livermore	1	100.0000	88101	PM2.5 - Local Conditions	41860	San Francisco-Oakland-Hayward, CA	06	California	001	Alameda	37.687526	-121.784217
04/28/2020	AirNow	060010007	3	3.3	ug/m3 LC	14	Livermore	1	100.0000	88101	PM2.5 - Local Conditions	41860	San Francisco-Oakland-Hayward, CA	06	California	001	Alameda	37.687526	-121.784217
04/29/2020	AirNow	060010007	3	2.5	ug/m3 LC	10	Livermore	1	100.0000	88101	PM2.5 - Local Conditions	41860	San Francisco-Oakland-Hayward, CA	06	California	001	Alameda	37.687526	-121.784217
04/30/2020	AirNow	060010007	3	4.2	ug/m3 LC	18	Livermore	1	100.0000	88101	PM2.5 - Local Conditions	41860	San Francisco-Oakland-Hayward, CA	06	California	001	Alameda	37.687526	-121.784217
05/01/2020	AirNow	060010007	3	4.4	ug/m3 LC	18	Livermore	1	100.0000	88101	PM2.5 - Local Conditions	41860	San Francisco-Oakland-Hayward, CA	06	California	001	Alameda	37.687526	-121.784217
05/02/2020	AirNow	060010007	3	3	ug/m3 LC	13	Livermore	1	100.0000	88101	PM2.5 - Local Conditions	41860	San Francisco-Oakland-Hayward, CA	06	California	001	Alameda	37.687526	-121.784217
05/03/2020	AirNow	060010007	3	3.1	ug/m3 LC	13	Livermore	1	100.0000	88101	PM2.5 - Local Conditions	41860	San Francisco-Oakland-Hayward, CA	06	California	001	Alameda	37.687526	-121.784217
05/04/2020	AirNow	060010007	3	3.9	ug/m3 LC	16	Livermore	1	100.0000	88101	PM2.5 - Local Conditions	41860	San Francisco-Oakland-Hayward, CA	06	California	001	Alameda	37.687526	-121.784217
05/05/2020	AirNow	060010007	3	3.7	ug/m3 LC	15	Livermore	1	100.0000	88101	PM2.5 - Local Conditions	41860	San Francisco-Oakland-Hayward, CA	06	California	001	Alameda	37.687526	-121.784217
05/06/2020	AirNow	060010007	3	4.8	ug/m3 LC	20	Livermore	1	100.0000	88101	PM2.5 - Local Conditions	41860	San Francisco-Oakland-Hayward, CA	06	California	001	Alameda	37.687526	-121.784217
05/07/2020	AirNow	060010007	3	3.9	ug/m3 LC	16	Livermore	1	100.0000	88101	PM2.5 - Local Conditions	41860	San Francisco-Oakland-Hayward, CA	06	California	001	Alameda	37.687526	-121.784217
05/08/2020	AirNow	060010007	3	6	ug/m3 LC	25	Livermore	1	100.0000	88101	PM2.5 - Local Conditions	41860	San Francisco-Oakland-Hayward, CA	06	California	001	Alameda	37.687526	-121.784217
05/09/2020	AirNow	060010007	3	8.3	ug/m3 LC	35	Livermore	1	100.0000	88101	PM2.5 - Local Conditions	41860	San Francisco-Oakland-Hayward, CA	06	California	001	Alameda	37.687526	-121.784217
05/10/2020	AirNow	060010007	3	6.8	ug/m3 LC	28	Livermore	1	100.0000	88101	PM2.5 - Local Conditions	41860	San Francisco-Oakland-Hayward, CA	06	California	001	Alameda	37.687526	-121.784217
05/11/2020	AirNow	060010007	3	4.1	ug/m3 LC	17	Livermore	1	100.0000	88101	PM2.5 - Local Conditions	41860	San Francisco-Oakland-Hayward, CA	06	California	001	Alameda	37.687526	-121.784217
05/12/2020	AirNow	060010007	3	3	ug/m3 LC	13	Livermore	1	100.0000	88101	PM2.5 - Local Conditions	41860	San Francisco-Oakland-Hayward, CA	06	California	001	Alameda	37.687526	-121.784217
05/13/2020	AirNow	060010007	3	3.5	ug/m3 LC	15	Livermore	1	100.0000	88101	PM2.5 - Local Conditions	41860	San Francisco-Oakland-Hayward, CA	06	California	001	Alameda	37.687526	-121.784217
05/14/2020	AirNow	060010007	3	2.4	ug/m3 LC	10	Livermore	1	100.0000	88101	PM2.5 - Local Conditions	41860	San Francisco-Oakland-Hayward, CA	06	California	001	Alameda	37.687526	-121.784217
05/15/2020	AirNow	060010007	3	3.1	ug/m3 LC	13	Livermore	1	100.0000	88101	PM2.5 - Local Conditions	41860	San Francisco-Oakland-Hayward, CA	06	California	001	Alameda	37.687526	-121.784217
05/16/2020	AirNow	060010007	3	2.1	ug/m3 LC	9	Livermore	1	100.0000	88101	PM2.5 - Local Conditions	41860	San Francisco-Oakland-Hayward, CA	06	California	001	Alameda	37.687526	-121.784217
05/17/2020	AirNow	060010007	3	1.4	ug/m3 LC	6	Livermore	1	100.0000	88101	PM2.5 - Local Conditions	41860	San Francisco-Oakland-Hayward, CA	06	California	001	Alameda	37.687526	-121.784217
05/18/2020	AirNow	060010007	3	2.7	ug/m3 LC	11	Livermore	1	100.0000	88101	PM2.5 - Local Conditions	41860	San Francisco-Oakland-Hayward, CA	06	California	001	Alameda	37.687526	-121.784217
05/19/2020	AirNow	060010007	3	3.1	ug/m3 LC	13	Livermore	1	100.0000	88101	PM2.5 - Local Conditions	41860	San Francisco-Oakland-Hayward, CA	06	California	001	Alameda	37.687526	-121.784217
05/20/2020	AirNow	060010007	3	3.5	ug/m3 LC	15	Livermore	1	100.0000	88101	PM2.5 - Local Conditions	41860	San Francisco-Oakland-Hayward, CA	06	California	001	Alameda	37.687526	-121.784217
05/21/2020	AirNow	060010007	3	4.4	ug/m3 LC	18	Livermore	1	100.0000	88101	PM2.5 - Local Conditions	41860	San Francisco-Oakland-Hayward, CA	06	California	001	Alameda	37.687526	-121.784217
05/22/2020	AirNow	060010007	3	5.4	ug/m3 LC	23	Livermore	1	100.0000	88101	PM2.5 - Local Conditions	41860	San Francisco-Oakland-Hayward, CA	06	California	001	Alameda	37.687526	-121.784217
05/23/2020	AirNow	060010007	3	5.3	ug/m3 LC	22	Livermore	1	100.0000	88101	PM2.5 - Local Conditions	41860	San Francisco-Oakland-Hayward, CA	06	California	001	Alameda	37.687526	-121.784217
05/24/2020	AirNow	060010007	3	5.7	ug/m3 LC	24	Livermore	1	100.0000	88101	PM2.5 - Local Conditions	41860	San Francisco-Oakland-Hayward, CA	06	California	001	Alameda	37.687526	-121.784217
05/25/2020	AirNow	060010007	3	5.7	ug/m3 LC	24	Livermore	1	100.0000	88101	PM2.5 - Local Conditions	41860	San Francisco-Oakland-Hayward, CA	06	California	001	Alameda	37.687526	-121.784217
05/26/2020	AirNow	060010007	3	4.7	ug/m3 LC	20	Livermore	1	100.0000	88101	PM2.5 - Local Conditions	41860	San Francisco-Oakland-Hayward, CA	06	California	001	Alameda	37.687526	-121.784217
05/27/2020	AirNow	060010007	3	4.4	ug/m3 LC	18	Livermore	1	100.0000	88101	PM2.5 - Local Conditions	41860	San Francisco-Oakland-Hayward, CA	06	California	001	Alameda	37.687526	-121.784217
05/28/2020	AirNow	060010007	3	5.1	ug/m3 LC	21	Livermore	1	100.0000	88101	PM2.5 - Local Conditions	41860	San Francisco-Oakland-Hayward, CA	06	California	001	Alameda	37.687526	-121.784217
05/29/2020	AirNow	060010007	3	2.9	ug/m3 LC	12	Livermore	1	100.0000	88101	PM2.5 - Local Conditions	41860	San Francisco-Oakland-Hayward, CA	06	California	001	Alameda	37.687526	-121.784217
05/30/2020	AirNow	060010007	3	2.7	ug/m3 LC	11	Livermore	1	100.0000	88101	PM2.5 - Local Conditions	41860	San Francisco-Oakland-Hayward, CA	06	California	001	Alameda	37.687526	-121.784217
05/31/2020	AirNow	060010007	3	3.5	ug/m3 LC	15	Livermore	1	100.0000	88101	PM2.5 - Local Conditions	41860	San Francisco-Oakland-Hayward, CA	06	California	001	Alameda	37.687526	-121.784217
06/01/2020	AirNow	060010007	3	4.2	ug/m3 LC	18	Livermore	1	100.0000	88101	PM2.5 - Local Conditions	41860	San Francisco-Oakland-Hayward, CA	06	California	001	Alameda	37.687526	-121.784217
06/02/2020	AirNow	060010007	3	5.9	ug/m3 LC	25	Livermore	1	100.0000	88101	PM2.5 - Local Conditions	41860	San Francisco-Oakland-Hayward, CA	06	California	001	Alameda	37.687526	-121.784217
06/03/2020	AirNow	060010007	3	6.9	ug/m3 LC	29	Livermore	1	100.0000	88101	PM2.5 - Local Conditions	41860	San Francisco-Oakland-Hayward, CA	06	California	001	Alameda	37.687526	-121.784217
06/04/2020	AirNow	060010007	3	7.2	ug/m3 LC	30	Livermore	1	100.0000	88101	PM2.5 - Local Conditions	41860	San Francisco-Oakland-Hayward, CA	06	California	001	Alameda	37.687526	-121.784217
06/05/2020	AirNow	060010007	3	6.1	ug/m3 LC	25	Livermore	1	100.0000	88101	PM2.5 - Local Conditions	41860	San Francisco-Oakland-Hayward, CA	06	California	001	Alameda	37.687526	-121.784217
06/06/2020	AirNow	060010007	3	4.7	ug/m3 LC	20	Livermore	1	100.0000	88101	PM2.5 - Local Conditions	41860	San Francisco-Oakland-Hayward, CA	06	California	001	Alameda	37.687526	-121.784217
06/07/2020	AirNow	060010007	3	3.5	ug/m3 LC	15	Livermore	1	100.0000	88101	PM2.5 - Local Conditions	41860	San Francisco-Oakland-Hayward, CA	06	California	001	Alameda	37.687526	-121.784217
06/08/2020	AirNow	060010007	3	2.3	ug/m3 LC	10	Livermore	1	100.0000	88101	PM2.5 - Local Conditions	41860	San Francisco-Oakland-Hayward, CA	06	California	001	Alameda	37.687526	-121.784217
06/09/2020	AirNow	060010007	3	3.1	ug/m3 LC	13	Livermore	1	100.0000	88101	PM2.5 - Local Conditions	41860	San Francisco-Oakland-Hayward, CA	06	California	001	Alameda	37.687526	-121.784217
06/10/2020	AirNow	060010007	3	3.7	ug/m3 LC	15	Livermore	1	100.0000	88101	PM2.5 - Local Conditions	41860	San Francisco-Oakland-Hayward, CA	06	California	001	Alameda	37.687526	-121.784217
06/11/2020	AirNow	060010007	3	2.2	ug/m3 LC	9	Livermore	1	100.0000	88101	PM2.5 - Local Conditions	41860	San Francisco-Oakland-Hayward, CA	06	California	001	Alameda	37.687526	-121.784217
06/12/2020	AirNow	060010007	3	3	ug/m3 LC	13	Livermore	1	100.0000	88101	PM2.5 - Local Conditions	41860	San Francisco-Oakland-Hayward, CA	06	California	001	Alameda	37.687526	-121.784217
06/13/2020	AirNow	060010007	3	2.9	ug/m3 LC	12	Livermore	1	100.0000	88101	PM2.5 - Local Conditions	41860	San Francisco-Oakland-Hayward, CA	06	California	001	Alameda	37.687526	-121.784217
06/14/2020	AirNow	060010007	3	1.8	ug/m3 LC	8	Livermore	1	100.0000	88101	PM2.5 - Local Conditions	41860	San Francisco-Oakland-Hayward, CA	06	California	001	Alameda	37.687526	-121.784217
06/15/2020	AirNow	060010007	3	3.7	ug/m3 LC	15	Livermore	1	100.0000	88101	PM2.5 - Local Conditions	41860	San Francisco-Oakland-Hayward, CA	06	California	001	Alameda	37.687526	-121.784217
06/16/2020	AirNow	060010007	3	5	ug/m3 LC	21	Livermore	1	100.0000	88101	PM2.5 - Local Conditions	41860	San Francisco-Oakland-Hayward, CA	06	California	001	Alameda	37.687526	-121.784217
06/17/2020	AirNow	060010007	3	2.3	ug/m3 LC	10	Livermore	1	100.0000	88101	PM2.5 - Local Conditions	41860	San Francisco-Oakland-Hayward, CA	06	California	001	Alameda	37.687526	-121.784217
06/18/2020	AirNow	060010007	3	3.5	ug/m3 LC	15	Livermore	1	100.0000	88101	PM2.5 - Local Conditions	41860	San Francisco-Oakland-Hayward, CA	06	California	001	Alameda	37.687526	-121.784217
06/19/2020	AirNow	060010007	3	7	ug/m3 LC	29	Livermore	1	100.0000	88101	PM2.5 - Local Conditions	41860	San Francisco-Oakland-Hayward, CA	06	California	001	Alameda	37.687526	-121.784217
06/20/2020	AirNow	060010007	3	6.9	ug/m3 LC	29	Livermore	1	100.0000	88101	PM2.5 - Local Conditions	41860	San Francisco-Oakland-Hayward, CA	06	California	001	Alameda	37.687526	-121.784217
06/21/2020	AirNow	060010007	3	5.4	ug/m3 LC	23	Livermore	1	100.0000	88101	PM2.5 - Local Conditions	41860	San Francisco-Oakland-Hayward, CA	06	California	001	Alameda	37.687526	-121.784217
06/22/2020	AirNow	060010007	3	7	ug/m3 LC	29	Livermore	1	100.0000	88101	PM2.5 - Local Conditions	41860	San Francisco-Oakland-Hayward, CA	06	California	001	Alameda	37.687526	-121.784217
06/23/2020	AirNow	060010007	3	6.8	ug/m3 LC	28	Livermore	1	100.0000	88101	PM2.5 - Local Conditions	41860	San Francisco-Oakland-Hayward, CA	06	California	001	Alameda	37.687526	-121.784217
06/24/2020	AirNow	060010007	3	7.4	ug/m3 LC	31	Livermore	1	100.0000	88101	PM2.5 - Local Conditions	41860	San Francisco-Oakland-Hayward, CA	06	California	001	Alameda	37.687526	-121.784217
06/25/2020	AirNow	060010007	3	6.1	ug/m3 LC	25	Livermore	1	100.0000	88101	PM2.5 - Local Conditions	41860	San Francisco-Oakland-Hayward, CA	06	California	001	Alameda	37.687526	-121.784217
06/26/2020	AirNow	060010007	3	6.7	ug/m3 LC	28	Livermore	1	100.0000	88101	PM2.5 - Local Conditions	41860	San Francisco-Oakland-Hayward, CA	06	California	001	Alameda	37.687526	-121.784217
06/27/2020	AirNow	060010007	3	5.7	ug/m3 LC	24	Livermore	1	100.0000	88101	PM2.5 - Local Conditions	41860	San Francisco-Oakland-Hayward, CA	06	California	001	Alameda	37.687526	-121.784217
06/28/2020	AirNow	060010007	3	8.1	ug/m3 LC	34	Livermore	1	100.0000	88101	PM2.5 - Local Conditions	41860	San Francisco-Oakland-Hayward, CA	06	California	001	Alameda	37.687526	-121.784217
06/29/2020	AirNow	060010007	3	5.3	ug/m3 LC	22	Livermore	1	100.0000	88101	PM2.5 - Local Conditions	41860	San Francisco-Oakland-Hayward, CA	06	California	001	Alameda	37.687526	-121.784217
06/30/2020	AirNow	060010007	3	6.3	ug/m3 LC	26	Livermore	1	100.0000	88101	PM2.5 - Local Conditions	41860	San Francisco-Oakland-Hayward, CA	06	California	001	Alameda	37.687526	-121.784217
07/01/2020	AirNow	060010007	3	10	ug/m3 LC	42	Livermore	1	100.0000	88101	PM2.5 - Local Conditions	41860	San Francisco-Oakland-Hayward, CA	06	California	001	Alameda	37.687526	-121.784217
07/02/2020	AirNow	060010007	3	7.6	ug/m3 LC	32	Livermore	1	100.0000	88101	PM2.5 - Local Conditions	41860	San Francisco-Oakland-Hayward, CA	06	California	001	Alameda	37.687526	-121.784217
07/03/2020	AirNow	060010007	3	8.5	ug/m3 LC	35	Livermore	1	100.0000	88101	PM2.5 - Local Conditions	41860	San Francisco-Oakland-Hayward, CA	06	California	001	Alameda	37.687526	-121.784217
07/04/2020	AirNow	060010007	3	13.6	ug/m3 LC	54	Livermore	1	100.0000	88101	PM2.5 - Local Conditions	41860	San Francisco-Oakland-Hayward, CA	06	California	001	Alameda	37.687526	-121.784217
07/05/2020	AirNow	060010007	3	13.6	ug/m3 LC	54	Livermore	1	100.0000	88101	PM2.5 - Local Conditions	41860	San Francisco-Oakland-Hayward, CA	06	California	001	Alameda	37.687526	-121.784217
07/06/2020	AirNow	060010007	3	7.8	ug/m3 LC	33	Livermore	1	100.0000	88101	PM2.5 - Local Conditions	41860	San Francisco-Oakland-Hayward, CA	06	California	001	Alameda	37.687526	-121.784217
07/07/2020	AirNow	060010007	3	7.8	ug/m3 LC	33	Livermore	1	100.0000	88101	PM2.5 - Local Conditions	41860	San Francisco-Oakland-Hayward, CA	06	California	001	Alameda	37.687526	-121.784217
07/08/2020	AirNow	060010007	3	8.1	ug/m3 LC	34	Livermore	1	100.0000	88101	PM2.5 - Local Conditions	41860	San Francisco-Oakland-Hayward, CA	06	California	001	Alameda	37.687526	-121.784217
07/09/2020	AirNow	060010007	3	9.1	ug/m3 LC	38	Livermore	1	100.0000	88101	PM2.5 - Local Conditions	41860	San Francisco-Oakland-Hayward, CA	06	California	001	Alameda	37.687526	-121.784217
07/10/2020	AirNow	060010007	3	3.7	ug/m3 LC	15	Livermore	1	100.0000	88101	PM2.5 - Local Conditions	41860	San Francisco-Oakland-Hayward, CA	06	California	001	Alameda	37.687526	-121.784217
07/11/2020	AirNow	060010007	3	4.3	ug/m3 LC	18	Livermore	1	100.0000	88101	PM2.5 - Local Conditions	41860	San Francisco-Oakland-Hayward, CA	06	California	001	Alameda	37.687526	-121.784217
07/12/2020	AirNow	060010007	3	6.4	ug/m3 LC	27	Livermore	1	100.0000	88101	PM2.5 - Local Conditions	41860	San Francisco-Oakland-Hayward, CA	06	California	001	Alameda	37.687526	-121.784217
07/13/2020	AirNow	060010007	3	9.3	ug/m3 LC	39	Livermore	1	100.0000	88101	PM2.5 - Local Conditions	41860	San Francisco-Oakland-Hayward, CA	06	California	001	Alameda	37.687526	-121.784217
01/01/2020	AirNow	060010009	3	13.1	ug/m3 LC	53	Oakland	1	100.0000	88101	PM2.5 - Local Conditions	41860	San Francisco-Oakland-Hayward, CA	06	California	001	Alameda	37.743065	-122.169935
01/02/2020	AirNow	060010009	3	7.6	ug/m3 LC	32	Oakland	1	100.0000	88101	PM2.5 - Local Conditions	41860	San Francisco-Oakland-Hayward, CA	06	California	001	Alameda	37.743065	-122.169935
01/03/2020	AirNow	060010009	3	15	ug/m3 LC	57	Oakland	1	100.0000	88101	PM2.5 - Local Conditions	41860	San Francisco-Oakland-Hayward, CA	06	California	001	Alameda	37.743065	-122.169935
01/04/2020	AirNow	060010009	3	9.5	ug/m3 LC	40	Oakland	1	100.0000	88101	PM2.5 - Local Conditions	41860	San Francisco-Oakland-Hayward, CA	06	California	001	Alameda	37.743065	-122.169935
01/05/2020	AirNow	060010009	3	6.1	ug/m3 LC	25	Oakland	1	100.0000	88101	PM2.5 - Local Conditions	41860	San Francisco-Oakland-Hayward, CA	06	California	001	Alameda	37.743065	-122.169935
01/06/2020	AirNow	060010009	3	4.7	ug/m3 LC	20	Oakland	1	100.0000	88101	PM2.5 - Local Conditions	41860	San Francisco-Oakland-Hayward, CA	06	California	001	Alameda	37.743065	-122.169935
01/07/2020	AirNow	060010009	3	7.5	ug/m3 LC	31	Oakland	1	100.0000	88101	PM2.5 - Local Conditions	41860	San Francisco-Oakland-Hayward, CA	06	California	001	Alameda	37.743065	-122.169935
01/08/2020	AirNow	060010009	3	5.2	ug/m3 LC	22	Oakland	1	100.0000	88101	PM2.5 - Local Conditions	41860	San Francisco-Oakland-Hayward, CA	06	California	001	Alameda	37.743065	-122.169935
01/09/2020	AirNow	060010009	3	4.7	ug/m3 LC	20	Oakland	1	100.0000	88101	PM2.5 - Local Conditions	41860	San Francisco-Oakland-Hayward, CA	06	California	001	Alameda	37.743065	-122.169935
01/10/2020	AirNow	060010009	3	4.6	ug/m3 LC	19	Oakland	1	100.0000	88101	PM2.5 - Local Conditions	41860	San Francisco-Oakland-Hayward, CA	06	California	001	Alameda	37.743065	-122.169935
01/11/2020	AirNow	060010009	3	8.2	ug/m3 LC	34	Oakland	1	100.0000	88101	PM2.5 - Local Conditions	41860	San Francisco-Oakland-Hayward, CA	06	California	001	Alameda	37.743065	-122.169935
01/12/2020	AirNow	060010009	3	5.3	ug/m3 LC	22	Oakland	1	100.0000	88101	PM2.5 - Local Conditions	41860	San Francisco-Oakland-Hayward, CA	06	California	001	Alameda	37.743065	-122.169935
01/13/2020	AirNow	060010009	3	4	ug/m3 LC	17	Oakland	1	100.0000	88101	PM2.5 - Local Conditions	41860	San Francisco-Oakland-Hayward, CA	06	California	001	Alameda	37.743065	-122.169935
01/14/2020	AirNow	060010009	3	5.1	ug/m3 LC	21	Oakland	1	100.0000	88101	PM2.5 - Local Conditions	41860	San Francisco-Oakland-Hayward, CA	06	California	001	Alameda	37.743065	-122.169935
01/15/2020	AirNow	060010009	3	4.1	ug/m3 LC	17	Oakland	1	100.0000	88101	PM2.5 - Local Conditions	41860	San Francisco-Oakland-Hayward, CA	06	California	001	Alameda	37.743065	-122.169935
01/16/2020	AirNow	060010009	3	5.9	ug/m3 LC	25	Oakland	1	100.0000	88101	PM2.5 - Local Conditions	41860	San Francisco-Oakland-Hayward, CA	06	California	001	Alameda	37.743065	-122.169935
01/17/2020	AirNow	060010009	3	5.2	ug/m3 LC	22	Oakland	1	100.0000	88101	PM2.5 - Local Conditions	41860	San Francisco-Oakland-Hayward, CA	06	California	001	Alameda	37.743065	-122.169935
01/18/2020	AirNow	060010009	3	5	ug/m3 LC	21	Oakland	1	100.0000	88101	PM2.5 - Local Conditions	41860	San Francisco-Oakland-Hayward, CA	06	California	001	Alameda	37.743065	-122.169935
01/19/2020	AirNow	060010009	3	5.4	ug/m3 LC	23	Oakland	1	100.0000	88101	PM2.5 - Local Conditions	41860	San Francisco-Oakland-Hayward, CA	06	California	001	Alameda	37.743065	-122.169935
01/20/2020	AirNow	060010009	3	13.2	ug/m3 LC	53	Oakland	1	100.0000	88101	PM2.5 - Local Conditions	41860	San Francisco-Oakland-Hayward, CA	06	California	001	Alameda	37.743065	-122.169935
01/21/2020	AirNow	060010009	3	4.2	ug/m3 LC	18	Oakland	1	100.0000	88101	PM2.5 - Local Conditions	41860	San Francisco-Oakland-Hayward, CA	06	California	001	Alameda	37.743065	-122.169935
01/22/2020	AirNow	060010009	3	4.8	ug/m3 LC	20	Oakland	1	100.0000	88101	PM2.5 - Local Conditions	41860	San Francisco-Oakland-Hayward, CA	06	California	001	Alameda	37.743065	-122.169935
01/23/2020	AirNow	060010009	3	7.3	ug/m3 LC	30	Oakland	1	100.0000	88101	PM2.5 - Local Conditions	41860	San Francisco-Oakland-Hayward, CA	06	California	001	Alameda	37.743065	-122.169935
01/24/2020	AirNow	060010009	3	9.7	ug/m3 LC	40	Oakland	1	100.0000	88101	PM2.5 - Local Conditions	41860	San Francisco-Oakland-Hayward, CA	06	California	001	Alameda	37.743065	-122.169935
01/25/2020	AirNow	060010009	3	9.7	ug/m3 LC	40	Oakland	1	100.0000	88101	PM2.5 - Local Conditions	41860	San Francisco-Oakland-Hayward, CA	06	California	001	Alameda	37.743065	-122.169935
01/26/2020	AirNow	060010009	3	5.7	ug/m3 LC	24	Oakland	1	100.0000	88101	PM2.5 - Local Conditions	41860	San Francisco-Oakland-Hayward, CA	06	California	001	Alameda	37.743065	-122.169935
01/27/2020	AirNow	060010009	3	7	ug/m3 LC	29	Oakland	1	100.0000	88101	PM2.5 - Local Conditions	41860	San Francisco-Oakland-Hayward, CA	06	California	001	Alameda	37.743065	-122.169935
01/28/2020	AirNow	060010009	3	6.8	ug/m3 LC	28	Oakland	1	100.0000	88101	PM2.5 - Local Conditions	41860	San Francisco-Oakland-Hayward, CA	06	California	001	Alameda	37.743065	-122.169935
01/29/2020	AirNow	060010009	3	8.5	ug/m3 LC	35	Oakland	1	100.0000	88101	PM2.5 - Local Conditions	41860	San Francisco-Oakland-Hayward, CA	06	California	001	Alameda	37.743065	-122.169935
01/30/2020	AirNow	060010009	3	7.7	ug/m3 LC	32	Oakland	1	100.0000	88101	PM2.5 - Local Conditions	41860	San Francisco-Oakland-Hayward, CA	06	California	001	Alameda	37.743065	-122.169935
01/31/2020	AirNow	060010009	3	10.5	ug/m3 LC	44	Oakland	1	100.0000	88101	PM2.5 - Local Conditions	41860	San Francisco-Oakland-Hayward, CA	06	California	001	Alameda	37.743065	-122.169935
02/01/2020	AirNow	060010009	3	18.5	ug/m3 LC	64	Oakland	1	100.0000	88101	PM2.5 - Local Conditions	41860	San Francisco-Oakland-Hayward, CA	06	California	001	Alameda	37.743065	-122.169935
02/02/2020	AirNow	060010009	3	5.2	ug/m3 LC	22	Oakland	1	100.0000	88101	PM2.5 - Local Conditions	41860	San Francisco-Oakland-Hayward, CA	06	California	001	Alameda	37.743065	-122.169935
02/03/2020	AirNow	060010009	3	3.1	ug/m3 LC	13	Oakland	1	100.0000	88101	PM2.5 - Local Conditions	41860	San Francisco-Oakland-Hayward, CA	06	California	001	Alameda	37.743065	-122.169935
02/04/2020	AirNow	060010009	3	4	ug/m3 LC	17	Oakland	1	100.0000	88101	PM2.5 - Local Conditions	41860	San Francisco-Oakland-Hayward, CA	06	California	001	Alameda	37.743065	-122.169935
02/05/2020	AirNow	060010009	3	6.4	ug/m3 LC	27	Oakland	1	100.0000	88101	PM2.5 - Local Conditions	41860	San Francisco-Oakland-Hayward, CA	06	California	001	Alameda	37.743065	-122.169935
02/06/2020	AirNow	060010009	3	10.8	ug/m3 LC	45	Oakland	1	100.0000	88101	PM2.5 - Local Conditions	41860	San Francisco-Oakland-Hayward, CA	06	California	001	Alameda	37.743065	-122.169935
02/07/2020	AirNow	060010009	3	14.5	ug/m3 LC	56	Oakland	1	100.0000	88101	PM2.5 - Local Conditions	41860	San Francisco-Oakland-Hayward, CA	06	California	001	Alameda	37.743065	-122.169935
02/08/2020	AirNow	060010009	3	9.6	ug/m3 LC	40	Oakland	1	100.0000	88101	PM2.5 - Local Conditions	41860	San Francisco-Oakland-Hayward, CA	06	California	001	Alameda	37.743065	-122.169935
02/09/2020	AirNow	060010009	3	2.7	ug/m3 LC	11	Oakland	1	100.0000	88101	PM2.5 - Local Conditions	41860	San Francisco-Oakland-Hayward, CA	06	California	001	Alameda	37.743065	-122.169935
02/10/2020	AirNow	060010009	3	5.1	ug/m3 LC	21	Oakland	1	100.0000	88101	PM2.5 - Local Conditions	41860	San Francisco-Oakland-Hayward, CA	06	California	001	Alameda	37.743065	-122.169935
02/11/2020	AirNow	060010009	3	4.3	ug/m3 LC	18	Oakland	1	100.0000	88101	PM2.5 - Local Conditions	41860	San Francisco-Oakland-Hayward, CA	06	California	001	Alameda	37.743065	-122.169935
02/12/2020	AirNow	060010009	3	10.2	ug/m3 LC	43	Oakland	1	100.0000	88101	PM2.5 - Local Conditions	41860	San Francisco-Oakland-Hayward, CA	06	California	001	Alameda	37.743065	-122.169935
02/13/2020	AirNow	060010009	3	8.5	ug/m3 LC	35	Oakland	1	100.0000	88101	PM2.5 - Local Conditions	41860	San Francisco-Oakland-Hayward, CA	06	California	001	Alameda	37.743065	-122.169935
02/14/2020	AirNow	060010009	3	9.2	ug/m3 LC	38	Oakland	1	100.0000	88101	PM2.5 - Local Conditions	41860	San Francisco-Oakland-Hayward, CA	06	California	001	Alameda	37.743065	-122.169935
02/15/2020	AirNow	060010009	3	11.8	ug/m3 LC	49	Oakland	1	100.0000	88101	PM2.5 - Local Conditions	41860	San Francisco-Oakland-Hayward, CA	06	California	001	Alameda	37.743065	-122.169935
02/16/2020	AirNow	060010009	3	7.6	ug/m3 LC	32	Oakland	1	100.0000	88101	PM2.5 - Local Conditions	41860	San Francisco-Oakland-Hayward, CA	06	California	001	Alameda	37.743065	-122.169935
02/17/2020	AirNow	060010009	3	7.9	ug/m3 LC	33	Oakland	1	100.0000	88101	PM2.5 - Local Conditions	41860	San Francisco-Oakland-Hayward, CA	06	California	001	Alameda	37.743065	-122.169935
02/18/2020	AirNow	060010009	3	6	ug/m3 LC	25	Oakland	1	100.0000	88101	PM2.5 - Local Conditions	41860	San Francisco-Oakland-Hayward, CA	06	California	001	Alameda	37.743065	-122.169935
02/19/2020	AirNow	060010009	3	10.9	ug/m3 LC	45	Oakland	1	100.0000	88101	PM2.5 - Local Conditions	41860	San Francisco-Oakland-Hayward, CA	06	California	001	Alameda	37.743065	-122.169935
02/20/2020	AirNow	060010009	3	11.7	ug/m3 LC	49	Oakland	1	100.0000	88101	PM2.5 - Local Conditions	41860	San Francisco-Oakland-Hayward, CA	06	California	001	Alameda	37.743065	-122.169935
02/21/2020	AirNow	060010009	3	10.9	ug/m3 LC	45	Oakland	1	100.0000	88101	PM2.5 - Local Conditions	41860	San Francisco-Oakland-Hayward, CA	06	California	001	Alameda	37.743065	-122.169935
02/22/2020	AirNow	060010009	3	12.6	ug/m3 LC	52	Oakland	1	100.0000	88101	PM2.5 - Local Conditions	41860	San Francisco-Oakland-Hayward, CA	06	California	001	Alameda	37.743065	-122.169935
02/23/2020	AirNow	060010009	3	7.2	ug/m3 LC	30	Oakland	1	100.0000	88101	PM2.5 - Local Conditions	41860	San Francisco-Oakland-Hayward, CA	06	California	001	Alameda	37.743065	-122.169935
02/24/2020	AirNow	060010009	3	7.9	ug/m3 LC	33	Oakland	1	100.0000	88101	PM2.5 - Local Conditions	41860	San Francisco-Oakland-Hayward, CA	06	California	001	Alameda	37.743065	-122.169935
02/25/2020	AirNow	060010009	3	6.6	ug/m3 LC	28	Oakland	1	100.0000	88101	PM2.5 - Local Conditions	41860	San Francisco-Oakland-Hayward, CA	06	California	001	Alameda	37.743065	-122.169935
02/26/2020	AirNow	060010009	3	10.6	ug/m3 LC	44	Oakland	1	100.0000	88101	PM2.5 - Local Conditions	41860	San Francisco-Oakland-Hayward, CA	06	California	001	Alameda	37.743065	-122.169935
02/27/2020	AirNow	060010009	3	13.2	ug/m3 LC	53	Oakland	1	100.0000	88101	PM2.5 - Local Conditions	41860	San Francisco-Oakland-Hayward, CA	06	California	001	Alameda	37.743065	-122.169935
02/28/2020	AirNow	060010009	3	12.5	ug/m3 LC	52	Oakland	1	100.0000	88101	PM2.5 - Local Conditions	41860	San Francisco-Oakland-Hayward, CA	06	California	001	Alameda	37.743065	-122.169935
02/29/2020	AirNow	060010009	3	8.2	ug/m3 LC	34	Oakland	1	100.0000	88101	PM2.5 - Local Conditions	41860	San Francisco-Oakland-Hayward, CA	06	California	001	Alameda	37.743065	-122.169935
03/01/2020	AirNow	060010009	3	6	ug/m3 LC	25	Oakland	1	100.0000	88101	PM2.5 - Local Conditions	41860	San Francisco-Oakland-Hayward, CA	06	California	001	Alameda	37.743065	-122.169935
03/02/2020	AirNow	060010009	3	3.2	ug/m3 LC	13	Oakland	1	100.0000	88101	PM2.5 - Local Conditions	41860	San Francisco-Oakland-Hayward, CA	06	California	001	Alameda	37.743065	-122.169935
03/03/2020	AirNow	060010009	3	7.2	ug/m3 LC	30	Oakland	1	100.0000	88101	PM2.5 - Local Conditions	41860	San Francisco-Oakland-Hayward, CA	06	California	001	Alameda	37.743065	-122.169935
03/04/2020	AirNow	060010009	3	12.5	ug/m3 LC	52	Oakland	1	100.0000	88101	PM2.5 - Local Conditions	41860	San Francisco-Oakland-Hayward, CA	06	California	001	Alameda	37.743065	-122.169935
03/05/2020	AirNow	060010009	3	11.3	ug/m3 LC	47	Oakland	1	100.0000	88101	PM2.5 - Local Conditions	41860	San Francisco-Oakland-Hayward, CA	06	California	001	Alameda	37.743065	-122.169935
03/06/2020	AirNow	060010009	3	3.7	ug/m3 LC	15	Oakland	1	100.0000	88101	PM2.5 - Local Conditions	41860	San Francisco-Oakland-Hayward, CA	06	California	001	Alameda	37.743065	-122.169935
03/07/2020	AirNow	060010009	3	2.7	ug/m3 LC	11	Oakland	1	100.0000	88101	PM2.5 - Local Conditions	41860	San Francisco-Oakland-Hayward, CA	06	California	001	Alameda	37.743065	-122.169935
03/08/2020	AirNow	060010009	3	3.7	ug/m3 LC	15	Oakland	1	100.0000	88101	PM2.5 - Local Conditions	41860	San Francisco-Oakland-Hayward, CA	06	California	001	Alameda	37.743065	-122.169935
03/09/2020	AirNow	060010009	3	3.4	ug/m3 LC	14	Oakland	1	100.0000	88101	PM2.5 - Local Conditions	41860	San Francisco-Oakland-Hayward, CA	06	California	001	Alameda	37.743065	-122.169935
03/10/2020	AirNow	060010009	3	4	ug/m3 LC	17	Oakland	1	100.0000	88101	PM2.5 - Local Conditions	41860	San Francisco-Oakland-Hayward, CA	06	California	001	Alameda	37.743065	-122.169935
03/11/2020	AirNow	060010009	3	6.1	ug/m3 LC	25	Oakland	1	100.0000	88101	PM2.5 - Local Conditions	41860	San Francisco-Oakland-Hayward, CA	06	California	001	Alameda	37.743065	-122.169935
03/12/2020	AirNow	060010009	3	9.7	ug/m3 LC	40	Oakland	1	100.0000	88101	PM2.5 - Local Conditions	41860	San Francisco-Oakland-Hayward, CA	06	California	001	Alameda	37.743065	-122.169935
03/13/2020	AirNow	060010009	3	11.6	ug/m3 LC	48	Oakland	1	100.0000	88101	PM2.5 - Local Conditions	41860	San Francisco-Oakland-Hayward, CA	06	California	001	Alameda	37.743065	-122.169935
03/14/2020	AirNow	060010009	3	3.9	ug/m3 LC	16	Oakland	1	100.0000	88101	PM2.5 - Local Conditions	41860	San Francisco-Oakland-Hayward, CA	06	California	001	Alameda	37.743065	-122.169935
03/15/2020	AirNow	060010009	3	2.8	ug/m3 LC	12	Oakland	1	100.0000	88101	PM2.5 - Local Conditions	41860	San Francisco-Oakland-Hayward, CA	06	California	001	Alameda	37.743065	-122.169935
03/16/2020	AirNow	060010009	3	2.8	ug/m3 LC	12	Oakland	1	100.0000	88101	PM2.5 - Local Conditions	41860	San Francisco-Oakland-Hayward, CA	06	California	001	Alameda	37.743065	-122.169935
03/17/2020	AirNow	060010009	3	3.9	ug/m3 LC	16	Oakland	1	100.0000	88101	PM2.5 - Local Conditions	41860	San Francisco-Oakland-Hayward, CA	06	California	001	Alameda	37.743065	-122.169935
03/18/2020	AirNow	060010009	3	4.6	ug/m3 LC	19	Oakland	1	100.0000	88101	PM2.5 - Local Conditions	41860	San Francisco-Oakland-Hayward, CA	06	California	001	Alameda	37.743065	-122.169935
03/19/2020	AirNow	060010009	3	5.2	ug/m3 LC	22	Oakland	1	100.0000	88101	PM2.5 - Local Conditions	41860	San Francisco-Oakland-Hayward, CA	06	California	001	Alameda	37.743065	-122.169935
03/20/2020	AirNow	060010009	3	8.1	ug/m3 LC	34	Oakland	1	100.0000	88101	PM2.5 - Local Conditions	41860	San Francisco-Oakland-Hayward, CA	06	California	001	Alameda	37.743065	-122.169935
03/21/2020	AirNow	060010009	3	6.4	ug/m3 LC	27	Oakland	1	100.0000	88101	PM2.5 - Local Conditions	41860	San Francisco-Oakland-Hayward, CA	06	California	001	Alameda	37.743065	-122.169935
03/22/2020	AirNow	060010009	3	6.1	ug/m3 LC	25	Oakland	1	100.0000	88101	PM2.5 - Local Conditions	41860	San Francisco-Oakland-Hayward, CA	06	California	001	Alameda	37.743065	-122.169935
03/23/2020	AirNow	060010009	3	5.5	ug/m3 LC	23	Oakland	1	100.0000	88101	PM2.5 - Local Conditions	41860	San Francisco-Oakland-Hayward, CA	06	California	001	Alameda	37.743065	-122.169935
03/24/2020	AirNow	060010009	3	2	ug/m3 LC	8	Oakland	1	100.0000	88101	PM2.5 - Local Conditions	41860	San Francisco-Oakland-Hayward, CA	06	California	001	Alameda	37.743065	-122.169935
03/25/2020	AirNow	060010009	3	3.5	ug/m3 LC	15	Oakland	1	100.0000	88101	PM2.5 - Local Conditions	41860	San Francisco-Oakland-Hayward, CA	06	California	001	Alameda	37.743065	-122.169935
03/26/2020	AirNow	060010009	3	5.2	ug/m3 LC	22	Oakland	1	100.0000	88101	PM2.5 - Local Conditions	41860	San Francisco-Oakland-Hayward, CA	06	California	001	Alameda	37.743065	-122.169935
03/27/2020	AirNow	060010009	3	8.5	ug/m3 LC	35	Oakland	1	100.0000	88101	PM2.5 - Local Conditions	41860	San Francisco-Oakland-Hayward, CA	06	California	001	Alameda	37.743065	-122.169935
03/28/2020	AirNow	060010009	3	10.3	ug/m3 LC	43	Oakland	1	100.0000	88101	PM2.5 - Local Conditions	41860	San Francisco-Oakland-Hayward, CA	06	California	001	Alameda	37.743065	-122.169935
03/29/2020	AirNow	060010009	3	5	ug/m3 LC	21	Oakland	1	100.0000	88101	PM2.5 - Local Conditions	41860	San Francisco-Oakland-Hayward, CA	06	California	001	Alameda	37.743065	-122.169935
03/30/2020	AirNow	060010009	3	2.1	ug/m3 LC	9	Oakland	1	100.0000	88101	PM2.5 - Local Conditions	41860	San Francisco-Oakland-Hayward, CA	06	California	001	Alameda	37.743065	-122.169935
03/31/2020	AirNow	060010009	3	3	ug/m3 LC	13	Oakland	1	100.0000	88101	PM2.5 - Local Conditions	41860	San Francisco-Oakland-Hayward, CA	06	California	001	Alameda	37.743065	-122.169935
04/01/2020	AirNow	060010009	3	5.7	ug/m3 LC	24	Oakland	1	100.0000	88101	PM2.5 - Local Conditions	41860	San Francisco-Oakland-Hayward, CA	06	California	001	Alameda	37.743065	-122.169935
04/02/2020	AirNow	060010009	3	4.6	ug/m3 LC	19	Oakland	1	100.0000	88101	PM2.5 - Local Conditions	41860	San Francisco-Oakland-Hayward, CA	06	California	001	Alameda	37.743065	-122.169935
04/03/2020	AirNow	060010009	3	5.7	ug/m3 LC	24	Oakland	1	100.0000	88101	PM2.5 - Local Conditions	41860	San Francisco-Oakland-Hayward, CA	06	California	001	Alameda	37.743065	-122.169935
04/04/2020	AirNow	060010009	3	2.6	ug/m3 LC	11	Oakland	1	100.0000	88101	PM2.5 - Local Conditions	41860	San Francisco-Oakland-Hayward, CA	06	California	001	Alameda	37.743065	-122.169935
04/05/2020	AirNow	060010009	3	3.1	ug/m3 LC	13	Oakland	1	100.0000	88101	PM2.5 - Local Conditions	41860	San Francisco-Oakland-Hayward, CA	06	California	001	Alameda	37.743065	-122.169935
04/06/2020	AirNow	060010009	3	4.7	ug/m3 LC	20	Oakland	1	100.0000	88101	PM2.5 - Local Conditions	41860	San Francisco-Oakland-Hayward, CA	06	California	001	Alameda	37.743065	-122.169935
04/07/2020	AirNow	060010009	3	4.5	ug/m3 LC	19	Oakland	1	100.0000	88101	PM2.5 - Local Conditions	41860	San Francisco-Oakland-Hayward, CA	06	California	001	Alameda	37.743065	-122.169935
04/08/2020	AirNow	060010009	3	5.3	ug/m3 LC	22	Oakland	1	100.0000	88101	PM2.5 - Local Conditions	41860	San Francisco-Oakland-Hayward, CA	06	California	001	Alameda	37.743065	-122.169935
04/09/2020	AirNow	060010009	3	3.3	ug/m3 LC	14	Oakland	1	100.0000	88101	PM2.5 - Local Conditions	41860	San Francisco-Oakland-Hayward, CA	06	California	001	Alameda	37.743065	-122.169935
04/10/2020	AirNow	060010009	3	5	ug/m3 LC	21	Oakland	1	100.0000	88101	PM2.5 - Local Conditions	41860	San Francisco-Oakland-Hayward, CA	06	California	001	Alameda	37.743065	-122.169935
04/11/2020	AirNow	060010009	3	4.8	ug/m3 LC	20	Oakland	1	100.0000	88101	PM2.5 - Local Conditions	41860	San Francisco-Oakland-Hayward, CA	06	California	001	Alameda	37.743065	-122.169935
04/12/2020	AirNow	060010009	3	10.9	ug/m3 LC	45	Oakland	1	100.0000	88101	PM2.5 - Local Conditions	41860	San Francisco-Oakland-Hayward, CA	06	California	001	Alameda	37.743065	-122.169935
04/13/2020	AirNow	060010009	3	12.8	ug/m3 LC	52	Oakland	1	100.0000	88101	PM2.5 - Local Conditions	41860	San Francisco-Oakland-Hayward, CA	06	California	001	Alameda	37.743065	-122.169935
04/14/2020	AirNow	060010009	3	7.5	ug/m3 LC	31	Oakland	1	100.0000	88101	PM2.5 - Local Conditions	41860	San Francisco-Oakland-Hayward, CA	06	California	001	Alameda	37.743065	-122.169935
04/15/2020	AirNow	060010009	3	9.7	ug/m3 LC	40	Oakland	1	100.0000	88101	PM2.5 - Local Conditions	41860	San Francisco-Oakland-Hayward, CA	06	California	001	Alameda	37.743065	-122.169935
04/16/2020	AirNow	060010009	3	4.7	ug/m3 LC	20	Oakland	1	100.0000	88101	PM2.5 - Local Conditions	41860	San Francisco-Oakland-Hayward, CA	06	California	001	Alameda	37.743065	-122.169935
04/17/2020	AirNow	060010009	3	5.4	ug/m3 LC	23	Oakland	1	100.0000	88101	PM2.5 - Local Conditions	41860	San Francisco-Oakland-Hayward, CA	06	California	001	Alameda	37.743065	-122.169935
04/18/2020	AirNow	060010009	3	5.5	ug/m3 LC	23	Oakland	1	100.0000	88101	PM2.5 - Local Conditions	41860	San Francisco-Oakland-Hayward, CA	06	California	001	Alameda	37.743065	-122.169935
04/19/2020	AirNow	060010009	3	5.9	ug/m3 LC	25	Oakland	1	100.0000	88101	PM2.5 - Local Conditions	41860	San Francisco-Oakland-Hayward, CA	06	California	001	Alameda	37.743065	-122.169935
04/20/2020	AirNow	060010009	3	5.5	ug/m3 LC	23	Oakland	1	100.0000	88101	PM2.5 - Local Conditions	41860	San Francisco-Oakland-Hayward, CA	06	California	001	Alameda	37.743065	-122.169935
04/21/2020	AirNow	060010009	3	6.1	ug/m3 LC	25	Oakland	1	100.0000	88101	PM2.5 - Local Conditions	41860	San Francisco-Oakland-Hayward, CA	06	California	001	Alameda	37.743065	-122.169935
04/22/2020	AirNow	060010009	3	4.6	ug/m3 LC	19	Oakland	1	100.0000	88101	PM2.5 - Local Conditions	41860	San Francisco-Oakland-Hayward, CA	06	California	001	Alameda	37.743065	-122.169935
04/23/2020	AirNow	060010009	3	5.3	ug/m3 LC	22	Oakland	1	100.0000	88101	PM2.5 - Local Conditions	41860	San Francisco-Oakland-Hayward, CA	06	California	001	Alameda	37.743065	-122.169935
04/24/2020	AirNow	060010009	3	8.6	ug/m3 LC	36	Oakland	1	100.0000	88101	PM2.5 - Local Conditions	41860	San Francisco-Oakland-Hayward, CA	06	California	001	Alameda	37.743065	-122.169935
04/25/2020	AirNow	060010009	3	6.5	ug/m3 LC	27	Oakland	1	100.0000	88101	PM2.5 - Local Conditions	41860	San Francisco-Oakland-Hayward, CA	06	California	001	Alameda	37.743065	-122.169935
04/26/2020	AirNow	060010009	3	5.5	ug/m3 LC	23	Oakland	1	100.0000	88101	PM2.5 - Local Conditions	41860	San Francisco-Oakland-Hayward, CA	06	California	001	Alameda	37.743065	-122.169935
04/27/2020	AirNow	060010009	3	7.1	ug/m3 LC	30	Oakland	1	100.0000	88101	PM2.5 - Local Conditions	41860	San Francisco-Oakland-Hayward, CA	06	California	001	Alameda	37.743065	-122.169935
04/28/2020	AirNow	060010009	3	4.2	ug/m3 LC	18	Oakland	1	100.0000	88101	PM2.5 - Local Conditions	41860	San Francisco-Oakland-Hayward, CA	06	California	001	Alameda	37.743065	-122.169935
04/29/2020	AirNow	060010009	3	2.9	ug/m3 LC	12	Oakland	1	100.0000	88101	PM2.5 - Local Conditions	41860	San Francisco-Oakland-Hayward, CA	06	California	001	Alameda	37.743065	-122.169935
04/30/2020	AirNow	060010009	3	5.2	ug/m3 LC	22	Oakland	1	100.0000	88101	PM2.5 - Local Conditions	41860	San Francisco-Oakland-Hayward, CA	06	California	001	Alameda	37.743065	-122.169935
05/01/2020	AirNow	060010009	3	5.5	ug/m3 LC	23	Oakland	1	100.0000	88101	PM2.5 - Local Conditions	41860	San Francisco-Oakland-Hayward, CA	06	California	001	Alameda	37.743065	-122.169935
05/02/2020	AirNow	060010009	3	2.6	ug/m3 LC	11	Oakland	1	100.0000	88101	PM2.5 - Local Conditions	41860	San Francisco-Oakland-Hayward, CA	06	California	001	Alameda	37.743065	-122.169935
05/03/2020	AirNow	060010009	3	4.6	ug/m3 LC	19	Oakland	1	100.0000	88101	PM2.5 - Local Conditions	41860	San Francisco-Oakland-Hayward, CA	06	California	001	Alameda	37.743065	-122.169935
05/04/2020	AirNow	060010009	3	6	ug/m3 LC	25	Oakland	1	100.0000	88101	PM2.5 - Local Conditions	41860	San Francisco-Oakland-Hayward, CA	06	California	001	Alameda	37.743065	-122.169935
05/05/2020	AirNow	060010009	3	3.5	ug/m3 LC	15	Oakland	1	100.0000	88101	PM2.5 - Local Conditions	41860	San Francisco-Oakland-Hayward, CA	06	California	001	Alameda	37.743065	-122.169935
05/06/2020	AirNow	060010009	3	7.8	ug/m3 LC	33	Oakland	1	100.0000	88101	PM2.5 - Local Conditions	41860	San Francisco-Oakland-Hayward, CA	06	California	001	Alameda	37.743065	-122.169935
05/07/2020	AirNow	060010009	3	9.8	ug/m3 LC	41	Oakland	1	100.0000	88101	PM2.5 - Local Conditions	41860	San Francisco-Oakland-Hayward, CA	06	California	001	Alameda	37.743065	-122.169935
05/08/2020	AirNow	060010009	3	11.9	ug/m3 LC	50	Oakland	1	100.0000	88101	PM2.5 - Local Conditions	41860	San Francisco-Oakland-Hayward, CA	06	California	001	Alameda	37.743065	-122.169935
05/09/2020	AirNow	060010009	3	9.3	ug/m3 LC	39	Oakland	1	100.0000	88101	PM2.5 - Local Conditions	41860	San Francisco-Oakland-Hayward, CA	06	California	001	Alameda	37.743065	-122.169935
05/10/2020	AirNow	060010009	3	8.6	ug/m3 LC	36	Oakland	1	100.0000	88101	PM2.5 - Local Conditions	41860	San Francisco-Oakland-Hayward, CA	06	California	001	Alameda	37.743065	-122.169935
05/11/2020	AirNow	060010009	3	4.7	ug/m3 LC	20	Oakland	1	100.0000	88101	PM2.5 - Local Conditions	41860	San Francisco-Oakland-Hayward, CA	06	California	001	Alameda	37.743065	-122.169935
05/12/2020	AirNow	060010009	3	3.8	ug/m3 LC	16	Oakland	1	100.0000	88101	PM2.5 - Local Conditions	41860	San Francisco-Oakland-Hayward, CA	06	California	001	Alameda	37.743065	-122.169935
05/13/2020	AirNow	060010009	3	5	ug/m3 LC	21	Oakland	1	100.0000	88101	PM2.5 - Local Conditions	41860	San Francisco-Oakland-Hayward, CA	06	California	001	Alameda	37.743065	-122.169935
05/14/2020	AirNow	060010009	3	3.2	ug/m3 LC	13	Oakland	1	100.0000	88101	PM2.5 - Local Conditions	41860	San Francisco-Oakland-Hayward, CA	06	California	001	Alameda	37.743065	-122.169935
05/15/2020	AirNow	060010009	3	4.5	ug/m3 LC	19	Oakland	1	100.0000	88101	PM2.5 - Local Conditions	41860	San Francisco-Oakland-Hayward, CA	06	California	001	Alameda	37.743065	-122.169935
05/16/2020	AirNow	060010009	3	2.5	ug/m3 LC	10	Oakland	1	100.0000	88101	PM2.5 - Local Conditions	41860	San Francisco-Oakland-Hayward, CA	06	California	001	Alameda	37.743065	-122.169935
05/17/2020	AirNow	060010009	3	3.7	ug/m3 LC	15	Oakland	1	100.0000	88101	PM2.5 - Local Conditions	41860	San Francisco-Oakland-Hayward, CA	06	California	001	Alameda	37.743065	-122.169935
05/18/2020	AirNow	060010009	3	3.9	ug/m3 LC	16	Oakland	1	100.0000	88101	PM2.5 - Local Conditions	41860	San Francisco-Oakland-Hayward, CA	06	California	001	Alameda	37.743065	-122.169935
05/19/2020	AirNow	060010009	3	4.5	ug/m3 LC	19	Oakland	1	100.0000	88101	PM2.5 - Local Conditions	41860	San Francisco-Oakland-Hayward, CA	06	California	001	Alameda	37.743065	-122.169935
05/20/2020	AirNow	060010009	3	4.1	ug/m3 LC	17	Oakland	1	100.0000	88101	PM2.5 - Local Conditions	41860	San Francisco-Oakland-Hayward, CA	06	California	001	Alameda	37.743065	-122.169935
05/21/2020	AirNow	060010009	3	7.2	ug/m3 LC	30	Oakland	1	100.0000	88101	PM2.5 - Local Conditions	41860	San Francisco-Oakland-Hayward, CA	06	California	001	Alameda	37.743065	-122.169935
05/22/2020	AirNow	060010009	3	8.2	ug/m3 LC	34	Oakland	1	100.0000	88101	PM2.5 - Local Conditions	41860	San Francisco-Oakland-Hayward, CA	06	California	001	Alameda	37.743065	-122.169935
05/23/2020	AirNow	060010009	3	10.5	ug/m3 LC	44	Oakland	1	100.0000	88101	PM2.5 - Local Conditions	41860	San Francisco-Oakland-Hayward, CA	06	California	001	Alameda	37.743065	-122.169935
05/24/2020	AirNow	060010009	3	10.2	ug/m3 LC	43	Oakland	1	100.0000	88101	PM2.5 - Local Conditions	41860	San Francisco-Oakland-Hayward, CA	06	California	001	Alameda	37.743065	-122.169935
05/25/2020	AirNow	060010009	3	9.4	ug/m3 LC	39	Oakland	1	100.0000	88101	PM2.5 - Local Conditions	41860	San Francisco-Oakland-Hayward, CA	06	California	001	Alameda	37.743065	-122.169935
05/26/2020	AirNow	060010009	3	13.2	ug/m3 LC	53	Oakland	1	100.0000	88101	PM2.5 - Local Conditions	41860	San Francisco-Oakland-Hayward, CA	06	California	001	Alameda	37.743065	-122.169935
05/27/2020	AirNow	060010009	3	12.3	ug/m3 LC	51	Oakland	1	100.0000	88101	PM2.5 - Local Conditions	41860	San Francisco-Oakland-Hayward, CA	06	California	001	Alameda	37.743065	-122.169935
05/28/2020	AirNow	060010009	3	6.2	ug/m3 LC	26	Oakland	1	100.0000	88101	PM2.5 - Local Conditions	41860	San Francisco-Oakland-Hayward, CA	06	California	001	Alameda	37.743065	-122.169935
05/29/2020	AirNow	060010009	3	3.5	ug/m3 LC	15	Oakland	1	100.0000	88101	PM2.5 - Local Conditions	41860	San Francisco-Oakland-Hayward, CA	06	California	001	Alameda	37.743065	-122.169935
05/30/2020	AirNow	060010009	3	4.5	ug/m3 LC	19	Oakland	1	100.0000	88101	PM2.5 - Local Conditions	41860	San Francisco-Oakland-Hayward, CA	06	California	001	Alameda	37.743065	-122.169935
05/31/2020	AirNow	060010009	3	4.1	ug/m3 LC	17	Oakland	1	100.0000	88101	PM2.5 - Local Conditions	41860	San Francisco-Oakland-Hayward, CA	06	California	001	Alameda	37.743065	-122.169935
06/01/2020	AirNow	060010009	3	7.5	ug/m3 LC	31	Oakland	1	100.0000	88101	PM2.5 - Local Conditions	41860	San Francisco-Oakland-Hayward, CA	06	California	001	Alameda	37.743065	-122.169935
06/02/2020	AirNow	060010009	3	10.2	ug/m3 LC	43	Oakland	1	100.0000	88101	PM2.5 - Local Conditions	41860	San Francisco-Oakland-Hayward, CA	06	California	001	Alameda	37.743065	-122.169935
06/03/2020	AirNow	060010009	3	11.1	ug/m3 LC	46	Oakland	1	100.0000	88101	PM2.5 - Local Conditions	41860	San Francisco-Oakland-Hayward, CA	06	California	001	Alameda	37.743065	-122.169935
06/04/2020	AirNow	060010009	3	15.9	ug/m3 LC	59	Oakland	1	100.0000	88101	PM2.5 - Local Conditions	41860	San Francisco-Oakland-Hayward, CA	06	California	001	Alameda	37.743065	-122.169935
06/05/2020	AirNow	060010009	3	8.2	ug/m3 LC	34	Oakland	1	100.0000	88101	PM2.5 - Local Conditions	41860	San Francisco-Oakland-Hayward, CA	06	California	001	Alameda	37.743065	-122.169935
06/06/2020	AirNow	060010009	3	6.2	ug/m3 LC	26	Oakland	1	100.0000	88101	PM2.5 - Local Conditions	41860	San Francisco-Oakland-Hayward, CA	06	California	001	Alameda	37.743065	-122.169935
06/07/2020	AirNow	060010009	3	5.2	ug/m3 LC	22	Oakland	1	100.0000	88101	PM2.5 - Local Conditions	41860	San Francisco-Oakland-Hayward, CA	06	California	001	Alameda	37.743065	-122.169935
06/08/2020	AirNow	060010009	3	5.1	ug/m3 LC	21	Oakland	1	100.0000	88101	PM2.5 - Local Conditions	41860	San Francisco-Oakland-Hayward, CA	06	California	001	Alameda	37.743065	-122.169935
06/09/2020	AirNow	060010009	3	7	ug/m3 LC	29	Oakland	1	100.0000	88101	PM2.5 - Local Conditions	41860	San Francisco-Oakland-Hayward, CA	06	California	001	Alameda	37.743065	-122.169935
06/10/2020	AirNow	060010009	3	6.4	ug/m3 LC	27	Oakland	1	100.0000	88101	PM2.5 - Local Conditions	41860	San Francisco-Oakland-Hayward, CA	06	California	001	Alameda	37.743065	-122.169935
06/11/2020	AirNow	060010009	3	4.2	ug/m3 LC	18	Oakland	1	100.0000	88101	PM2.5 - Local Conditions	41860	San Francisco-Oakland-Hayward, CA	06	California	001	Alameda	37.743065	-122.169935
06/12/2020	AirNow	060010009	3	4.7	ug/m3 LC	20	Oakland	1	100.0000	88101	PM2.5 - Local Conditions	41860	San Francisco-Oakland-Hayward, CA	06	California	001	Alameda	37.743065	-122.169935
06/13/2020	AirNow	060010009	3	3.9	ug/m3 LC	16	Oakland	1	100.0000	88101	PM2.5 - Local Conditions	41860	San Francisco-Oakland-Hayward, CA	06	California	001	Alameda	37.743065	-122.169935
06/14/2020	AirNow	060010009	3	3	ug/m3 LC	13	Oakland	1	100.0000	88101	PM2.5 - Local Conditions	41860	San Francisco-Oakland-Hayward, CA	06	California	001	Alameda	37.743065	-122.169935
06/15/2020	AirNow	060010009	3	4.7	ug/m3 LC	20	Oakland	1	100.0000	88101	PM2.5 - Local Conditions	41860	San Francisco-Oakland-Hayward, CA	06	California	001	Alameda	37.743065	-122.169935
06/16/2020	AirNow	060010009	3	5.8	ug/m3 LC	24	Oakland	1	100.0000	88101	PM2.5 - Local Conditions	41860	San Francisco-Oakland-Hayward, CA	06	California	001	Alameda	37.743065	-122.169935
06/17/2020	AirNow	060010009	3	6.3	ug/m3 LC	26	Oakland	1	100.0000	88101	PM2.5 - Local Conditions	41860	San Francisco-Oakland-Hayward, CA	06	California	001	Alameda	37.743065	-122.169935
06/18/2020	AirNow	060010009	3	8.4	ug/m3 LC	35	Oakland	1	100.0000	88101	PM2.5 - Local Conditions	41860	San Francisco-Oakland-Hayward, CA	06	California	001	Alameda	37.743065	-122.169935
06/19/2020	AirNow	060010009	3	10.3	ug/m3 LC	43	Oakland	1	100.0000	88101	PM2.5 - Local Conditions	41860	San Francisco-Oakland-Hayward, CA	06	California	001	Alameda	37.743065	-122.169935
06/20/2020	AirNow	060010009	3	5.3	ug/m3 LC	22	Oakland	1	100.0000	88101	PM2.5 - Local Conditions	41860	San Francisco-Oakland-Hayward, CA	06	California	001	Alameda	37.743065	-122.169935
06/21/2020	AirNow	060010009	3	5.7	ug/m3 LC	24	Oakland	1	100.0000	88101	PM2.5 - Local Conditions	41860	San Francisco-Oakland-Hayward, CA	06	California	001	Alameda	37.743065	-122.169935
06/22/2020	AirNow	060010009	3	7.5	ug/m3 LC	31	Oakland	1	100.0000	88101	PM2.5 - Local Conditions	41860	San Francisco-Oakland-Hayward, CA	06	California	001	Alameda	37.743065	-122.169935
06/23/2020	AirNow	060010009	3	6.3	ug/m3 LC	26	Oakland	1	100.0000	88101	PM2.5 - Local Conditions	41860	San Francisco-Oakland-Hayward, CA	06	California	001	Alameda	37.743065	-122.169935
06/24/2020	AirNow	060010009	3	6.7	ug/m3 LC	28	Oakland	1	100.0000	88101	PM2.5 - Local Conditions	41860	San Francisco-Oakland-Hayward, CA	06	California	001	Alameda	37.743065	-122.169935
06/25/2020	AirNow	060010009	3	4.9	ug/m3 LC	20	Oakland	1	100.0000	88101	PM2.5 - Local Conditions	41860	San Francisco-Oakland-Hayward, CA	06	California	001	Alameda	37.743065	-122.169935
06/26/2020	AirNow	060010009	3	6.9	ug/m3 LC	29	Oakland	1	100.0000	88101	PM2.5 - Local Conditions	41860	San Francisco-Oakland-Hayward, CA	06	California	001	Alameda	37.743065	-122.169935
06/27/2020	AirNow	060010009	3	6.3	ug/m3 LC	26	Oakland	1	100.0000	88101	PM2.5 - Local Conditions	41860	San Francisco-Oakland-Hayward, CA	06	California	001	Alameda	37.743065	-122.169935
06/28/2020	AirNow	060010009	3	12.7	ug/m3 LC	52	Oakland	1	100.0000	88101	PM2.5 - Local Conditions	41860	San Francisco-Oakland-Hayward, CA	06	California	001	Alameda	37.743065	-122.169935
06/29/2020	AirNow	060010009	3	13.5	ug/m3 LC	54	Oakland	1	100.0000	88101	PM2.5 - Local Conditions	41860	San Francisco-Oakland-Hayward, CA	06	California	001	Alameda	37.743065	-122.169935
06/30/2020	AirNow	060010009	3	13.2	ug/m3 LC	53	Oakland	1	100.0000	88101	PM2.5 - Local Conditions	41860	San Francisco-Oakland-Hayward, CA	06	California	001	Alameda	37.743065	-122.169935
07/01/2020	AirNow	060010009	3	11.7	ug/m3 LC	49	Oakland	1	100.0000	88101	PM2.5 - Local Conditions	41860	San Francisco-Oakland-Hayward, CA	06	California	001	Alameda	37.743065	-122.169935
07/02/2020	AirNow	060010009	3	9.8	ug/m3 LC	41	Oakland	1	100.0000	88101	PM2.5 - Local Conditions	41860	San Francisco-Oakland-Hayward, CA	06	California	001	Alameda	37.743065	-122.169935
07/03/2020	AirNow	060010009	3	11.6	ug/m3 LC	48	Oakland	1	100.0000	88101	PM2.5 - Local Conditions	41860	San Francisco-Oakland-Hayward, CA	06	California	001	Alameda	37.743065	-122.169935
07/04/2020	AirNow	060010009	3	41.1	ug/m3 LC	115	Oakland	1	100.0000	88101	PM2.5 - Local Conditions	41860	San Francisco-Oakland-Hayward, CA	06	California	001	Alameda	37.743065	-122.169935
07/05/2020	AirNow	060010009	3	25	ug/m3 LC	78	Oakland	1	100.0000	88101	PM2.5 - Local Conditions	41860	San Francisco-Oakland-Hayward, CA	06	California	001	Alameda	37.743065	-122.169935
07/06/2020	AirNow	060010009	3	9.2	ug/m3 LC	38	Oakland	1	100.0000	88101	PM2.5 - Local Conditions	41860	San Francisco-Oakland-Hayward, CA	06	California	001	Alameda	37.743065	-122.169935
07/07/2020	AirNow	060010009	3	10	ug/m3 LC	42	Oakland	1	100.0000	88101	PM2.5 - Local Conditions	41860	San Francisco-Oakland-Hayward, CA	06	California	001	Alameda	37.743065	-122.169935
07/08/2020	AirNow	060010009	3	10.2	ug/m3 LC	43	Oakland	1	100.0000	88101	PM2.5 - Local Conditions	41860	San Francisco-Oakland-Hayward, CA	06	California	001	Alameda	37.743065	-122.169935
07/09/2020	AirNow	060010009	3	12.3	ug/m3 LC	51	Oakland	1	100.0000	88101	PM2.5 - Local Conditions	41860	San Francisco-Oakland-Hayward, CA	06	California	001	Alameda	37.743065	-122.169935
07/10/2020	AirNow	060010009	3	5.7	ug/m3 LC	24	Oakland	1	100.0000	88101	PM2.5 - Local Conditions	41860	San Francisco-Oakland-Hayward, CA	06	California	001	Alameda	37.743065	-122.169935
07/11/2020	AirNow	060010009	3	11.3	ug/m3 LC	47	Oakland	1	100.0000	88101	PM2.5 - Local Conditions	41860	San Francisco-Oakland-Hayward, CA	06	California	001	Alameda	37.743065	-122.169935
07/12/2020	AirNow	060010009	3	11.6	ug/m3 LC	48	Oakland	1	100.0000	88101	PM2.5 - Local Conditions	41860	San Francisco-Oakland-Hayward, CA	06	California	001	Alameda	37.743065	-122.169935
07/13/2020	AirNow	060010009	3	12.6	ug/m3 LC	52	Oakland	1	100.0000	88101	PM2.5 - Local Conditions	41860	San Francisco-Oakland-Hayward, CA	06	California	001	Alameda	37.743065	-122.169935
01/01/2020	AirNow	060010011	3	10.7	ug/m3 LC	45	Oakland West	1	100.0000	88101	PM2.5 - Local Conditions	41860	San Francisco-Oakland-Hayward, CA	06	California	001	Alameda	37.814781	-122.282347
01/02/2020	AirNow	060010011	3	9.5	ug/m3 LC	40	Oakland West	1	100.0000	88101	PM2.5 - Local Conditions	41860	San Francisco-Oakland-Hayward, CA	06	California	001	Alameda	37.814781	-122.282347
01/03/2020	AirNow	060010011	3	21.7	ug/m3 LC	71	Oakland West	1	100.0000	88101	PM2.5 - Local Conditions	41860	San Francisco-Oakland-Hayward, CA	06	California	001	Alameda	37.814781	-122.282347
01/04/2020	AirNow	060010011	3	7.3	ug/m3 LC	30	Oakland West	1	100.0000	88101	PM2.5 - Local Conditions	41860	San Francisco-Oakland-Hayward, CA	06	California	001	Alameda	37.814781	-122.282347
01/05/2020	AirNow	060010011	3	2.5	ug/m3 LC	10	Oakland West	1	100.0000	88101	PM2.5 - Local Conditions	41860	San Francisco-Oakland-Hayward, CA	06	California	001	Alameda	37.814781	-122.282347
01/06/2020	AirNow	060010011	3	6.1	ug/m3 LC	25	Oakland West	1	100.0000	88101	PM2.5 - Local Conditions	41860	San Francisco-Oakland-Hayward, CA	06	California	001	Alameda	37.814781	-122.282347
01/07/2020	AirNow	060010011	3	7.6	ug/m3 LC	32	Oakland West	1	100.0000	88101	PM2.5 - Local Conditions	41860	San Francisco-Oakland-Hayward, CA	06	California	001	Alameda	37.814781	-122.282347
01/08/2020	AirNow	060010011	3	3.5	ug/m3 LC	15	Oakland West	1	100.0000	88101	PM2.5 - Local Conditions	41860	San Francisco-Oakland-Hayward, CA	06	California	001	Alameda	37.814781	-122.282347
01/09/2020	AirNow	060010011	3	4	ug/m3 LC	17	Oakland West	1	100.0000	88101	PM2.5 - Local Conditions	41860	San Francisco-Oakland-Hayward, CA	06	California	001	Alameda	37.814781	-122.282347
01/10/2020	AirNow	060010011	3	6.2	ug/m3 LC	26	Oakland West	1	100.0000	88101	PM2.5 - Local Conditions	41860	San Francisco-Oakland-Hayward, CA	06	California	001	Alameda	37.814781	-122.282347
01/11/2020	AirNow	060010011	3	6.1	ug/m3 LC	25	Oakland West	1	100.0000	88101	PM2.5 - Local Conditions	41860	San Francisco-Oakland-Hayward, CA	06	California	001	Alameda	37.814781	-122.282347
01/12/2020	AirNow	060010011	3	4.6	ug/m3 LC	19	Oakland West	1	100.0000	88101	PM2.5 - Local Conditions	41860	San Francisco-Oakland-Hayward, CA	06	California	001	Alameda	37.814781	-122.282347
01/13/2020	AirNow	060010011	3	2.5	ug/m3 LC	10	Oakland West	1	100.0000	88101	PM2.5 - Local Conditions	41860	San Francisco-Oakland-Hayward, CA	06	California	001	Alameda	37.814781	-122.282347
01/14/2020	AirNow	060010011	3	4.9	ug/m3 LC	20	Oakland West	1	100.0000	88101	PM2.5 - Local Conditions	41860	San Francisco-Oakland-Hayward, CA	06	California	001	Alameda	37.814781	-122.282347
01/15/2020	AirNow	060010011	3	5.1	ug/m3 LC	21	Oakland West	1	100.0000	88101	PM2.5 - Local Conditions	41860	San Francisco-Oakland-Hayward, CA	06	California	001	Alameda	37.814781	-122.282347
01/16/2020	AirNow	060010011	3	2.8	ug/m3 LC	12	Oakland West	1	100.0000	88101	PM2.5 - Local Conditions	41860	San Francisco-Oakland-Hayward, CA	06	California	001	Alameda	37.814781	-122.282347
01/17/2020	AirNow	060010011	3	5.4	ug/m3 LC	23	Oakland West	1	100.0000	88101	PM2.5 - Local Conditions	41860	San Francisco-Oakland-Hayward, CA	06	California	001	Alameda	37.814781	-122.282347
01/18/2020	AirNow	060010011	3	2.8	ug/m3 LC	12	Oakland West	1	100.0000	88101	PM2.5 - Local Conditions	41860	San Francisco-Oakland-Hayward, CA	06	California	001	Alameda	37.814781	-122.282347
01/19/2020	AirNow	060010011	3	6.3	ug/m3 LC	26	Oakland West	1	100.0000	88101	PM2.5 - Local Conditions	41860	San Francisco-Oakland-Hayward, CA	06	California	001	Alameda	37.814781	-122.282347
01/20/2020	AirNow	060010011	3	13.4	ug/m3 LC	54	Oakland West	1	100.0000	88101	PM2.5 - Local Conditions	41860	San Francisco-Oakland-Hayward, CA	06	California	001	Alameda	37.814781	-122.282347
01/21/2020	AirNow	060010011	3	3.4	ug/m3 LC	14	Oakland West	1	100.0000	88101	PM2.5 - Local Conditions	41860	San Francisco-Oakland-Hayward, CA	06	California	001	Alameda	37.814781	-122.282347
01/22/2020	AirNow	060010011	3	4.4	ug/m3 LC	18	Oakland West	1	100.0000	88101	PM2.5 - Local Conditions	41860	San Francisco-Oakland-Hayward, CA	06	California	001	Alameda	37.814781	-122.282347
01/23/2020	AirNow	060010011	3	7.3	ug/m3 LC	30	Oakland West	1	100.0000	88101	PM2.5 - Local Conditions	41860	San Francisco-Oakland-Hayward, CA	06	California	001	Alameda	37.814781	-122.282347
01/24/2020	AirNow	060010011	3	7.2	ug/m3 LC	30	Oakland West	1	100.0000	88101	PM2.5 - Local Conditions	41860	San Francisco-Oakland-Hayward, CA	06	California	001	Alameda	37.814781	-122.282347
01/25/2020	AirNow	060010011	3	8.5	ug/m3 LC	35	Oakland West	1	100.0000	88101	PM2.5 - Local Conditions	41860	San Francisco-Oakland-Hayward, CA	06	California	001	Alameda	37.814781	-122.282347
01/26/2020	AirNow	060010011	3	3.6	ug/m3 LC	15	Oakland West	1	100.0000	88101	PM2.5 - Local Conditions	41860	San Francisco-Oakland-Hayward, CA	06	California	001	Alameda	37.814781	-122.282347
01/27/2020	AirNow	060010011	3	5.4	ug/m3 LC	23	Oakland West	1	100.0000	88101	PM2.5 - Local Conditions	41860	San Francisco-Oakland-Hayward, CA	06	California	001	Alameda	37.814781	-122.282347
01/28/2020	AirNow	060010011	3	5.9	ug/m3 LC	25	Oakland West	1	100.0000	88101	PM2.5 - Local Conditions	41860	San Francisco-Oakland-Hayward, CA	06	California	001	Alameda	37.814781	-122.282347
01/29/2020	AirNow	060010011	3	6.7	ug/m3 LC	28	Oakland West	1	100.0000	88101	PM2.5 - Local Conditions	41860	San Francisco-Oakland-Hayward, CA	06	California	001	Alameda	37.814781	-122.282347
01/30/2020	AirNow	060010011	3	7	ug/m3 LC	29	Oakland West	1	100.0000	88101	PM2.5 - Local Conditions	41860	San Francisco-Oakland-Hayward, CA	06	California	001	Alameda	37.814781	-122.282347
01/31/2020	AirNow	060010011	3	10.5	ug/m3 LC	44	Oakland West	1	100.0000	88101	PM2.5 - Local Conditions	41860	San Francisco-Oakland-Hayward, CA	06	California	001	Alameda	37.814781	-122.282347
02/01/2020	AirNow	060010011	3	16.2	ug/m3 LC	60	Oakland West	1	100.0000	88101	PM2.5 - Local Conditions	41860	San Francisco-Oakland-Hayward, CA	06	California	001	Alameda	37.814781	-122.282347
02/02/2020	AirNow	060010011	3	5.2	ug/m3 LC	22	Oakland West	1	100.0000	88101	PM2.5 - Local Conditions	41860	San Francisco-Oakland-Hayward, CA	06	California	001	Alameda	37.814781	-122.282347
02/03/2020	AirNow	060010011	3	0.1	ug/m3 LC	0	Oakland West	1	100.0000	88101	PM2.5 - Local Conditions	41860	San Francisco-Oakland-Hayward, CA	06	California	001	Alameda	37.814781	-122.282347
02/04/2020	AirNow	060010011	3	4.3	ug/m3 LC	18	Oakland West	1	100.0000	88101	PM2.5 - Local Conditions	41860	San Francisco-Oakland-Hayward, CA	06	California	001	Alameda	37.814781	-122.282347
02/05/2020	AirNow	060010011	3	8.9	ug/m3 LC	37	Oakland West	1	100.0000	88101	PM2.5 - Local Conditions	41860	San Francisco-Oakland-Hayward, CA	06	California	001	Alameda	37.814781	-122.282347
02/06/2020	AirNow	060010011	3	11.7	ug/m3 LC	49	Oakland West	1	100.0000	88101	PM2.5 - Local Conditions	41860	San Francisco-Oakland-Hayward, CA	06	California	001	Alameda	37.814781	-122.282347
02/07/2020	AirNow	060010011	3	10.1	ug/m3 LC	42	Oakland West	1	100.0000	88101	PM2.5 - Local Conditions	41860	San Francisco-Oakland-Hayward, CA	06	California	001	Alameda	37.814781	-122.282347
02/08/2020	AirNow	060010011	3	4.9	ug/m3 LC	20	Oakland West	1	100.0000	88101	PM2.5 - Local Conditions	41860	San Francisco-Oakland-Hayward, CA	06	California	001	Alameda	37.814781	-122.282347
02/09/2020	AirNow	060010011	3	2	ug/m3 LC	8	Oakland West	1	100.0000	88101	PM2.5 - Local Conditions	41860	San Francisco-Oakland-Hayward, CA	06	California	001	Alameda	37.814781	-122.282347
02/10/2020	AirNow	060010011	3	3.3	ug/m3 LC	14	Oakland West	1	100.0000	88101	PM2.5 - Local Conditions	41860	San Francisco-Oakland-Hayward, CA	06	California	001	Alameda	37.814781	-122.282347
02/11/2020	AirNow	060010011	3	6.7	ug/m3 LC	28	Oakland West	1	100.0000	88101	PM2.5 - Local Conditions	41860	San Francisco-Oakland-Hayward, CA	06	California	001	Alameda	37.814781	-122.282347
02/12/2020	AirNow	060010011	3	10.9	ug/m3 LC	45	Oakland West	1	100.0000	88101	PM2.5 - Local Conditions	41860	San Francisco-Oakland-Hayward, CA	06	California	001	Alameda	37.814781	-122.282347
02/13/2020	AirNow	060010011	3	5.6	ug/m3 LC	23	Oakland West	1	100.0000	88101	PM2.5 - Local Conditions	41860	San Francisco-Oakland-Hayward, CA	06	California	001	Alameda	37.814781	-122.282347
02/14/2020	AirNow	060010011	3	7.2	ug/m3 LC	30	Oakland West	1	100.0000	88101	PM2.5 - Local Conditions	41860	San Francisco-Oakland-Hayward, CA	06	California	001	Alameda	37.814781	-122.282347
02/15/2020	AirNow	060010011	3	11.1	ug/m3 LC	46	Oakland West	1	100.0000	88101	PM2.5 - Local Conditions	41860	San Francisco-Oakland-Hayward, CA	06	California	001	Alameda	37.814781	-122.282347
02/16/2020	AirNow	060010011	3	4.8	ug/m3 LC	20	Oakland West	1	100.0000	88101	PM2.5 - Local Conditions	41860	San Francisco-Oakland-Hayward, CA	06	California	001	Alameda	37.814781	-122.282347
02/17/2020	AirNow	060010011	3	8	ug/m3 LC	33	Oakland West	1	100.0000	88101	PM2.5 - Local Conditions	41860	San Francisco-Oakland-Hayward, CA	06	California	001	Alameda	37.814781	-122.282347
02/18/2020	AirNow	060010011	3	9.9	ug/m3 LC	41	Oakland West	1	100.0000	88101	PM2.5 - Local Conditions	41860	San Francisco-Oakland-Hayward, CA	06	California	001	Alameda	37.814781	-122.282347
02/19/2020	AirNow	060010011	3	9.7	ug/m3 LC	40	Oakland West	1	100.0000	88101	PM2.5 - Local Conditions	41860	San Francisco-Oakland-Hayward, CA	06	California	001	Alameda	37.814781	-122.282347
02/20/2020	AirNow	060010011	3	10.7	ug/m3 LC	45	Oakland West	1	100.0000	88101	PM2.5 - Local Conditions	41860	San Francisco-Oakland-Hayward, CA	06	California	001	Alameda	37.814781	-122.282347
02/21/2020	AirNow	060010011	3	12.7	ug/m3 LC	52	Oakland West	1	100.0000	88101	PM2.5 - Local Conditions	41860	San Francisco-Oakland-Hayward, CA	06	California	001	Alameda	37.814781	-122.282347
02/22/2020	AirNow	060010011	3	11.2	ug/m3 LC	47	Oakland West	1	100.0000	88101	PM2.5 - Local Conditions	41860	San Francisco-Oakland-Hayward, CA	06	California	001	Alameda	37.814781	-122.282347
02/23/2020	AirNow	060010011	3	5.2	ug/m3 LC	22	Oakland West	1	100.0000	88101	PM2.5 - Local Conditions	41860	San Francisco-Oakland-Hayward, CA	06	California	001	Alameda	37.814781	-122.282347
02/24/2020	AirNow	060010011	3	5.3	ug/m3 LC	22	Oakland West	1	100.0000	88101	PM2.5 - Local Conditions	41860	San Francisco-Oakland-Hayward, CA	06	California	001	Alameda	37.814781	-122.282347
02/25/2020	AirNow	060010011	3	9.7	ug/m3 LC	40	Oakland West	1	100.0000	88101	PM2.5 - Local Conditions	41860	San Francisco-Oakland-Hayward, CA	06	California	001	Alameda	37.814781	-122.282347
02/26/2020	AirNow	060010011	3	10.9	ug/m3 LC	45	Oakland West	1	100.0000	88101	PM2.5 - Local Conditions	41860	San Francisco-Oakland-Hayward, CA	06	California	001	Alameda	37.814781	-122.282347
02/27/2020	AirNow	060010011	3	13.1	ug/m3 LC	53	Oakland West	1	100.0000	88101	PM2.5 - Local Conditions	41860	San Francisco-Oakland-Hayward, CA	06	California	001	Alameda	37.814781	-122.282347
02/28/2020	AirNow	060010011	3	12.4	ug/m3 LC	52	Oakland West	1	100.0000	88101	PM2.5 - Local Conditions	41860	San Francisco-Oakland-Hayward, CA	06	California	001	Alameda	37.814781	-122.282347
02/29/2020	AirNow	060010011	3	6	ug/m3 LC	25	Oakland West	1	100.0000	88101	PM2.5 - Local Conditions	41860	San Francisco-Oakland-Hayward, CA	06	California	001	Alameda	37.814781	-122.282347
03/01/2020	AirNow	060010011	3	2	ug/m3 LC	8	Oakland West	1	100.0000	88101	PM2.5 - Local Conditions	41860	San Francisco-Oakland-Hayward, CA	06	California	001	Alameda	37.814781	-122.282347
03/02/2020	AirNow	060010011	3	1.7	ug/m3 LC	7	Oakland West	1	100.0000	88101	PM2.5 - Local Conditions	41860	San Francisco-Oakland-Hayward, CA	06	California	001	Alameda	37.814781	-122.282347
03/03/2020	AirNow	060010011	3	8.3	ug/m3 LC	35	Oakland West	1	100.0000	88101	PM2.5 - Local Conditions	41860	San Francisco-Oakland-Hayward, CA	06	California	001	Alameda	37.814781	-122.282347
03/04/2020	AirNow	060010011	3	9.9	ug/m3 LC	41	Oakland West	1	100.0000	88101	PM2.5 - Local Conditions	41860	San Francisco-Oakland-Hayward, CA	06	California	001	Alameda	37.814781	-122.282347
03/05/2020	AirNow	060010011	3	8.4	ug/m3 LC	35	Oakland West	1	100.0000	88101	PM2.5 - Local Conditions	41860	San Francisco-Oakland-Hayward, CA	06	California	001	Alameda	37.814781	-122.282347
03/06/2020	AirNow	060010011	3	2	ug/m3 LC	8	Oakland West	1	100.0000	88101	PM2.5 - Local Conditions	41860	San Francisco-Oakland-Hayward, CA	06	California	001	Alameda	37.814781	-122.282347
03/07/2020	AirNow	060010011	3	0.7	ug/m3 LC	3	Oakland West	1	100.0000	88101	PM2.5 - Local Conditions	41860	San Francisco-Oakland-Hayward, CA	06	California	001	Alameda	37.814781	-122.282347
03/08/2020	AirNow	060010011	3	1.5	ug/m3 LC	6	Oakland West	1	100.0000	88101	PM2.5 - Local Conditions	41860	San Francisco-Oakland-Hayward, CA	06	California	001	Alameda	37.814781	-122.282347
03/09/2020	AirNow	060010011	3	3	ug/m3 LC	13	Oakland West	1	100.0000	88101	PM2.5 - Local Conditions	41860	San Francisco-Oakland-Hayward, CA	06	California	001	Alameda	37.814781	-122.282347
03/10/2020	AirNow	060010011	3	4	ug/m3 LC	17	Oakland West	1	100.0000	88101	PM2.5 - Local Conditions	41860	San Francisco-Oakland-Hayward, CA	06	California	001	Alameda	37.814781	-122.282347
03/11/2020	AirNow	060010011	3	5.1	ug/m3 LC	21	Oakland West	1	100.0000	88101	PM2.5 - Local Conditions	41860	San Francisco-Oakland-Hayward, CA	06	California	001	Alameda	37.814781	-122.282347
03/12/2020	AirNow	060010011	3	8.5	ug/m3 LC	35	Oakland West	1	100.0000	88101	PM2.5 - Local Conditions	41860	San Francisco-Oakland-Hayward, CA	06	California	001	Alameda	37.814781	-122.282347
03/13/2020	AirNow	060010011	3	9.6	ug/m3 LC	40	Oakland West	1	100.0000	88101	PM2.5 - Local Conditions	41860	San Francisco-Oakland-Hayward, CA	06	California	001	Alameda	37.814781	-122.282347
03/14/2020	AirNow	060010011	3	1.9	ug/m3 LC	8	Oakland West	1	100.0000	88101	PM2.5 - Local Conditions	41860	San Francisco-Oakland-Hayward, CA	06	California	001	Alameda	37.814781	-122.282347
03/15/2020	AirNow	060010011	3	1.6	ug/m3 LC	7	Oakland West	1	100.0000	88101	PM2.5 - Local Conditions	41860	San Francisco-Oakland-Hayward, CA	06	California	001	Alameda	37.814781	-122.282347
03/16/2020	AirNow	060010011	3	0.8	ug/m3 LC	3	Oakland West	1	100.0000	88101	PM2.5 - Local Conditions	41860	San Francisco-Oakland-Hayward, CA	06	California	001	Alameda	37.814781	-122.282347
03/17/2020	AirNow	060010011	3	1.7	ug/m3 LC	7	Oakland West	1	100.0000	88101	PM2.5 - Local Conditions	41860	San Francisco-Oakland-Hayward, CA	06	California	001	Alameda	37.814781	-122.282347
03/18/2020	AirNow	060010011	3	2.6	ug/m3 LC	11	Oakland West	1	100.0000	88101	PM2.5 - Local Conditions	41860	San Francisco-Oakland-Hayward, CA	06	California	001	Alameda	37.814781	-122.282347
03/19/2020	AirNow	060010011	3	4.2	ug/m3 LC	18	Oakland West	1	100.0000	88101	PM2.5 - Local Conditions	41860	San Francisco-Oakland-Hayward, CA	06	California	001	Alameda	37.814781	-122.282347
03/20/2020	AirNow	060010011	3	5.3	ug/m3 LC	22	Oakland West	1	100.0000	88101	PM2.5 - Local Conditions	41860	San Francisco-Oakland-Hayward, CA	06	California	001	Alameda	37.814781	-122.282347
03/21/2020	AirNow	060010011	3	6	ug/m3 LC	25	Oakland West	1	100.0000	88101	PM2.5 - Local Conditions	41860	San Francisco-Oakland-Hayward, CA	06	California	001	Alameda	37.814781	-122.282347
03/22/2020	AirNow	060010011	3	5.8	ug/m3 LC	24	Oakland West	1	100.0000	88101	PM2.5 - Local Conditions	41860	San Francisco-Oakland-Hayward, CA	06	California	001	Alameda	37.814781	-122.282347
03/23/2020	AirNow	060010011	3	5.1	ug/m3 LC	21	Oakland West	1	100.0000	88101	PM2.5 - Local Conditions	41860	San Francisco-Oakland-Hayward, CA	06	California	001	Alameda	37.814781	-122.282347
03/24/2020	AirNow	060010011	3	1.3	ug/m3 LC	5	Oakland West	1	100.0000	88101	PM2.5 - Local Conditions	41860	San Francisco-Oakland-Hayward, CA	06	California	001	Alameda	37.814781	-122.282347
03/25/2020	AirNow	060010011	3	0.8	ug/m3 LC	3	Oakland West	1	100.0000	88101	PM2.5 - Local Conditions	41860	San Francisco-Oakland-Hayward, CA	06	California	001	Alameda	37.814781	-122.282347
03/26/2020	AirNow	060010011	3	1.2	ug/m3 LC	5	Oakland West	1	100.0000	88101	PM2.5 - Local Conditions	41860	San Francisco-Oakland-Hayward, CA	06	California	001	Alameda	37.814781	-122.282347
03/27/2020	AirNow	060010011	3	6.5	ug/m3 LC	27	Oakland West	1	100.0000	88101	PM2.5 - Local Conditions	41860	San Francisco-Oakland-Hayward, CA	06	California	001	Alameda	37.814781	-122.282347
03/28/2020	AirNow	060010011	3	8.5	ug/m3 LC	35	Oakland West	1	100.0000	88101	PM2.5 - Local Conditions	41860	San Francisco-Oakland-Hayward, CA	06	California	001	Alameda	37.814781	-122.282347
03/29/2020	AirNow	060010011	3	3.1	ug/m3 LC	13	Oakland West	1	100.0000	88101	PM2.5 - Local Conditions	41860	San Francisco-Oakland-Hayward, CA	06	California	001	Alameda	37.814781	-122.282347
03/30/2020	AirNow	060010011	3	1.8	ug/m3 LC	8	Oakland West	1	100.0000	88101	PM2.5 - Local Conditions	41860	San Francisco-Oakland-Hayward, CA	06	California	001	Alameda	37.814781	-122.282347
03/31/2020	AirNow	060010011	3	0.5	ug/m3 LC	2	Oakland West	1	100.0000	88101	PM2.5 - Local Conditions	41860	San Francisco-Oakland-Hayward, CA	06	California	001	Alameda	37.814781	-122.282347
04/01/2020	AirNow	060010011	3	3.1	ug/m3 LC	13	Oakland West	1	100.0000	88101	PM2.5 - Local Conditions	41860	San Francisco-Oakland-Hayward, CA	06	California	001	Alameda	37.814781	-122.282347
04/02/2020	AirNow	060010011	3	2.1	ug/m3 LC	9	Oakland West	1	100.0000	88101	PM2.5 - Local Conditions	41860	San Francisco-Oakland-Hayward, CA	06	California	001	Alameda	37.814781	-122.282347
04/03/2020	AirNow	060010011	3	4.2	ug/m3 LC	18	Oakland West	1	100.0000	88101	PM2.5 - Local Conditions	41860	San Francisco-Oakland-Hayward, CA	06	California	001	Alameda	37.814781	-122.282347
04/04/2020	AirNow	060010011	3	0	ug/m3 LC	0	Oakland West	1	100.0000	88101	PM2.5 - Local Conditions	41860	San Francisco-Oakland-Hayward, CA	06	California	001	Alameda	37.814781	-122.282347
04/05/2020	AirNow	060010011	3	0.5	ug/m3 LC	2	Oakland West	1	100.0000	88101	PM2.5 - Local Conditions	41860	San Francisco-Oakland-Hayward, CA	06	California	001	Alameda	37.814781	-122.282347
04/06/2020	AirNow	060010011	3	3.6	ug/m3 LC	15	Oakland West	1	100.0000	88101	PM2.5 - Local Conditions	41860	San Francisco-Oakland-Hayward, CA	06	California	001	Alameda	37.814781	-122.282347
04/07/2020	AirNow	060010011	3	3.7	ug/m3 LC	15	Oakland West	1	100.0000	88101	PM2.5 - Local Conditions	41860	San Francisco-Oakland-Hayward, CA	06	California	001	Alameda	37.814781	-122.282347
04/08/2020	AirNow	060010011	3	4.1	ug/m3 LC	17	Oakland West	1	100.0000	88101	PM2.5 - Local Conditions	41860	San Francisco-Oakland-Hayward, CA	06	California	001	Alameda	37.814781	-122.282347
04/09/2020	AirNow	060010011	3	0.4	ug/m3 LC	2	Oakland West	1	100.0000	88101	PM2.5 - Local Conditions	41860	San Francisco-Oakland-Hayward, CA	06	California	001	Alameda	37.814781	-122.282347
04/10/2020	AirNow	060010011	3	2.2	ug/m3 LC	9	Oakland West	1	100.0000	88101	PM2.5 - Local Conditions	41860	San Francisco-Oakland-Hayward, CA	06	California	001	Alameda	37.814781	-122.282347
04/11/2020	AirNow	060010011	3	2.3	ug/m3 LC	10	Oakland West	1	100.0000	88101	PM2.5 - Local Conditions	41860	San Francisco-Oakland-Hayward, CA	06	California	001	Alameda	37.814781	-122.282347
04/12/2020	AirNow	060010011	3	9.6	ug/m3 LC	40	Oakland West	1	100.0000	88101	PM2.5 - Local Conditions	41860	San Francisco-Oakland-Hayward, CA	06	California	001	Alameda	37.814781	-122.282347
04/13/2020	AirNow	060010011	3	11.1	ug/m3 LC	46	Oakland West	1	100.0000	88101	PM2.5 - Local Conditions	41860	San Francisco-Oakland-Hayward, CA	06	California	001	Alameda	37.814781	-122.282347
04/14/2020	AirNow	060010011	3	7.3	ug/m3 LC	30	Oakland West	1	100.0000	88101	PM2.5 - Local Conditions	41860	San Francisco-Oakland-Hayward, CA	06	California	001	Alameda	37.814781	-122.282347
04/15/2020	AirNow	060010011	3	10.1	ug/m3 LC	42	Oakland West	1	100.0000	88101	PM2.5 - Local Conditions	41860	San Francisco-Oakland-Hayward, CA	06	California	001	Alameda	37.814781	-122.282347
04/16/2020	AirNow	060010011	3	1.8	ug/m3 LC	8	Oakland West	1	100.0000	88101	PM2.5 - Local Conditions	41860	San Francisco-Oakland-Hayward, CA	06	California	001	Alameda	37.814781	-122.282347
04/17/2020	AirNow	060010011	3	3.1	ug/m3 LC	13	Oakland West	1	100.0000	88101	PM2.5 - Local Conditions	41860	San Francisco-Oakland-Hayward, CA	06	California	001	Alameda	37.814781	-122.282347
04/18/2020	AirNow	060010011	3	3.8	ug/m3 LC	16	Oakland West	1	100.0000	88101	PM2.5 - Local Conditions	41860	San Francisco-Oakland-Hayward, CA	06	California	001	Alameda	37.814781	-122.282347
04/19/2020	AirNow	060010011	3	2.5	ug/m3 LC	10	Oakland West	1	100.0000	88101	PM2.5 - Local Conditions	41860	San Francisco-Oakland-Hayward, CA	06	California	001	Alameda	37.814781	-122.282347
04/20/2020	AirNow	060010011	3	2.6	ug/m3 LC	11	Oakland West	1	100.0000	88101	PM2.5 - Local Conditions	41860	San Francisco-Oakland-Hayward, CA	06	California	001	Alameda	37.814781	-122.282347
04/21/2020	AirNow	060010011	3	3.7	ug/m3 LC	15	Oakland West	1	100.0000	88101	PM2.5 - Local Conditions	41860	San Francisco-Oakland-Hayward, CA	06	California	001	Alameda	37.814781	-122.282347
04/22/2020	AirNow	060010011	3	3.6	ug/m3 LC	15	Oakland West	1	100.0000	88101	PM2.5 - Local Conditions	41860	San Francisco-Oakland-Hayward, CA	06	California	001	Alameda	37.814781	-122.282347
04/23/2020	AirNow	060010011	3	4.2	ug/m3 LC	18	Oakland West	1	100.0000	88101	PM2.5 - Local Conditions	41860	San Francisco-Oakland-Hayward, CA	06	California	001	Alameda	37.814781	-122.282347
04/24/2020	AirNow	060010011	3	7.2	ug/m3 LC	30	Oakland West	1	100.0000	88101	PM2.5 - Local Conditions	41860	San Francisco-Oakland-Hayward, CA	06	California	001	Alameda	37.814781	-122.282347
04/25/2020	AirNow	060010011	3	6.2	ug/m3 LC	26	Oakland West	1	100.0000	88101	PM2.5 - Local Conditions	41860	San Francisco-Oakland-Hayward, CA	06	California	001	Alameda	37.814781	-122.282347
04/26/2020	AirNow	060010011	3	3.5	ug/m3 LC	15	Oakland West	1	100.0000	88101	PM2.5 - Local Conditions	41860	San Francisco-Oakland-Hayward, CA	06	California	001	Alameda	37.814781	-122.282347
04/27/2020	AirNow	060010011	3	6.2	ug/m3 LC	26	Oakland West	1	100.0000	88101	PM2.5 - Local Conditions	41860	San Francisco-Oakland-Hayward, CA	06	California	001	Alameda	37.814781	-122.282347
04/28/2020	AirNow	060010011	3	3.2	ug/m3 LC	13	Oakland West	1	100.0000	88101	PM2.5 - Local Conditions	41860	San Francisco-Oakland-Hayward, CA	06	California	001	Alameda	37.814781	-122.282347
04/29/2020	AirNow	060010011	3	0.9	ug/m3 LC	4	Oakland West	1	100.0000	88101	PM2.5 - Local Conditions	41860	San Francisco-Oakland-Hayward, CA	06	California	001	Alameda	37.814781	-122.282347
04/30/2020	AirNow	060010011	3	3.6	ug/m3 LC	15	Oakland West	1	100.0000	88101	PM2.5 - Local Conditions	41860	San Francisco-Oakland-Hayward, CA	06	California	001	Alameda	37.814781	-122.282347
05/01/2020	AirNow	060010011	3	3.9	ug/m3 LC	16	Oakland West	1	100.0000	88101	PM2.5 - Local Conditions	41860	San Francisco-Oakland-Hayward, CA	06	California	001	Alameda	37.814781	-122.282347
05/05/2020	AirNow	060010011	3	3.1	ug/m3 LC	13	Oakland West	1	100.0000	88101	PM2.5 - Local Conditions	41860	San Francisco-Oakland-Hayward, CA	06	California	001	Alameda	37.814781	-122.282347
05/06/2020	AirNow	060010011	3	7.4	ug/m3 LC	31	Oakland West	1	100.0000	88101	PM2.5 - Local Conditions	41860	San Francisco-Oakland-Hayward, CA	06	California	001	Alameda	37.814781	-122.282347
05/07/2020	AirNow	060010011	3	12	ug/m3 LC	50	Oakland West	1	100.0000	88101	PM2.5 - Local Conditions	41860	San Francisco-Oakland-Hayward, CA	06	California	001	Alameda	37.814781	-122.282347
05/08/2020	AirNow	060010011	3	11.3	ug/m3 LC	47	Oakland West	1	100.0000	88101	PM2.5 - Local Conditions	41860	San Francisco-Oakland-Hayward, CA	06	California	001	Alameda	37.814781	-122.282347
05/09/2020	AirNow	060010011	3	6.7	ug/m3 LC	28	Oakland West	1	100.0000	88101	PM2.5 - Local Conditions	41860	San Francisco-Oakland-Hayward, CA	06	California	001	Alameda	37.814781	-122.282347
05/10/2020	AirNow	060010011	3	6.1	ug/m3 LC	25	Oakland West	1	100.0000	88101	PM2.5 - Local Conditions	41860	San Francisco-Oakland-Hayward, CA	06	California	001	Alameda	37.814781	-122.282347
05/11/2020	AirNow	060010011	3	4	ug/m3 LC	17	Oakland West	1	100.0000	88101	PM2.5 - Local Conditions	41860	San Francisco-Oakland-Hayward, CA	06	California	001	Alameda	37.814781	-122.282347
05/12/2020	AirNow	060010011	3	3.4	ug/m3 LC	14	Oakland West	1	100.0000	88101	PM2.5 - Local Conditions	41860	San Francisco-Oakland-Hayward, CA	06	California	001	Alameda	37.814781	-122.282347
05/13/2020	AirNow	060010011	3	3.2	ug/m3 LC	13	Oakland West	1	100.0000	88101	PM2.5 - Local Conditions	41860	San Francisco-Oakland-Hayward, CA	06	California	001	Alameda	37.814781	-122.282347
05/14/2020	AirNow	060010011	3	1.7	ug/m3 LC	7	Oakland West	1	100.0000	88101	PM2.5 - Local Conditions	41860	San Francisco-Oakland-Hayward, CA	06	California	001	Alameda	37.814781	-122.282347
05/15/2020	AirNow	060010011	3	2.5	ug/m3 LC	10	Oakland West	1	100.0000	88101	PM2.5 - Local Conditions	41860	San Francisco-Oakland-Hayward, CA	06	California	001	Alameda	37.814781	-122.282347
05/16/2020	AirNow	060010011	3	1.7	ug/m3 LC	7	Oakland West	1	100.0000	88101	PM2.5 - Local Conditions	41860	San Francisco-Oakland-Hayward, CA	06	California	001	Alameda	37.814781	-122.282347
05/17/2020	AirNow	060010011	3	2.5	ug/m3 LC	10	Oakland West	1	100.0000	88101	PM2.5 - Local Conditions	41860	San Francisco-Oakland-Hayward, CA	06	California	001	Alameda	37.814781	-122.282347
05/18/2020	AirNow	060010011	3	3.4	ug/m3 LC	14	Oakland West	1	100.0000	88101	PM2.5 - Local Conditions	41860	San Francisco-Oakland-Hayward, CA	06	California	001	Alameda	37.814781	-122.282347
05/19/2020	AirNow	060010011	3	2.6	ug/m3 LC	11	Oakland West	1	100.0000	88101	PM2.5 - Local Conditions	41860	San Francisco-Oakland-Hayward, CA	06	California	001	Alameda	37.814781	-122.282347
05/20/2020	AirNow	060010011	3	4.5	ug/m3 LC	19	Oakland West	1	100.0000	88101	PM2.5 - Local Conditions	41860	San Francisco-Oakland-Hayward, CA	06	California	001	Alameda	37.814781	-122.282347
05/21/2020	AirNow	060010011	3	6.5	ug/m3 LC	27	Oakland West	1	100.0000	88101	PM2.5 - Local Conditions	41860	San Francisco-Oakland-Hayward, CA	06	California	001	Alameda	37.814781	-122.282347
05/22/2020	AirNow	060010011	3	6.8	ug/m3 LC	28	Oakland West	1	100.0000	88101	PM2.5 - Local Conditions	41860	San Francisco-Oakland-Hayward, CA	06	California	001	Alameda	37.814781	-122.282347
05/23/2020	AirNow	060010011	3	9.4	ug/m3 LC	39	Oakland West	1	100.0000	88101	PM2.5 - Local Conditions	41860	San Francisco-Oakland-Hayward, CA	06	California	001	Alameda	37.814781	-122.282347
05/24/2020	AirNow	060010011	3	12.4	ug/m3 LC	52	Oakland West	1	100.0000	88101	PM2.5 - Local Conditions	41860	San Francisco-Oakland-Hayward, CA	06	California	001	Alameda	37.814781	-122.282347
05/25/2020	AirNow	060010011	3	13.6	ug/m3 LC	54	Oakland West	1	100.0000	88101	PM2.5 - Local Conditions	41860	San Francisco-Oakland-Hayward, CA	06	California	001	Alameda	37.814781	-122.282347
05/26/2020	AirNow	060010011	3	11	ug/m3 LC	46	Oakland West	1	100.0000	88101	PM2.5 - Local Conditions	41860	San Francisco-Oakland-Hayward, CA	06	California	001	Alameda	37.814781	-122.282347
05/27/2020	AirNow	060010011	3	10.1	ug/m3 LC	42	Oakland West	1	100.0000	88101	PM2.5 - Local Conditions	41860	San Francisco-Oakland-Hayward, CA	06	California	001	Alameda	37.814781	-122.282347
05/28/2020	AirNow	060010011	3	2.7	ug/m3 LC	11	Oakland West	1	100.0000	88101	PM2.5 - Local Conditions	41860	San Francisco-Oakland-Hayward, CA	06	California	001	Alameda	37.814781	-122.282347
05/29/2020	AirNow	060010011	3	-0.4	ug/m3 LC	0	Oakland West	1	100.0000	88101	PM2.5 - Local Conditions	41860	San Francisco-Oakland-Hayward, CA	06	California	001	Alameda	37.814781	-122.282347
05/30/2020	AirNow	060010011	3	1.8	ug/m3 LC	8	Oakland West	1	100.0000	88101	PM2.5 - Local Conditions	41860	San Francisco-Oakland-Hayward, CA	06	California	001	Alameda	37.814781	-122.282347
05/31/2020	AirNow	060010011	3	3.1	ug/m3 LC	13	Oakland West	1	100.0000	88101	PM2.5 - Local Conditions	41860	San Francisco-Oakland-Hayward, CA	06	California	001	Alameda	37.814781	-122.282347
06/03/2020	AirNow	060010011	3	12.9	ug/m3 LC	53	Oakland West	1	100.0000	88101	PM2.5 - Local Conditions	41860	San Francisco-Oakland-Hayward, CA	06	California	001	Alameda	37.814781	-122.282347
06/04/2020	AirNow	060010011	3	15.3	ug/m3 LC	58	Oakland West	1	100.0000	88101	PM2.5 - Local Conditions	41860	San Francisco-Oakland-Hayward, CA	06	California	001	Alameda	37.814781	-122.282347
06/05/2020	AirNow	060010011	3	7.8	ug/m3 LC	33	Oakland West	1	100.0000	88101	PM2.5 - Local Conditions	41860	San Francisco-Oakland-Hayward, CA	06	California	001	Alameda	37.814781	-122.282347
06/06/2020	AirNow	060010011	3	4.5	ug/m3 LC	19	Oakland West	1	100.0000	88101	PM2.5 - Local Conditions	41860	San Francisco-Oakland-Hayward, CA	06	California	001	Alameda	37.814781	-122.282347
06/07/2020	AirNow	060010011	3	3.7	ug/m3 LC	15	Oakland West	1	100.0000	88101	PM2.5 - Local Conditions	41860	San Francisco-Oakland-Hayward, CA	06	California	001	Alameda	37.814781	-122.282347
06/08/2020	AirNow	060010011	3	2.3	ug/m3 LC	10	Oakland West	1	100.0000	88101	PM2.5 - Local Conditions	41860	San Francisco-Oakland-Hayward, CA	06	California	001	Alameda	37.814781	-122.282347
06/09/2020	AirNow	060010011	3	7.6	ug/m3 LC	32	Oakland West	1	100.0000	88101	PM2.5 - Local Conditions	41860	San Francisco-Oakland-Hayward, CA	06	California	001	Alameda	37.814781	-122.282347
06/10/2020	AirNow	060010011	3	5.6	ug/m3 LC	23	Oakland West	1	100.0000	88101	PM2.5 - Local Conditions	41860	San Francisco-Oakland-Hayward, CA	06	California	001	Alameda	37.814781	-122.282347
06/11/2020	AirNow	060010011	3	3	ug/m3 LC	13	Oakland West	1	100.0000	88101	PM2.5 - Local Conditions	41860	San Francisco-Oakland-Hayward, CA	06	California	001	Alameda	37.814781	-122.282347
06/12/2020	AirNow	060010011	3	3.2	ug/m3 LC	13	Oakland West	1	100.0000	88101	PM2.5 - Local Conditions	41860	San Francisco-Oakland-Hayward, CA	06	California	001	Alameda	37.814781	-122.282347
06/14/2020	AirNow	060010011	3	2.3	ug/m3 LC	10	Oakland West	1	100.0000	88101	PM2.5 - Local Conditions	41860	San Francisco-Oakland-Hayward, CA	06	California	001	Alameda	37.814781	-122.282347
06/15/2020	AirNow	060010011	3	3.8	ug/m3 LC	16	Oakland West	1	100.0000	88101	PM2.5 - Local Conditions	41860	San Francisco-Oakland-Hayward, CA	06	California	001	Alameda	37.814781	-122.282347
06/16/2020	AirNow	060010011	3	5.5	ug/m3 LC	23	Oakland West	1	100.0000	88101	PM2.5 - Local Conditions	41860	San Francisco-Oakland-Hayward, CA	06	California	001	Alameda	37.814781	-122.282347
06/17/2020	AirNow	060010011	3	6.4	ug/m3 LC	27	Oakland West	1	100.0000	88101	PM2.5 - Local Conditions	41860	San Francisco-Oakland-Hayward, CA	06	California	001	Alameda	37.814781	-122.282347
06/18/2020	AirNow	060010011	3	13.9	ug/m3 LC	55	Oakland West	1	100.0000	88101	PM2.5 - Local Conditions	41860	San Francisco-Oakland-Hayward, CA	06	California	001	Alameda	37.814781	-122.282347
06/19/2020	AirNow	060010011	3	6.8	ug/m3 LC	28	Oakland West	1	100.0000	88101	PM2.5 - Local Conditions	41860	San Francisco-Oakland-Hayward, CA	06	California	001	Alameda	37.814781	-122.282347
06/20/2020	AirNow	060010011	3	3.6	ug/m3 LC	15	Oakland West	1	100.0000	88101	PM2.5 - Local Conditions	41860	San Francisco-Oakland-Hayward, CA	06	California	001	Alameda	37.814781	-122.282347
06/21/2020	AirNow	060010011	3	4.6	ug/m3 LC	19	Oakland West	1	100.0000	88101	PM2.5 - Local Conditions	41860	San Francisco-Oakland-Hayward, CA	06	California	001	Alameda	37.814781	-122.282347
06/22/2020	AirNow	060010011	3	5.7	ug/m3 LC	24	Oakland West	1	100.0000	88101	PM2.5 - Local Conditions	41860	San Francisco-Oakland-Hayward, CA	06	California	001	Alameda	37.814781	-122.282347
06/23/2020	AirNow	060010011	3	4.5	ug/m3 LC	19	Oakland West	1	100.0000	88101	PM2.5 - Local Conditions	41860	San Francisco-Oakland-Hayward, CA	06	California	001	Alameda	37.814781	-122.282347
06/24/2020	AirNow	060010011	3	4.7	ug/m3 LC	20	Oakland West	1	100.0000	88101	PM2.5 - Local Conditions	41860	San Francisco-Oakland-Hayward, CA	06	California	001	Alameda	37.814781	-122.282347
06/25/2020	AirNow	060010011	3	2.7	ug/m3 LC	11	Oakland West	1	100.0000	88101	PM2.5 - Local Conditions	41860	San Francisco-Oakland-Hayward, CA	06	California	001	Alameda	37.814781	-122.282347
06/26/2020	AirNow	060010011	3	3.7	ug/m3 LC	15	Oakland West	1	100.0000	88101	PM2.5 - Local Conditions	41860	San Francisco-Oakland-Hayward, CA	06	California	001	Alameda	37.814781	-122.282347
06/27/2020	AirNow	060010011	3	4.8	ug/m3 LC	20	Oakland West	1	100.0000	88101	PM2.5 - Local Conditions	41860	San Francisco-Oakland-Hayward, CA	06	California	001	Alameda	37.814781	-122.282347
06/28/2020	AirNow	060010011	3	11.5	ug/m3 LC	48	Oakland West	1	100.0000	88101	PM2.5 - Local Conditions	41860	San Francisco-Oakland-Hayward, CA	06	California	001	Alameda	37.814781	-122.282347
06/29/2020	AirNow	060010011	3	12.1	ug/m3 LC	51	Oakland West	1	100.0000	88101	PM2.5 - Local Conditions	41860	San Francisco-Oakland-Hayward, CA	06	California	001	Alameda	37.814781	-122.282347
06/30/2020	AirNow	060010011	3	12.8	ug/m3 LC	52	Oakland West	1	100.0000	88101	PM2.5 - Local Conditions	41860	San Francisco-Oakland-Hayward, CA	06	California	001	Alameda	37.814781	-122.282347
07/01/2020	AirNow	060010011	3	9.4	ug/m3 LC	39	Oakland West	1	100.0000	88101	PM2.5 - Local Conditions	41860	San Francisco-Oakland-Hayward, CA	06	California	001	Alameda	37.814781	-122.282347
07/02/2020	AirNow	060010011	3	6.7	ug/m3 LC	28	Oakland West	1	100.0000	88101	PM2.5 - Local Conditions	41860	San Francisco-Oakland-Hayward, CA	06	California	001	Alameda	37.814781	-122.282347
07/03/2020	AirNow	060010011	3	8.4	ug/m3 LC	35	Oakland West	1	100.0000	88101	PM2.5 - Local Conditions	41860	San Francisco-Oakland-Hayward, CA	06	California	001	Alameda	37.814781	-122.282347
07/04/2020	AirNow	060010011	3	33.8	ug/m3 LC	97	Oakland West	1	100.0000	88101	PM2.5 - Local Conditions	41860	San Francisco-Oakland-Hayward, CA	06	California	001	Alameda	37.814781	-122.282347
07/05/2020	AirNow	060010011	3	13.5	ug/m3 LC	54	Oakland West	1	100.0000	88101	PM2.5 - Local Conditions	41860	San Francisco-Oakland-Hayward, CA	06	California	001	Alameda	37.814781	-122.282347
07/06/2020	AirNow	060010011	3	9.4	ug/m3 LC	39	Oakland West	1	100.0000	88101	PM2.5 - Local Conditions	41860	San Francisco-Oakland-Hayward, CA	06	California	001	Alameda	37.814781	-122.282347
07/07/2020	AirNow	060010011	3	8.9	ug/m3 LC	37	Oakland West	1	100.0000	88101	PM2.5 - Local Conditions	41860	San Francisco-Oakland-Hayward, CA	06	California	001	Alameda	37.814781	-122.282347
07/08/2020	AirNow	060010011	3	10	ug/m3 LC	42	Oakland West	1	100.0000	88101	PM2.5 - Local Conditions	41860	San Francisco-Oakland-Hayward, CA	06	California	001	Alameda	37.814781	-122.282347
01/01/2020	AirNow	060010012	3	9.9	ug/m3 LC	41	Laney College	1	100.0000	88101	PM2.5 - Local Conditions	41860	San Francisco-Oakland-Hayward, CA	06	California	001	Alameda	37.793624	-122.263376
01/02/2020	AirNow	060010012	3	6.5	ug/m3 LC	27	Laney College	1	100.0000	88101	PM2.5 - Local Conditions	41860	San Francisco-Oakland-Hayward, CA	06	California	001	Alameda	37.793624	-122.263376
01/03/2020	AirNow	060010012	3	17.2	ug/m3 LC	62	Laney College	1	100.0000	88101	PM2.5 - Local Conditions	41860	San Francisco-Oakland-Hayward, CA	06	California	001	Alameda	37.793624	-122.263376
01/04/2020	AirNow	060010012	3	7.5	ug/m3 LC	31	Laney College	1	100.0000	88101	PM2.5 - Local Conditions	41860	San Francisco-Oakland-Hayward, CA	06	California	001	Alameda	37.793624	-122.263376
01/05/2020	AirNow	060010012	3	3.5	ug/m3 LC	15	Laney College	1	100.0000	88101	PM2.5 - Local Conditions	41860	San Francisco-Oakland-Hayward, CA	06	California	001	Alameda	37.793624	-122.263376
01/06/2020	AirNow	060010012	3	5.4	ug/m3 LC	23	Laney College	1	100.0000	88101	PM2.5 - Local Conditions	41860	San Francisco-Oakland-Hayward, CA	06	California	001	Alameda	37.793624	-122.263376
01/07/2020	AirNow	060010012	3	7.8	ug/m3 LC	33	Laney College	1	100.0000	88101	PM2.5 - Local Conditions	41860	San Francisco-Oakland-Hayward, CA	06	California	001	Alameda	37.793624	-122.263376
01/08/2020	AirNow	060010012	3	4.8	ug/m3 LC	20	Laney College	1	100.0000	88101	PM2.5 - Local Conditions	41860	San Francisco-Oakland-Hayward, CA	06	California	001	Alameda	37.793624	-122.263376
01/09/2020	AirNow	060010012	3	3	ug/m3 LC	13	Laney College	1	100.0000	88101	PM2.5 - Local Conditions	41860	San Francisco-Oakland-Hayward, CA	06	California	001	Alameda	37.793624	-122.263376
01/10/2020	AirNow	060010012	3	5.5	ug/m3 LC	23	Laney College	1	100.0000	88101	PM2.5 - Local Conditions	41860	San Francisco-Oakland-Hayward, CA	06	California	001	Alameda	37.793624	-122.263376
01/11/2020	AirNow	060010012	3	5.7	ug/m3 LC	24	Laney College	1	100.0000	88101	PM2.5 - Local Conditions	41860	San Francisco-Oakland-Hayward, CA	06	California	001	Alameda	37.793624	-122.263376
01/12/2020	AirNow	060010012	3	8	ug/m3 LC	33	Laney College	1	100.0000	88101	PM2.5 - Local Conditions	41860	San Francisco-Oakland-Hayward, CA	06	California	001	Alameda	37.793624	-122.263376
01/13/2020	AirNow	060010012	3	4.2	ug/m3 LC	18	Laney College	1	100.0000	88101	PM2.5 - Local Conditions	41860	San Francisco-Oakland-Hayward, CA	06	California	001	Alameda	37.793624	-122.263376
01/14/2020	AirNow	060010012	3	5.8	ug/m3 LC	24	Laney College	1	100.0000	88101	PM2.5 - Local Conditions	41860	San Francisco-Oakland-Hayward, CA	06	California	001	Alameda	37.793624	-122.263376
01/15/2020	AirNow	060010012	3	5.8	ug/m3 LC	24	Laney College	1	100.0000	88101	PM2.5 - Local Conditions	41860	San Francisco-Oakland-Hayward, CA	06	California	001	Alameda	37.793624	-122.263376
01/16/2020	AirNow	060010012	3	2.1	ug/m3 LC	9	Laney College	1	100.0000	88101	PM2.5 - Local Conditions	41860	San Francisco-Oakland-Hayward, CA	06	California	001	Alameda	37.793624	-122.263376
01/17/2020	AirNow	060010012	3	4.2	ug/m3 LC	18	Laney College	1	100.0000	88101	PM2.5 - Local Conditions	41860	San Francisco-Oakland-Hayward, CA	06	California	001	Alameda	37.793624	-122.263376
01/18/2020	AirNow	060010012	3	1.6	ug/m3 LC	7	Laney College	1	100.0000	88101	PM2.5 - Local Conditions	41860	San Francisco-Oakland-Hayward, CA	06	California	001	Alameda	37.793624	-122.263376
01/19/2020	AirNow	060010012	3	7	ug/m3 LC	29	Laney College	1	100.0000	88101	PM2.5 - Local Conditions	41860	San Francisco-Oakland-Hayward, CA	06	California	001	Alameda	37.793624	-122.263376
01/20/2020	AirNow	060010012	3	15.7	ug/m3 LC	59	Laney College	1	100.0000	88101	PM2.5 - Local Conditions	41860	San Francisco-Oakland-Hayward, CA	06	California	001	Alameda	37.793624	-122.263376
01/21/2020	AirNow	060010012	3	3.6	ug/m3 LC	15	Laney College	1	100.0000	88101	PM2.5 - Local Conditions	41860	San Francisco-Oakland-Hayward, CA	06	California	001	Alameda	37.793624	-122.263376
01/22/2020	AirNow	060010012	3	7.3	ug/m3 LC	30	Laney College	1	100.0000	88101	PM2.5 - Local Conditions	41860	San Francisco-Oakland-Hayward, CA	06	California	001	Alameda	37.793624	-122.263376
01/23/2020	AirNow	060010012	3	10.8	ug/m3 LC	45	Laney College	1	100.0000	88101	PM2.5 - Local Conditions	41860	San Francisco-Oakland-Hayward, CA	06	California	001	Alameda	37.793624	-122.263376
01/24/2020	AirNow	060010012	3	8.8	ug/m3 LC	37	Laney College	1	100.0000	88101	PM2.5 - Local Conditions	41860	San Francisco-Oakland-Hayward, CA	06	California	001	Alameda	37.793624	-122.263376
01/25/2020	AirNow	060010012	3	9.2	ug/m3 LC	38	Laney College	1	100.0000	88101	PM2.5 - Local Conditions	41860	San Francisco-Oakland-Hayward, CA	06	California	001	Alameda	37.793624	-122.263376
01/26/2020	AirNow	060010012	3	6	ug/m3 LC	25	Laney College	1	100.0000	88101	PM2.5 - Local Conditions	41860	San Francisco-Oakland-Hayward, CA	06	California	001	Alameda	37.793624	-122.263376
01/27/2020	AirNow	060010012	3	6.9	ug/m3 LC	29	Laney College	1	100.0000	88101	PM2.5 - Local Conditions	41860	San Francisco-Oakland-Hayward, CA	06	California	001	Alameda	37.793624	-122.263376
01/28/2020	AirNow	060010012	3	6.6	ug/m3 LC	28	Laney College	1	100.0000	88101	PM2.5 - Local Conditions	41860	San Francisco-Oakland-Hayward, CA	06	California	001	Alameda	37.793624	-122.263376
01/29/2020	AirNow	060010012	3	7.9	ug/m3 LC	33	Laney College	1	100.0000	88101	PM2.5 - Local Conditions	41860	San Francisco-Oakland-Hayward, CA	06	California	001	Alameda	37.793624	-122.263376
01/30/2020	AirNow	060010012	3	6.2	ug/m3 LC	26	Laney College	1	100.0000	88101	PM2.5 - Local Conditions	41860	San Francisco-Oakland-Hayward, CA	06	California	001	Alameda	37.793624	-122.263376
01/31/2020	AirNow	060010012	3	11.1	ug/m3 LC	46	Laney College	1	100.0000	88101	PM2.5 - Local Conditions	41860	San Francisco-Oakland-Hayward, CA	06	California	001	Alameda	37.793624	-122.263376
02/01/2020	AirNow	060010012	3	19	ug/m3 LC	66	Laney College	1	100.0000	88101	PM2.5 - Local Conditions	41860	San Francisco-Oakland-Hayward, CA	06	California	001	Alameda	37.793624	-122.263376
02/02/2020	AirNow	060010012	3	4	ug/m3 LC	17	Laney College	1	100.0000	88101	PM2.5 - Local Conditions	41860	San Francisco-Oakland-Hayward, CA	06	California	001	Alameda	37.793624	-122.263376
02/03/2020	AirNow	060010012	3	-0.2	ug/m3 LC	0	Laney College	1	100.0000	88101	PM2.5 - Local Conditions	41860	San Francisco-Oakland-Hayward, CA	06	California	001	Alameda	37.793624	-122.263376
02/04/2020	AirNow	060010012	3	1.4	ug/m3 LC	6	Laney College	1	100.0000	88101	PM2.5 - Local Conditions	41860	San Francisco-Oakland-Hayward, CA	06	California	001	Alameda	37.793624	-122.263376
02/05/2020	AirNow	060010012	3	7.1	ug/m3 LC	30	Laney College	1	100.0000	88101	PM2.5 - Local Conditions	41860	San Francisco-Oakland-Hayward, CA	06	California	001	Alameda	37.793624	-122.263376
02/06/2020	AirNow	060010012	3	10.4	ug/m3 LC	43	Laney College	1	100.0000	88101	PM2.5 - Local Conditions	41860	San Francisco-Oakland-Hayward, CA	06	California	001	Alameda	37.793624	-122.263376
02/07/2020	AirNow	060010012	3	12.5	ug/m3 LC	52	Laney College	1	100.0000	88101	PM2.5 - Local Conditions	41860	San Francisco-Oakland-Hayward, CA	06	California	001	Alameda	37.793624	-122.263376
02/08/2020	AirNow	060010012	3	7.2	ug/m3 LC	30	Laney College	1	100.0000	88101	PM2.5 - Local Conditions	41860	San Francisco-Oakland-Hayward, CA	06	California	001	Alameda	37.793624	-122.263376
02/09/2020	AirNow	060010012	3	0	ug/m3 LC	0	Laney College	1	100.0000	88101	PM2.5 - Local Conditions	41860	San Francisco-Oakland-Hayward, CA	06	California	001	Alameda	37.793624	-122.263376
02/10/2020	AirNow	060010012	3	3.2	ug/m3 LC	13	Laney College	1	100.0000	88101	PM2.5 - Local Conditions	41860	San Francisco-Oakland-Hayward, CA	06	California	001	Alameda	37.793624	-122.263376
02/11/2020	AirNow	060010012	3	5.7	ug/m3 LC	24	Laney College	1	100.0000	88101	PM2.5 - Local Conditions	41860	San Francisco-Oakland-Hayward, CA	06	California	001	Alameda	37.793624	-122.263376
02/12/2020	AirNow	060010012	3	10.6	ug/m3 LC	44	Laney College	1	100.0000	88101	PM2.5 - Local Conditions	41860	San Francisco-Oakland-Hayward, CA	06	California	001	Alameda	37.793624	-122.263376
02/13/2020	AirNow	060010012	3	7.3	ug/m3 LC	30	Laney College	1	100.0000	88101	PM2.5 - Local Conditions	41860	San Francisco-Oakland-Hayward, CA	06	California	001	Alameda	37.793624	-122.263376
02/14/2020	AirNow	060010012	3	7.2	ug/m3 LC	30	Laney College	1	100.0000	88101	PM2.5 - Local Conditions	41860	San Francisco-Oakland-Hayward, CA	06	California	001	Alameda	37.793624	-122.263376
02/15/2020	AirNow	060010012	3	12.1	ug/m3 LC	51	Laney College	1	100.0000	88101	PM2.5 - Local Conditions	41860	San Francisco-Oakland-Hayward, CA	06	California	001	Alameda	37.793624	-122.263376
02/16/2020	AirNow	060010012	3	7.2	ug/m3 LC	30	Laney College	1	100.0000	88101	PM2.5 - Local Conditions	41860	San Francisco-Oakland-Hayward, CA	06	California	001	Alameda	37.793624	-122.263376
02/17/2020	AirNow	060010012	3	5.7	ug/m3 LC	24	Laney College	1	100.0000	88101	PM2.5 - Local Conditions	41860	San Francisco-Oakland-Hayward, CA	06	California	001	Alameda	37.793624	-122.263376
02/18/2020	AirNow	060010012	3	7.7	ug/m3 LC	32	Laney College	1	100.0000	88101	PM2.5 - Local Conditions	41860	San Francisco-Oakland-Hayward, CA	06	California	001	Alameda	37.793624	-122.263376
02/19/2020	AirNow	060010012	3	9.5	ug/m3 LC	40	Laney College	1	100.0000	88101	PM2.5 - Local Conditions	41860	San Francisco-Oakland-Hayward, CA	06	California	001	Alameda	37.793624	-122.263376
02/20/2020	AirNow	060010012	3	11.9	ug/m3 LC	50	Laney College	1	100.0000	88101	PM2.5 - Local Conditions	41860	San Francisco-Oakland-Hayward, CA	06	California	001	Alameda	37.793624	-122.263376
02/21/2020	AirNow	060010012	3	14.5	ug/m3 LC	56	Laney College	1	100.0000	88101	PM2.5 - Local Conditions	41860	San Francisco-Oakland-Hayward, CA	06	California	001	Alameda	37.793624	-122.263376
02/22/2020	AirNow	060010012	3	11.7	ug/m3 LC	49	Laney College	1	100.0000	88101	PM2.5 - Local Conditions	41860	San Francisco-Oakland-Hayward, CA	06	California	001	Alameda	37.793624	-122.263376
02/23/2020	AirNow	060010012	3	8	ug/m3 LC	33	Laney College	1	100.0000	88101	PM2.5 - Local Conditions	41860	San Francisco-Oakland-Hayward, CA	06	California	001	Alameda	37.793624	-122.263376
02/24/2020	AirNow	060010012	3	5.8	ug/m3 LC	24	Laney College	1	100.0000	88101	PM2.5 - Local Conditions	41860	San Francisco-Oakland-Hayward, CA	06	California	001	Alameda	37.793624	-122.263376
02/25/2020	AirNow	060010012	3	7.1	ug/m3 LC	30	Laney College	1	100.0000	88101	PM2.5 - Local Conditions	41860	San Francisco-Oakland-Hayward, CA	06	California	001	Alameda	37.793624	-122.263376
02/26/2020	AirNow	060010012	3	12.3	ug/m3 LC	51	Laney College	1	100.0000	88101	PM2.5 - Local Conditions	41860	San Francisco-Oakland-Hayward, CA	06	California	001	Alameda	37.793624	-122.263376
02/27/2020	AirNow	060010012	3	14.3	ug/m3 LC	56	Laney College	1	100.0000	88101	PM2.5 - Local Conditions	41860	San Francisco-Oakland-Hayward, CA	06	California	001	Alameda	37.793624	-122.263376
02/28/2020	AirNow	060010012	3	11.8	ug/m3 LC	49	Laney College	1	100.0000	88101	PM2.5 - Local Conditions	41860	San Francisco-Oakland-Hayward, CA	06	California	001	Alameda	37.793624	-122.263376
02/29/2020	AirNow	060010012	3	6.9	ug/m3 LC	29	Laney College	1	100.0000	88101	PM2.5 - Local Conditions	41860	San Francisco-Oakland-Hayward, CA	06	California	001	Alameda	37.793624	-122.263376
03/01/2020	AirNow	060010012	3	3.7	ug/m3 LC	15	Laney College	1	100.0000	88101	PM2.5 - Local Conditions	41860	San Francisco-Oakland-Hayward, CA	06	California	001	Alameda	37.793624	-122.263376
03/02/2020	AirNow	060010012	3	1	ug/m3 LC	4	Laney College	1	100.0000	88101	PM2.5 - Local Conditions	41860	San Francisco-Oakland-Hayward, CA	06	California	001	Alameda	37.793624	-122.263376
03/03/2020	AirNow	060010012	3	8.9	ug/m3 LC	37	Laney College	1	100.0000	88101	PM2.5 - Local Conditions	41860	San Francisco-Oakland-Hayward, CA	06	California	001	Alameda	37.793624	-122.263376
03/04/2020	AirNow	060010012	3	12.6	ug/m3 LC	52	Laney College	1	100.0000	88101	PM2.5 - Local Conditions	41860	San Francisco-Oakland-Hayward, CA	06	California	001	Alameda	37.793624	-122.263376
03/05/2020	AirNow	060010012	3	9.7	ug/m3 LC	40	Laney College	1	100.0000	88101	PM2.5 - Local Conditions	41860	San Francisco-Oakland-Hayward, CA	06	California	001	Alameda	37.793624	-122.263376
03/06/2020	AirNow	060010012	3	3	ug/m3 LC	13	Laney College	1	100.0000	88101	PM2.5 - Local Conditions	41860	San Francisco-Oakland-Hayward, CA	06	California	001	Alameda	37.793624	-122.263376
03/07/2020	AirNow	060010012	3	1.2	ug/m3 LC	5	Laney College	1	100.0000	88101	PM2.5 - Local Conditions	41860	San Francisco-Oakland-Hayward, CA	06	California	001	Alameda	37.793624	-122.263376
03/08/2020	AirNow	060010012	3	3.2	ug/m3 LC	13	Laney College	1	100.0000	88101	PM2.5 - Local Conditions	41860	San Francisco-Oakland-Hayward, CA	06	California	001	Alameda	37.793624	-122.263376
03/09/2020	AirNow	060010012	3	3	ug/m3 LC	13	Laney College	1	100.0000	88101	PM2.5 - Local Conditions	41860	San Francisco-Oakland-Hayward, CA	06	California	001	Alameda	37.793624	-122.263376
03/10/2020	AirNow	060010012	3	4.4	ug/m3 LC	18	Laney College	1	100.0000	88101	PM2.5 - Local Conditions	41860	San Francisco-Oakland-Hayward, CA	06	California	001	Alameda	37.793624	-122.263376
03/11/2020	AirNow	060010012	3	6.1	ug/m3 LC	25	Laney College	1	100.0000	88101	PM2.5 - Local Conditions	41860	San Francisco-Oakland-Hayward, CA	06	California	001	Alameda	37.793624	-122.263376
03/12/2020	AirNow	060010012	3	9.3	ug/m3 LC	39	Laney College	1	100.0000	88101	PM2.5 - Local Conditions	41860	San Francisco-Oakland-Hayward, CA	06	California	001	Alameda	37.793624	-122.263376
03/13/2020	AirNow	060010012	3	12.2	ug/m3 LC	51	Laney College	1	100.0000	88101	PM2.5 - Local Conditions	41860	San Francisco-Oakland-Hayward, CA	06	California	001	Alameda	37.793624	-122.263376
03/14/2020	AirNow	060010012	3	2.3	ug/m3 LC	10	Laney College	1	100.0000	88101	PM2.5 - Local Conditions	41860	San Francisco-Oakland-Hayward, CA	06	California	001	Alameda	37.793624	-122.263376
03/15/2020	AirNow	060010012	3	2	ug/m3 LC	8	Laney College	1	100.0000	88101	PM2.5 - Local Conditions	41860	San Francisco-Oakland-Hayward, CA	06	California	001	Alameda	37.793624	-122.263376
03/16/2020	AirNow	060010012	3	0.3	ug/m3 LC	1	Laney College	1	100.0000	88101	PM2.5 - Local Conditions	41860	San Francisco-Oakland-Hayward, CA	06	California	001	Alameda	37.793624	-122.263376
03/17/2020	AirNow	060010012	3	1	ug/m3 LC	4	Laney College	1	100.0000	88101	PM2.5 - Local Conditions	41860	San Francisco-Oakland-Hayward, CA	06	California	001	Alameda	37.793624	-122.263376
03/18/2020	AirNow	060010012	3	3.3	ug/m3 LC	14	Laney College	1	100.0000	88101	PM2.5 - Local Conditions	41860	San Francisco-Oakland-Hayward, CA	06	California	001	Alameda	37.793624	-122.263376
03/19/2020	AirNow	060010012	3	3.9	ug/m3 LC	16	Laney College	1	100.0000	88101	PM2.5 - Local Conditions	41860	San Francisco-Oakland-Hayward, CA	06	California	001	Alameda	37.793624	-122.263376
03/20/2020	AirNow	060010012	3	5.7	ug/m3 LC	24	Laney College	1	100.0000	88101	PM2.5 - Local Conditions	41860	San Francisco-Oakland-Hayward, CA	06	California	001	Alameda	37.793624	-122.263376
03/21/2020	AirNow	060010012	3	4.3	ug/m3 LC	18	Laney College	1	100.0000	88101	PM2.5 - Local Conditions	41860	San Francisco-Oakland-Hayward, CA	06	California	001	Alameda	37.793624	-122.263376
03/22/2020	AirNow	060010012	3	4.4	ug/m3 LC	18	Laney College	1	100.0000	88101	PM2.5 - Local Conditions	41860	San Francisco-Oakland-Hayward, CA	06	California	001	Alameda	37.793624	-122.263376
03/23/2020	AirNow	060010012	3	5	ug/m3 LC	21	Laney College	1	100.0000	88101	PM2.5 - Local Conditions	41860	San Francisco-Oakland-Hayward, CA	06	California	001	Alameda	37.793624	-122.263376
03/24/2020	AirNow	060010012	3	2.2	ug/m3 LC	9	Laney College	1	100.0000	88101	PM2.5 - Local Conditions	41860	San Francisco-Oakland-Hayward, CA	06	California	001	Alameda	37.793624	-122.263376
03/25/2020	AirNow	060010012	3	1.6	ug/m3 LC	7	Laney College	1	100.0000	88101	PM2.5 - Local Conditions	41860	San Francisco-Oakland-Hayward, CA	06	California	001	Alameda	37.793624	-122.263376
03/26/2020	AirNow	060010012	3	1.9	ug/m3 LC	8	Laney College	1	100.0000	88101	PM2.5 - Local Conditions	41860	San Francisco-Oakland-Hayward, CA	06	California	001	Alameda	37.793624	-122.263376
03/27/2020	AirNow	060010012	3	8.1	ug/m3 LC	34	Laney College	1	100.0000	88101	PM2.5 - Local Conditions	41860	San Francisco-Oakland-Hayward, CA	06	California	001	Alameda	37.793624	-122.263376
03/28/2020	AirNow	060010012	3	8.4	ug/m3 LC	35	Laney College	1	100.0000	88101	PM2.5 - Local Conditions	41860	San Francisco-Oakland-Hayward, CA	06	California	001	Alameda	37.793624	-122.263376
03/29/2020	AirNow	060010012	3	4.3	ug/m3 LC	18	Laney College	1	100.0000	88101	PM2.5 - Local Conditions	41860	San Francisco-Oakland-Hayward, CA	06	California	001	Alameda	37.793624	-122.263376
03/30/2020	AirNow	060010012	3	1.8	ug/m3 LC	8	Laney College	1	100.0000	88101	PM2.5 - Local Conditions	41860	San Francisco-Oakland-Hayward, CA	06	California	001	Alameda	37.793624	-122.263376
03/31/2020	AirNow	060010012	3	1.1	ug/m3 LC	5	Laney College	1	100.0000	88101	PM2.5 - Local Conditions	41860	San Francisco-Oakland-Hayward, CA	06	California	001	Alameda	37.793624	-122.263376
04/01/2020	AirNow	060010012	3	2.3	ug/m3 LC	10	Laney College	1	100.0000	88101	PM2.5 - Local Conditions	41860	San Francisco-Oakland-Hayward, CA	06	California	001	Alameda	37.793624	-122.263376
04/02/2020	AirNow	060010012	3	2	ug/m3 LC	8	Laney College	1	100.0000	88101	PM2.5 - Local Conditions	41860	San Francisco-Oakland-Hayward, CA	06	California	001	Alameda	37.793624	-122.263376
04/03/2020	AirNow	060010012	3	3.6	ug/m3 LC	15	Laney College	1	100.0000	88101	PM2.5 - Local Conditions	41860	San Francisco-Oakland-Hayward, CA	06	California	001	Alameda	37.793624	-122.263376
04/04/2020	AirNow	060010012	3	1.4	ug/m3 LC	6	Laney College	1	100.0000	88101	PM2.5 - Local Conditions	41860	San Francisco-Oakland-Hayward, CA	06	California	001	Alameda	37.793624	-122.263376
04/05/2020	AirNow	060010012	3	1.5	ug/m3 LC	6	Laney College	1	100.0000	88101	PM2.5 - Local Conditions	41860	San Francisco-Oakland-Hayward, CA	06	California	001	Alameda	37.793624	-122.263376
04/06/2020	AirNow	060010012	3	3.6	ug/m3 LC	15	Laney College	1	100.0000	88101	PM2.5 - Local Conditions	41860	San Francisco-Oakland-Hayward, CA	06	California	001	Alameda	37.793624	-122.263376
04/07/2020	AirNow	060010012	3	2.1	ug/m3 LC	9	Laney College	1	100.0000	88101	PM2.5 - Local Conditions	41860	San Francisco-Oakland-Hayward, CA	06	California	001	Alameda	37.793624	-122.263376
04/08/2020	AirNow	060010012	3	5.1	ug/m3 LC	21	Laney College	1	100.0000	88101	PM2.5 - Local Conditions	41860	San Francisco-Oakland-Hayward, CA	06	California	001	Alameda	37.793624	-122.263376
04/09/2020	AirNow	060010012	3	1.3	ug/m3 LC	5	Laney College	1	100.0000	88101	PM2.5 - Local Conditions	41860	San Francisco-Oakland-Hayward, CA	06	California	001	Alameda	37.793624	-122.263376
04/10/2020	AirNow	060010012	3	3.5	ug/m3 LC	15	Laney College	1	100.0000	88101	PM2.5 - Local Conditions	41860	San Francisco-Oakland-Hayward, CA	06	California	001	Alameda	37.793624	-122.263376
04/11/2020	AirNow	060010012	3	2.7	ug/m3 LC	11	Laney College	1	100.0000	88101	PM2.5 - Local Conditions	41860	San Francisco-Oakland-Hayward, CA	06	California	001	Alameda	37.793624	-122.263376
04/12/2020	AirNow	060010012	3	9.2	ug/m3 LC	38	Laney College	1	100.0000	88101	PM2.5 - Local Conditions	41860	San Francisco-Oakland-Hayward, CA	06	California	001	Alameda	37.793624	-122.263376
04/13/2020	AirNow	060010012	3	11.8	ug/m3 LC	49	Laney College	1	100.0000	88101	PM2.5 - Local Conditions	41860	San Francisco-Oakland-Hayward, CA	06	California	001	Alameda	37.793624	-122.263376
04/14/2020	AirNow	060010012	3	7.2	ug/m3 LC	30	Laney College	1	100.0000	88101	PM2.5 - Local Conditions	41860	San Francisco-Oakland-Hayward, CA	06	California	001	Alameda	37.793624	-122.263376
04/15/2020	AirNow	060010012	3	10.3	ug/m3 LC	43	Laney College	1	100.0000	88101	PM2.5 - Local Conditions	41860	San Francisco-Oakland-Hayward, CA	06	California	001	Alameda	37.793624	-122.263376
04/16/2020	AirNow	060010012	3	3.3	ug/m3 LC	14	Laney College	1	100.0000	88101	PM2.5 - Local Conditions	41860	San Francisco-Oakland-Hayward, CA	06	California	001	Alameda	37.793624	-122.263376
04/17/2020	AirNow	060010012	3	5	ug/m3 LC	21	Laney College	1	100.0000	88101	PM2.5 - Local Conditions	41860	San Francisco-Oakland-Hayward, CA	06	California	001	Alameda	37.793624	-122.263376
04/18/2020	AirNow	060010012	3	4.2	ug/m3 LC	18	Laney College	1	100.0000	88101	PM2.5 - Local Conditions	41860	San Francisco-Oakland-Hayward, CA	06	California	001	Alameda	37.793624	-122.263376
04/19/2020	AirNow	060010012	3	4.2	ug/m3 LC	18	Laney College	1	100.0000	88101	PM2.5 - Local Conditions	41860	San Francisco-Oakland-Hayward, CA	06	California	001	Alameda	37.793624	-122.263376
04/20/2020	AirNow	060010012	3	3.9	ug/m3 LC	16	Laney College	1	100.0000	88101	PM2.5 - Local Conditions	41860	San Francisco-Oakland-Hayward, CA	06	California	001	Alameda	37.793624	-122.263376
04/21/2020	AirNow	060010012	3	4.5	ug/m3 LC	19	Laney College	1	100.0000	88101	PM2.5 - Local Conditions	41860	San Francisco-Oakland-Hayward, CA	06	California	001	Alameda	37.793624	-122.263376
04/22/2020	AirNow	060010012	3	5.2	ug/m3 LC	22	Laney College	1	100.0000	88101	PM2.5 - Local Conditions	41860	San Francisco-Oakland-Hayward, CA	06	California	001	Alameda	37.793624	-122.263376
04/23/2020	AirNow	060010012	3	4	ug/m3 LC	17	Laney College	1	100.0000	88101	PM2.5 - Local Conditions	41860	San Francisco-Oakland-Hayward, CA	06	California	001	Alameda	37.793624	-122.263376
04/24/2020	AirNow	060010012	3	7.8	ug/m3 LC	33	Laney College	1	100.0000	88101	PM2.5 - Local Conditions	41860	San Francisco-Oakland-Hayward, CA	06	California	001	Alameda	37.793624	-122.263376
04/25/2020	AirNow	060010012	3	6.7	ug/m3 LC	28	Laney College	1	100.0000	88101	PM2.5 - Local Conditions	41860	San Francisco-Oakland-Hayward, CA	06	California	001	Alameda	37.793624	-122.263376
04/26/2020	AirNow	060010012	3	3.5	ug/m3 LC	15	Laney College	1	100.0000	88101	PM2.5 - Local Conditions	41860	San Francisco-Oakland-Hayward, CA	06	California	001	Alameda	37.793624	-122.263376
04/27/2020	AirNow	060010012	3	6.1	ug/m3 LC	25	Laney College	1	100.0000	88101	PM2.5 - Local Conditions	41860	San Francisco-Oakland-Hayward, CA	06	California	001	Alameda	37.793624	-122.263376
04/28/2020	AirNow	060010012	3	3.5	ug/m3 LC	15	Laney College	1	100.0000	88101	PM2.5 - Local Conditions	41860	San Francisco-Oakland-Hayward, CA	06	California	001	Alameda	37.793624	-122.263376
04/29/2020	AirNow	060010012	3	1.5	ug/m3 LC	6	Laney College	1	100.0000	88101	PM2.5 - Local Conditions	41860	San Francisco-Oakland-Hayward, CA	06	California	001	Alameda	37.793624	-122.263376
04/30/2020	AirNow	060010012	3	4.3	ug/m3 LC	18	Laney College	1	100.0000	88101	PM2.5 - Local Conditions	41860	San Francisco-Oakland-Hayward, CA	06	California	001	Alameda	37.793624	-122.263376
05/01/2020	AirNow	060010012	3	4.8	ug/m3 LC	20	Laney College	1	100.0000	88101	PM2.5 - Local Conditions	41860	San Francisco-Oakland-Hayward, CA	06	California	001	Alameda	37.793624	-122.263376
05/02/2020	AirNow	060010012	3	1.6	ug/m3 LC	7	Laney College	1	100.0000	88101	PM2.5 - Local Conditions	41860	San Francisco-Oakland-Hayward, CA	06	California	001	Alameda	37.793624	-122.263376
05/03/2020	AirNow	060010012	3	2.3	ug/m3 LC	10	Laney College	1	100.0000	88101	PM2.5 - Local Conditions	41860	San Francisco-Oakland-Hayward, CA	06	California	001	Alameda	37.793624	-122.263376
05/04/2020	AirNow	060010012	3	5.5	ug/m3 LC	23	Laney College	1	100.0000	88101	PM2.5 - Local Conditions	41860	San Francisco-Oakland-Hayward, CA	06	California	001	Alameda	37.793624	-122.263376
05/05/2020	AirNow	060010012	3	3.7	ug/m3 LC	15	Laney College	1	100.0000	88101	PM2.5 - Local Conditions	41860	San Francisco-Oakland-Hayward, CA	06	California	001	Alameda	37.793624	-122.263376
05/06/2020	AirNow	060010012	3	7.4	ug/m3 LC	31	Laney College	1	100.0000	88101	PM2.5 - Local Conditions	41860	San Francisco-Oakland-Hayward, CA	06	California	001	Alameda	37.793624	-122.263376
05/07/2020	AirNow	060010012	3	10.7	ug/m3 LC	45	Laney College	1	100.0000	88101	PM2.5 - Local Conditions	41860	San Francisco-Oakland-Hayward, CA	06	California	001	Alameda	37.793624	-122.263376
05/08/2020	AirNow	060010012	3	10.5	ug/m3 LC	44	Laney College	1	100.0000	88101	PM2.5 - Local Conditions	41860	San Francisco-Oakland-Hayward, CA	06	California	001	Alameda	37.793624	-122.263376
05/09/2020	AirNow	060010012	3	6.9	ug/m3 LC	29	Laney College	1	100.0000	88101	PM2.5 - Local Conditions	41860	San Francisco-Oakland-Hayward, CA	06	California	001	Alameda	37.793624	-122.263376
05/10/2020	AirNow	060010012	3	5.9	ug/m3 LC	25	Laney College	1	100.0000	88101	PM2.5 - Local Conditions	41860	San Francisco-Oakland-Hayward, CA	06	California	001	Alameda	37.793624	-122.263376
05/11/2020	AirNow	060010012	3	4.3	ug/m3 LC	18	Laney College	1	100.0000	88101	PM2.5 - Local Conditions	41860	San Francisco-Oakland-Hayward, CA	06	California	001	Alameda	37.793624	-122.263376
05/12/2020	AirNow	060010012	3	3	ug/m3 LC	13	Laney College	1	100.0000	88101	PM2.5 - Local Conditions	41860	San Francisco-Oakland-Hayward, CA	06	California	001	Alameda	37.793624	-122.263376
05/13/2020	AirNow	060010012	3	3.1	ug/m3 LC	13	Laney College	1	100.0000	88101	PM2.5 - Local Conditions	41860	San Francisco-Oakland-Hayward, CA	06	California	001	Alameda	37.793624	-122.263376
05/14/2020	AirNow	060010012	3	2.6	ug/m3 LC	11	Laney College	1	100.0000	88101	PM2.5 - Local Conditions	41860	San Francisco-Oakland-Hayward, CA	06	California	001	Alameda	37.793624	-122.263376
05/15/2020	AirNow	060010012	3	3	ug/m3 LC	13	Laney College	1	100.0000	88101	PM2.5 - Local Conditions	41860	San Francisco-Oakland-Hayward, CA	06	California	001	Alameda	37.793624	-122.263376
05/16/2020	AirNow	060010012	3	0.5	ug/m3 LC	2	Laney College	1	100.0000	88101	PM2.5 - Local Conditions	41860	San Francisco-Oakland-Hayward, CA	06	California	001	Alameda	37.793624	-122.263376
05/17/2020	AirNow	060010012	3	1.7	ug/m3 LC	7	Laney College	1	100.0000	88101	PM2.5 - Local Conditions	41860	San Francisco-Oakland-Hayward, CA	06	California	001	Alameda	37.793624	-122.263376
05/18/2020	AirNow	060010012	3	1.7	ug/m3 LC	7	Laney College	1	100.0000	88101	PM2.5 - Local Conditions	41860	San Francisco-Oakland-Hayward, CA	06	California	001	Alameda	37.793624	-122.263376
05/19/2020	AirNow	060010012	3	3.4	ug/m3 LC	14	Laney College	1	100.0000	88101	PM2.5 - Local Conditions	41860	San Francisco-Oakland-Hayward, CA	06	California	001	Alameda	37.793624	-122.263376
05/20/2020	AirNow	060010012	3	4.2	ug/m3 LC	18	Laney College	1	100.0000	88101	PM2.5 - Local Conditions	41860	San Francisco-Oakland-Hayward, CA	06	California	001	Alameda	37.793624	-122.263376
05/21/2020	AirNow	060010012	3	6.1	ug/m3 LC	25	Laney College	1	100.0000	88101	PM2.5 - Local Conditions	41860	San Francisco-Oakland-Hayward, CA	06	California	001	Alameda	37.793624	-122.263376
05/22/2020	AirNow	060010012	3	5.5	ug/m3 LC	23	Laney College	1	100.0000	88101	PM2.5 - Local Conditions	41860	San Francisco-Oakland-Hayward, CA	06	California	001	Alameda	37.793624	-122.263376
05/23/2020	AirNow	060010012	3	10.6	ug/m3 LC	44	Laney College	1	100.0000	88101	PM2.5 - Local Conditions	41860	San Francisco-Oakland-Hayward, CA	06	California	001	Alameda	37.793624	-122.263376
05/24/2020	AirNow	060010012	3	11.1	ug/m3 LC	46	Laney College	1	100.0000	88101	PM2.5 - Local Conditions	41860	San Francisco-Oakland-Hayward, CA	06	California	001	Alameda	37.793624	-122.263376
05/25/2020	AirNow	060010012	3	11.6	ug/m3 LC	48	Laney College	1	100.0000	88101	PM2.5 - Local Conditions	41860	San Francisco-Oakland-Hayward, CA	06	California	001	Alameda	37.793624	-122.263376
05/26/2020	AirNow	060010012	3	10.3	ug/m3 LC	43	Laney College	1	100.0000	88101	PM2.5 - Local Conditions	41860	San Francisco-Oakland-Hayward, CA	06	California	001	Alameda	37.793624	-122.263376
05/27/2020	AirNow	060010012	3	12.3	ug/m3 LC	51	Laney College	1	100.0000	88101	PM2.5 - Local Conditions	41860	San Francisco-Oakland-Hayward, CA	06	California	001	Alameda	37.793624	-122.263376
05/28/2020	AirNow	060010012	3	3.5	ug/m3 LC	15	Laney College	1	100.0000	88101	PM2.5 - Local Conditions	41860	San Francisco-Oakland-Hayward, CA	06	California	001	Alameda	37.793624	-122.263376
05/29/2020	AirNow	060010012	3	2.6	ug/m3 LC	11	Laney College	1	100.0000	88101	PM2.5 - Local Conditions	41860	San Francisco-Oakland-Hayward, CA	06	California	001	Alameda	37.793624	-122.263376
05/30/2020	AirNow	060010012	3	5.6	ug/m3 LC	23	Laney College	1	100.0000	88101	PM2.5 - Local Conditions	41860	San Francisco-Oakland-Hayward, CA	06	California	001	Alameda	37.793624	-122.263376
05/31/2020	AirNow	060010012	3	2.4	ug/m3 LC	10	Laney College	1	100.0000	88101	PM2.5 - Local Conditions	41860	San Francisco-Oakland-Hayward, CA	06	California	001	Alameda	37.793624	-122.263376
06/04/2020	AirNow	060010012	3	15.1	ug/m3 LC	57	Laney College	1	100.0000	88101	PM2.5 - Local Conditions	41860	San Francisco-Oakland-Hayward, CA	06	California	001	Alameda	37.793624	-122.263376
06/05/2020	AirNow	060010012	3	6.7	ug/m3 LC	28	Laney College	1	100.0000	88101	PM2.5 - Local Conditions	41860	San Francisco-Oakland-Hayward, CA	06	California	001	Alameda	37.793624	-122.263376
06/06/2020	AirNow	060010012	3	4.1	ug/m3 LC	17	Laney College	1	100.0000	88101	PM2.5 - Local Conditions	41860	San Francisco-Oakland-Hayward, CA	06	California	001	Alameda	37.793624	-122.263376
06/07/2020	AirNow	060010012	3	3.1	ug/m3 LC	13	Laney College	1	100.0000	88101	PM2.5 - Local Conditions	41860	San Francisco-Oakland-Hayward, CA	06	California	001	Alameda	37.793624	-122.263376
06/08/2020	AirNow	060010012	3	2.3	ug/m3 LC	10	Laney College	1	100.0000	88101	PM2.5 - Local Conditions	41860	San Francisco-Oakland-Hayward, CA	06	California	001	Alameda	37.793624	-122.263376
06/09/2020	AirNow	060010012	3	6.1	ug/m3 LC	25	Laney College	1	100.0000	88101	PM2.5 - Local Conditions	41860	San Francisco-Oakland-Hayward, CA	06	California	001	Alameda	37.793624	-122.263376
06/10/2020	AirNow	060010012	3	4.9	ug/m3 LC	20	Laney College	1	100.0000	88101	PM2.5 - Local Conditions	41860	San Francisco-Oakland-Hayward, CA	06	California	001	Alameda	37.793624	-122.263376
06/11/2020	AirNow	060010012	3	3.1	ug/m3 LC	13	Laney College	1	100.0000	88101	PM2.5 - Local Conditions	41860	San Francisco-Oakland-Hayward, CA	06	California	001	Alameda	37.793624	-122.263376
06/12/2020	AirNow	060010012	3	4	ug/m3 LC	17	Laney College	1	100.0000	88101	PM2.5 - Local Conditions	41860	San Francisco-Oakland-Hayward, CA	06	California	001	Alameda	37.793624	-122.263376
06/13/2020	AirNow	060010012	3	1.7	ug/m3 LC	7	Laney College	1	100.0000	88101	PM2.5 - Local Conditions	41860	San Francisco-Oakland-Hayward, CA	06	California	001	Alameda	37.793624	-122.263376
06/14/2020	AirNow	060010012	3	1	ug/m3 LC	4	Laney College	1	100.0000	88101	PM2.5 - Local Conditions	41860	San Francisco-Oakland-Hayward, CA	06	California	001	Alameda	37.793624	-122.263376
06/15/2020	AirNow	060010012	3	3.5	ug/m3 LC	15	Laney College	1	100.0000	88101	PM2.5 - Local Conditions	41860	San Francisco-Oakland-Hayward, CA	06	California	001	Alameda	37.793624	-122.263376
06/16/2020	AirNow	060010012	3	5.3	ug/m3 LC	22	Laney College	1	100.0000	88101	PM2.5 - Local Conditions	41860	San Francisco-Oakland-Hayward, CA	06	California	001	Alameda	37.793624	-122.263376
06/17/2020	AirNow	060010012	3	7	ug/m3 LC	29	Laney College	1	100.0000	88101	PM2.5 - Local Conditions	41860	San Francisco-Oakland-Hayward, CA	06	California	001	Alameda	37.793624	-122.263376
06/18/2020	AirNow	060010012	3	12.2	ug/m3 LC	51	Laney College	1	100.0000	88101	PM2.5 - Local Conditions	41860	San Francisco-Oakland-Hayward, CA	06	California	001	Alameda	37.793624	-122.263376
06/19/2020	AirNow	060010012	3	5.4	ug/m3 LC	23	Laney College	1	100.0000	88101	PM2.5 - Local Conditions	41860	San Francisco-Oakland-Hayward, CA	06	California	001	Alameda	37.793624	-122.263376
06/20/2020	AirNow	060010012	3	3.1	ug/m3 LC	13	Laney College	1	100.0000	88101	PM2.5 - Local Conditions	41860	San Francisco-Oakland-Hayward, CA	06	California	001	Alameda	37.793624	-122.263376
06/21/2020	AirNow	060010012	3	4.4	ug/m3 LC	18	Laney College	1	100.0000	88101	PM2.5 - Local Conditions	41860	San Francisco-Oakland-Hayward, CA	06	California	001	Alameda	37.793624	-122.263376
06/22/2020	AirNow	060010012	3	4.8	ug/m3 LC	20	Laney College	1	100.0000	88101	PM2.5 - Local Conditions	41860	San Francisco-Oakland-Hayward, CA	06	California	001	Alameda	37.793624	-122.263376
06/23/2020	AirNow	060010012	3	2.9	ug/m3 LC	12	Laney College	1	100.0000	88101	PM2.5 - Local Conditions	41860	San Francisco-Oakland-Hayward, CA	06	California	001	Alameda	37.793624	-122.263376
06/24/2020	AirNow	060010012	3	4.4	ug/m3 LC	18	Laney College	1	100.0000	88101	PM2.5 - Local Conditions	41860	San Francisco-Oakland-Hayward, CA	06	California	001	Alameda	37.793624	-122.263376
06/25/2020	AirNow	060010012	3	3.2	ug/m3 LC	13	Laney College	1	100.0000	88101	PM2.5 - Local Conditions	41860	San Francisco-Oakland-Hayward, CA	06	California	001	Alameda	37.793624	-122.263376
06/26/2020	AirNow	060010012	3	3.6	ug/m3 LC	15	Laney College	1	100.0000	88101	PM2.5 - Local Conditions	41860	San Francisco-Oakland-Hayward, CA	06	California	001	Alameda	37.793624	-122.263376
06/27/2020	AirNow	060010012	3	4	ug/m3 LC	17	Laney College	1	100.0000	88101	PM2.5 - Local Conditions	41860	San Francisco-Oakland-Hayward, CA	06	California	001	Alameda	37.793624	-122.263376
06/28/2020	AirNow	060010012	3	10.5	ug/m3 LC	44	Laney College	1	100.0000	88101	PM2.5 - Local Conditions	41860	San Francisco-Oakland-Hayward, CA	06	California	001	Alameda	37.793624	-122.263376
06/29/2020	AirNow	060010012	3	11.6	ug/m3 LC	48	Laney College	1	100.0000	88101	PM2.5 - Local Conditions	41860	San Francisco-Oakland-Hayward, CA	06	California	001	Alameda	37.793624	-122.263376
06/30/2020	AirNow	060010012	3	12.2	ug/m3 LC	51	Laney College	1	100.0000	88101	PM2.5 - Local Conditions	41860	San Francisco-Oakland-Hayward, CA	06	California	001	Alameda	37.793624	-122.263376
07/01/2020	AirNow	060010012	3	10.1	ug/m3 LC	42	Laney College	1	100.0000	88101	PM2.5 - Local Conditions	41860	San Francisco-Oakland-Hayward, CA	06	California	001	Alameda	37.793624	-122.263376
07/02/2020	AirNow	060010012	3	7.5	ug/m3 LC	31	Laney College	1	100.0000	88101	PM2.5 - Local Conditions	41860	San Francisco-Oakland-Hayward, CA	06	California	001	Alameda	37.793624	-122.263376
07/03/2020	AirNow	060010012	3	8.4	ug/m3 LC	35	Laney College	1	100.0000	88101	PM2.5 - Local Conditions	41860	San Francisco-Oakland-Hayward, CA	06	California	001	Alameda	37.793624	-122.263376
07/04/2020	AirNow	060010012	3	16.1	ug/m3 LC	59	Laney College	1	100.0000	88101	PM2.5 - Local Conditions	41860	San Francisco-Oakland-Hayward, CA	06	California	001	Alameda	37.793624	-122.263376
07/05/2020	AirNow	060010012	3	14.8	ug/m3 LC	57	Laney College	1	100.0000	88101	PM2.5 - Local Conditions	41860	San Francisco-Oakland-Hayward, CA	06	California	001	Alameda	37.793624	-122.263376
07/06/2020	AirNow	060010012	3	8.5	ug/m3 LC	35	Laney College	1	100.0000	88101	PM2.5 - Local Conditions	41860	San Francisco-Oakland-Hayward, CA	06	California	001	Alameda	37.793624	-122.263376
07/07/2020	AirNow	060010012	3	10	ug/m3 LC	42	Laney College	1	100.0000	88101	PM2.5 - Local Conditions	41860	San Francisco-Oakland-Hayward, CA	06	California	001	Alameda	37.793624	-122.263376
07/08/2020	AirNow	060010012	3	10.3	ug/m3 LC	43	Laney College	1	100.0000	88101	PM2.5 - Local Conditions	41860	San Francisco-Oakland-Hayward, CA	06	California	001	Alameda	37.793624	-122.263376
07/09/2020	AirNow	060010012	3	12.2	ug/m3 LC	51	Laney College	1	100.0000	88101	PM2.5 - Local Conditions	41860	San Francisco-Oakland-Hayward, CA	06	California	001	Alameda	37.793624	-122.263376
07/10/2020	AirNow	060010012	3	5.7	ug/m3 LC	24	Laney College	1	100.0000	88101	PM2.5 - Local Conditions	41860	San Francisco-Oakland-Hayward, CA	06	California	001	Alameda	37.793624	-122.263376
07/11/2020	AirNow	060010012	3	10.4	ug/m3 LC	43	Laney College	1	100.0000	88101	PM2.5 - Local Conditions	41860	San Francisco-Oakland-Hayward, CA	06	California	001	Alameda	37.793624	-122.263376
07/12/2020	AirNow	060010012	3	12.7	ug/m3 LC	52	Laney College	1	100.0000	88101	PM2.5 - Local Conditions	41860	San Francisco-Oakland-Hayward, CA	06	California	001	Alameda	37.793624	-122.263376
07/13/2020	AirNow	060010012	3	11.8	ug/m3 LC	49	Laney College	1	100.0000	88101	PM2.5 - Local Conditions	41860	San Francisco-Oakland-Hayward, CA	06	California	001	Alameda	37.793624	-122.263376
01/01/2020	AirNow	060010013	3	11.2	ug/m3 LC	47	Berkeley Aquatic Park	1	100.0000	88101	PM2.5 - Local Conditions	41860	San Francisco-Oakland-Hayward, CA	06	California	001	Alameda	37.8647670009145	-122.302741
01/02/2020	AirNow	060010013	3	10.3	ug/m3 LC	43	Berkeley Aquatic Park	1	100.0000	88101	PM2.5 - Local Conditions	41860	San Francisco-Oakland-Hayward, CA	06	California	001	Alameda	37.8647670009145	-122.302741
01/03/2020	AirNow	060010013	3	23.8	ug/m3 LC	76	Berkeley Aquatic Park	1	100.0000	88101	PM2.5 - Local Conditions	41860	San Francisco-Oakland-Hayward, CA	06	California	001	Alameda	37.8647670009145	-122.302741
01/04/2020	AirNow	060010013	3	9.2	ug/m3 LC	38	Berkeley Aquatic Park	1	100.0000	88101	PM2.5 - Local Conditions	41860	San Francisco-Oakland-Hayward, CA	06	California	001	Alameda	37.8647670009145	-122.302741
01/05/2020	AirNow	060010013	3	4.9	ug/m3 LC	20	Berkeley Aquatic Park	1	100.0000	88101	PM2.5 - Local Conditions	41860	San Francisco-Oakland-Hayward, CA	06	California	001	Alameda	37.8647670009145	-122.302741
01/06/2020	AirNow	060010013	3	8.4	ug/m3 LC	35	Berkeley Aquatic Park	1	100.0000	88101	PM2.5 - Local Conditions	41860	San Francisco-Oakland-Hayward, CA	06	California	001	Alameda	37.8647670009145	-122.302741
01/07/2020	AirNow	060010013	3	11.7	ug/m3 LC	49	Berkeley Aquatic Park	1	100.0000	88101	PM2.5 - Local Conditions	41860	San Francisco-Oakland-Hayward, CA	06	California	001	Alameda	37.8647670009145	-122.302741
01/08/2020	AirNow	060010013	3	7.1	ug/m3 LC	30	Berkeley Aquatic Park	1	100.0000	88101	PM2.5 - Local Conditions	41860	San Francisco-Oakland-Hayward, CA	06	California	001	Alameda	37.8647670009145	-122.302741
01/09/2020	AirNow	060010013	3	6.3	ug/m3 LC	26	Berkeley Aquatic Park	1	100.0000	88101	PM2.5 - Local Conditions	41860	San Francisco-Oakland-Hayward, CA	06	California	001	Alameda	37.8647670009145	-122.302741
01/10/2020	AirNow	060010013	3	9.1	ug/m3 LC	38	Berkeley Aquatic Park	1	100.0000	88101	PM2.5 - Local Conditions	41860	San Francisco-Oakland-Hayward, CA	06	California	001	Alameda	37.8647670009145	-122.302741
01/11/2020	AirNow	060010013	3	9	ug/m3 LC	38	Berkeley Aquatic Park	1	100.0000	88101	PM2.5 - Local Conditions	41860	San Francisco-Oakland-Hayward, CA	06	California	001	Alameda	37.8647670009145	-122.302741
01/12/2020	AirNow	060010013	3	7.1	ug/m3 LC	30	Berkeley Aquatic Park	1	100.0000	88101	PM2.5 - Local Conditions	41860	San Francisco-Oakland-Hayward, CA	06	California	001	Alameda	37.8647670009145	-122.302741
01/13/2020	AirNow	060010013	3	5.2	ug/m3 LC	22	Berkeley Aquatic Park	1	100.0000	88101	PM2.5 - Local Conditions	41860	San Francisco-Oakland-Hayward, CA	06	California	001	Alameda	37.8647670009145	-122.302741
01/14/2020	AirNow	060010013	3	7.5	ug/m3 LC	31	Berkeley Aquatic Park	1	100.0000	88101	PM2.5 - Local Conditions	41860	San Francisco-Oakland-Hayward, CA	06	California	001	Alameda	37.8647670009145	-122.302741
01/15/2020	AirNow	060010013	3	8.6	ug/m3 LC	36	Berkeley Aquatic Park	1	100.0000	88101	PM2.5 - Local Conditions	41860	San Francisco-Oakland-Hayward, CA	06	California	001	Alameda	37.8647670009145	-122.302741
01/16/2020	AirNow	060010013	3	5.5	ug/m3 LC	23	Berkeley Aquatic Park	1	100.0000	88101	PM2.5 - Local Conditions	41860	San Francisco-Oakland-Hayward, CA	06	California	001	Alameda	37.8647670009145	-122.302741
01/17/2020	AirNow	060010013	3	6.7	ug/m3 LC	28	Berkeley Aquatic Park	1	100.0000	88101	PM2.5 - Local Conditions	41860	San Francisco-Oakland-Hayward, CA	06	California	001	Alameda	37.8647670009145	-122.302741
01/18/2020	AirNow	060010013	3	5.3	ug/m3 LC	22	Berkeley Aquatic Park	1	100.0000	88101	PM2.5 - Local Conditions	41860	San Francisco-Oakland-Hayward, CA	06	California	001	Alameda	37.8647670009145	-122.302741
01/19/2020	AirNow	060010013	3	8.3	ug/m3 LC	35	Berkeley Aquatic Park	1	100.0000	88101	PM2.5 - Local Conditions	41860	San Francisco-Oakland-Hayward, CA	06	California	001	Alameda	37.8647670009145	-122.302741
01/20/2020	AirNow	060010013	3	16.6	ug/m3 LC	60	Berkeley Aquatic Park	1	100.0000	88101	PM2.5 - Local Conditions	41860	San Francisco-Oakland-Hayward, CA	06	California	001	Alameda	37.8647670009145	-122.302741
01/21/2020	AirNow	060010013	3	4.7	ug/m3 LC	20	Berkeley Aquatic Park	1	100.0000	88101	PM2.5 - Local Conditions	41860	San Francisco-Oakland-Hayward, CA	06	California	001	Alameda	37.8647670009145	-122.302741
01/22/2020	AirNow	060010013	3	8.8	ug/m3 LC	37	Berkeley Aquatic Park	1	100.0000	88101	PM2.5 - Local Conditions	41860	San Francisco-Oakland-Hayward, CA	06	California	001	Alameda	37.8647670009145	-122.302741
01/23/2020	AirNow	060010013	3	11	ug/m3 LC	46	Berkeley Aquatic Park	1	100.0000	88101	PM2.5 - Local Conditions	41860	San Francisco-Oakland-Hayward, CA	06	California	001	Alameda	37.8647670009145	-122.302741
01/24/2020	AirNow	060010013	3	11.5	ug/m3 LC	48	Berkeley Aquatic Park	1	100.0000	88101	PM2.5 - Local Conditions	41860	San Francisco-Oakland-Hayward, CA	06	California	001	Alameda	37.8647670009145	-122.302741
01/25/2020	AirNow	060010013	3	9.4	ug/m3 LC	39	Berkeley Aquatic Park	1	100.0000	88101	PM2.5 - Local Conditions	41860	San Francisco-Oakland-Hayward, CA	06	California	001	Alameda	37.8647670009145	-122.302741
01/26/2020	AirNow	060010013	3	7.3	ug/m3 LC	30	Berkeley Aquatic Park	1	100.0000	88101	PM2.5 - Local Conditions	41860	San Francisco-Oakland-Hayward, CA	06	California	001	Alameda	37.8647670009145	-122.302741
01/27/2020	AirNow	060010013	3	9.9	ug/m3 LC	41	Berkeley Aquatic Park	1	100.0000	88101	PM2.5 - Local Conditions	41860	San Francisco-Oakland-Hayward, CA	06	California	001	Alameda	37.8647670009145	-122.302741
01/28/2020	AirNow	060010013	3	9.7	ug/m3 LC	40	Berkeley Aquatic Park	1	100.0000	88101	PM2.5 - Local Conditions	41860	San Francisco-Oakland-Hayward, CA	06	California	001	Alameda	37.8647670009145	-122.302741
01/29/2020	AirNow	060010013	3	11.8	ug/m3 LC	49	Berkeley Aquatic Park	1	100.0000	88101	PM2.5 - Local Conditions	41860	San Francisco-Oakland-Hayward, CA	06	California	001	Alameda	37.8647670009145	-122.302741
01/30/2020	AirNow	060010013	3	10.2	ug/m3 LC	43	Berkeley Aquatic Park	1	100.0000	88101	PM2.5 - Local Conditions	41860	San Francisco-Oakland-Hayward, CA	06	California	001	Alameda	37.8647670009145	-122.302741
01/31/2020	AirNow	060010013	3	13.5	ug/m3 LC	54	Berkeley Aquatic Park	1	100.0000	88101	PM2.5 - Local Conditions	41860	San Francisco-Oakland-Hayward, CA	06	California	001	Alameda	37.8647670009145	-122.302741
02/01/2020	AirNow	060010013	3	19	ug/m3 LC	66	Berkeley Aquatic Park	1	100.0000	88101	PM2.5 - Local Conditions	41860	San Francisco-Oakland-Hayward, CA	06	California	001	Alameda	37.8647670009145	-122.302741
02/02/2020	AirNow	060010013	3	7.5	ug/m3 LC	31	Berkeley Aquatic Park	1	100.0000	88101	PM2.5 - Local Conditions	41860	San Francisco-Oakland-Hayward, CA	06	California	001	Alameda	37.8647670009145	-122.302741
02/03/2020	AirNow	060010013	3	2.7	ug/m3 LC	11	Berkeley Aquatic Park	1	100.0000	88101	PM2.5 - Local Conditions	41860	San Francisco-Oakland-Hayward, CA	06	California	001	Alameda	37.8647670009145	-122.302741
02/04/2020	AirNow	060010013	3	6.3	ug/m3 LC	26	Berkeley Aquatic Park	1	100.0000	88101	PM2.5 - Local Conditions	41860	San Francisco-Oakland-Hayward, CA	06	California	001	Alameda	37.8647670009145	-122.302741
02/05/2020	AirNow	060010013	3	11	ug/m3 LC	46	Berkeley Aquatic Park	1	100.0000	88101	PM2.5 - Local Conditions	41860	San Francisco-Oakland-Hayward, CA	06	California	001	Alameda	37.8647670009145	-122.302741
02/06/2020	AirNow	060010013	3	13.2	ug/m3 LC	53	Berkeley Aquatic Park	1	100.0000	88101	PM2.5 - Local Conditions	41860	San Francisco-Oakland-Hayward, CA	06	California	001	Alameda	37.8647670009145	-122.302741
02/07/2020	AirNow	060010013	3	13.3	ug/m3 LC	54	Berkeley Aquatic Park	1	100.0000	88101	PM2.5 - Local Conditions	41860	San Francisco-Oakland-Hayward, CA	06	California	001	Alameda	37.8647670009145	-122.302741
02/08/2020	AirNow	060010013	3	9.8	ug/m3 LC	41	Berkeley Aquatic Park	1	100.0000	88101	PM2.5 - Local Conditions	41860	San Francisco-Oakland-Hayward, CA	06	California	001	Alameda	37.8647670009145	-122.302741
02/09/2020	AirNow	060010013	3	2.8	ug/m3 LC	12	Berkeley Aquatic Park	1	100.0000	88101	PM2.5 - Local Conditions	41860	San Francisco-Oakland-Hayward, CA	06	California	001	Alameda	37.8647670009145	-122.302741
02/10/2020	AirNow	060010013	3	6.6	ug/m3 LC	28	Berkeley Aquatic Park	1	100.0000	88101	PM2.5 - Local Conditions	41860	San Francisco-Oakland-Hayward, CA	06	California	001	Alameda	37.8647670009145	-122.302741
02/11/2020	AirNow	060010013	3	8.2	ug/m3 LC	34	Berkeley Aquatic Park	1	100.0000	88101	PM2.5 - Local Conditions	41860	San Francisco-Oakland-Hayward, CA	06	California	001	Alameda	37.8647670009145	-122.302741
02/12/2020	AirNow	060010013	3	13	ug/m3 LC	53	Berkeley Aquatic Park	1	100.0000	88101	PM2.5 - Local Conditions	41860	San Francisco-Oakland-Hayward, CA	06	California	001	Alameda	37.8647670009145	-122.302741
02/13/2020	AirNow	060010013	3	9.4	ug/m3 LC	39	Berkeley Aquatic Park	1	100.0000	88101	PM2.5 - Local Conditions	41860	San Francisco-Oakland-Hayward, CA	06	California	001	Alameda	37.8647670009145	-122.302741
02/14/2020	AirNow	060010013	3	10.1	ug/m3 LC	42	Berkeley Aquatic Park	1	100.0000	88101	PM2.5 - Local Conditions	41860	San Francisco-Oakland-Hayward, CA	06	California	001	Alameda	37.8647670009145	-122.302741
02/15/2020	AirNow	060010013	3	13.6	ug/m3 LC	54	Berkeley Aquatic Park	1	100.0000	88101	PM2.5 - Local Conditions	41860	San Francisco-Oakland-Hayward, CA	06	California	001	Alameda	37.8647670009145	-122.302741
02/16/2020	AirNow	060010013	3	8.1	ug/m3 LC	34	Berkeley Aquatic Park	1	100.0000	88101	PM2.5 - Local Conditions	41860	San Francisco-Oakland-Hayward, CA	06	California	001	Alameda	37.8647670009145	-122.302741
02/17/2020	AirNow	060010013	3	8.2	ug/m3 LC	34	Berkeley Aquatic Park	1	100.0000	88101	PM2.5 - Local Conditions	41860	San Francisco-Oakland-Hayward, CA	06	California	001	Alameda	37.8647670009145	-122.302741
02/18/2020	AirNow	060010013	3	11.4	ug/m3 LC	48	Berkeley Aquatic Park	1	100.0000	88101	PM2.5 - Local Conditions	41860	San Francisco-Oakland-Hayward, CA	06	California	001	Alameda	37.8647670009145	-122.302741
02/19/2020	AirNow	060010013	3	11.8	ug/m3 LC	49	Berkeley Aquatic Park	1	100.0000	88101	PM2.5 - Local Conditions	41860	San Francisco-Oakland-Hayward, CA	06	California	001	Alameda	37.8647670009145	-122.302741
02/20/2020	AirNow	060010013	3	13.8	ug/m3 LC	55	Berkeley Aquatic Park	1	100.0000	88101	PM2.5 - Local Conditions	41860	San Francisco-Oakland-Hayward, CA	06	California	001	Alameda	37.8647670009145	-122.302741
02/21/2020	AirNow	060010013	3	12.7	ug/m3 LC	52	Berkeley Aquatic Park	1	100.0000	88101	PM2.5 - Local Conditions	41860	San Francisco-Oakland-Hayward, CA	06	California	001	Alameda	37.8647670009145	-122.302741
02/22/2020	AirNow	060010013	3	14.2	ug/m3 LC	55	Berkeley Aquatic Park	1	100.0000	88101	PM2.5 - Local Conditions	41860	San Francisco-Oakland-Hayward, CA	06	California	001	Alameda	37.8647670009145	-122.302741
02/23/2020	AirNow	060010013	3	8.4	ug/m3 LC	35	Berkeley Aquatic Park	1	100.0000	88101	PM2.5 - Local Conditions	41860	San Francisco-Oakland-Hayward, CA	06	California	001	Alameda	37.8647670009145	-122.302741
02/24/2020	AirNow	060010013	3	8.6	ug/m3 LC	36	Berkeley Aquatic Park	1	100.0000	88101	PM2.5 - Local Conditions	41860	San Francisco-Oakland-Hayward, CA	06	California	001	Alameda	37.8647670009145	-122.302741
02/25/2020	AirNow	060010013	3	13.3	ug/m3 LC	54	Berkeley Aquatic Park	1	100.0000	88101	PM2.5 - Local Conditions	41860	San Francisco-Oakland-Hayward, CA	06	California	001	Alameda	37.8647670009145	-122.302741
02/26/2020	AirNow	060010013	3	13.9	ug/m3 LC	55	Berkeley Aquatic Park	1	100.0000	88101	PM2.5 - Local Conditions	41860	San Francisco-Oakland-Hayward, CA	06	California	001	Alameda	37.8647670009145	-122.302741
02/27/2020	AirNow	060010013	3	14.7	ug/m3 LC	56	Berkeley Aquatic Park	1	100.0000	88101	PM2.5 - Local Conditions	41860	San Francisco-Oakland-Hayward, CA	06	California	001	Alameda	37.8647670009145	-122.302741
02/28/2020	AirNow	060010013	3	14.2	ug/m3 LC	55	Berkeley Aquatic Park	1	100.0000	88101	PM2.5 - Local Conditions	41860	San Francisco-Oakland-Hayward, CA	06	California	001	Alameda	37.8647670009145	-122.302741
03/01/2020	AirNow	060010013	3	4.7	ug/m3 LC	20	Berkeley Aquatic Park	1	100.0000	88101	PM2.5 - Local Conditions	41860	San Francisco-Oakland-Hayward, CA	06	California	001	Alameda	37.8647670009145	-122.302741
03/02/2020	AirNow	060010013	3	3.8	ug/m3 LC	16	Berkeley Aquatic Park	1	100.0000	88101	PM2.5 - Local Conditions	41860	San Francisco-Oakland-Hayward, CA	06	California	001	Alameda	37.8647670009145	-122.302741
03/03/2020	AirNow	060010013	3	10.4	ug/m3 LC	43	Berkeley Aquatic Park	1	100.0000	88101	PM2.5 - Local Conditions	41860	San Francisco-Oakland-Hayward, CA	06	California	001	Alameda	37.8647670009145	-122.302741
03/04/2020	AirNow	060010013	3	12.9	ug/m3 LC	53	Berkeley Aquatic Park	1	100.0000	88101	PM2.5 - Local Conditions	41860	San Francisco-Oakland-Hayward, CA	06	California	001	Alameda	37.8647670009145	-122.302741
03/05/2020	AirNow	060010013	3	10.3	ug/m3 LC	43	Berkeley Aquatic Park	1	100.0000	88101	PM2.5 - Local Conditions	41860	San Francisco-Oakland-Hayward, CA	06	California	001	Alameda	37.8647670009145	-122.302741
03/06/2020	AirNow	060010013	3	3.3	ug/m3 LC	14	Berkeley Aquatic Park	1	100.0000	88101	PM2.5 - Local Conditions	41860	San Francisco-Oakland-Hayward, CA	06	California	001	Alameda	37.8647670009145	-122.302741
03/07/2020	AirNow	060010013	3	3.2	ug/m3 LC	13	Berkeley Aquatic Park	1	100.0000	88101	PM2.5 - Local Conditions	41860	San Francisco-Oakland-Hayward, CA	06	California	001	Alameda	37.8647670009145	-122.302741
03/08/2020	AirNow	060010013	3	5.7	ug/m3 LC	24	Berkeley Aquatic Park	1	100.0000	88101	PM2.5 - Local Conditions	41860	San Francisco-Oakland-Hayward, CA	06	California	001	Alameda	37.8647670009145	-122.302741
03/09/2020	AirNow	060010013	3	5.9	ug/m3 LC	25	Berkeley Aquatic Park	1	100.0000	88101	PM2.5 - Local Conditions	41860	San Francisco-Oakland-Hayward, CA	06	California	001	Alameda	37.8647670009145	-122.302741
03/10/2020	AirNow	060010013	3	6.3	ug/m3 LC	26	Berkeley Aquatic Park	1	100.0000	88101	PM2.5 - Local Conditions	41860	San Francisco-Oakland-Hayward, CA	06	California	001	Alameda	37.8647670009145	-122.302741
03/11/2020	AirNow	060010013	3	9.5	ug/m3 LC	40	Berkeley Aquatic Park	1	100.0000	88101	PM2.5 - Local Conditions	41860	San Francisco-Oakland-Hayward, CA	06	California	001	Alameda	37.8647670009145	-122.302741
03/12/2020	AirNow	060010013	3	11.1	ug/m3 LC	46	Berkeley Aquatic Park	1	100.0000	88101	PM2.5 - Local Conditions	41860	San Francisco-Oakland-Hayward, CA	06	California	001	Alameda	37.8647670009145	-122.302741
03/13/2020	AirNow	060010013	3	14.2	ug/m3 LC	55	Berkeley Aquatic Park	1	100.0000	88101	PM2.5 - Local Conditions	41860	San Francisco-Oakland-Hayward, CA	06	California	001	Alameda	37.8647670009145	-122.302741
03/14/2020	AirNow	060010013	3	4.5	ug/m3 LC	19	Berkeley Aquatic Park	1	100.0000	88101	PM2.5 - Local Conditions	41860	San Francisco-Oakland-Hayward, CA	06	California	001	Alameda	37.8647670009145	-122.302741
03/15/2020	AirNow	060010013	3	4.3	ug/m3 LC	18	Berkeley Aquatic Park	1	100.0000	88101	PM2.5 - Local Conditions	41860	San Francisco-Oakland-Hayward, CA	06	California	001	Alameda	37.8647670009145	-122.302741
03/16/2020	AirNow	060010013	3	3.7	ug/m3 LC	15	Berkeley Aquatic Park	1	100.0000	88101	PM2.5 - Local Conditions	41860	San Francisco-Oakland-Hayward, CA	06	California	001	Alameda	37.8647670009145	-122.302741
03/17/2020	AirNow	060010013	3	3.7	ug/m3 LC	15	Berkeley Aquatic Park	1	100.0000	88101	PM2.5 - Local Conditions	41860	San Francisco-Oakland-Hayward, CA	06	California	001	Alameda	37.8647670009145	-122.302741
03/18/2020	AirNow	060010013	3	5.1	ug/m3 LC	21	Berkeley Aquatic Park	1	100.0000	88101	PM2.5 - Local Conditions	41860	San Francisco-Oakland-Hayward, CA	06	California	001	Alameda	37.8647670009145	-122.302741
03/19/2020	AirNow	060010013	3	6.4	ug/m3 LC	27	Berkeley Aquatic Park	1	100.0000	88101	PM2.5 - Local Conditions	41860	San Francisco-Oakland-Hayward, CA	06	California	001	Alameda	37.8647670009145	-122.302741
03/20/2020	AirNow	060010013	3	7.9	ug/m3 LC	33	Berkeley Aquatic Park	1	100.0000	88101	PM2.5 - Local Conditions	41860	San Francisco-Oakland-Hayward, CA	06	California	001	Alameda	37.8647670009145	-122.302741
03/21/2020	AirNow	060010013	3	6.8	ug/m3 LC	28	Berkeley Aquatic Park	1	100.0000	88101	PM2.5 - Local Conditions	41860	San Francisco-Oakland-Hayward, CA	06	California	001	Alameda	37.8647670009145	-122.302741
03/22/2020	AirNow	060010013	3	7.2	ug/m3 LC	30	Berkeley Aquatic Park	1	100.0000	88101	PM2.5 - Local Conditions	41860	San Francisco-Oakland-Hayward, CA	06	California	001	Alameda	37.8647670009145	-122.302741
03/23/2020	AirNow	060010013	3	7	ug/m3 LC	29	Berkeley Aquatic Park	1	100.0000	88101	PM2.5 - Local Conditions	41860	San Francisco-Oakland-Hayward, CA	06	California	001	Alameda	37.8647670009145	-122.302741
03/24/2020	AirNow	060010013	3	3.5	ug/m3 LC	15	Berkeley Aquatic Park	1	100.0000	88101	PM2.5 - Local Conditions	41860	San Francisco-Oakland-Hayward, CA	06	California	001	Alameda	37.8647670009145	-122.302741
03/25/2020	AirNow	060010013	3	2.9	ug/m3 LC	12	Berkeley Aquatic Park	1	100.0000	88101	PM2.5 - Local Conditions	41860	San Francisco-Oakland-Hayward, CA	06	California	001	Alameda	37.8647670009145	-122.302741
03/31/2020	AirNow	060010013	3	3.7	ug/m3 LC	15	Berkeley Aquatic Park	1	100.0000	88101	PM2.5 - Local Conditions	41860	San Francisco-Oakland-Hayward, CA	06	California	001	Alameda	37.8647670009145	-122.302741
04/01/2020	AirNow	060010013	3	6.2	ug/m3 LC	26	Berkeley Aquatic Park	1	100.0000	88101	PM2.5 - Local Conditions	41860	San Francisco-Oakland-Hayward, CA	06	California	001	Alameda	37.8647670009145	-122.302741
04/02/2020	AirNow	060010013	3	5.7	ug/m3 LC	24	Berkeley Aquatic Park	1	100.0000	88101	PM2.5 - Local Conditions	41860	San Francisco-Oakland-Hayward, CA	06	California	001	Alameda	37.8647670009145	-122.302741
04/03/2020	AirNow	060010013	3	6.2	ug/m3 LC	26	Berkeley Aquatic Park	1	100.0000	88101	PM2.5 - Local Conditions	41860	San Francisco-Oakland-Hayward, CA	06	California	001	Alameda	37.8647670009145	-122.302741
04/04/2020	AirNow	060010013	3	3.6	ug/m3 LC	15	Berkeley Aquatic Park	1	100.0000	88101	PM2.5 - Local Conditions	41860	San Francisco-Oakland-Hayward, CA	06	California	001	Alameda	37.8647670009145	-122.302741
04/05/2020	AirNow	060010013	3	3.3	ug/m3 LC	14	Berkeley Aquatic Park	1	100.0000	88101	PM2.5 - Local Conditions	41860	San Francisco-Oakland-Hayward, CA	06	California	001	Alameda	37.8647670009145	-122.302741
04/06/2020	AirNow	060010013	3	4.5	ug/m3 LC	19	Berkeley Aquatic Park	1	100.0000	88101	PM2.5 - Local Conditions	41860	San Francisco-Oakland-Hayward, CA	06	California	001	Alameda	37.8647670009145	-122.302741
04/07/2020	AirNow	060010013	3	5.9	ug/m3 LC	25	Berkeley Aquatic Park	1	100.0000	88101	PM2.5 - Local Conditions	41860	San Francisco-Oakland-Hayward, CA	06	California	001	Alameda	37.8647670009145	-122.302741
04/08/2020	AirNow	060010013	3	6.4	ug/m3 LC	27	Berkeley Aquatic Park	1	100.0000	88101	PM2.5 - Local Conditions	41860	San Francisco-Oakland-Hayward, CA	06	California	001	Alameda	37.8647670009145	-122.302741
04/09/2020	AirNow	060010013	3	3.8	ug/m3 LC	16	Berkeley Aquatic Park	1	100.0000	88101	PM2.5 - Local Conditions	41860	San Francisco-Oakland-Hayward, CA	06	California	001	Alameda	37.8647670009145	-122.302741
04/10/2020	AirNow	060010013	3	5.3	ug/m3 LC	22	Berkeley Aquatic Park	1	100.0000	88101	PM2.5 - Local Conditions	41860	San Francisco-Oakland-Hayward, CA	06	California	001	Alameda	37.8647670009145	-122.302741
04/11/2020	AirNow	060010013	3	4.2	ug/m3 LC	18	Berkeley Aquatic Park	1	100.0000	88101	PM2.5 - Local Conditions	41860	San Francisco-Oakland-Hayward, CA	06	California	001	Alameda	37.8647670009145	-122.302741
04/12/2020	AirNow	060010013	3	12.5	ug/m3 LC	52	Berkeley Aquatic Park	1	100.0000	88101	PM2.5 - Local Conditions	41860	San Francisco-Oakland-Hayward, CA	06	California	001	Alameda	37.8647670009145	-122.302741
04/13/2020	AirNow	060010013	3	13.5	ug/m3 LC	54	Berkeley Aquatic Park	1	100.0000	88101	PM2.5 - Local Conditions	41860	San Francisco-Oakland-Hayward, CA	06	California	001	Alameda	37.8647670009145	-122.302741
04/14/2020	AirNow	060010013	3	9.7	ug/m3 LC	40	Berkeley Aquatic Park	1	100.0000	88101	PM2.5 - Local Conditions	41860	San Francisco-Oakland-Hayward, CA	06	California	001	Alameda	37.8647670009145	-122.302741
04/15/2020	AirNow	060010013	3	12.3	ug/m3 LC	51	Berkeley Aquatic Park	1	100.0000	88101	PM2.5 - Local Conditions	41860	San Francisco-Oakland-Hayward, CA	06	California	001	Alameda	37.8647670009145	-122.302741
04/16/2020	AirNow	060010013	3	5	ug/m3 LC	21	Berkeley Aquatic Park	1	100.0000	88101	PM2.5 - Local Conditions	41860	San Francisco-Oakland-Hayward, CA	06	California	001	Alameda	37.8647670009145	-122.302741
04/17/2020	AirNow	060010013	3	7.2	ug/m3 LC	30	Berkeley Aquatic Park	1	100.0000	88101	PM2.5 - Local Conditions	41860	San Francisco-Oakland-Hayward, CA	06	California	001	Alameda	37.8647670009145	-122.302741
04/18/2020	AirNow	060010013	3	6.7	ug/m3 LC	28	Berkeley Aquatic Park	1	100.0000	88101	PM2.5 - Local Conditions	41860	San Francisco-Oakland-Hayward, CA	06	California	001	Alameda	37.8647670009145	-122.302741
04/19/2020	AirNow	060010013	3	6	ug/m3 LC	25	Berkeley Aquatic Park	1	100.0000	88101	PM2.5 - Local Conditions	41860	San Francisco-Oakland-Hayward, CA	06	California	001	Alameda	37.8647670009145	-122.302741
04/20/2020	AirNow	060010013	3	6.6	ug/m3 LC	28	Berkeley Aquatic Park	1	100.0000	88101	PM2.5 - Local Conditions	41860	San Francisco-Oakland-Hayward, CA	06	California	001	Alameda	37.8647670009145	-122.302741
04/21/2020	AirNow	060010013	3	7.2	ug/m3 LC	30	Berkeley Aquatic Park	1	100.0000	88101	PM2.5 - Local Conditions	41860	San Francisco-Oakland-Hayward, CA	06	California	001	Alameda	37.8647670009145	-122.302741
04/22/2020	AirNow	060010013	3	7.3	ug/m3 LC	30	Berkeley Aquatic Park	1	100.0000	88101	PM2.5 - Local Conditions	41860	San Francisco-Oakland-Hayward, CA	06	California	001	Alameda	37.8647670009145	-122.302741
04/23/2020	AirNow	060010013	3	7.6	ug/m3 LC	32	Berkeley Aquatic Park	1	100.0000	88101	PM2.5 - Local Conditions	41860	San Francisco-Oakland-Hayward, CA	06	California	001	Alameda	37.8647670009145	-122.302741
04/24/2020	AirNow	060010013	3	12.7	ug/m3 LC	52	Berkeley Aquatic Park	1	100.0000	88101	PM2.5 - Local Conditions	41860	San Francisco-Oakland-Hayward, CA	06	California	001	Alameda	37.8647670009145	-122.302741
04/25/2020	AirNow	060010013	3	8.4	ug/m3 LC	35	Berkeley Aquatic Park	1	100.0000	88101	PM2.5 - Local Conditions	41860	San Francisco-Oakland-Hayward, CA	06	California	001	Alameda	37.8647670009145	-122.302741
04/26/2020	AirNow	060010013	3	7.6	ug/m3 LC	32	Berkeley Aquatic Park	1	100.0000	88101	PM2.5 - Local Conditions	41860	San Francisco-Oakland-Hayward, CA	06	California	001	Alameda	37.8647670009145	-122.302741
04/27/2020	AirNow	060010013	3	9.3	ug/m3 LC	39	Berkeley Aquatic Park	1	100.0000	88101	PM2.5 - Local Conditions	41860	San Francisco-Oakland-Hayward, CA	06	California	001	Alameda	37.8647670009145	-122.302741
04/28/2020	AirNow	060010013	3	6.6	ug/m3 LC	28	Berkeley Aquatic Park	1	100.0000	88101	PM2.5 - Local Conditions	41860	San Francisco-Oakland-Hayward, CA	06	California	001	Alameda	37.8647670009145	-122.302741
04/29/2020	AirNow	060010013	3	3.5	ug/m3 LC	15	Berkeley Aquatic Park	1	100.0000	88101	PM2.5 - Local Conditions	41860	San Francisco-Oakland-Hayward, CA	06	California	001	Alameda	37.8647670009145	-122.302741
04/30/2020	AirNow	060010013	3	8.3	ug/m3 LC	35	Berkeley Aquatic Park	1	100.0000	88101	PM2.5 - Local Conditions	41860	San Francisco-Oakland-Hayward, CA	06	California	001	Alameda	37.8647670009145	-122.302741
05/01/2020	AirNow	060010013	3	8.6	ug/m3 LC	36	Berkeley Aquatic Park	1	100.0000	88101	PM2.5 - Local Conditions	41860	San Francisco-Oakland-Hayward, CA	06	California	001	Alameda	37.8647670009145	-122.302741
05/02/2020	AirNow	060010013	3	3.5	ug/m3 LC	15	Berkeley Aquatic Park	1	100.0000	88101	PM2.5 - Local Conditions	41860	San Francisco-Oakland-Hayward, CA	06	California	001	Alameda	37.8647670009145	-122.302741
05/03/2020	AirNow	060010013	3	6.2	ug/m3 LC	26	Berkeley Aquatic Park	1	100.0000	88101	PM2.5 - Local Conditions	41860	San Francisco-Oakland-Hayward, CA	06	California	001	Alameda	37.8647670009145	-122.302741
05/04/2020	AirNow	060010013	3	8.1	ug/m3 LC	34	Berkeley Aquatic Park	1	100.0000	88101	PM2.5 - Local Conditions	41860	San Francisco-Oakland-Hayward, CA	06	California	001	Alameda	37.8647670009145	-122.302741
05/05/2020	AirNow	060010013	3	6.1	ug/m3 LC	25	Berkeley Aquatic Park	1	100.0000	88101	PM2.5 - Local Conditions	41860	San Francisco-Oakland-Hayward, CA	06	California	001	Alameda	37.8647670009145	-122.302741
05/06/2020	AirNow	060010013	3	10.2	ug/m3 LC	43	Berkeley Aquatic Park	1	100.0000	88101	PM2.5 - Local Conditions	41860	San Francisco-Oakland-Hayward, CA	06	California	001	Alameda	37.8647670009145	-122.302741
05/07/2020	AirNow	060010013	3	15	ug/m3 LC	57	Berkeley Aquatic Park	1	100.0000	88101	PM2.5 - Local Conditions	41860	San Francisco-Oakland-Hayward, CA	06	California	001	Alameda	37.8647670009145	-122.302741
05/08/2020	AirNow	060010013	3	13.4	ug/m3 LC	54	Berkeley Aquatic Park	1	100.0000	88101	PM2.5 - Local Conditions	41860	San Francisco-Oakland-Hayward, CA	06	California	001	Alameda	37.8647670009145	-122.302741
05/09/2020	AirNow	060010013	3	8.2	ug/m3 LC	34	Berkeley Aquatic Park	1	100.0000	88101	PM2.5 - Local Conditions	41860	San Francisco-Oakland-Hayward, CA	06	California	001	Alameda	37.8647670009145	-122.302741
05/10/2020	AirNow	060010013	3	8.2	ug/m3 LC	34	Berkeley Aquatic Park	1	100.0000	88101	PM2.5 - Local Conditions	41860	San Francisco-Oakland-Hayward, CA	06	California	001	Alameda	37.8647670009145	-122.302741
05/11/2020	AirNow	060010013	3	5.8	ug/m3 LC	24	Berkeley Aquatic Park	1	100.0000	88101	PM2.5 - Local Conditions	41860	San Francisco-Oakland-Hayward, CA	06	California	001	Alameda	37.8647670009145	-122.302741
05/12/2020	AirNow	060010013	3	5.4	ug/m3 LC	23	Berkeley Aquatic Park	1	100.0000	88101	PM2.5 - Local Conditions	41860	San Francisco-Oakland-Hayward, CA	06	California	001	Alameda	37.8647670009145	-122.302741
05/13/2020	AirNow	060010013	3	5.6	ug/m3 LC	23	Berkeley Aquatic Park	1	100.0000	88101	PM2.5 - Local Conditions	41860	San Francisco-Oakland-Hayward, CA	06	California	001	Alameda	37.8647670009145	-122.302741
05/14/2020	AirNow	060010013	3	5.4	ug/m3 LC	23	Berkeley Aquatic Park	1	100.0000	88101	PM2.5 - Local Conditions	41860	San Francisco-Oakland-Hayward, CA	06	California	001	Alameda	37.8647670009145	-122.302741
05/15/2020	AirNow	060010013	3	4.7	ug/m3 LC	20	Berkeley Aquatic Park	1	100.0000	88101	PM2.5 - Local Conditions	41860	San Francisco-Oakland-Hayward, CA	06	California	001	Alameda	37.8647670009145	-122.302741
05/16/2020	AirNow	060010013	3	3.8	ug/m3 LC	16	Berkeley Aquatic Park	1	100.0000	88101	PM2.5 - Local Conditions	41860	San Francisco-Oakland-Hayward, CA	06	California	001	Alameda	37.8647670009145	-122.302741
05/17/2020	AirNow	060010013	3	4.7	ug/m3 LC	20	Berkeley Aquatic Park	1	100.0000	88101	PM2.5 - Local Conditions	41860	San Francisco-Oakland-Hayward, CA	06	California	001	Alameda	37.8647670009145	-122.302741
05/18/2020	AirNow	060010013	3	4.8	ug/m3 LC	20	Berkeley Aquatic Park	1	100.0000	88101	PM2.5 - Local Conditions	41860	San Francisco-Oakland-Hayward, CA	06	California	001	Alameda	37.8647670009145	-122.302741
05/19/2020	AirNow	060010013	3	5.8	ug/m3 LC	24	Berkeley Aquatic Park	1	100.0000	88101	PM2.5 - Local Conditions	41860	San Francisco-Oakland-Hayward, CA	06	California	001	Alameda	37.8647670009145	-122.302741
05/20/2020	AirNow	060010013	3	6.3	ug/m3 LC	26	Berkeley Aquatic Park	1	100.0000	88101	PM2.5 - Local Conditions	41860	San Francisco-Oakland-Hayward, CA	06	California	001	Alameda	37.8647670009145	-122.302741
05/21/2020	AirNow	060010013	3	8.5	ug/m3 LC	35	Berkeley Aquatic Park	1	100.0000	88101	PM2.5 - Local Conditions	41860	San Francisco-Oakland-Hayward, CA	06	California	001	Alameda	37.8647670009145	-122.302741
05/22/2020	AirNow	060010013	3	10.1	ug/m3 LC	42	Berkeley Aquatic Park	1	100.0000	88101	PM2.5 - Local Conditions	41860	San Francisco-Oakland-Hayward, CA	06	California	001	Alameda	37.8647670009145	-122.302741
05/23/2020	AirNow	060010013	3	12.4	ug/m3 LC	52	Berkeley Aquatic Park	1	100.0000	88101	PM2.5 - Local Conditions	41860	San Francisco-Oakland-Hayward, CA	06	California	001	Alameda	37.8647670009145	-122.302741
05/24/2020	AirNow	060010013	3	14.1	ug/m3 LC	55	Berkeley Aquatic Park	1	100.0000	88101	PM2.5 - Local Conditions	41860	San Francisco-Oakland-Hayward, CA	06	California	001	Alameda	37.8647670009145	-122.302741
05/25/2020	AirNow	060010013	3	14.8	ug/m3 LC	57	Berkeley Aquatic Park	1	100.0000	88101	PM2.5 - Local Conditions	41860	San Francisco-Oakland-Hayward, CA	06	California	001	Alameda	37.8647670009145	-122.302741
05/26/2020	AirNow	060010013	3	14	ug/m3 LC	55	Berkeley Aquatic Park	1	100.0000	88101	PM2.5 - Local Conditions	41860	San Francisco-Oakland-Hayward, CA	06	California	001	Alameda	37.8647670009145	-122.302741
05/27/2020	AirNow	060010013	3	13	ug/m3 LC	53	Berkeley Aquatic Park	1	100.0000	88101	PM2.5 - Local Conditions	41860	San Francisco-Oakland-Hayward, CA	06	California	001	Alameda	37.8647670009145	-122.302741
05/28/2020	AirNow	060010013	3	4.6	ug/m3 LC	19	Berkeley Aquatic Park	1	100.0000	88101	PM2.5 - Local Conditions	41860	San Francisco-Oakland-Hayward, CA	06	California	001	Alameda	37.8647670009145	-122.302741
05/29/2020	AirNow	060010013	3	3.9	ug/m3 LC	16	Berkeley Aquatic Park	1	100.0000	88101	PM2.5 - Local Conditions	41860	San Francisco-Oakland-Hayward, CA	06	California	001	Alameda	37.8647670009145	-122.302741
05/30/2020	AirNow	060010013	3	4.7	ug/m3 LC	20	Berkeley Aquatic Park	1	100.0000	88101	PM2.5 - Local Conditions	41860	San Francisco-Oakland-Hayward, CA	06	California	001	Alameda	37.8647670009145	-122.302741
05/31/2020	AirNow	060010013	3	5.3	ug/m3 LC	22	Berkeley Aquatic Park	1	100.0000	88101	PM2.5 - Local Conditions	41860	San Francisco-Oakland-Hayward, CA	06	California	001	Alameda	37.8647670009145	-122.302741
06/01/2020	AirNow	060010013	3	10.5	ug/m3 LC	44	Berkeley Aquatic Park	1	100.0000	88101	PM2.5 - Local Conditions	41860	San Francisco-Oakland-Hayward, CA	06	California	001	Alameda	37.8647670009145	-122.302741
06/02/2020	AirNow	060010013	3	14.1	ug/m3 LC	55	Berkeley Aquatic Park	1	100.0000	88101	PM2.5 - Local Conditions	41860	San Francisco-Oakland-Hayward, CA	06	California	001	Alameda	37.8647670009145	-122.302741
06/03/2020	AirNow	060010013	3	15.9	ug/m3 LC	59	Berkeley Aquatic Park	1	100.0000	88101	PM2.5 - Local Conditions	41860	San Francisco-Oakland-Hayward, CA	06	California	001	Alameda	37.8647670009145	-122.302741
06/04/2020	AirNow	060010013	3	18.2	ug/m3 LC	64	Berkeley Aquatic Park	1	100.0000	88101	PM2.5 - Local Conditions	41860	San Francisco-Oakland-Hayward, CA	06	California	001	Alameda	37.8647670009145	-122.302741
06/05/2020	AirNow	060010013	3	10.5	ug/m3 LC	44	Berkeley Aquatic Park	1	100.0000	88101	PM2.5 - Local Conditions	41860	San Francisco-Oakland-Hayward, CA	06	California	001	Alameda	37.8647670009145	-122.302741
06/06/2020	AirNow	060010013	3	6.6	ug/m3 LC	28	Berkeley Aquatic Park	1	100.0000	88101	PM2.5 - Local Conditions	41860	San Francisco-Oakland-Hayward, CA	06	California	001	Alameda	37.8647670009145	-122.302741
06/07/2020	AirNow	060010013	3	5.9	ug/m3 LC	25	Berkeley Aquatic Park	1	100.0000	88101	PM2.5 - Local Conditions	41860	San Francisco-Oakland-Hayward, CA	06	California	001	Alameda	37.8647670009145	-122.302741
06/08/2020	AirNow	060010013	3	7.2	ug/m3 LC	30	Berkeley Aquatic Park	1	100.0000	88101	PM2.5 - Local Conditions	41860	San Francisco-Oakland-Hayward, CA	06	California	001	Alameda	37.8647670009145	-122.302741
06/09/2020	AirNow	060010013	3	10.1	ug/m3 LC	42	Berkeley Aquatic Park	1	100.0000	88101	PM2.5 - Local Conditions	41860	San Francisco-Oakland-Hayward, CA	06	California	001	Alameda	37.8647670009145	-122.302741
06/10/2020	AirNow	060010013	3	7.5	ug/m3 LC	31	Berkeley Aquatic Park	1	100.0000	88101	PM2.5 - Local Conditions	41860	San Francisco-Oakland-Hayward, CA	06	California	001	Alameda	37.8647670009145	-122.302741
06/11/2020	AirNow	060010013	3	6.6	ug/m3 LC	28	Berkeley Aquatic Park	1	100.0000	88101	PM2.5 - Local Conditions	41860	San Francisco-Oakland-Hayward, CA	06	California	001	Alameda	37.8647670009145	-122.302741
06/12/2020	AirNow	060010013	3	5.8	ug/m3 LC	24	Berkeley Aquatic Park	1	100.0000	88101	PM2.5 - Local Conditions	41860	San Francisco-Oakland-Hayward, CA	06	California	001	Alameda	37.8647670009145	-122.302741
06/13/2020	AirNow	060010013	3	5.5	ug/m3 LC	23	Berkeley Aquatic Park	1	100.0000	88101	PM2.5 - Local Conditions	41860	San Francisco-Oakland-Hayward, CA	06	California	001	Alameda	37.8647670009145	-122.302741
06/14/2020	AirNow	060010013	3	4.4	ug/m3 LC	18	Berkeley Aquatic Park	1	100.0000	88101	PM2.5 - Local Conditions	41860	San Francisco-Oakland-Hayward, CA	06	California	001	Alameda	37.8647670009145	-122.302741
06/15/2020	AirNow	060010013	3	7.1	ug/m3 LC	30	Berkeley Aquatic Park	1	100.0000	88101	PM2.5 - Local Conditions	41860	San Francisco-Oakland-Hayward, CA	06	California	001	Alameda	37.8647670009145	-122.302741
06/16/2020	AirNow	060010013	3	7.9	ug/m3 LC	33	Berkeley Aquatic Park	1	100.0000	88101	PM2.5 - Local Conditions	41860	San Francisco-Oakland-Hayward, CA	06	California	001	Alameda	37.8647670009145	-122.302741
06/17/2020	AirNow	060010013	3	9	ug/m3 LC	38	Berkeley Aquatic Park	1	100.0000	88101	PM2.5 - Local Conditions	41860	San Francisco-Oakland-Hayward, CA	06	California	001	Alameda	37.8647670009145	-122.302741
06/18/2020	AirNow	060010013	3	17.1	ug/m3 LC	62	Berkeley Aquatic Park	1	100.0000	88101	PM2.5 - Local Conditions	41860	San Francisco-Oakland-Hayward, CA	06	California	001	Alameda	37.8647670009145	-122.302741
06/19/2020	AirNow	060010013	3	8.9	ug/m3 LC	37	Berkeley Aquatic Park	1	100.0000	88101	PM2.5 - Local Conditions	41860	San Francisco-Oakland-Hayward, CA	06	California	001	Alameda	37.8647670009145	-122.302741
06/20/2020	AirNow	060010013	3	4.7	ug/m3 LC	20	Berkeley Aquatic Park	1	100.0000	88101	PM2.5 - Local Conditions	41860	San Francisco-Oakland-Hayward, CA	06	California	001	Alameda	37.8647670009145	-122.302741
06/21/2020	AirNow	060010013	3	7.8	ug/m3 LC	33	Berkeley Aquatic Park	1	100.0000	88101	PM2.5 - Local Conditions	41860	San Francisco-Oakland-Hayward, CA	06	California	001	Alameda	37.8647670009145	-122.302741
06/22/2020	AirNow	060010013	3	8.8	ug/m3 LC	37	Berkeley Aquatic Park	1	100.0000	88101	PM2.5 - Local Conditions	41860	San Francisco-Oakland-Hayward, CA	06	California	001	Alameda	37.8647670009145	-122.302741
06/23/2020	AirNow	060010013	3	5.5	ug/m3 LC	23	Berkeley Aquatic Park	1	100.0000	88101	PM2.5 - Local Conditions	41860	San Francisco-Oakland-Hayward, CA	06	California	001	Alameda	37.8647670009145	-122.302741
06/24/2020	AirNow	060010013	3	7.1	ug/m3 LC	30	Berkeley Aquatic Park	1	100.0000	88101	PM2.5 - Local Conditions	41860	San Francisco-Oakland-Hayward, CA	06	California	001	Alameda	37.8647670009145	-122.302741
06/25/2020	AirNow	060010013	3	4.8	ug/m3 LC	20	Berkeley Aquatic Park	1	100.0000	88101	PM2.5 - Local Conditions	41860	San Francisco-Oakland-Hayward, CA	06	California	001	Alameda	37.8647670009145	-122.302741
06/26/2020	AirNow	060010013	3	6.6	ug/m3 LC	28	Berkeley Aquatic Park	1	100.0000	88101	PM2.5 - Local Conditions	41860	San Francisco-Oakland-Hayward, CA	06	California	001	Alameda	37.8647670009145	-122.302741
06/27/2020	AirNow	060010013	3	6.7	ug/m3 LC	28	Berkeley Aquatic Park	1	100.0000	88101	PM2.5 - Local Conditions	41860	San Francisco-Oakland-Hayward, CA	06	California	001	Alameda	37.8647670009145	-122.302741
06/28/2020	AirNow	060010013	3	14.3	ug/m3 LC	56	Berkeley Aquatic Park	1	100.0000	88101	PM2.5 - Local Conditions	41860	San Francisco-Oakland-Hayward, CA	06	California	001	Alameda	37.8647670009145	-122.302741
06/29/2020	AirNow	060010013	3	15.3	ug/m3 LC	58	Berkeley Aquatic Park	1	100.0000	88101	PM2.5 - Local Conditions	41860	San Francisco-Oakland-Hayward, CA	06	California	001	Alameda	37.8647670009145	-122.302741
06/30/2020	AirNow	060010013	3	16.2	ug/m3 LC	60	Berkeley Aquatic Park	1	100.0000	88101	PM2.5 - Local Conditions	41860	San Francisco-Oakland-Hayward, CA	06	California	001	Alameda	37.8647670009145	-122.302741
07/01/2020	AirNow	060010013	3	12.5	ug/m3 LC	52	Berkeley Aquatic Park	1	100.0000	88101	PM2.5 - Local Conditions	41860	San Francisco-Oakland-Hayward, CA	06	California	001	Alameda	37.8647670009145	-122.302741
07/02/2020	AirNow	060010013	3	9.7	ug/m3 LC	40	Berkeley Aquatic Park	1	100.0000	88101	PM2.5 - Local Conditions	41860	San Francisco-Oakland-Hayward, CA	06	California	001	Alameda	37.8647670009145	-122.302741
07/03/2020	AirNow	060010013	3	10.6	ug/m3 LC	44	Berkeley Aquatic Park	1	100.0000	88101	PM2.5 - Local Conditions	41860	San Francisco-Oakland-Hayward, CA	06	California	001	Alameda	37.8647670009145	-122.302741
07/07/2020	AirNow	060010013	3	11.8	ug/m3 LC	49	Berkeley Aquatic Park	1	100.0000	88101	PM2.5 - Local Conditions	41860	San Francisco-Oakland-Hayward, CA	06	California	001	Alameda	37.8647670009145	-122.302741
07/08/2020	AirNow	060010013	3	12.1	ug/m3 LC	51	Berkeley Aquatic Park	1	100.0000	88101	PM2.5 - Local Conditions	41860	San Francisco-Oakland-Hayward, CA	06	California	001	Alameda	37.8647670009145	-122.302741
07/09/2020	AirNow	060010013	3	13.8	ug/m3 LC	55	Berkeley Aquatic Park	1	100.0000	88101	PM2.5 - Local Conditions	41860	San Francisco-Oakland-Hayward, CA	06	California	001	Alameda	37.8647670009145	-122.302741
07/10/2020	AirNow	060010013	3	8.4	ug/m3 LC	35	Berkeley Aquatic Park	1	100.0000	88101	PM2.5 - Local Conditions	41860	San Francisco-Oakland-Hayward, CA	06	California	001	Alameda	37.8647670009145	-122.302741
07/11/2020	AirNow	060010013	3	12.5	ug/m3 LC	52	Berkeley Aquatic Park	1	100.0000	88101	PM2.5 - Local Conditions	41860	San Francisco-Oakland-Hayward, CA	06	California	001	Alameda	37.8647670009145	-122.302741
07/12/2020	AirNow	060010013	3	12.9	ug/m3 LC	53	Berkeley Aquatic Park	1	100.0000	88101	PM2.5 - Local Conditions	41860	San Francisco-Oakland-Hayward, CA	06	California	001	Alameda	37.8647670009145	-122.302741
07/13/2020	AirNow	060010013	3	14	ug/m3 LC	55	Berkeley Aquatic Park	1	100.0000	88101	PM2.5 - Local Conditions	41860	San Francisco-Oakland-Hayward, CA	06	California	001	Alameda	37.8647670009145	-122.302741
01/01/2020	AirNow	060010015	3	10.9	ug/m3 LC	45	Pleasanton - Owens Ct	1	100.0000	88101	PM2.5 - Local Conditions	41860	San Francisco-Oakland-Hayward, CA	06	California	001	Alameda	37.7012220009132	-121.903019
01/02/2020	AirNow	060010015	3	5.6	ug/m3 LC	23	Pleasanton - Owens Ct	1	100.0000	88101	PM2.5 - Local Conditions	41860	San Francisco-Oakland-Hayward, CA	06	California	001	Alameda	37.7012220009132	-121.903019
01/03/2020	AirNow	060010015	3	14.6	ug/m3 LC	56	Pleasanton - Owens Ct	1	100.0000	88101	PM2.5 - Local Conditions	41860	San Francisco-Oakland-Hayward, CA	06	California	001	Alameda	37.7012220009132	-121.903019
01/04/2020	AirNow	060010015	3	9.5	ug/m3 LC	40	Pleasanton - Owens Ct	1	100.0000	88101	PM2.5 - Local Conditions	41860	San Francisco-Oakland-Hayward, CA	06	California	001	Alameda	37.7012220009132	-121.903019
01/05/2020	AirNow	060010015	3	6.5	ug/m3 LC	27	Pleasanton - Owens Ct	1	100.0000	88101	PM2.5 - Local Conditions	41860	San Francisco-Oakland-Hayward, CA	06	California	001	Alameda	37.7012220009132	-121.903019
01/06/2020	AirNow	060010015	3	5	ug/m3 LC	21	Pleasanton - Owens Ct	1	100.0000	88101	PM2.5 - Local Conditions	41860	San Francisco-Oakland-Hayward, CA	06	California	001	Alameda	37.7012220009132	-121.903019
01/07/2020	AirNow	060010015	3	7.1	ug/m3 LC	30	Pleasanton - Owens Ct	1	100.0000	88101	PM2.5 - Local Conditions	41860	San Francisco-Oakland-Hayward, CA	06	California	001	Alameda	37.7012220009132	-121.903019
01/08/2020	AirNow	060010015	3	4.5	ug/m3 LC	19	Pleasanton - Owens Ct	1	100.0000	88101	PM2.5 - Local Conditions	41860	San Francisco-Oakland-Hayward, CA	06	California	001	Alameda	37.7012220009132	-121.903019
01/09/2020	AirNow	060010015	3	5.5	ug/m3 LC	23	Pleasanton - Owens Ct	1	100.0000	88101	PM2.5 - Local Conditions	41860	San Francisco-Oakland-Hayward, CA	06	California	001	Alameda	37.7012220009132	-121.903019
01/10/2020	AirNow	060010015	3	5.8	ug/m3 LC	24	Pleasanton - Owens Ct	1	100.0000	88101	PM2.5 - Local Conditions	41860	San Francisco-Oakland-Hayward, CA	06	California	001	Alameda	37.7012220009132	-121.903019
01/11/2020	AirNow	060010015	3	5.5	ug/m3 LC	23	Pleasanton - Owens Ct	1	100.0000	88101	PM2.5 - Local Conditions	41860	San Francisco-Oakland-Hayward, CA	06	California	001	Alameda	37.7012220009132	-121.903019
01/12/2020	AirNow	060010015	3	5.4	ug/m3 LC	23	Pleasanton - Owens Ct	1	100.0000	88101	PM2.5 - Local Conditions	41860	San Francisco-Oakland-Hayward, CA	06	California	001	Alameda	37.7012220009132	-121.903019
01/13/2020	AirNow	060010015	3	4.3	ug/m3 LC	18	Pleasanton - Owens Ct	1	100.0000	88101	PM2.5 - Local Conditions	41860	San Francisco-Oakland-Hayward, CA	06	California	001	Alameda	37.7012220009132	-121.903019
01/14/2020	AirNow	060010015	3	6.3	ug/m3 LC	26	Pleasanton - Owens Ct	1	100.0000	88101	PM2.5 - Local Conditions	41860	San Francisco-Oakland-Hayward, CA	06	California	001	Alameda	37.7012220009132	-121.903019
01/15/2020	AirNow	060010015	3	7.2	ug/m3 LC	30	Pleasanton - Owens Ct	1	100.0000	88101	PM2.5 - Local Conditions	41860	San Francisco-Oakland-Hayward, CA	06	California	001	Alameda	37.7012220009132	-121.903019
01/16/2020	AirNow	060010015	3	5.2	ug/m3 LC	22	Pleasanton - Owens Ct	1	100.0000	88101	PM2.5 - Local Conditions	41860	San Francisco-Oakland-Hayward, CA	06	California	001	Alameda	37.7012220009132	-121.903019
01/17/2020	AirNow	060010015	3	8.3	ug/m3 LC	35	Pleasanton - Owens Ct	1	100.0000	88101	PM2.5 - Local Conditions	41860	San Francisco-Oakland-Hayward, CA	06	California	001	Alameda	37.7012220009132	-121.903019
01/18/2020	AirNow	060010015	3	10	ug/m3 LC	42	Pleasanton - Owens Ct	1	100.0000	88101	PM2.5 - Local Conditions	41860	San Francisco-Oakland-Hayward, CA	06	California	001	Alameda	37.7012220009132	-121.903019
01/19/2020	AirNow	060010015	3	9.3	ug/m3 LC	39	Pleasanton - Owens Ct	1	100.0000	88101	PM2.5 - Local Conditions	41860	San Francisco-Oakland-Hayward, CA	06	California	001	Alameda	37.7012220009132	-121.903019
01/20/2020	AirNow	060010015	3	15.3	ug/m3 LC	58	Pleasanton - Owens Ct	1	100.0000	88101	PM2.5 - Local Conditions	41860	San Francisco-Oakland-Hayward, CA	06	California	001	Alameda	37.7012220009132	-121.903019
01/21/2020	AirNow	060010015	3	5.9	ug/m3 LC	25	Pleasanton - Owens Ct	1	100.0000	88101	PM2.5 - Local Conditions	41860	San Francisco-Oakland-Hayward, CA	06	California	001	Alameda	37.7012220009132	-121.903019
01/22/2020	AirNow	060010015	3	5.3	ug/m3 LC	22	Pleasanton - Owens Ct	1	100.0000	88101	PM2.5 - Local Conditions	41860	San Francisco-Oakland-Hayward, CA	06	California	001	Alameda	37.7012220009132	-121.903019
01/23/2020	AirNow	060010015	3	10.2	ug/m3 LC	43	Pleasanton - Owens Ct	1	100.0000	88101	PM2.5 - Local Conditions	41860	San Francisco-Oakland-Hayward, CA	06	California	001	Alameda	37.7012220009132	-121.903019
01/24/2020	AirNow	060010015	3	9.2	ug/m3 LC	38	Pleasanton - Owens Ct	1	100.0000	88101	PM2.5 - Local Conditions	41860	San Francisco-Oakland-Hayward, CA	06	California	001	Alameda	37.7012220009132	-121.903019
01/25/2020	AirNow	060010015	3	7.4	ug/m3 LC	31	Pleasanton - Owens Ct	1	100.0000	88101	PM2.5 - Local Conditions	41860	San Francisco-Oakland-Hayward, CA	06	California	001	Alameda	37.7012220009132	-121.903019
01/26/2020	AirNow	060010015	3	5.5	ug/m3 LC	23	Pleasanton - Owens Ct	1	100.0000	88101	PM2.5 - Local Conditions	41860	San Francisco-Oakland-Hayward, CA	06	California	001	Alameda	37.7012220009132	-121.903019
01/27/2020	AirNow	060010015	3	5.3	ug/m3 LC	22	Pleasanton - Owens Ct	1	100.0000	88101	PM2.5 - Local Conditions	41860	San Francisco-Oakland-Hayward, CA	06	California	001	Alameda	37.7012220009132	-121.903019
01/28/2020	AirNow	060010015	3	6.2	ug/m3 LC	26	Pleasanton - Owens Ct	1	100.0000	88101	PM2.5 - Local Conditions	41860	San Francisco-Oakland-Hayward, CA	06	California	001	Alameda	37.7012220009132	-121.903019
01/29/2020	AirNow	060010015	3	7.4	ug/m3 LC	31	Pleasanton - Owens Ct	1	100.0000	88101	PM2.5 - Local Conditions	41860	San Francisco-Oakland-Hayward, CA	06	California	001	Alameda	37.7012220009132	-121.903019
01/30/2020	AirNow	060010015	3	8	ug/m3 LC	33	Pleasanton - Owens Ct	1	100.0000	88101	PM2.5 - Local Conditions	41860	San Francisco-Oakland-Hayward, CA	06	California	001	Alameda	37.7012220009132	-121.903019
01/31/2020	AirNow	060010015	3	10.2	ug/m3 LC	43	Pleasanton - Owens Ct	1	100.0000	88101	PM2.5 - Local Conditions	41860	San Francisco-Oakland-Hayward, CA	06	California	001	Alameda	37.7012220009132	-121.903019
02/01/2020	AirNow	060010015	3	16.4	ug/m3 LC	60	Pleasanton - Owens Ct	1	100.0000	88101	PM2.5 - Local Conditions	41860	San Francisco-Oakland-Hayward, CA	06	California	001	Alameda	37.7012220009132	-121.903019
02/02/2020	AirNow	060010015	3	7.7	ug/m3 LC	32	Pleasanton - Owens Ct	1	100.0000	88101	PM2.5 - Local Conditions	41860	San Francisco-Oakland-Hayward, CA	06	California	001	Alameda	37.7012220009132	-121.903019
02/03/2020	AirNow	060010015	3	2.7	ug/m3 LC	11	Pleasanton - Owens Ct	1	100.0000	88101	PM2.5 - Local Conditions	41860	San Francisco-Oakland-Hayward, CA	06	California	001	Alameda	37.7012220009132	-121.903019
02/04/2020	AirNow	060010015	3	3.7	ug/m3 LC	15	Pleasanton - Owens Ct	1	100.0000	88101	PM2.5 - Local Conditions	41860	San Francisco-Oakland-Hayward, CA	06	California	001	Alameda	37.7012220009132	-121.903019
02/05/2020	AirNow	060010015	3	7.2	ug/m3 LC	30	Pleasanton - Owens Ct	1	100.0000	88101	PM2.5 - Local Conditions	41860	San Francisco-Oakland-Hayward, CA	06	California	001	Alameda	37.7012220009132	-121.903019
02/06/2020	AirNow	060010015	3	8	ug/m3 LC	33	Pleasanton - Owens Ct	1	100.0000	88101	PM2.5 - Local Conditions	41860	San Francisco-Oakland-Hayward, CA	06	California	001	Alameda	37.7012220009132	-121.903019
02/07/2020	AirNow	060010015	3	14.6	ug/m3 LC	56	Pleasanton - Owens Ct	1	100.0000	88101	PM2.5 - Local Conditions	41860	San Francisco-Oakland-Hayward, CA	06	California	001	Alameda	37.7012220009132	-121.903019
02/08/2020	AirNow	060010015	3	11.5	ug/m3 LC	48	Pleasanton - Owens Ct	1	100.0000	88101	PM2.5 - Local Conditions	41860	San Francisco-Oakland-Hayward, CA	06	California	001	Alameda	37.7012220009132	-121.903019
02/09/2020	AirNow	060010015	3	4.2	ug/m3 LC	18	Pleasanton - Owens Ct	1	100.0000	88101	PM2.5 - Local Conditions	41860	San Francisco-Oakland-Hayward, CA	06	California	001	Alameda	37.7012220009132	-121.903019
02/10/2020	AirNow	060010015	3	2.8	ug/m3 LC	12	Pleasanton - Owens Ct	1	100.0000	88101	PM2.5 - Local Conditions	41860	San Francisco-Oakland-Hayward, CA	06	California	001	Alameda	37.7012220009132	-121.903019
02/11/2020	AirNow	060010015	3	4.5	ug/m3 LC	19	Pleasanton - Owens Ct	1	100.0000	88101	PM2.5 - Local Conditions	41860	San Francisco-Oakland-Hayward, CA	06	California	001	Alameda	37.7012220009132	-121.903019
02/12/2020	AirNow	060010015	3	7.3	ug/m3 LC	30	Pleasanton - Owens Ct	1	100.0000	88101	PM2.5 - Local Conditions	41860	San Francisco-Oakland-Hayward, CA	06	California	001	Alameda	37.7012220009132	-121.903019
02/13/2020	AirNow	060010015	3	9.4	ug/m3 LC	39	Pleasanton - Owens Ct	1	100.0000	88101	PM2.5 - Local Conditions	41860	San Francisco-Oakland-Hayward, CA	06	California	001	Alameda	37.7012220009132	-121.903019
02/14/2020	AirNow	060010015	3	9.8	ug/m3 LC	41	Pleasanton - Owens Ct	1	100.0000	88101	PM2.5 - Local Conditions	41860	San Francisco-Oakland-Hayward, CA	06	California	001	Alameda	37.7012220009132	-121.903019
02/15/2020	AirNow	060010015	3	11.3	ug/m3 LC	47	Pleasanton - Owens Ct	1	100.0000	88101	PM2.5 - Local Conditions	41860	San Francisco-Oakland-Hayward, CA	06	California	001	Alameda	37.7012220009132	-121.903019
02/16/2020	AirNow	060010015	3	7.7	ug/m3 LC	32	Pleasanton - Owens Ct	1	100.0000	88101	PM2.5 - Local Conditions	41860	San Francisco-Oakland-Hayward, CA	06	California	001	Alameda	37.7012220009132	-121.903019
02/17/2020	AirNow	060010015	3	5.7	ug/m3 LC	24	Pleasanton - Owens Ct	1	100.0000	88101	PM2.5 - Local Conditions	41860	San Francisco-Oakland-Hayward, CA	06	California	001	Alameda	37.7012220009132	-121.903019
02/18/2020	AirNow	060010015	3	5.5	ug/m3 LC	23	Pleasanton - Owens Ct	1	100.0000	88101	PM2.5 - Local Conditions	41860	San Francisco-Oakland-Hayward, CA	06	California	001	Alameda	37.7012220009132	-121.903019
02/19/2020	AirNow	060010015	3	7	ug/m3 LC	29	Pleasanton - Owens Ct	1	100.0000	88101	PM2.5 - Local Conditions	41860	San Francisco-Oakland-Hayward, CA	06	California	001	Alameda	37.7012220009132	-121.903019
02/20/2020	AirNow	060010015	3	13.5	ug/m3 LC	54	Pleasanton - Owens Ct	1	100.0000	88101	PM2.5 - Local Conditions	41860	San Francisco-Oakland-Hayward, CA	06	California	001	Alameda	37.7012220009132	-121.903019
02/21/2020	AirNow	060010015	3	11.6	ug/m3 LC	48	Pleasanton - Owens Ct	1	100.0000	88101	PM2.5 - Local Conditions	41860	San Francisco-Oakland-Hayward, CA	06	California	001	Alameda	37.7012220009132	-121.903019
02/22/2020	AirNow	060010015	3	11.4	ug/m3 LC	48	Pleasanton - Owens Ct	1	100.0000	88101	PM2.5 - Local Conditions	41860	San Francisco-Oakland-Hayward, CA	06	California	001	Alameda	37.7012220009132	-121.903019
02/23/2020	AirNow	060010015	3	7.7	ug/m3 LC	32	Pleasanton - Owens Ct	1	100.0000	88101	PM2.5 - Local Conditions	41860	San Francisco-Oakland-Hayward, CA	06	California	001	Alameda	37.7012220009132	-121.903019
02/24/2020	AirNow	060010015	3	7.9	ug/m3 LC	33	Pleasanton - Owens Ct	1	100.0000	88101	PM2.5 - Local Conditions	41860	San Francisco-Oakland-Hayward, CA	06	California	001	Alameda	37.7012220009132	-121.903019
02/25/2020	AirNow	060010015	3	7.5	ug/m3 LC	31	Pleasanton - Owens Ct	1	100.0000	88101	PM2.5 - Local Conditions	41860	San Francisco-Oakland-Hayward, CA	06	California	001	Alameda	37.7012220009132	-121.903019
02/26/2020	AirNow	060010015	3	9.8	ug/m3 LC	41	Pleasanton - Owens Ct	1	100.0000	88101	PM2.5 - Local Conditions	41860	San Francisco-Oakland-Hayward, CA	06	California	001	Alameda	37.7012220009132	-121.903019
02/27/2020	AirNow	060010015	3	12	ug/m3 LC	50	Pleasanton - Owens Ct	1	100.0000	88101	PM2.5 - Local Conditions	41860	San Francisco-Oakland-Hayward, CA	06	California	001	Alameda	37.7012220009132	-121.903019
02/28/2020	AirNow	060010015	3	12.3	ug/m3 LC	51	Pleasanton - Owens Ct	1	100.0000	88101	PM2.5 - Local Conditions	41860	San Francisco-Oakland-Hayward, CA	06	California	001	Alameda	37.7012220009132	-121.903019
02/29/2020	AirNow	060010015	3	8.4	ug/m3 LC	35	Pleasanton - Owens Ct	1	100.0000	88101	PM2.5 - Local Conditions	41860	San Francisco-Oakland-Hayward, CA	06	California	001	Alameda	37.7012220009132	-121.903019
03/01/2020	AirNow	060010015	3	5.7	ug/m3 LC	24	Pleasanton - Owens Ct	1	100.0000	88101	PM2.5 - Local Conditions	41860	San Francisco-Oakland-Hayward, CA	06	California	001	Alameda	37.7012220009132	-121.903019
03/02/2020	AirNow	060010015	3	2.8	ug/m3 LC	12	Pleasanton - Owens Ct	1	100.0000	88101	PM2.5 - Local Conditions	41860	San Francisco-Oakland-Hayward, CA	06	California	001	Alameda	37.7012220009132	-121.903019
03/03/2020	AirNow	060010015	3	5.2	ug/m3 LC	22	Pleasanton - Owens Ct	1	100.0000	88101	PM2.5 - Local Conditions	41860	San Francisco-Oakland-Hayward, CA	06	California	001	Alameda	37.7012220009132	-121.903019
03/04/2020	AirNow	060010015	3	10.1	ug/m3 LC	42	Pleasanton - Owens Ct	1	100.0000	88101	PM2.5 - Local Conditions	41860	San Francisco-Oakland-Hayward, CA	06	California	001	Alameda	37.7012220009132	-121.903019
03/05/2020	AirNow	060010015	3	12.2	ug/m3 LC	51	Pleasanton - Owens Ct	1	100.0000	88101	PM2.5 - Local Conditions	41860	San Francisco-Oakland-Hayward, CA	06	California	001	Alameda	37.7012220009132	-121.903019
03/06/2020	AirNow	060010015	3	5.1	ug/m3 LC	21	Pleasanton - Owens Ct	1	100.0000	88101	PM2.5 - Local Conditions	41860	San Francisco-Oakland-Hayward, CA	06	California	001	Alameda	37.7012220009132	-121.903019
03/07/2020	AirNow	060010015	3	3.2	ug/m3 LC	13	Pleasanton - Owens Ct	1	100.0000	88101	PM2.5 - Local Conditions	41860	San Francisco-Oakland-Hayward, CA	06	California	001	Alameda	37.7012220009132	-121.903019
03/08/2020	AirNow	060010015	3	4.3	ug/m3 LC	18	Pleasanton - Owens Ct	1	100.0000	88101	PM2.5 - Local Conditions	41860	San Francisco-Oakland-Hayward, CA	06	California	001	Alameda	37.7012220009132	-121.903019
03/09/2020	AirNow	060010015	3	4.7	ug/m3 LC	20	Pleasanton - Owens Ct	1	100.0000	88101	PM2.5 - Local Conditions	41860	San Francisco-Oakland-Hayward, CA	06	California	001	Alameda	37.7012220009132	-121.903019
03/10/2020	AirNow	060010015	3	5.5	ug/m3 LC	23	Pleasanton - Owens Ct	1	100.0000	88101	PM2.5 - Local Conditions	41860	San Francisco-Oakland-Hayward, CA	06	California	001	Alameda	37.7012220009132	-121.903019
03/11/2020	AirNow	060010015	3	5.3	ug/m3 LC	22	Pleasanton - Owens Ct	1	100.0000	88101	PM2.5 - Local Conditions	41860	San Francisco-Oakland-Hayward, CA	06	California	001	Alameda	37.7012220009132	-121.903019
03/12/2020	AirNow	060010015	3	7.4	ug/m3 LC	31	Pleasanton - Owens Ct	1	100.0000	88101	PM2.5 - Local Conditions	41860	San Francisco-Oakland-Hayward, CA	06	California	001	Alameda	37.7012220009132	-121.903019
03/13/2020	AirNow	060010015	3	10.5	ug/m3 LC	44	Pleasanton - Owens Ct	1	100.0000	88101	PM2.5 - Local Conditions	41860	San Francisco-Oakland-Hayward, CA	06	California	001	Alameda	37.7012220009132	-121.903019
03/14/2020	AirNow	060010015	3	4.7	ug/m3 LC	20	Pleasanton - Owens Ct	1	100.0000	88101	PM2.5 - Local Conditions	41860	San Francisco-Oakland-Hayward, CA	06	California	001	Alameda	37.7012220009132	-121.903019
03/15/2020	AirNow	060010015	3	3.9	ug/m3 LC	16	Pleasanton - Owens Ct	1	100.0000	88101	PM2.5 - Local Conditions	41860	San Francisco-Oakland-Hayward, CA	06	California	001	Alameda	37.7012220009132	-121.903019
03/16/2020	AirNow	060010015	3	3.6	ug/m3 LC	15	Pleasanton - Owens Ct	1	100.0000	88101	PM2.5 - Local Conditions	41860	San Francisco-Oakland-Hayward, CA	06	California	001	Alameda	37.7012220009132	-121.903019
03/17/2020	AirNow	060010015	3	5.9	ug/m3 LC	25	Pleasanton - Owens Ct	1	100.0000	88101	PM2.5 - Local Conditions	41860	San Francisco-Oakland-Hayward, CA	06	California	001	Alameda	37.7012220009132	-121.903019
03/18/2020	AirNow	060010015	3	5.2	ug/m3 LC	22	Pleasanton - Owens Ct	1	100.0000	88101	PM2.5 - Local Conditions	41860	San Francisco-Oakland-Hayward, CA	06	California	001	Alameda	37.7012220009132	-121.903019
03/19/2020	AirNow	060010015	3	7	ug/m3 LC	29	Pleasanton - Owens Ct	1	100.0000	88101	PM2.5 - Local Conditions	41860	San Francisco-Oakland-Hayward, CA	06	California	001	Alameda	37.7012220009132	-121.903019
03/20/2020	AirNow	060010015	3	5.1	ug/m3 LC	21	Pleasanton - Owens Ct	1	100.0000	88101	PM2.5 - Local Conditions	41860	San Francisco-Oakland-Hayward, CA	06	California	001	Alameda	37.7012220009132	-121.903019
03/21/2020	AirNow	060010015	3	5.4	ug/m3 LC	23	Pleasanton - Owens Ct	1	100.0000	88101	PM2.5 - Local Conditions	41860	San Francisco-Oakland-Hayward, CA	06	California	001	Alameda	37.7012220009132	-121.903019
03/22/2020	AirNow	060010015	3	5.2	ug/m3 LC	22	Pleasanton - Owens Ct	1	100.0000	88101	PM2.5 - Local Conditions	41860	San Francisco-Oakland-Hayward, CA	06	California	001	Alameda	37.7012220009132	-121.903019
03/23/2020	AirNow	060010015	3	7.4	ug/m3 LC	31	Pleasanton - Owens Ct	1	100.0000	88101	PM2.5 - Local Conditions	41860	San Francisco-Oakland-Hayward, CA	06	California	001	Alameda	37.7012220009132	-121.903019
03/24/2020	AirNow	060010015	3	4.3	ug/m3 LC	18	Pleasanton - Owens Ct	1	100.0000	88101	PM2.5 - Local Conditions	41860	San Francisco-Oakland-Hayward, CA	06	California	001	Alameda	37.7012220009132	-121.903019
03/25/2020	AirNow	060010015	3	3.7	ug/m3 LC	15	Pleasanton - Owens Ct	1	100.0000	88101	PM2.5 - Local Conditions	41860	San Francisco-Oakland-Hayward, CA	06	California	001	Alameda	37.7012220009132	-121.903019
03/26/2020	AirNow	060010015	3	3.4	ug/m3 LC	14	Pleasanton - Owens Ct	1	100.0000	88101	PM2.5 - Local Conditions	41860	San Francisco-Oakland-Hayward, CA	06	California	001	Alameda	37.7012220009132	-121.903019
03/27/2020	AirNow	060010015	3	8.4	ug/m3 LC	35	Pleasanton - Owens Ct	1	100.0000	88101	PM2.5 - Local Conditions	41860	San Francisco-Oakland-Hayward, CA	06	California	001	Alameda	37.7012220009132	-121.903019
03/28/2020	AirNow	060010015	3	10.2	ug/m3 LC	43	Pleasanton - Owens Ct	1	100.0000	88101	PM2.5 - Local Conditions	41860	San Francisco-Oakland-Hayward, CA	06	California	001	Alameda	37.7012220009132	-121.903019
03/29/2020	AirNow	060010015	3	6.6	ug/m3 LC	28	Pleasanton - Owens Ct	1	100.0000	88101	PM2.5 - Local Conditions	41860	San Francisco-Oakland-Hayward, CA	06	California	001	Alameda	37.7012220009132	-121.903019
03/30/2020	AirNow	060010015	3	3.7	ug/m3 LC	15	Pleasanton - Owens Ct	1	100.0000	88101	PM2.5 - Local Conditions	41860	San Francisco-Oakland-Hayward, CA	06	California	001	Alameda	37.7012220009132	-121.903019
03/31/2020	AirNow	060010015	3	4.1	ug/m3 LC	17	Pleasanton - Owens Ct	1	100.0000	88101	PM2.5 - Local Conditions	41860	San Francisco-Oakland-Hayward, CA	06	California	001	Alameda	37.7012220009132	-121.903019
04/01/2020	AirNow	060010015	3	6.1	ug/m3 LC	25	Pleasanton - Owens Ct	1	100.0000	88101	PM2.5 - Local Conditions	41860	San Francisco-Oakland-Hayward, CA	06	California	001	Alameda	37.7012220009132	-121.903019
04/02/2020	AirNow	060010015	3	4.8	ug/m3 LC	20	Pleasanton - Owens Ct	1	100.0000	88101	PM2.5 - Local Conditions	41860	San Francisco-Oakland-Hayward, CA	06	California	001	Alameda	37.7012220009132	-121.903019
04/03/2020	AirNow	060010015	3	6.3	ug/m3 LC	26	Pleasanton - Owens Ct	1	100.0000	88101	PM2.5 - Local Conditions	41860	San Francisco-Oakland-Hayward, CA	06	California	001	Alameda	37.7012220009132	-121.903019
04/04/2020	AirNow	060010015	3	3.5	ug/m3 LC	15	Pleasanton - Owens Ct	1	100.0000	88101	PM2.5 - Local Conditions	41860	San Francisco-Oakland-Hayward, CA	06	California	001	Alameda	37.7012220009132	-121.903019
04/05/2020	AirNow	060010015	3	4.1	ug/m3 LC	17	Pleasanton - Owens Ct	1	100.0000	88101	PM2.5 - Local Conditions	41860	San Francisco-Oakland-Hayward, CA	06	California	001	Alameda	37.7012220009132	-121.903019
04/06/2020	AirNow	060010015	3	4.2	ug/m3 LC	18	Pleasanton - Owens Ct	1	100.0000	88101	PM2.5 - Local Conditions	41860	San Francisco-Oakland-Hayward, CA	06	California	001	Alameda	37.7012220009132	-121.903019
04/07/2020	AirNow	060010015	3	4.9	ug/m3 LC	20	Pleasanton - Owens Ct	1	100.0000	88101	PM2.5 - Local Conditions	41860	San Francisco-Oakland-Hayward, CA	06	California	001	Alameda	37.7012220009132	-121.903019
04/08/2020	AirNow	060010015	3	5.7	ug/m3 LC	24	Pleasanton - Owens Ct	1	100.0000	88101	PM2.5 - Local Conditions	41860	San Francisco-Oakland-Hayward, CA	06	California	001	Alameda	37.7012220009132	-121.903019
04/09/2020	AirNow	060010015	3	4.2	ug/m3 LC	18	Pleasanton - Owens Ct	1	100.0000	88101	PM2.5 - Local Conditions	41860	San Francisco-Oakland-Hayward, CA	06	California	001	Alameda	37.7012220009132	-121.903019
04/10/2020	AirNow	060010015	3	6.6	ug/m3 LC	28	Pleasanton - Owens Ct	1	100.0000	88101	PM2.5 - Local Conditions	41860	San Francisco-Oakland-Hayward, CA	06	California	001	Alameda	37.7012220009132	-121.903019
04/11/2020	AirNow	060010015	3	5.7	ug/m3 LC	24	Pleasanton - Owens Ct	1	100.0000	88101	PM2.5 - Local Conditions	41860	San Francisco-Oakland-Hayward, CA	06	California	001	Alameda	37.7012220009132	-121.903019
04/12/2020	AirNow	060010015	3	9.6	ug/m3 LC	40	Pleasanton - Owens Ct	1	100.0000	88101	PM2.5 - Local Conditions	41860	San Francisco-Oakland-Hayward, CA	06	California	001	Alameda	37.7012220009132	-121.903019
04/13/2020	AirNow	060010015	3	12.7	ug/m3 LC	52	Pleasanton - Owens Ct	1	100.0000	88101	PM2.5 - Local Conditions	41860	San Francisco-Oakland-Hayward, CA	06	California	001	Alameda	37.7012220009132	-121.903019
04/14/2020	AirNow	060010015	3	6.5	ug/m3 LC	27	Pleasanton - Owens Ct	1	100.0000	88101	PM2.5 - Local Conditions	41860	San Francisco-Oakland-Hayward, CA	06	California	001	Alameda	37.7012220009132	-121.903019
04/15/2020	AirNow	060010015	3	7.1	ug/m3 LC	30	Pleasanton - Owens Ct	1	100.0000	88101	PM2.5 - Local Conditions	41860	San Francisco-Oakland-Hayward, CA	06	California	001	Alameda	37.7012220009132	-121.903019
04/16/2020	AirNow	060010015	3	5.9	ug/m3 LC	25	Pleasanton - Owens Ct	1	100.0000	88101	PM2.5 - Local Conditions	41860	San Francisco-Oakland-Hayward, CA	06	California	001	Alameda	37.7012220009132	-121.903019
04/17/2020	AirNow	060010015	3	6.3	ug/m3 LC	26	Pleasanton - Owens Ct	1	100.0000	88101	PM2.5 - Local Conditions	41860	San Francisco-Oakland-Hayward, CA	06	California	001	Alameda	37.7012220009132	-121.903019
04/18/2020	AirNow	060010015	3	5.3	ug/m3 LC	22	Pleasanton - Owens Ct	1	100.0000	88101	PM2.5 - Local Conditions	41860	San Francisco-Oakland-Hayward, CA	06	California	001	Alameda	37.7012220009132	-121.903019
04/19/2020	AirNow	060010015	3	5.6	ug/m3 LC	23	Pleasanton - Owens Ct	1	100.0000	88101	PM2.5 - Local Conditions	41860	San Francisco-Oakland-Hayward, CA	06	California	001	Alameda	37.7012220009132	-121.903019
04/20/2020	AirNow	060010015	3	6.7	ug/m3 LC	28	Pleasanton - Owens Ct	1	100.0000	88101	PM2.5 - Local Conditions	41860	San Francisco-Oakland-Hayward, CA	06	California	001	Alameda	37.7012220009132	-121.903019
04/21/2020	AirNow	060010015	3	5.7	ug/m3 LC	24	Pleasanton - Owens Ct	1	100.0000	88101	PM2.5 - Local Conditions	41860	San Francisco-Oakland-Hayward, CA	06	California	001	Alameda	37.7012220009132	-121.903019
04/22/2020	AirNow	060010015	3	5.8	ug/m3 LC	24	Pleasanton - Owens Ct	1	100.0000	88101	PM2.5 - Local Conditions	41860	San Francisco-Oakland-Hayward, CA	06	California	001	Alameda	37.7012220009132	-121.903019
04/23/2020	AirNow	060010015	3	4.3	ug/m3 LC	18	Pleasanton - Owens Ct	1	100.0000	88101	PM2.5 - Local Conditions	41860	San Francisco-Oakland-Hayward, CA	06	California	001	Alameda	37.7012220009132	-121.903019
04/24/2020	AirNow	060010015	3	7.2	ug/m3 LC	30	Pleasanton - Owens Ct	1	100.0000	88101	PM2.5 - Local Conditions	41860	San Francisco-Oakland-Hayward, CA	06	California	001	Alameda	37.7012220009132	-121.903019
04/25/2020	AirNow	060010015	3	5.6	ug/m3 LC	23	Pleasanton - Owens Ct	1	100.0000	88101	PM2.5 - Local Conditions	41860	San Francisco-Oakland-Hayward, CA	06	California	001	Alameda	37.7012220009132	-121.903019
04/26/2020	AirNow	060010015	3	5.4	ug/m3 LC	23	Pleasanton - Owens Ct	1	100.0000	88101	PM2.5 - Local Conditions	41860	San Francisco-Oakland-Hayward, CA	06	California	001	Alameda	37.7012220009132	-121.903019
04/27/2020	AirNow	060010015	3	7	ug/m3 LC	29	Pleasanton - Owens Ct	1	100.0000	88101	PM2.5 - Local Conditions	41860	San Francisco-Oakland-Hayward, CA	06	California	001	Alameda	37.7012220009132	-121.903019
04/28/2020	AirNow	060010015	3	5	ug/m3 LC	21	Pleasanton - Owens Ct	1	100.0000	88101	PM2.5 - Local Conditions	41860	San Francisco-Oakland-Hayward, CA	06	California	001	Alameda	37.7012220009132	-121.903019
04/29/2020	AirNow	060010015	3	3.4	ug/m3 LC	14	Pleasanton - Owens Ct	1	100.0000	88101	PM2.5 - Local Conditions	41860	San Francisco-Oakland-Hayward, CA	06	California	001	Alameda	37.7012220009132	-121.903019
04/30/2020	AirNow	060010015	3	6.2	ug/m3 LC	26	Pleasanton - Owens Ct	1	100.0000	88101	PM2.5 - Local Conditions	41860	San Francisco-Oakland-Hayward, CA	06	California	001	Alameda	37.7012220009132	-121.903019
05/01/2020	AirNow	060010015	3	6.5	ug/m3 LC	27	Pleasanton - Owens Ct	1	100.0000	88101	PM2.5 - Local Conditions	41860	San Francisco-Oakland-Hayward, CA	06	California	001	Alameda	37.7012220009132	-121.903019
05/02/2020	AirNow	060010015	3	4.5	ug/m3 LC	19	Pleasanton - Owens Ct	1	100.0000	88101	PM2.5 - Local Conditions	41860	San Francisco-Oakland-Hayward, CA	06	California	001	Alameda	37.7012220009132	-121.903019
05/03/2020	AirNow	060010015	3	3.9	ug/m3 LC	16	Pleasanton - Owens Ct	1	100.0000	88101	PM2.5 - Local Conditions	41860	San Francisco-Oakland-Hayward, CA	06	California	001	Alameda	37.7012220009132	-121.903019
05/04/2020	AirNow	060010015	3	5.4	ug/m3 LC	23	Pleasanton - Owens Ct	1	100.0000	88101	PM2.5 - Local Conditions	41860	San Francisco-Oakland-Hayward, CA	06	California	001	Alameda	37.7012220009132	-121.903019
05/05/2020	AirNow	060010015	3	5.4	ug/m3 LC	23	Pleasanton - Owens Ct	1	100.0000	88101	PM2.5 - Local Conditions	41860	San Francisco-Oakland-Hayward, CA	06	California	001	Alameda	37.7012220009132	-121.903019
05/06/2020	AirNow	060010015	3	7.5	ug/m3 LC	31	Pleasanton - Owens Ct	1	100.0000	88101	PM2.5 - Local Conditions	41860	San Francisco-Oakland-Hayward, CA	06	California	001	Alameda	37.7012220009132	-121.903019
05/07/2020	AirNow	060010015	3	6.8	ug/m3 LC	28	Pleasanton - Owens Ct	1	100.0000	88101	PM2.5 - Local Conditions	41860	San Francisco-Oakland-Hayward, CA	06	California	001	Alameda	37.7012220009132	-121.903019
05/08/2020	AirNow	060010015	3	8.5	ug/m3 LC	35	Pleasanton - Owens Ct	1	100.0000	88101	PM2.5 - Local Conditions	41860	San Francisco-Oakland-Hayward, CA	06	California	001	Alameda	37.7012220009132	-121.903019
05/09/2020	AirNow	060010015	3	10.5	ug/m3 LC	44	Pleasanton - Owens Ct	1	100.0000	88101	PM2.5 - Local Conditions	41860	San Francisco-Oakland-Hayward, CA	06	California	001	Alameda	37.7012220009132	-121.903019
05/10/2020	AirNow	060010015	3	8.1	ug/m3 LC	34	Pleasanton - Owens Ct	1	100.0000	88101	PM2.5 - Local Conditions	41860	San Francisco-Oakland-Hayward, CA	06	California	001	Alameda	37.7012220009132	-121.903019
05/11/2020	AirNow	060010015	3	5.6	ug/m3 LC	23	Pleasanton - Owens Ct	1	100.0000	88101	PM2.5 - Local Conditions	41860	San Francisco-Oakland-Hayward, CA	06	California	001	Alameda	37.7012220009132	-121.903019
05/12/2020	AirNow	060010015	3	3.6	ug/m3 LC	15	Pleasanton - Owens Ct	1	100.0000	88101	PM2.5 - Local Conditions	41860	San Francisco-Oakland-Hayward, CA	06	California	001	Alameda	37.7012220009132	-121.903019
05/13/2020	AirNow	060010015	3	4.8	ug/m3 LC	20	Pleasanton - Owens Ct	1	100.0000	88101	PM2.5 - Local Conditions	41860	San Francisco-Oakland-Hayward, CA	06	California	001	Alameda	37.7012220009132	-121.903019
05/14/2020	AirNow	060010015	3	4.8	ug/m3 LC	20	Pleasanton - Owens Ct	1	100.0000	88101	PM2.5 - Local Conditions	41860	San Francisco-Oakland-Hayward, CA	06	California	001	Alameda	37.7012220009132	-121.903019
05/15/2020	AirNow	060010015	3	4.4	ug/m3 LC	18	Pleasanton - Owens Ct	1	100.0000	88101	PM2.5 - Local Conditions	41860	San Francisco-Oakland-Hayward, CA	06	California	001	Alameda	37.7012220009132	-121.903019
05/16/2020	AirNow	060010015	3	3.2	ug/m3 LC	13	Pleasanton - Owens Ct	1	100.0000	88101	PM2.5 - Local Conditions	41860	San Francisco-Oakland-Hayward, CA	06	California	001	Alameda	37.7012220009132	-121.903019
05/17/2020	AirNow	060010015	3	4.2	ug/m3 LC	18	Pleasanton - Owens Ct	1	100.0000	88101	PM2.5 - Local Conditions	41860	San Francisco-Oakland-Hayward, CA	06	California	001	Alameda	37.7012220009132	-121.903019
05/18/2020	AirNow	060010015	3	3.8	ug/m3 LC	16	Pleasanton - Owens Ct	1	100.0000	88101	PM2.5 - Local Conditions	41860	San Francisco-Oakland-Hayward, CA	06	California	001	Alameda	37.7012220009132	-121.903019
05/19/2020	AirNow	060010015	3	5.3	ug/m3 LC	22	Pleasanton - Owens Ct	1	100.0000	88101	PM2.5 - Local Conditions	41860	San Francisco-Oakland-Hayward, CA	06	California	001	Alameda	37.7012220009132	-121.903019
05/20/2020	AirNow	060010015	3	4	ug/m3 LC	17	Pleasanton - Owens Ct	1	100.0000	88101	PM2.5 - Local Conditions	41860	San Francisco-Oakland-Hayward, CA	06	California	001	Alameda	37.7012220009132	-121.903019
05/21/2020	AirNow	060010015	3	5.8	ug/m3 LC	24	Pleasanton - Owens Ct	1	100.0000	88101	PM2.5 - Local Conditions	41860	San Francisco-Oakland-Hayward, CA	06	California	001	Alameda	37.7012220009132	-121.903019
05/22/2020	AirNow	060010015	3	7.5	ug/m3 LC	31	Pleasanton - Owens Ct	1	100.0000	88101	PM2.5 - Local Conditions	41860	San Francisco-Oakland-Hayward, CA	06	California	001	Alameda	37.7012220009132	-121.903019
05/23/2020	AirNow	060010015	3	7.6	ug/m3 LC	32	Pleasanton - Owens Ct	1	100.0000	88101	PM2.5 - Local Conditions	41860	San Francisco-Oakland-Hayward, CA	06	California	001	Alameda	37.7012220009132	-121.903019
05/24/2020	AirNow	060010015	3	7	ug/m3 LC	29	Pleasanton - Owens Ct	1	100.0000	88101	PM2.5 - Local Conditions	41860	San Francisco-Oakland-Hayward, CA	06	California	001	Alameda	37.7012220009132	-121.903019
05/25/2020	AirNow	060010015	3	5.3	ug/m3 LC	22	Pleasanton - Owens Ct	1	100.0000	88101	PM2.5 - Local Conditions	41860	San Francisco-Oakland-Hayward, CA	06	California	001	Alameda	37.7012220009132	-121.903019
05/26/2020	AirNow	060010015	3	7.1	ug/m3 LC	30	Pleasanton - Owens Ct	1	100.0000	88101	PM2.5 - Local Conditions	41860	San Francisco-Oakland-Hayward, CA	06	California	001	Alameda	37.7012220009132	-121.903019
05/27/2020	AirNow	060010015	3	8.1	ug/m3 LC	34	Pleasanton - Owens Ct	1	100.0000	88101	PM2.5 - Local Conditions	41860	San Francisco-Oakland-Hayward, CA	06	California	001	Alameda	37.7012220009132	-121.903019
05/28/2020	AirNow	060010015	3	6.8	ug/m3 LC	28	Pleasanton - Owens Ct	1	100.0000	88101	PM2.5 - Local Conditions	41860	San Francisco-Oakland-Hayward, CA	06	California	001	Alameda	37.7012220009132	-121.903019
05/29/2020	AirNow	060010015	3	5.3	ug/m3 LC	22	Pleasanton - Owens Ct	1	100.0000	88101	PM2.5 - Local Conditions	41860	San Francisco-Oakland-Hayward, CA	06	California	001	Alameda	37.7012220009132	-121.903019
05/30/2020	AirNow	060010015	3	4.7	ug/m3 LC	20	Pleasanton - Owens Ct	1	100.0000	88101	PM2.5 - Local Conditions	41860	San Francisco-Oakland-Hayward, CA	06	California	001	Alameda	37.7012220009132	-121.903019
05/31/2020	AirNow	060010015	3	3.9	ug/m3 LC	16	Pleasanton - Owens Ct	1	100.0000	88101	PM2.5 - Local Conditions	41860	San Francisco-Oakland-Hayward, CA	06	California	001	Alameda	37.7012220009132	-121.903019
06/01/2020	AirNow	060010015	3	6.4	ug/m3 LC	27	Pleasanton - Owens Ct	1	100.0000	88101	PM2.5 - Local Conditions	41860	San Francisco-Oakland-Hayward, CA	06	California	001	Alameda	37.7012220009132	-121.903019
06/02/2020	AirNow	060010015	3	7.5	ug/m3 LC	31	Pleasanton - Owens Ct	1	100.0000	88101	PM2.5 - Local Conditions	41860	San Francisco-Oakland-Hayward, CA	06	California	001	Alameda	37.7012220009132	-121.903019
06/03/2020	AirNow	060010015	3	7.3	ug/m3 LC	30	Pleasanton - Owens Ct	1	100.0000	88101	PM2.5 - Local Conditions	41860	San Francisco-Oakland-Hayward, CA	06	California	001	Alameda	37.7012220009132	-121.903019
06/04/2020	AirNow	060010015	3	9.5	ug/m3 LC	40	Pleasanton - Owens Ct	1	100.0000	88101	PM2.5 - Local Conditions	41860	San Francisco-Oakland-Hayward, CA	06	California	001	Alameda	37.7012220009132	-121.903019
06/05/2020	AirNow	060010015	3	8	ug/m3 LC	33	Pleasanton - Owens Ct	1	100.0000	88101	PM2.5 - Local Conditions	41860	San Francisco-Oakland-Hayward, CA	06	California	001	Alameda	37.7012220009132	-121.903019
06/06/2020	AirNow	060010015	3	6.5	ug/m3 LC	27	Pleasanton - Owens Ct	1	100.0000	88101	PM2.5 - Local Conditions	41860	San Francisco-Oakland-Hayward, CA	06	California	001	Alameda	37.7012220009132	-121.903019
06/07/2020	AirNow	060010015	3	5.2	ug/m3 LC	22	Pleasanton - Owens Ct	1	100.0000	88101	PM2.5 - Local Conditions	41860	San Francisco-Oakland-Hayward, CA	06	California	001	Alameda	37.7012220009132	-121.903019
06/08/2020	AirNow	060010015	3	4.2	ug/m3 LC	18	Pleasanton - Owens Ct	1	100.0000	88101	PM2.5 - Local Conditions	41860	San Francisco-Oakland-Hayward, CA	06	California	001	Alameda	37.7012220009132	-121.903019
06/09/2020	AirNow	060010015	3	4.4	ug/m3 LC	18	Pleasanton - Owens Ct	1	100.0000	88101	PM2.5 - Local Conditions	41860	San Francisco-Oakland-Hayward, CA	06	California	001	Alameda	37.7012220009132	-121.903019
06/10/2020	AirNow	060010015	3	5.8	ug/m3 LC	24	Pleasanton - Owens Ct	1	100.0000	88101	PM2.5 - Local Conditions	41860	San Francisco-Oakland-Hayward, CA	06	California	001	Alameda	37.7012220009132	-121.903019
06/11/2020	AirNow	060010015	3	3.3	ug/m3 LC	14	Pleasanton - Owens Ct	1	100.0000	88101	PM2.5 - Local Conditions	41860	San Francisco-Oakland-Hayward, CA	06	California	001	Alameda	37.7012220009132	-121.903019
06/12/2020	AirNow	060010015	3	4.3	ug/m3 LC	18	Pleasanton - Owens Ct	1	100.0000	88101	PM2.5 - Local Conditions	41860	San Francisco-Oakland-Hayward, CA	06	California	001	Alameda	37.7012220009132	-121.903019
06/13/2020	AirNow	060010015	3	3.2	ug/m3 LC	13	Pleasanton - Owens Ct	1	100.0000	88101	PM2.5 - Local Conditions	41860	San Francisco-Oakland-Hayward, CA	06	California	001	Alameda	37.7012220009132	-121.903019
06/14/2020	AirNow	060010015	3	4.5	ug/m3 LC	19	Pleasanton - Owens Ct	1	100.0000	88101	PM2.5 - Local Conditions	41860	San Francisco-Oakland-Hayward, CA	06	California	001	Alameda	37.7012220009132	-121.903019
06/15/2020	AirNow	060010015	3	5	ug/m3 LC	21	Pleasanton - Owens Ct	1	100.0000	88101	PM2.5 - Local Conditions	41860	San Francisco-Oakland-Hayward, CA	06	California	001	Alameda	37.7012220009132	-121.903019
06/16/2020	AirNow	060010015	3	6.3	ug/m3 LC	26	Pleasanton - Owens Ct	1	100.0000	88101	PM2.5 - Local Conditions	41860	San Francisco-Oakland-Hayward, CA	06	California	001	Alameda	37.7012220009132	-121.903019
06/17/2020	AirNow	060010015	3	3.8	ug/m3 LC	16	Pleasanton - Owens Ct	1	100.0000	88101	PM2.5 - Local Conditions	41860	San Francisco-Oakland-Hayward, CA	06	California	001	Alameda	37.7012220009132	-121.903019
06/18/2020	AirNow	060010015	3	5.8	ug/m3 LC	24	Pleasanton - Owens Ct	1	100.0000	88101	PM2.5 - Local Conditions	41860	San Francisco-Oakland-Hayward, CA	06	California	001	Alameda	37.7012220009132	-121.903019
06/19/2020	AirNow	060010015	3	9	ug/m3 LC	38	Pleasanton - Owens Ct	1	100.0000	88101	PM2.5 - Local Conditions	41860	San Francisco-Oakland-Hayward, CA	06	California	001	Alameda	37.7012220009132	-121.903019
06/20/2020	AirNow	060010015	3	7.6	ug/m3 LC	32	Pleasanton - Owens Ct	1	100.0000	88101	PM2.5 - Local Conditions	41860	San Francisco-Oakland-Hayward, CA	06	California	001	Alameda	37.7012220009132	-121.903019
06/21/2020	AirNow	060010015	3	5	ug/m3 LC	21	Pleasanton - Owens Ct	1	100.0000	88101	PM2.5 - Local Conditions	41860	San Francisco-Oakland-Hayward, CA	06	California	001	Alameda	37.7012220009132	-121.903019
06/22/2020	AirNow	060010015	3	7.2	ug/m3 LC	30	Pleasanton - Owens Ct	1	100.0000	88101	PM2.5 - Local Conditions	41860	San Francisco-Oakland-Hayward, CA	06	California	001	Alameda	37.7012220009132	-121.903019
06/23/2020	AirNow	060010015	3	7.7	ug/m3 LC	32	Pleasanton - Owens Ct	1	100.0000	88101	PM2.5 - Local Conditions	41860	San Francisco-Oakland-Hayward, CA	06	California	001	Alameda	37.7012220009132	-121.903019
06/24/2020	AirNow	060010015	3	9.1	ug/m3 LC	38	Pleasanton - Owens Ct	1	100.0000	88101	PM2.5 - Local Conditions	41860	San Francisco-Oakland-Hayward, CA	06	California	001	Alameda	37.7012220009132	-121.903019
06/25/2020	AirNow	060010015	3	6.7	ug/m3 LC	28	Pleasanton - Owens Ct	1	100.0000	88101	PM2.5 - Local Conditions	41860	San Francisco-Oakland-Hayward, CA	06	California	001	Alameda	37.7012220009132	-121.903019
06/26/2020	AirNow	060010015	3	7.6	ug/m3 LC	32	Pleasanton - Owens Ct	1	100.0000	88101	PM2.5 - Local Conditions	41860	San Francisco-Oakland-Hayward, CA	06	California	001	Alameda	37.7012220009132	-121.903019
06/27/2020	AirNow	060010015	3	9	ug/m3 LC	38	Pleasanton - Owens Ct	1	100.0000	88101	PM2.5 - Local Conditions	41860	San Francisco-Oakland-Hayward, CA	06	California	001	Alameda	37.7012220009132	-121.903019
06/28/2020	AirNow	060010015	3	9	ug/m3 LC	38	Pleasanton - Owens Ct	1	100.0000	88101	PM2.5 - Local Conditions	41860	San Francisco-Oakland-Hayward, CA	06	California	001	Alameda	37.7012220009132	-121.903019
06/29/2020	AirNow	060010015	3	9.3	ug/m3 LC	39	Pleasanton - Owens Ct	1	100.0000	88101	PM2.5 - Local Conditions	41860	San Francisco-Oakland-Hayward, CA	06	California	001	Alameda	37.7012220009132	-121.903019
06/30/2020	AirNow	060010015	3	8.8	ug/m3 LC	37	Pleasanton - Owens Ct	1	100.0000	88101	PM2.5 - Local Conditions	41860	San Francisco-Oakland-Hayward, CA	06	California	001	Alameda	37.7012220009132	-121.903019
07/01/2020	AirNow	060010015	3	10.8	ug/m3 LC	45	Pleasanton - Owens Ct	1	100.0000	88101	PM2.5 - Local Conditions	41860	San Francisco-Oakland-Hayward, CA	06	California	001	Alameda	37.7012220009132	-121.903019
07/02/2020	AirNow	060010015	3	8.9	ug/m3 LC	37	Pleasanton - Owens Ct	1	100.0000	88101	PM2.5 - Local Conditions	41860	San Francisco-Oakland-Hayward, CA	06	California	001	Alameda	37.7012220009132	-121.903019
07/03/2020	AirNow	060010015	3	11	ug/m3 LC	46	Pleasanton - Owens Ct	1	100.0000	88101	PM2.5 - Local Conditions	41860	San Francisco-Oakland-Hayward, CA	06	California	001	Alameda	37.7012220009132	-121.903019
07/04/2020	AirNow	060010015	3	17.3	ug/m3 LC	62	Pleasanton - Owens Ct	1	100.0000	88101	PM2.5 - Local Conditions	41860	San Francisco-Oakland-Hayward, CA	06	California	001	Alameda	37.7012220009132	-121.903019
07/05/2020	AirNow	060010015	3	20	ug/m3 LC	68	Pleasanton - Owens Ct	1	100.0000	88101	PM2.5 - Local Conditions	41860	San Francisco-Oakland-Hayward, CA	06	California	001	Alameda	37.7012220009132	-121.903019
07/06/2020	AirNow	060010015	3	8.8	ug/m3 LC	37	Pleasanton - Owens Ct	1	100.0000	88101	PM2.5 - Local Conditions	41860	San Francisco-Oakland-Hayward, CA	06	California	001	Alameda	37.7012220009132	-121.903019
07/07/2020	AirNow	060010015	3	9.1	ug/m3 LC	38	Pleasanton - Owens Ct	1	100.0000	88101	PM2.5 - Local Conditions	41860	San Francisco-Oakland-Hayward, CA	06	California	001	Alameda	37.7012220009132	-121.903019
07/08/2020	AirNow	060010015	3	9.7	ug/m3 LC	40	Pleasanton - Owens Ct	1	100.0000	88101	PM2.5 - Local Conditions	41860	San Francisco-Oakland-Hayward, CA	06	California	001	Alameda	37.7012220009132	-121.903019
07/09/2020	AirNow	060010015	3	11	ug/m3 LC	46	Pleasanton - Owens Ct	1	100.0000	88101	PM2.5 - Local Conditions	41860	San Francisco-Oakland-Hayward, CA	06	California	001	Alameda	37.7012220009132	-121.903019
07/10/2020	AirNow	060010015	3	6.5	ug/m3 LC	27	Pleasanton - Owens Ct	1	100.0000	88101	PM2.5 - Local Conditions	41860	San Francisco-Oakland-Hayward, CA	06	California	001	Alameda	37.7012220009132	-121.903019
07/11/2020	AirNow	060010015	3	6.2	ug/m3 LC	26	Pleasanton - Owens Ct	1	100.0000	88101	PM2.5 - Local Conditions	41860	San Francisco-Oakland-Hayward, CA	06	California	001	Alameda	37.7012220009132	-121.903019
07/12/2020	AirNow	060010015	3	6.7	ug/m3 LC	28	Pleasanton - Owens Ct	1	100.0000	88101	PM2.5 - Local Conditions	41860	San Francisco-Oakland-Hayward, CA	06	California	001	Alameda	37.7012220009132	-121.903019
07/13/2020	AirNow	060010015	3	10.6	ug/m3 LC	44	Pleasanton - Owens Ct	1	100.0000	88101	PM2.5 - Local Conditions	41860	San Francisco-Oakland-Hayward, CA	06	California	001	Alameda	37.7012220009132	-121.903019
01/01/2020	AirNow	060070008	3	23.5	ug/m3 LC	75	Chico-East Avenue	1	100.0000	88101	PM2.5 - Local Conditions	17020	Chico, CA	06	California	007	Butte	39.76168	-121.84047
01/02/2020	AirNow	060070008	3	17	ug/m3 LC	61	Chico-East Avenue	1	100.0000	88101	PM2.5 - Local Conditions	17020	Chico, CA	06	California	007	Butte	39.76168	-121.84047
01/03/2020	AirNow	060070008	3	23.2	ug/m3 LC	74	Chico-East Avenue	1	100.0000	88101	PM2.5 - Local Conditions	17020	Chico, CA	06	California	007	Butte	39.76168	-121.84047
01/04/2020	AirNow	060070008	3	14	ug/m3 LC	55	Chico-East Avenue	1	100.0000	88101	PM2.5 - Local Conditions	17020	Chico, CA	06	California	007	Butte	39.76168	-121.84047
01/05/2020	AirNow	060070008	3	16.3	ug/m3 LC	60	Chico-East Avenue	1	100.0000	88101	PM2.5 - Local Conditions	17020	Chico, CA	06	California	007	Butte	39.76168	-121.84047
01/06/2020	AirNow	060070008	3	11.2	ug/m3 LC	47	Chico-East Avenue	1	100.0000	88101	PM2.5 - Local Conditions	17020	Chico, CA	06	California	007	Butte	39.76168	-121.84047
01/07/2020	AirNow	060070008	3	21.7	ug/m3 LC	71	Chico-East Avenue	1	100.0000	88101	PM2.5 - Local Conditions	17020	Chico, CA	06	California	007	Butte	39.76168	-121.84047
01/08/2020	AirNow	060070008	3	20.3	ug/m3 LC	68	Chico-East Avenue	1	100.0000	88101	PM2.5 - Local Conditions	17020	Chico, CA	06	California	007	Butte	39.76168	-121.84047
01/09/2020	AirNow	060070008	3	7.5	ug/m3 LC	31	Chico-East Avenue	1	100.0000	88101	PM2.5 - Local Conditions	17020	Chico, CA	06	California	007	Butte	39.76168	-121.84047
01/10/2020	AirNow	060070008	3	9.9	ug/m3 LC	41	Chico-East Avenue	1	100.0000	88101	PM2.5 - Local Conditions	17020	Chico, CA	06	California	007	Butte	39.76168	-121.84047
01/11/2020	AirNow	060070008	3	9.4	ug/m3 LC	39	Chico-East Avenue	1	100.0000	88101	PM2.5 - Local Conditions	17020	Chico, CA	06	California	007	Butte	39.76168	-121.84047
01/12/2020	AirNow	060070008	3	7.2	ug/m3 LC	30	Chico-East Avenue	1	100.0000	88101	PM2.5 - Local Conditions	17020	Chico, CA	06	California	007	Butte	39.76168	-121.84047
01/13/2020	AirNow	060070008	3	2.9	ug/m3 LC	12	Chico-East Avenue	1	100.0000	88101	PM2.5 - Local Conditions	17020	Chico, CA	06	California	007	Butte	39.76168	-121.84047
01/14/2020	AirNow	060070008	3	5.2	ug/m3 LC	22	Chico-East Avenue	1	100.0000	88101	PM2.5 - Local Conditions	17020	Chico, CA	06	California	007	Butte	39.76168	-121.84047
01/15/2020	AirNow	060070008	3	11	ug/m3 LC	46	Chico-East Avenue	1	100.0000	88101	PM2.5 - Local Conditions	17020	Chico, CA	06	California	007	Butte	39.76168	-121.84047
01/16/2020	AirNow	060070008	3	2.9	ug/m3 LC	12	Chico-East Avenue	1	100.0000	88101	PM2.5 - Local Conditions	17020	Chico, CA	06	California	007	Butte	39.76168	-121.84047
01/17/2020	AirNow	060070008	3	5.2	ug/m3 LC	22	Chico-East Avenue	1	100.0000	88101	PM2.5 - Local Conditions	17020	Chico, CA	06	California	007	Butte	39.76168	-121.84047
01/18/2020	AirNow	060070008	3	7.4	ug/m3 LC	31	Chico-East Avenue	1	100.0000	88101	PM2.5 - Local Conditions	17020	Chico, CA	06	California	007	Butte	39.76168	-121.84047
01/19/2020	AirNow	060070008	3	19.4	ug/m3 LC	66	Chico-East Avenue	1	100.0000	88101	PM2.5 - Local Conditions	17020	Chico, CA	06	California	007	Butte	39.76168	-121.84047
01/20/2020	AirNow	060070008	3	22.1	ug/m3 LC	72	Chico-East Avenue	1	100.0000	88101	PM2.5 - Local Conditions	17020	Chico, CA	06	California	007	Butte	39.76168	-121.84047
01/21/2020	AirNow	060070008	3	6.6	ug/m3 LC	28	Chico-East Avenue	1	100.0000	88101	PM2.5 - Local Conditions	17020	Chico, CA	06	California	007	Butte	39.76168	-121.84047
01/22/2020	AirNow	060070008	3	4.6	ug/m3 LC	19	Chico-East Avenue	1	100.0000	88101	PM2.5 - Local Conditions	17020	Chico, CA	06	California	007	Butte	39.76168	-121.84047
01/23/2020	AirNow	060070008	3	12.6	ug/m3 LC	52	Chico-East Avenue	1	100.0000	88101	PM2.5 - Local Conditions	17020	Chico, CA	06	California	007	Butte	39.76168	-121.84047
01/24/2020	AirNow	060070008	3	18.1	ug/m3 LC	64	Chico-East Avenue	1	100.0000	88101	PM2.5 - Local Conditions	17020	Chico, CA	06	California	007	Butte	39.76168	-121.84047
01/25/2020	AirNow	060070008	3	19	ug/m3 LC	66	Chico-East Avenue	1	100.0000	88101	PM2.5 - Local Conditions	17020	Chico, CA	06	California	007	Butte	39.76168	-121.84047
01/26/2020	AirNow	060070008	3	6.8	ug/m3 LC	28	Chico-East Avenue	1	100.0000	88101	PM2.5 - Local Conditions	17020	Chico, CA	06	California	007	Butte	39.76168	-121.84047
01/27/2020	AirNow	060070008	3	4.3	ug/m3 LC	18	Chico-East Avenue	1	100.0000	88101	PM2.5 - Local Conditions	17020	Chico, CA	06	California	007	Butte	39.76168	-121.84047
01/28/2020	AirNow	060070008	3	4.8	ug/m3 LC	20	Chico-East Avenue	1	100.0000	88101	PM2.5 - Local Conditions	17020	Chico, CA	06	California	007	Butte	39.76168	-121.84047
01/29/2020	AirNow	060070008	3	7.1	ug/m3 LC	30	Chico-East Avenue	1	100.0000	88101	PM2.5 - Local Conditions	17020	Chico, CA	06	California	007	Butte	39.76168	-121.84047
01/30/2020	AirNow	060070008	3	8.9	ug/m3 LC	37	Chico-East Avenue	1	100.0000	88101	PM2.5 - Local Conditions	17020	Chico, CA	06	California	007	Butte	39.76168	-121.84047
01/31/2020	AirNow	060070008	3	15.4	ug/m3 LC	58	Chico-East Avenue	1	100.0000	88101	PM2.5 - Local Conditions	17020	Chico, CA	06	California	007	Butte	39.76168	-121.84047
02/01/2020	AirNow	060070008	3	15.7	ug/m3 LC	59	Chico-East Avenue	1	100.0000	88101	PM2.5 - Local Conditions	17020	Chico, CA	06	California	007	Butte	39.76168	-121.84047
02/02/2020	AirNow	060070008	3	7.1	ug/m3 LC	30	Chico-East Avenue	1	100.0000	88101	PM2.5 - Local Conditions	17020	Chico, CA	06	California	007	Butte	39.76168	-121.84047
02/03/2020	AirNow	060070008	3	2.1	ug/m3 LC	9	Chico-East Avenue	1	100.0000	88101	PM2.5 - Local Conditions	17020	Chico, CA	06	California	007	Butte	39.76168	-121.84047
02/04/2020	AirNow	060070008	3	5.3	ug/m3 LC	22	Chico-East Avenue	1	100.0000	88101	PM2.5 - Local Conditions	17020	Chico, CA	06	California	007	Butte	39.76168	-121.84047
02/05/2020	AirNow	060070008	3	17.5	ug/m3 LC	62	Chico-East Avenue	1	100.0000	88101	PM2.5 - Local Conditions	17020	Chico, CA	06	California	007	Butte	39.76168	-121.84047
02/06/2020	AirNow	060070008	3	22.7	ug/m3 LC	73	Chico-East Avenue	1	100.0000	88101	PM2.5 - Local Conditions	17020	Chico, CA	06	California	007	Butte	39.76168	-121.84047
02/07/2020	AirNow	060070008	3	19.8	ug/m3 LC	67	Chico-East Avenue	1	100.0000	88101	PM2.5 - Local Conditions	17020	Chico, CA	06	California	007	Butte	39.76168	-121.84047
02/08/2020	AirNow	060070008	3	9.1	ug/m3 LC	38	Chico-East Avenue	1	100.0000	88101	PM2.5 - Local Conditions	17020	Chico, CA	06	California	007	Butte	39.76168	-121.84047
02/09/2020	AirNow	060070008	3	1.5	ug/m3 LC	6	Chico-East Avenue	1	100.0000	88101	PM2.5 - Local Conditions	17020	Chico, CA	06	California	007	Butte	39.76168	-121.84047
02/10/2020	AirNow	060070008	3	6	ug/m3 LC	25	Chico-East Avenue	1	100.0000	88101	PM2.5 - Local Conditions	17020	Chico, CA	06	California	007	Butte	39.76168	-121.84047
02/11/2020	AirNow	060070008	3	5.2	ug/m3 LC	22	Chico-East Avenue	1	100.0000	88101	PM2.5 - Local Conditions	17020	Chico, CA	06	California	007	Butte	39.76168	-121.84047
02/12/2020	AirNow	060070008	3	8.5	ug/m3 LC	35	Chico-East Avenue	1	100.0000	88101	PM2.5 - Local Conditions	17020	Chico, CA	06	California	007	Butte	39.76168	-121.84047
02/13/2020	AirNow	060070008	3	11.8	ug/m3 LC	49	Chico-East Avenue	1	100.0000	88101	PM2.5 - Local Conditions	17020	Chico, CA	06	California	007	Butte	39.76168	-121.84047
02/14/2020	AirNow	060070008	3	16.1	ug/m3 LC	59	Chico-East Avenue	1	100.0000	88101	PM2.5 - Local Conditions	17020	Chico, CA	06	California	007	Butte	39.76168	-121.84047
02/15/2020	AirNow	060070008	3	16.7	ug/m3 LC	61	Chico-East Avenue	1	100.0000	88101	PM2.5 - Local Conditions	17020	Chico, CA	06	California	007	Butte	39.76168	-121.84047
02/16/2020	AirNow	060070008	3	12.3	ug/m3 LC	51	Chico-East Avenue	1	100.0000	88101	PM2.5 - Local Conditions	17020	Chico, CA	06	California	007	Butte	39.76168	-121.84047
02/17/2020	AirNow	060070008	3	4.4	ug/m3 LC	18	Chico-East Avenue	1	100.0000	88101	PM2.5 - Local Conditions	17020	Chico, CA	06	California	007	Butte	39.76168	-121.84047
02/18/2020	AirNow	060070008	3	5.1	ug/m3 LC	21	Chico-East Avenue	1	100.0000	88101	PM2.5 - Local Conditions	17020	Chico, CA	06	California	007	Butte	39.76168	-121.84047
02/19/2020	AirNow	060070008	3	12.3	ug/m3 LC	51	Chico-East Avenue	1	100.0000	88101	PM2.5 - Local Conditions	17020	Chico, CA	06	California	007	Butte	39.76168	-121.84047
02/20/2020	AirNow	060070008	3	14.3	ug/m3 LC	56	Chico-East Avenue	1	100.0000	88101	PM2.5 - Local Conditions	17020	Chico, CA	06	California	007	Butte	39.76168	-121.84047
02/21/2020	AirNow	060070008	3	12.1	ug/m3 LC	51	Chico-East Avenue	1	100.0000	88101	PM2.5 - Local Conditions	17020	Chico, CA	06	California	007	Butte	39.76168	-121.84047
02/22/2020	AirNow	060070008	3	9.9	ug/m3 LC	41	Chico-East Avenue	1	100.0000	88101	PM2.5 - Local Conditions	17020	Chico, CA	06	California	007	Butte	39.76168	-121.84047
02/23/2020	AirNow	060070008	3	10.7	ug/m3 LC	45	Chico-East Avenue	1	100.0000	88101	PM2.5 - Local Conditions	17020	Chico, CA	06	California	007	Butte	39.76168	-121.84047
02/24/2020	AirNow	060070008	3	5.5	ug/m3 LC	23	Chico-East Avenue	1	100.0000	88101	PM2.5 - Local Conditions	17020	Chico, CA	06	California	007	Butte	39.76168	-121.84047
02/25/2020	AirNow	060070008	3	2.5	ug/m3 LC	10	Chico-East Avenue	1	100.0000	88101	PM2.5 - Local Conditions	17020	Chico, CA	06	California	007	Butte	39.76168	-121.84047
02/26/2020	AirNow	060070008	3	7.2	ug/m3 LC	30	Chico-East Avenue	1	100.0000	88101	PM2.5 - Local Conditions	17020	Chico, CA	06	California	007	Butte	39.76168	-121.84047
02/27/2020	AirNow	060070008	3	9.4	ug/m3 LC	39	Chico-East Avenue	1	100.0000	88101	PM2.5 - Local Conditions	17020	Chico, CA	06	California	007	Butte	39.76168	-121.84047
02/28/2020	AirNow	060070008	3	11.2	ug/m3 LC	47	Chico-East Avenue	1	100.0000	88101	PM2.5 - Local Conditions	17020	Chico, CA	06	California	007	Butte	39.76168	-121.84047
02/29/2020	AirNow	060070008	3	8.3	ug/m3 LC	35	Chico-East Avenue	1	100.0000	88101	PM2.5 - Local Conditions	17020	Chico, CA	06	California	007	Butte	39.76168	-121.84047
03/01/2020	AirNow	060070008	3	2.2	ug/m3 LC	9	Chico-East Avenue	1	100.0000	88101	PM2.5 - Local Conditions	17020	Chico, CA	06	California	007	Butte	39.76168	-121.84047
03/02/2020	AirNow	060070008	3	2	ug/m3 LC	8	Chico-East Avenue	1	100.0000	88101	PM2.5 - Local Conditions	17020	Chico, CA	06	California	007	Butte	39.76168	-121.84047
03/03/2020	AirNow	060070008	3	2.9	ug/m3 LC	12	Chico-East Avenue	1	100.0000	88101	PM2.5 - Local Conditions	17020	Chico, CA	06	California	007	Butte	39.76168	-121.84047
03/04/2020	AirNow	060070008	3	10	ug/m3 LC	42	Chico-East Avenue	1	100.0000	88101	PM2.5 - Local Conditions	17020	Chico, CA	06	California	007	Butte	39.76168	-121.84047
03/05/2020	AirNow	060070008	3	13.2	ug/m3 LC	53	Chico-East Avenue	1	100.0000	88101	PM2.5 - Local Conditions	17020	Chico, CA	06	California	007	Butte	39.76168	-121.84047
03/06/2020	AirNow	060070008	3	8.2	ug/m3 LC	34	Chico-East Avenue	1	100.0000	88101	PM2.5 - Local Conditions	17020	Chico, CA	06	California	007	Butte	39.76168	-121.84047
03/07/2020	AirNow	060070008	3	2.9	ug/m3 LC	12	Chico-East Avenue	1	100.0000	88101	PM2.5 - Local Conditions	17020	Chico, CA	06	California	007	Butte	39.76168	-121.84047
03/08/2020	AirNow	060070008	3	3.1	ug/m3 LC	13	Chico-East Avenue	1	100.0000	88101	PM2.5 - Local Conditions	17020	Chico, CA	06	California	007	Butte	39.76168	-121.84047
03/09/2020	AirNow	060070008	3	3.9	ug/m3 LC	16	Chico-East Avenue	1	100.0000	88101	PM2.5 - Local Conditions	17020	Chico, CA	06	California	007	Butte	39.76168	-121.84047
03/10/2020	AirNow	060070008	3	3.4	ug/m3 LC	14	Chico-East Avenue	1	100.0000	88101	PM2.5 - Local Conditions	17020	Chico, CA	06	California	007	Butte	39.76168	-121.84047
03/11/2020	AirNow	060070008	3	5	ug/m3 LC	21	Chico-East Avenue	1	100.0000	88101	PM2.5 - Local Conditions	17020	Chico, CA	06	California	007	Butte	39.76168	-121.84047
03/12/2020	AirNow	060070008	3	4.7	ug/m3 LC	20	Chico-East Avenue	1	100.0000	88101	PM2.5 - Local Conditions	17020	Chico, CA	06	California	007	Butte	39.76168	-121.84047
03/13/2020	AirNow	060070008	3	9	ug/m3 LC	38	Chico-East Avenue	1	100.0000	88101	PM2.5 - Local Conditions	17020	Chico, CA	06	California	007	Butte	39.76168	-121.84047
03/14/2020	AirNow	060070008	3	3.7	ug/m3 LC	15	Chico-East Avenue	1	100.0000	88101	PM2.5 - Local Conditions	17020	Chico, CA	06	California	007	Butte	39.76168	-121.84047
03/15/2020	AirNow	060070008	3	2.6	ug/m3 LC	11	Chico-East Avenue	1	100.0000	88101	PM2.5 - Local Conditions	17020	Chico, CA	06	California	007	Butte	39.76168	-121.84047
03/16/2020	AirNow	060070008	3	4.2	ug/m3 LC	18	Chico-East Avenue	1	100.0000	88101	PM2.5 - Local Conditions	17020	Chico, CA	06	California	007	Butte	39.76168	-121.84047
03/17/2020	AirNow	060070008	3	2.6	ug/m3 LC	11	Chico-East Avenue	1	100.0000	88101	PM2.5 - Local Conditions	17020	Chico, CA	06	California	007	Butte	39.76168	-121.84047
03/18/2020	AirNow	060070008	3	2.9	ug/m3 LC	12	Chico-East Avenue	1	100.0000	88101	PM2.5 - Local Conditions	17020	Chico, CA	06	California	007	Butte	39.76168	-121.84047
03/19/2020	AirNow	060070008	3	4.9	ug/m3 LC	20	Chico-East Avenue	1	100.0000	88101	PM2.5 - Local Conditions	17020	Chico, CA	06	California	007	Butte	39.76168	-121.84047
03/20/2020	AirNow	060070008	3	3.7	ug/m3 LC	15	Chico-East Avenue	1	100.0000	88101	PM2.5 - Local Conditions	17020	Chico, CA	06	California	007	Butte	39.76168	-121.84047
03/21/2020	AirNow	060070008	3	5.8	ug/m3 LC	24	Chico-East Avenue	1	100.0000	88101	PM2.5 - Local Conditions	17020	Chico, CA	06	California	007	Butte	39.76168	-121.84047
03/22/2020	AirNow	060070008	3	4.6	ug/m3 LC	19	Chico-East Avenue	1	100.0000	88101	PM2.5 - Local Conditions	17020	Chico, CA	06	California	007	Butte	39.76168	-121.84047
03/23/2020	AirNow	060070008	3	5.3	ug/m3 LC	22	Chico-East Avenue	1	100.0000	88101	PM2.5 - Local Conditions	17020	Chico, CA	06	California	007	Butte	39.76168	-121.84047
03/24/2020	AirNow	060070008	3	2.6	ug/m3 LC	11	Chico-East Avenue	1	100.0000	88101	PM2.5 - Local Conditions	17020	Chico, CA	06	California	007	Butte	39.76168	-121.84047
03/25/2020	AirNow	060070008	3	1.5	ug/m3 LC	6	Chico-East Avenue	1	100.0000	88101	PM2.5 - Local Conditions	17020	Chico, CA	06	California	007	Butte	39.76168	-121.84047
03/26/2020	AirNow	060070008	3	4.7	ug/m3 LC	20	Chico-East Avenue	1	100.0000	88101	PM2.5 - Local Conditions	17020	Chico, CA	06	California	007	Butte	39.76168	-121.84047
03/27/2020	AirNow	060070008	3	4.5	ug/m3 LC	19	Chico-East Avenue	1	100.0000	88101	PM2.5 - Local Conditions	17020	Chico, CA	06	California	007	Butte	39.76168	-121.84047
03/28/2020	AirNow	060070008	3	8.6	ug/m3 LC	36	Chico-East Avenue	1	100.0000	88101	PM2.5 - Local Conditions	17020	Chico, CA	06	California	007	Butte	39.76168	-121.84047
03/29/2020	AirNow	060070008	3	5.4	ug/m3 LC	23	Chico-East Avenue	1	100.0000	88101	PM2.5 - Local Conditions	17020	Chico, CA	06	California	007	Butte	39.76168	-121.84047
03/30/2020	AirNow	060070008	3	3.9	ug/m3 LC	16	Chico-East Avenue	1	100.0000	88101	PM2.5 - Local Conditions	17020	Chico, CA	06	California	007	Butte	39.76168	-121.84047
03/31/2020	AirNow	060070008	3	1.7	ug/m3 LC	7	Chico-East Avenue	1	100.0000	88101	PM2.5 - Local Conditions	17020	Chico, CA	06	California	007	Butte	39.76168	-121.84047
04/01/2020	AirNow	060070008	3	1.2	ug/m3 LC	5	Chico-East Avenue	1	100.0000	88101	PM2.5 - Local Conditions	17020	Chico, CA	06	California	007	Butte	39.76168	-121.84047
04/02/2020	AirNow	060070008	3	1.2	ug/m3 LC	5	Chico-East Avenue	1	100.0000	88101	PM2.5 - Local Conditions	17020	Chico, CA	06	California	007	Butte	39.76168	-121.84047
04/03/2020	AirNow	060070008	3	2.7	ug/m3 LC	11	Chico-East Avenue	1	100.0000	88101	PM2.5 - Local Conditions	17020	Chico, CA	06	California	007	Butte	39.76168	-121.84047
04/04/2020	AirNow	060070008	3	3.5	ug/m3 LC	15	Chico-East Avenue	1	100.0000	88101	PM2.5 - Local Conditions	17020	Chico, CA	06	California	007	Butte	39.76168	-121.84047
04/05/2020	AirNow	060070008	3	2.6	ug/m3 LC	11	Chico-East Avenue	1	100.0000	88101	PM2.5 - Local Conditions	17020	Chico, CA	06	California	007	Butte	39.76168	-121.84047
04/06/2020	AirNow	060070008	3	3.6	ug/m3 LC	15	Chico-East Avenue	1	100.0000	88101	PM2.5 - Local Conditions	17020	Chico, CA	06	California	007	Butte	39.76168	-121.84047
04/07/2020	AirNow	060070008	3	3.7	ug/m3 LC	15	Chico-East Avenue	1	100.0000	88101	PM2.5 - Local Conditions	17020	Chico, CA	06	California	007	Butte	39.76168	-121.84047
04/08/2020	AirNow	060070008	3	3.9	ug/m3 LC	16	Chico-East Avenue	1	100.0000	88101	PM2.5 - Local Conditions	17020	Chico, CA	06	California	007	Butte	39.76168	-121.84047
04/09/2020	AirNow	060070008	3	5	ug/m3 LC	21	Chico-East Avenue	1	100.0000	88101	PM2.5 - Local Conditions	17020	Chico, CA	06	California	007	Butte	39.76168	-121.84047
04/10/2020	AirNow	060070008	3	3.4	ug/m3 LC	14	Chico-East Avenue	1	100.0000	88101	PM2.5 - Local Conditions	17020	Chico, CA	06	California	007	Butte	39.76168	-121.84047
04/11/2020	AirNow	060070008	3	7.1	ug/m3 LC	30	Chico-East Avenue	1	100.0000	88101	PM2.5 - Local Conditions	17020	Chico, CA	06	California	007	Butte	39.76168	-121.84047
04/12/2020	AirNow	060070008	3	4.4	ug/m3 LC	18	Chico-East Avenue	1	100.0000	88101	PM2.5 - Local Conditions	17020	Chico, CA	06	California	007	Butte	39.76168	-121.84047
04/13/2020	AirNow	060070008	3	3.3	ug/m3 LC	14	Chico-East Avenue	1	100.0000	88101	PM2.5 - Local Conditions	17020	Chico, CA	06	California	007	Butte	39.76168	-121.84047
04/14/2020	AirNow	060070008	3	2.7	ug/m3 LC	11	Chico-East Avenue	1	100.0000	88101	PM2.5 - Local Conditions	17020	Chico, CA	06	California	007	Butte	39.76168	-121.84047
04/15/2020	AirNow	060070008	3	4.6	ug/m3 LC	19	Chico-East Avenue	1	100.0000	88101	PM2.5 - Local Conditions	17020	Chico, CA	06	California	007	Butte	39.76168	-121.84047
04/16/2020	AirNow	060070008	3	4.7	ug/m3 LC	20	Chico-East Avenue	1	100.0000	88101	PM2.5 - Local Conditions	17020	Chico, CA	06	California	007	Butte	39.76168	-121.84047
04/17/2020	AirNow	060070008	3	5.7	ug/m3 LC	24	Chico-East Avenue	1	100.0000	88101	PM2.5 - Local Conditions	17020	Chico, CA	06	California	007	Butte	39.76168	-121.84047
04/18/2020	AirNow	060070008	3	6.1	ug/m3 LC	25	Chico-East Avenue	1	100.0000	88101	PM2.5 - Local Conditions	17020	Chico, CA	06	California	007	Butte	39.76168	-121.84047
04/19/2020	AirNow	060070008	3	4.8	ug/m3 LC	20	Chico-East Avenue	1	100.0000	88101	PM2.5 - Local Conditions	17020	Chico, CA	06	California	007	Butte	39.76168	-121.84047
04/20/2020	AirNow	060070008	3	6.5	ug/m3 LC	27	Chico-East Avenue	1	100.0000	88101	PM2.5 - Local Conditions	17020	Chico, CA	06	California	007	Butte	39.76168	-121.84047
04/21/2020	AirNow	060070008	3	6.3	ug/m3 LC	26	Chico-East Avenue	1	100.0000	88101	PM2.5 - Local Conditions	17020	Chico, CA	06	California	007	Butte	39.76168	-121.84047
04/22/2020	AirNow	060070008	3	5.3	ug/m3 LC	22	Chico-East Avenue	1	100.0000	88101	PM2.5 - Local Conditions	17020	Chico, CA	06	California	007	Butte	39.76168	-121.84047
04/23/2020	AirNow	060070008	3	2.9	ug/m3 LC	12	Chico-East Avenue	1	100.0000	88101	PM2.5 - Local Conditions	17020	Chico, CA	06	California	007	Butte	39.76168	-121.84047
04/24/2020	AirNow	060070008	3	2.7	ug/m3 LC	11	Chico-East Avenue	1	100.0000	88101	PM2.5 - Local Conditions	17020	Chico, CA	06	California	007	Butte	39.76168	-121.84047
04/25/2020	AirNow	060070008	3	4.2	ug/m3 LC	18	Chico-East Avenue	1	100.0000	88101	PM2.5 - Local Conditions	17020	Chico, CA	06	California	007	Butte	39.76168	-121.84047
04/26/2020	AirNow	060070008	3	6.2	ug/m3 LC	26	Chico-East Avenue	1	100.0000	88101	PM2.5 - Local Conditions	17020	Chico, CA	06	California	007	Butte	39.76168	-121.84047
04/27/2020	AirNow	060070008	3	3.5	ug/m3 LC	15	Chico-East Avenue	1	100.0000	88101	PM2.5 - Local Conditions	17020	Chico, CA	06	California	007	Butte	39.76168	-121.84047
04/28/2020	AirNow	060070008	3	2.2	ug/m3 LC	9	Chico-East Avenue	1	100.0000	88101	PM2.5 - Local Conditions	17020	Chico, CA	06	California	007	Butte	39.76168	-121.84047
04/29/2020	AirNow	060070008	3	5.9	ug/m3 LC	25	Chico-East Avenue	1	100.0000	88101	PM2.5 - Local Conditions	17020	Chico, CA	06	California	007	Butte	39.76168	-121.84047
04/30/2020	AirNow	060070008	3	3.9	ug/m3 LC	16	Chico-East Avenue	1	100.0000	88101	PM2.5 - Local Conditions	17020	Chico, CA	06	California	007	Butte	39.76168	-121.84047
05/01/2020	AirNow	060070008	3	5.5	ug/m3 LC	23	Chico-East Avenue	1	100.0000	88101	PM2.5 - Local Conditions	17020	Chico, CA	06	California	007	Butte	39.76168	-121.84047
05/02/2020	AirNow	060070008	3	2.6	ug/m3 LC	11	Chico-East Avenue	1	100.0000	88101	PM2.5 - Local Conditions	17020	Chico, CA	06	California	007	Butte	39.76168	-121.84047
05/03/2020	AirNow	060070008	3	1.7	ug/m3 LC	7	Chico-East Avenue	1	100.0000	88101	PM2.5 - Local Conditions	17020	Chico, CA	06	California	007	Butte	39.76168	-121.84047
05/08/2020	AirNow	060070008	3	5.6	ug/m3 LC	23	Chico-East Avenue	1	100.0000	88101	PM2.5 - Local Conditions	17020	Chico, CA	06	California	007	Butte	39.76168	-121.84047
05/09/2020	AirNow	060070008	3	7.5	ug/m3 LC	31	Chico-East Avenue	1	100.0000	88101	PM2.5 - Local Conditions	17020	Chico, CA	06	California	007	Butte	39.76168	-121.84047
05/10/2020	AirNow	060070008	3	8.2	ug/m3 LC	34	Chico-East Avenue	1	100.0000	88101	PM2.5 - Local Conditions	17020	Chico, CA	06	California	007	Butte	39.76168	-121.84047
05/11/2020	AirNow	060070008	3	5	ug/m3 LC	21	Chico-East Avenue	1	100.0000	88101	PM2.5 - Local Conditions	17020	Chico, CA	06	California	007	Butte	39.76168	-121.84047
05/12/2020	AirNow	060070008	3	2	ug/m3 LC	8	Chico-East Avenue	1	100.0000	88101	PM2.5 - Local Conditions	17020	Chico, CA	06	California	007	Butte	39.76168	-121.84047
05/13/2020	AirNow	060070008	3	3.5	ug/m3 LC	15	Chico-East Avenue	1	100.0000	88101	PM2.5 - Local Conditions	17020	Chico, CA	06	California	007	Butte	39.76168	-121.84047
05/14/2020	AirNow	060070008	3	4.6	ug/m3 LC	19	Chico-East Avenue	1	100.0000	88101	PM2.5 - Local Conditions	17020	Chico, CA	06	California	007	Butte	39.76168	-121.84047
05/15/2020	AirNow	060070008	3	3.4	ug/m3 LC	14	Chico-East Avenue	1	100.0000	88101	PM2.5 - Local Conditions	17020	Chico, CA	06	California	007	Butte	39.76168	-121.84047
05/16/2020	AirNow	060070008	3	3.3	ug/m3 LC	14	Chico-East Avenue	1	100.0000	88101	PM2.5 - Local Conditions	17020	Chico, CA	06	California	007	Butte	39.76168	-121.84047
05/17/2020	AirNow	060070008	3	2.9	ug/m3 LC	12	Chico-East Avenue	1	100.0000	88101	PM2.5 - Local Conditions	17020	Chico, CA	06	California	007	Butte	39.76168	-121.84047
05/18/2020	AirNow	060070008	3	2.1	ug/m3 LC	9	Chico-East Avenue	1	100.0000	88101	PM2.5 - Local Conditions	17020	Chico, CA	06	California	007	Butte	39.76168	-121.84047
05/19/2020	AirNow	060070008	3	1.8	ug/m3 LC	8	Chico-East Avenue	1	100.0000	88101	PM2.5 - Local Conditions	17020	Chico, CA	06	California	007	Butte	39.76168	-121.84047
05/20/2020	AirNow	060070008	3	3.6	ug/m3 LC	15	Chico-East Avenue	1	100.0000	88101	PM2.5 - Local Conditions	17020	Chico, CA	06	California	007	Butte	39.76168	-121.84047
05/21/2020	AirNow	060070008	3	2.9	ug/m3 LC	12	Chico-East Avenue	1	100.0000	88101	PM2.5 - Local Conditions	17020	Chico, CA	06	California	007	Butte	39.76168	-121.84047
05/22/2020	AirNow	060070008	3	1.2	ug/m3 LC	5	Chico-East Avenue	1	100.0000	88101	PM2.5 - Local Conditions	17020	Chico, CA	06	California	007	Butte	39.76168	-121.84047
05/23/2020	AirNow	060070008	3	2.5	ug/m3 LC	10	Chico-East Avenue	1	100.0000	88101	PM2.5 - Local Conditions	17020	Chico, CA	06	California	007	Butte	39.76168	-121.84047
05/24/2020	AirNow	060070008	3	3.4	ug/m3 LC	14	Chico-East Avenue	1	100.0000	88101	PM2.5 - Local Conditions	17020	Chico, CA	06	California	007	Butte	39.76168	-121.84047
05/25/2020	AirNow	060070008	3	4.7	ug/m3 LC	20	Chico-East Avenue	1	100.0000	88101	PM2.5 - Local Conditions	17020	Chico, CA	06	California	007	Butte	39.76168	-121.84047
05/26/2020	AirNow	060070008	3	5.7	ug/m3 LC	24	Chico-East Avenue	1	100.0000	88101	PM2.5 - Local Conditions	17020	Chico, CA	06	California	007	Butte	39.76168	-121.84047
05/27/2020	AirNow	060070008	3	6.1	ug/m3 LC	25	Chico-East Avenue	1	100.0000	88101	PM2.5 - Local Conditions	17020	Chico, CA	06	California	007	Butte	39.76168	-121.84047
05/28/2020	AirNow	060070008	3	5.8	ug/m3 LC	24	Chico-East Avenue	1	100.0000	88101	PM2.5 - Local Conditions	17020	Chico, CA	06	California	007	Butte	39.76168	-121.84047
05/29/2020	AirNow	060070008	3	6.6	ug/m3 LC	28	Chico-East Avenue	1	100.0000	88101	PM2.5 - Local Conditions	17020	Chico, CA	06	California	007	Butte	39.76168	-121.84047
05/30/2020	AirNow	060070008	3	3.2	ug/m3 LC	13	Chico-East Avenue	1	100.0000	88101	PM2.5 - Local Conditions	17020	Chico, CA	06	California	007	Butte	39.76168	-121.84047
05/31/2020	AirNow	060070008	3	4	ug/m3 LC	17	Chico-East Avenue	1	100.0000	88101	PM2.5 - Local Conditions	17020	Chico, CA	06	California	007	Butte	39.76168	-121.84047
06/01/2020	AirNow	060070008	3	5.1	ug/m3 LC	21	Chico-East Avenue	1	100.0000	88101	PM2.5 - Local Conditions	17020	Chico, CA	06	California	007	Butte	39.76168	-121.84047
06/02/2020	AirNow	060070008	3	5.2	ug/m3 LC	22	Chico-East Avenue	1	100.0000	88101	PM2.5 - Local Conditions	17020	Chico, CA	06	California	007	Butte	39.76168	-121.84047
06/03/2020	AirNow	060070008	3	5.3	ug/m3 LC	22	Chico-East Avenue	1	100.0000	88101	PM2.5 - Local Conditions	17020	Chico, CA	06	California	007	Butte	39.76168	-121.84047
06/04/2020	AirNow	060070008	3	5.9	ug/m3 LC	25	Chico-East Avenue	1	100.0000	88101	PM2.5 - Local Conditions	17020	Chico, CA	06	California	007	Butte	39.76168	-121.84047
06/05/2020	AirNow	060070008	3	11	ug/m3 LC	46	Chico-East Avenue	1	100.0000	88101	PM2.5 - Local Conditions	17020	Chico, CA	06	California	007	Butte	39.76168	-121.84047
06/06/2020	AirNow	060070008	3	4	ug/m3 LC	17	Chico-East Avenue	1	100.0000	88101	PM2.5 - Local Conditions	17020	Chico, CA	06	California	007	Butte	39.76168	-121.84047
06/07/2020	AirNow	060070008	3	2	ug/m3 LC	8	Chico-East Avenue	1	100.0000	88101	PM2.5 - Local Conditions	17020	Chico, CA	06	California	007	Butte	39.76168	-121.84047
06/08/2020	AirNow	060070008	3	1.2	ug/m3 LC	5	Chico-East Avenue	1	100.0000	88101	PM2.5 - Local Conditions	17020	Chico, CA	06	California	007	Butte	39.76168	-121.84047
06/09/2020	AirNow	060070008	3	3	ug/m3 LC	13	Chico-East Avenue	1	100.0000	88101	PM2.5 - Local Conditions	17020	Chico, CA	06	California	007	Butte	39.76168	-121.84047
06/10/2020	AirNow	060070008	3	3.7	ug/m3 LC	15	Chico-East Avenue	1	100.0000	88101	PM2.5 - Local Conditions	17020	Chico, CA	06	California	007	Butte	39.76168	-121.84047
06/11/2020	AirNow	060070008	3	4	ug/m3 LC	17	Chico-East Avenue	1	100.0000	88101	PM2.5 - Local Conditions	17020	Chico, CA	06	California	007	Butte	39.76168	-121.84047
06/12/2020	AirNow	060070008	3	3.4	ug/m3 LC	14	Chico-East Avenue	1	100.0000	88101	PM2.5 - Local Conditions	17020	Chico, CA	06	California	007	Butte	39.76168	-121.84047
06/13/2020	AirNow	060070008	3	3.7	ug/m3 LC	15	Chico-East Avenue	1	100.0000	88101	PM2.5 - Local Conditions	17020	Chico, CA	06	California	007	Butte	39.76168	-121.84047
06/14/2020	AirNow	060070008	3	2.4	ug/m3 LC	10	Chico-East Avenue	1	100.0000	88101	PM2.5 - Local Conditions	17020	Chico, CA	06	California	007	Butte	39.76168	-121.84047
06/15/2020	AirNow	060070008	3	3.1	ug/m3 LC	13	Chico-East Avenue	1	100.0000	88101	PM2.5 - Local Conditions	17020	Chico, CA	06	California	007	Butte	39.76168	-121.84047
06/16/2020	AirNow	060070008	3	1.5	ug/m3 LC	6	Chico-East Avenue	1	100.0000	88101	PM2.5 - Local Conditions	17020	Chico, CA	06	California	007	Butte	39.76168	-121.84047
06/17/2020	AirNow	060070008	3	3.3	ug/m3 LC	14	Chico-East Avenue	1	100.0000	88101	PM2.5 - Local Conditions	17020	Chico, CA	06	California	007	Butte	39.76168	-121.84047
06/18/2020	AirNow	060070008	3	2.5	ug/m3 LC	10	Chico-East Avenue	1	100.0000	88101	PM2.5 - Local Conditions	17020	Chico, CA	06	California	007	Butte	39.76168	-121.84047
06/19/2020	AirNow	060070008	3	4.7	ug/m3 LC	20	Chico-East Avenue	1	100.0000	88101	PM2.5 - Local Conditions	17020	Chico, CA	06	California	007	Butte	39.76168	-121.84047
06/20/2020	AirNow	060070008	3	9.1	ug/m3 LC	38	Chico-East Avenue	1	100.0000	88101	PM2.5 - Local Conditions	17020	Chico, CA	06	California	007	Butte	39.76168	-121.84047
06/21/2020	AirNow	060070008	3	6.9	ug/m3 LC	29	Chico-East Avenue	1	100.0000	88101	PM2.5 - Local Conditions	17020	Chico, CA	06	California	007	Butte	39.76168	-121.84047
06/22/2020	AirNow	060070008	3	8.8	ug/m3 LC	37	Chico-East Avenue	1	100.0000	88101	PM2.5 - Local Conditions	17020	Chico, CA	06	California	007	Butte	39.76168	-121.84047
06/23/2020	AirNow	060070008	3	11.8	ug/m3 LC	49	Chico-East Avenue	1	100.0000	88101	PM2.5 - Local Conditions	17020	Chico, CA	06	California	007	Butte	39.76168	-121.84047
06/24/2020	AirNow	060070008	3	9.3	ug/m3 LC	39	Chico-East Avenue	1	100.0000	88101	PM2.5 - Local Conditions	17020	Chico, CA	06	California	007	Butte	39.76168	-121.84047
06/25/2020	AirNow	060070008	3	11.2	ug/m3 LC	47	Chico-East Avenue	1	100.0000	88101	PM2.5 - Local Conditions	17020	Chico, CA	06	California	007	Butte	39.76168	-121.84047
06/26/2020	AirNow	060070008	3	12.9	ug/m3 LC	53	Chico-East Avenue	1	100.0000	88101	PM2.5 - Local Conditions	17020	Chico, CA	06	California	007	Butte	39.76168	-121.84047
06/27/2020	AirNow	060070008	3	8.9	ug/m3 LC	37	Chico-East Avenue	1	100.0000	88101	PM2.5 - Local Conditions	17020	Chico, CA	06	California	007	Butte	39.76168	-121.84047
06/28/2020	AirNow	060070008	3	8	ug/m3 LC	33	Chico-East Avenue	1	100.0000	88101	PM2.5 - Local Conditions	17020	Chico, CA	06	California	007	Butte	39.76168	-121.84047
06/29/2020	AirNow	060070008	3	2	ug/m3 LC	8	Chico-East Avenue	1	100.0000	88101	PM2.5 - Local Conditions	17020	Chico, CA	06	California	007	Butte	39.76168	-121.84047
06/30/2020	AirNow	060070008	3	4.2	ug/m3 LC	18	Chico-East Avenue	1	100.0000	88101	PM2.5 - Local Conditions	17020	Chico, CA	06	California	007	Butte	39.76168	-121.84047
07/01/2020	AirNow	060070008	3	7.1	ug/m3 LC	30	Chico-East Avenue	1	100.0000	88101	PM2.5 - Local Conditions	17020	Chico, CA	06	California	007	Butte	39.76168	-121.84047
07/02/2020	AirNow	060070008	3	9.2	ug/m3 LC	38	Chico-East Avenue	1	100.0000	88101	PM2.5 - Local Conditions	17020	Chico, CA	06	California	007	Butte	39.76168	-121.84047
07/03/2020	AirNow	060070008	3	8.6	ug/m3 LC	36	Chico-East Avenue	1	100.0000	88101	PM2.5 - Local Conditions	17020	Chico, CA	06	California	007	Butte	39.76168	-121.84047
07/04/2020	AirNow	060070008	3	12.3	ug/m3 LC	51	Chico-East Avenue	1	100.0000	88101	PM2.5 - Local Conditions	17020	Chico, CA	06	California	007	Butte	39.76168	-121.84047
07/05/2020	AirNow	060070008	3	7	ug/m3 LC	29	Chico-East Avenue	1	100.0000	88101	PM2.5 - Local Conditions	17020	Chico, CA	06	California	007	Butte	39.76168	-121.84047
07/06/2020	AirNow	060070008	3	8.7	ug/m3 LC	36	Chico-East Avenue	1	100.0000	88101	PM2.5 - Local Conditions	17020	Chico, CA	06	California	007	Butte	39.76168	-121.84047
07/07/2020	AirNow	060070008	3	7	ug/m3 LC	29	Chico-East Avenue	1	100.0000	88101	PM2.5 - Local Conditions	17020	Chico, CA	06	California	007	Butte	39.76168	-121.84047
07/08/2020	AirNow	060070008	3	6.2	ug/m3 LC	26	Chico-East Avenue	1	100.0000	88101	PM2.5 - Local Conditions	17020	Chico, CA	06	California	007	Butte	39.76168	-121.84047
07/09/2020	AirNow	060070008	3	7	ug/m3 LC	29	Chico-East Avenue	1	100.0000	88101	PM2.5 - Local Conditions	17020	Chico, CA	06	California	007	Butte	39.76168	-121.84047
07/10/2020	AirNow	060070008	3	5.9	ug/m3 LC	25	Chico-East Avenue	1	100.0000	88101	PM2.5 - Local Conditions	17020	Chico, CA	06	California	007	Butte	39.76168	-121.84047
07/11/2020	AirNow	060070008	3	4.4	ug/m3 LC	18	Chico-East Avenue	1	100.0000	88101	PM2.5 - Local Conditions	17020	Chico, CA	06	California	007	Butte	39.76168	-121.84047
07/12/2020	AirNow	060070008	3	5.1	ug/m3 LC	21	Chico-East Avenue	1	100.0000	88101	PM2.5 - Local Conditions	17020	Chico, CA	06	California	007	Butte	39.76168	-121.84047
07/13/2020	AirNow	060070008	3	7.1	ug/m3 LC	30	Chico-East Avenue	1	100.0000	88101	PM2.5 - Local Conditions	17020	Chico, CA	06	California	007	Butte	39.76168	-121.84047
01/04/2020	AQS	060070008	5	17.1	ug/m3 LC	62	Chico-East Avenue	1	100.0000	88502	Acceptable PM2.5 AQI & Speciation Mass	17020	Chico, CA	06	California	007	Butte	39.76168	-121.84047
01/12/2020	AQS	060070008	5	7.9	ug/m3 LC	33	Chico-East Avenue	1	100.0000	88502	Acceptable PM2.5 AQI & Speciation Mass	17020	Chico, CA	06	California	007	Butte	39.76168	-121.84047
01/16/2020	AQS	060070008	5	3.4	ug/m3 LC	14	Chico-East Avenue	1	100.0000	88502	Acceptable PM2.5 AQI & Speciation Mass	17020	Chico, CA	06	California	007	Butte	39.76168	-121.84047
01/22/2020	AQS	060070008	5	4.9	ug/m3 LC	20	Chico-East Avenue	1	100.0000	88502	Acceptable PM2.5 AQI & Speciation Mass	17020	Chico, CA	06	California	007	Butte	39.76168	-121.84047
01/28/2020	AQS	060070008	5	5.2	ug/m3 LC	22	Chico-East Avenue	1	100.0000	88502	Acceptable PM2.5 AQI & Speciation Mass	17020	Chico, CA	06	California	007	Butte	39.76168	-121.84047
02/05/2020	AQS	060070008	5	16.6	ug/m3 LC	60	Chico-East Avenue	1	100.0000	88502	Acceptable PM2.5 AQI & Speciation Mass	17020	Chico, CA	06	California	007	Butte	39.76168	-121.84047
02/09/2020	AQS	060070008	5	2.5	ug/m3 LC	10	Chico-East Avenue	1	100.0000	88502	Acceptable PM2.5 AQI & Speciation Mass	17020	Chico, CA	06	California	007	Butte	39.76168	-121.84047
02/20/2020	AQS	060070008	5	14.1	ug/m3 LC	55	Chico-East Avenue	1	100.0000	88502	Acceptable PM2.5 AQI & Speciation Mass	17020	Chico, CA	06	California	007	Butte	39.76168	-121.84047
02/23/2020	AQS	060070008	5	9.9	ug/m3 LC	41	Chico-East Avenue	1	100.0000	88502	Acceptable PM2.5 AQI & Speciation Mass	17020	Chico, CA	06	California	007	Butte	39.76168	-121.84047
02/27/2020	AQS	060070008	5	9.2	ug/m3 LC	38	Chico-East Avenue	1	100.0000	88502	Acceptable PM2.5 AQI & Speciation Mass	17020	Chico, CA	06	California	007	Butte	39.76168	-121.84047
03/10/2020	AQS	060070008	5	4.3	ug/m3 LC	18	Chico-East Avenue	1	100.0000	88502	Acceptable PM2.5 AQI & Speciation Mass	17020	Chico, CA	06	California	007	Butte	39.76168	-121.84047
03/16/2020	AQS	060070008	5	4.3	ug/m3 LC	18	Chico-East Avenue	1	100.0000	88502	Acceptable PM2.5 AQI & Speciation Mass	17020	Chico, CA	06	California	007	Butte	39.76168	-121.84047
01/01/2020	AirNow	060072002	3	10	ug/m3 LC	42	Paradise - Theater	1	100.0000	88502	Acceptable PM2.5 AQI & Speciation Mass	17020	Chico, CA	06	California	007	Butte	39.77919	-121.59135
01/02/2020	AirNow	060072002	3	1.8	ug/m3 LC	8	Paradise - Theater	1	100.0000	88502	Acceptable PM2.5 AQI & Speciation Mass	17020	Chico, CA	06	California	007	Butte	39.77919	-121.59135
01/03/2020	AirNow	060072002	3	8.6	ug/m3 LC	36	Paradise - Theater	1	100.0000	88502	Acceptable PM2.5 AQI & Speciation Mass	17020	Chico, CA	06	California	007	Butte	39.77919	-121.59135
01/04/2020	AirNow	060072002	3	7.4	ug/m3 LC	31	Paradise - Theater	1	100.0000	88502	Acceptable PM2.5 AQI & Speciation Mass	17020	Chico, CA	06	California	007	Butte	39.77919	-121.59135
01/05/2020	AirNow	060072002	3	4.2	ug/m3 LC	18	Paradise - Theater	1	100.0000	88502	Acceptable PM2.5 AQI & Speciation Mass	17020	Chico, CA	06	California	007	Butte	39.77919	-121.59135
01/06/2020	AirNow	060072002	3	4.1	ug/m3 LC	17	Paradise - Theater	1	100.0000	88502	Acceptable PM2.5 AQI & Speciation Mass	17020	Chico, CA	06	California	007	Butte	39.77919	-121.59135
01/07/2020	AirNow	060072002	3	5.5	ug/m3 LC	23	Paradise - Theater	1	100.0000	88502	Acceptable PM2.5 AQI & Speciation Mass	17020	Chico, CA	06	California	007	Butte	39.77919	-121.59135
01/08/2020	AirNow	060072002	3	8.3	ug/m3 LC	35	Paradise - Theater	1	100.0000	88502	Acceptable PM2.5 AQI & Speciation Mass	17020	Chico, CA	06	California	007	Butte	39.77919	-121.59135
01/09/2020	AirNow	060072002	3	1.3	ug/m3 LC	5	Paradise - Theater	1	100.0000	88502	Acceptable PM2.5 AQI & Speciation Mass	17020	Chico, CA	06	California	007	Butte	39.77919	-121.59135
01/10/2020	AirNow	060072002	3	3.8	ug/m3 LC	16	Paradise - Theater	1	100.0000	88502	Acceptable PM2.5 AQI & Speciation Mass	17020	Chico, CA	06	California	007	Butte	39.77919	-121.59135
01/11/2020	AirNow	060072002	3	4.4	ug/m3 LC	18	Paradise - Theater	1	100.0000	88502	Acceptable PM2.5 AQI & Speciation Mass	17020	Chico, CA	06	California	007	Butte	39.77919	-121.59135
01/12/2020	AirNow	060072002	3	2	ug/m3 LC	8	Paradise - Theater	1	100.0000	88502	Acceptable PM2.5 AQI & Speciation Mass	17020	Chico, CA	06	California	007	Butte	39.77919	-121.59135
01/13/2020	AirNow	060072002	3	1.3	ug/m3 LC	5	Paradise - Theater	1	100.0000	88502	Acceptable PM2.5 AQI & Speciation Mass	17020	Chico, CA	06	California	007	Butte	39.77919	-121.59135
01/14/2020	AirNow	060072002	3	1.5	ug/m3 LC	6	Paradise - Theater	1	100.0000	88502	Acceptable PM2.5 AQI & Speciation Mass	17020	Chico, CA	06	California	007	Butte	39.77919	-121.59135
01/15/2020	AirNow	060072002	3	3.4	ug/m3 LC	14	Paradise - Theater	1	100.0000	88502	Acceptable PM2.5 AQI & Speciation Mass	17020	Chico, CA	06	California	007	Butte	39.77919	-121.59135
01/16/2020	AirNow	060072002	3	2.1	ug/m3 LC	9	Paradise - Theater	1	100.0000	88502	Acceptable PM2.5 AQI & Speciation Mass	17020	Chico, CA	06	California	007	Butte	39.77919	-121.59135
01/17/2020	AirNow	060072002	3	1.7	ug/m3 LC	7	Paradise - Theater	1	100.0000	88502	Acceptable PM2.5 AQI & Speciation Mass	17020	Chico, CA	06	California	007	Butte	39.77919	-121.59135
01/18/2020	AirNow	060072002	3	1.2	ug/m3 LC	5	Paradise - Theater	1	100.0000	88502	Acceptable PM2.5 AQI & Speciation Mass	17020	Chico, CA	06	California	007	Butte	39.77919	-121.59135
01/19/2020	AirNow	060072002	3	1.8	ug/m3 LC	8	Paradise - Theater	1	100.0000	88502	Acceptable PM2.5 AQI & Speciation Mass	17020	Chico, CA	06	California	007	Butte	39.77919	-121.59135
01/28/2020	AirNow	060072002	3	3.8	ug/m3 LC	16	Paradise - Theater	1	100.0000	88502	Acceptable PM2.5 AQI & Speciation Mass	17020	Chico, CA	06	California	007	Butte	39.77919	-121.59135
01/29/2020	AirNow	060072002	3	6.1	ug/m3 LC	25	Paradise - Theater	1	100.0000	88502	Acceptable PM2.5 AQI & Speciation Mass	17020	Chico, CA	06	California	007	Butte	39.77919	-121.59135
01/30/2020	AirNow	060072002	3	5.5	ug/m3 LC	23	Paradise - Theater	1	100.0000	88502	Acceptable PM2.5 AQI & Speciation Mass	17020	Chico, CA	06	California	007	Butte	39.77919	-121.59135
01/31/2020	AirNow	060072002	3	10.2	ug/m3 LC	43	Paradise - Theater	1	100.0000	88502	Acceptable PM2.5 AQI & Speciation Mass	17020	Chico, CA	06	California	007	Butte	39.77919	-121.59135
02/01/2020	AirNow	060072002	3	6.2	ug/m3 LC	26	Paradise - Theater	1	100.0000	88502	Acceptable PM2.5 AQI & Speciation Mass	17020	Chico, CA	06	California	007	Butte	39.77919	-121.59135
02/02/2020	AirNow	060072002	3	3.3	ug/m3 LC	14	Paradise - Theater	1	100.0000	88502	Acceptable PM2.5 AQI & Speciation Mass	17020	Chico, CA	06	California	007	Butte	39.77919	-121.59135
02/03/2020	AirNow	060072002	3	0	ug/m3 LC	0	Paradise - Theater	1	100.0000	88502	Acceptable PM2.5 AQI & Speciation Mass	17020	Chico, CA	06	California	007	Butte	39.77919	-121.59135
02/04/2020	AirNow	060072002	3	1.3	ug/m3 LC	5	Paradise - Theater	1	100.0000	88502	Acceptable PM2.5 AQI & Speciation Mass	17020	Chico, CA	06	California	007	Butte	39.77919	-121.59135
02/05/2020	AirNow	060072002	3	5.2	ug/m3 LC	22	Paradise - Theater	1	100.0000	88502	Acceptable PM2.5 AQI & Speciation Mass	17020	Chico, CA	06	California	007	Butte	39.77919	-121.59135
02/06/2020	AirNow	060072002	3	9.1	ug/m3 LC	38	Paradise - Theater	1	100.0000	88502	Acceptable PM2.5 AQI & Speciation Mass	17020	Chico, CA	06	California	007	Butte	39.77919	-121.59135
02/07/2020	AirNow	060072002	3	7.3	ug/m3 LC	30	Paradise - Theater	1	100.0000	88502	Acceptable PM2.5 AQI & Speciation Mass	17020	Chico, CA	06	California	007	Butte	39.77919	-121.59135
02/08/2020	AirNow	060072002	3	3.2	ug/m3 LC	13	Paradise - Theater	1	100.0000	88502	Acceptable PM2.5 AQI & Speciation Mass	17020	Chico, CA	06	California	007	Butte	39.77919	-121.59135
02/09/2020	AirNow	060072002	3	-0.2	ug/m3 LC	0	Paradise - Theater	1	100.0000	88502	Acceptable PM2.5 AQI & Speciation Mass	17020	Chico, CA	06	California	007	Butte	39.77919	-121.59135
02/10/2020	AirNow	060072002	3	0.4	ug/m3 LC	2	Paradise - Theater	1	100.0000	88502	Acceptable PM2.5 AQI & Speciation Mass	17020	Chico, CA	06	California	007	Butte	39.77919	-121.59135
02/11/2020	AirNow	060072002	3	0.6	ug/m3 LC	3	Paradise - Theater	1	100.0000	88502	Acceptable PM2.5 AQI & Speciation Mass	17020	Chico, CA	06	California	007	Butte	39.77919	-121.59135
02/12/2020	AirNow	060072002	3	2.9	ug/m3 LC	12	Paradise - Theater	1	100.0000	88502	Acceptable PM2.5 AQI & Speciation Mass	17020	Chico, CA	06	California	007	Butte	39.77919	-121.59135
02/13/2020	AirNow	060072002	3	5	ug/m3 LC	21	Paradise - Theater	1	100.0000	88502	Acceptable PM2.5 AQI & Speciation Mass	17020	Chico, CA	06	California	007	Butte	39.77919	-121.59135
02/14/2020	AirNow	060072002	3	6	ug/m3 LC	25	Paradise - Theater	1	100.0000	88502	Acceptable PM2.5 AQI & Speciation Mass	17020	Chico, CA	06	California	007	Butte	39.77919	-121.59135
02/15/2020	AirNow	060072002	3	8.5	ug/m3 LC	35	Paradise - Theater	1	100.0000	88502	Acceptable PM2.5 AQI & Speciation Mass	17020	Chico, CA	06	California	007	Butte	39.77919	-121.59135
02/16/2020	AirNow	060072002	3	5.8	ug/m3 LC	24	Paradise - Theater	1	100.0000	88502	Acceptable PM2.5 AQI & Speciation Mass	17020	Chico, CA	06	California	007	Butte	39.77919	-121.59135
02/17/2020	AirNow	060072002	3	2.5	ug/m3 LC	10	Paradise - Theater	1	100.0000	88502	Acceptable PM2.5 AQI & Speciation Mass	17020	Chico, CA	06	California	007	Butte	39.77919	-121.59135
02/18/2020	AirNow	060072002	3	4.5	ug/m3 LC	19	Paradise - Theater	1	100.0000	88502	Acceptable PM2.5 AQI & Speciation Mass	17020	Chico, CA	06	California	007	Butte	39.77919	-121.59135
02/19/2020	AirNow	060072002	3	4.3	ug/m3 LC	18	Paradise - Theater	1	100.0000	88502	Acceptable PM2.5 AQI & Speciation Mass	17020	Chico, CA	06	California	007	Butte	39.77919	-121.59135
02/20/2020	AirNow	060072002	3	4.5	ug/m3 LC	19	Paradise - Theater	1	100.0000	88502	Acceptable PM2.5 AQI & Speciation Mass	17020	Chico, CA	06	California	007	Butte	39.77919	-121.59135
02/21/2020	AirNow	060072002	3	4	ug/m3 LC	17	Paradise - Theater	1	100.0000	88502	Acceptable PM2.5 AQI & Speciation Mass	17020	Chico, CA	06	California	007	Butte	39.77919	-121.59135
02/22/2020	AirNow	060072002	3	3.3	ug/m3 LC	14	Paradise - Theater	1	100.0000	88502	Acceptable PM2.5 AQI & Speciation Mass	17020	Chico, CA	06	California	007	Butte	39.77919	-121.59135
02/23/2020	AirNow	060072002	3	8	ug/m3 LC	33	Paradise - Theater	1	100.0000	88502	Acceptable PM2.5 AQI & Speciation Mass	17020	Chico, CA	06	California	007	Butte	39.77919	-121.59135
02/24/2020	AirNow	060072002	3	1.1	ug/m3 LC	5	Paradise - Theater	1	100.0000	88502	Acceptable PM2.5 AQI & Speciation Mass	17020	Chico, CA	06	California	007	Butte	39.77919	-121.59135
02/25/2020	AirNow	060072002	3	0	ug/m3 LC	0	Paradise - Theater	1	100.0000	88502	Acceptable PM2.5 AQI & Speciation Mass	17020	Chico, CA	06	California	007	Butte	39.77919	-121.59135
02/26/2020	AirNow	060072002	3	4.4	ug/m3 LC	18	Paradise - Theater	1	100.0000	88502	Acceptable PM2.5 AQI & Speciation Mass	17020	Chico, CA	06	California	007	Butte	39.77919	-121.59135
02/27/2020	AirNow	060072002	3	2.4	ug/m3 LC	10	Paradise - Theater	1	100.0000	88502	Acceptable PM2.5 AQI & Speciation Mass	17020	Chico, CA	06	California	007	Butte	39.77919	-121.59135
02/28/2020	AirNow	060072002	3	7.7	ug/m3 LC	32	Paradise - Theater	1	100.0000	88502	Acceptable PM2.5 AQI & Speciation Mass	17020	Chico, CA	06	California	007	Butte	39.77919	-121.59135
02/29/2020	AirNow	060072002	3	5.7	ug/m3 LC	24	Paradise - Theater	1	100.0000	88502	Acceptable PM2.5 AQI & Speciation Mass	17020	Chico, CA	06	California	007	Butte	39.77919	-121.59135
03/04/2020	AirNow	060072002	3	4.5	ug/m3 LC	19	Paradise - Theater	1	100.0000	88502	Acceptable PM2.5 AQI & Speciation Mass	17020	Chico, CA	06	California	007	Butte	39.77919	-121.59135
03/05/2020	AirNow	060072002	3	6.2	ug/m3 LC	26	Paradise - Theater	1	100.0000	88502	Acceptable PM2.5 AQI & Speciation Mass	17020	Chico, CA	06	California	007	Butte	39.77919	-121.59135
03/06/2020	AirNow	060072002	3	6.4	ug/m3 LC	27	Paradise - Theater	1	100.0000	88502	Acceptable PM2.5 AQI & Speciation Mass	17020	Chico, CA	06	California	007	Butte	39.77919	-121.59135
03/07/2020	AirNow	060072002	3	2.3	ug/m3 LC	10	Paradise - Theater	1	100.0000	88502	Acceptable PM2.5 AQI & Speciation Mass	17020	Chico, CA	06	California	007	Butte	39.77919	-121.59135
03/08/2020	AirNow	060072002	3	1.7	ug/m3 LC	7	Paradise - Theater	1	100.0000	88502	Acceptable PM2.5 AQI & Speciation Mass	17020	Chico, CA	06	California	007	Butte	39.77919	-121.59135
03/09/2020	AirNow	060072002	3	2.9	ug/m3 LC	12	Paradise - Theater	1	100.0000	88502	Acceptable PM2.5 AQI & Speciation Mass	17020	Chico, CA	06	California	007	Butte	39.77919	-121.59135
03/10/2020	AirNow	060072002	3	1.4	ug/m3 LC	6	Paradise - Theater	1	100.0000	88502	Acceptable PM2.5 AQI & Speciation Mass	17020	Chico, CA	06	California	007	Butte	39.77919	-121.59135
03/11/2020	AirNow	060072002	3	4.8	ug/m3 LC	20	Paradise - Theater	1	100.0000	88502	Acceptable PM2.5 AQI & Speciation Mass	17020	Chico, CA	06	California	007	Butte	39.77919	-121.59135
03/12/2020	AirNow	060072002	3	3.8	ug/m3 LC	16	Paradise - Theater	1	100.0000	88502	Acceptable PM2.5 AQI & Speciation Mass	17020	Chico, CA	06	California	007	Butte	39.77919	-121.59135
03/13/2020	AirNow	060072002	3	5.8	ug/m3 LC	24	Paradise - Theater	1	100.0000	88502	Acceptable PM2.5 AQI & Speciation Mass	17020	Chico, CA	06	California	007	Butte	39.77919	-121.59135
03/14/2020	AirNow	060072002	3	3.4	ug/m3 LC	14	Paradise - Theater	1	100.0000	88502	Acceptable PM2.5 AQI & Speciation Mass	17020	Chico, CA	06	California	007	Butte	39.77919	-121.59135
03/15/2020	AirNow	060072002	3	1.2	ug/m3 LC	5	Paradise - Theater	1	100.0000	88502	Acceptable PM2.5 AQI & Speciation Mass	17020	Chico, CA	06	California	007	Butte	39.77919	-121.59135
03/16/2020	AirNow	060072002	3	1.8	ug/m3 LC	8	Paradise - Theater	1	100.0000	88502	Acceptable PM2.5 AQI & Speciation Mass	17020	Chico, CA	06	California	007	Butte	39.77919	-121.59135
03/17/2020	AirNow	060072002	3	-0.4	ug/m3 LC	0	Paradise - Theater	1	100.0000	88502	Acceptable PM2.5 AQI & Speciation Mass	17020	Chico, CA	06	California	007	Butte	39.77919	-121.59135
03/18/2020	AirNow	060072002	3	2	ug/m3 LC	8	Paradise - Theater	1	100.0000	88502	Acceptable PM2.5 AQI & Speciation Mass	17020	Chico, CA	06	California	007	Butte	39.77919	-121.59135
03/19/2020	AirNow	060072002	3	2	ug/m3 LC	8	Paradise - Theater	1	100.0000	88502	Acceptable PM2.5 AQI & Speciation Mass	17020	Chico, CA	06	California	007	Butte	39.77919	-121.59135
03/20/2020	AirNow	060072002	3	2.4	ug/m3 LC	10	Paradise - Theater	1	100.0000	88502	Acceptable PM2.5 AQI & Speciation Mass	17020	Chico, CA	06	California	007	Butte	39.77919	-121.59135
03/21/2020	AirNow	060072002	3	4.5	ug/m3 LC	19	Paradise - Theater	1	100.0000	88502	Acceptable PM2.5 AQI & Speciation Mass	17020	Chico, CA	06	California	007	Butte	39.77919	-121.59135
03/22/2020	AirNow	060072002	3	5	ug/m3 LC	21	Paradise - Theater	1	100.0000	88502	Acceptable PM2.5 AQI & Speciation Mass	17020	Chico, CA	06	California	007	Butte	39.77919	-121.59135
03/23/2020	AirNow	060072002	3	3.4	ug/m3 LC	14	Paradise - Theater	1	100.0000	88502	Acceptable PM2.5 AQI & Speciation Mass	17020	Chico, CA	06	California	007	Butte	39.77919	-121.59135
03/24/2020	AirNow	060072002	3	1.5	ug/m3 LC	6	Paradise - Theater	1	100.0000	88502	Acceptable PM2.5 AQI & Speciation Mass	17020	Chico, CA	06	California	007	Butte	39.77919	-121.59135
03/25/2020	AirNow	060072002	3	2.5	ug/m3 LC	10	Paradise - Theater	1	100.0000	88502	Acceptable PM2.5 AQI & Speciation Mass	17020	Chico, CA	06	California	007	Butte	39.77919	-121.59135
03/26/2020	AirNow	060072002	3	2.4	ug/m3 LC	10	Paradise - Theater	1	100.0000	88502	Acceptable PM2.5 AQI & Speciation Mass	17020	Chico, CA	06	California	007	Butte	39.77919	-121.59135
03/27/2020	AirNow	060072002	3	2.3	ug/m3 LC	10	Paradise - Theater	1	100.0000	88502	Acceptable PM2.5 AQI & Speciation Mass	17020	Chico, CA	06	California	007	Butte	39.77919	-121.59135
03/28/2020	AirNow	060072002	3	6.7	ug/m3 LC	28	Paradise - Theater	1	100.0000	88502	Acceptable PM2.5 AQI & Speciation Mass	17020	Chico, CA	06	California	007	Butte	39.77919	-121.59135
03/29/2020	AirNow	060072002	3	3.8	ug/m3 LC	16	Paradise - Theater	1	100.0000	88502	Acceptable PM2.5 AQI & Speciation Mass	17020	Chico, CA	06	California	007	Butte	39.77919	-121.59135
03/30/2020	AirNow	060072002	3	2.5	ug/m3 LC	10	Paradise - Theater	1	100.0000	88502	Acceptable PM2.5 AQI & Speciation Mass	17020	Chico, CA	06	California	007	Butte	39.77919	-121.59135
03/31/2020	AirNow	060072002	3	2.5	ug/m3 LC	10	Paradise - Theater	1	100.0000	88502	Acceptable PM2.5 AQI & Speciation Mass	17020	Chico, CA	06	California	007	Butte	39.77919	-121.59135
04/01/2020	AirNow	060072002	3	2.1	ug/m3 LC	9	Paradise - Theater	1	100.0000	88502	Acceptable PM2.5 AQI & Speciation Mass	17020	Chico, CA	06	California	007	Butte	39.77919	-121.59135
04/02/2020	AirNow	060072002	3	3.7	ug/m3 LC	15	Paradise - Theater	1	100.0000	88502	Acceptable PM2.5 AQI & Speciation Mass	17020	Chico, CA	06	California	007	Butte	39.77919	-121.59135
04/03/2020	AirNow	060072002	3	8.5	ug/m3 LC	35	Paradise - Theater	1	100.0000	88502	Acceptable PM2.5 AQI & Speciation Mass	17020	Chico, CA	06	California	007	Butte	39.77919	-121.59135
04/04/2020	AirNow	060072002	3	6.2	ug/m3 LC	26	Paradise - Theater	1	100.0000	88502	Acceptable PM2.5 AQI & Speciation Mass	17020	Chico, CA	06	California	007	Butte	39.77919	-121.59135
04/05/2020	AirNow	060072002	3	1.4	ug/m3 LC	6	Paradise - Theater	1	100.0000	88502	Acceptable PM2.5 AQI & Speciation Mass	17020	Chico, CA	06	California	007	Butte	39.77919	-121.59135
04/06/2020	AirNow	060072002	3	2.7	ug/m3 LC	11	Paradise - Theater	1	100.0000	88502	Acceptable PM2.5 AQI & Speciation Mass	17020	Chico, CA	06	California	007	Butte	39.77919	-121.59135
04/07/2020	AirNow	060072002	3	4.2	ug/m3 LC	18	Paradise - Theater	1	100.0000	88502	Acceptable PM2.5 AQI & Speciation Mass	17020	Chico, CA	06	California	007	Butte	39.77919	-121.59135
04/08/2020	AirNow	060072002	3	4.3	ug/m3 LC	18	Paradise - Theater	1	100.0000	88502	Acceptable PM2.5 AQI & Speciation Mass	17020	Chico, CA	06	California	007	Butte	39.77919	-121.59135
04/09/2020	AirNow	060072002	3	5.7	ug/m3 LC	24	Paradise - Theater	1	100.0000	88502	Acceptable PM2.5 AQI & Speciation Mass	17020	Chico, CA	06	California	007	Butte	39.77919	-121.59135
04/10/2020	AirNow	060072002	3	3.7	ug/m3 LC	15	Paradise - Theater	1	100.0000	88502	Acceptable PM2.5 AQI & Speciation Mass	17020	Chico, CA	06	California	007	Butte	39.77919	-121.59135
04/11/2020	AirNow	060072002	3	7.7	ug/m3 LC	32	Paradise - Theater	1	100.0000	88502	Acceptable PM2.5 AQI & Speciation Mass	17020	Chico, CA	06	California	007	Butte	39.77919	-121.59135
04/12/2020	AirNow	060072002	3	6.5	ug/m3 LC	27	Paradise - Theater	1	100.0000	88502	Acceptable PM2.5 AQI & Speciation Mass	17020	Chico, CA	06	California	007	Butte	39.77919	-121.59135
04/13/2020	AirNow	060072002	3	3	ug/m3 LC	13	Paradise - Theater	1	100.0000	88502	Acceptable PM2.5 AQI & Speciation Mass	17020	Chico, CA	06	California	007	Butte	39.77919	-121.59135
04/14/2020	AirNow	060072002	3	2.1	ug/m3 LC	9	Paradise - Theater	1	100.0000	88502	Acceptable PM2.5 AQI & Speciation Mass	17020	Chico, CA	06	California	007	Butte	39.77919	-121.59135
04/15/2020	AirNow	060072002	3	2.3	ug/m3 LC	10	Paradise - Theater	1	100.0000	88502	Acceptable PM2.5 AQI & Speciation Mass	17020	Chico, CA	06	California	007	Butte	39.77919	-121.59135
04/16/2020	AirNow	060072002	3	2.1	ug/m3 LC	9	Paradise - Theater	1	100.0000	88502	Acceptable PM2.5 AQI & Speciation Mass	17020	Chico, CA	06	California	007	Butte	39.77919	-121.59135
04/17/2020	AirNow	060072002	3	4.3	ug/m3 LC	18	Paradise - Theater	1	100.0000	88502	Acceptable PM2.5 AQI & Speciation Mass	17020	Chico, CA	06	California	007	Butte	39.77919	-121.59135
04/18/2020	AirNow	060072002	3	6.1	ug/m3 LC	25	Paradise - Theater	1	100.0000	88502	Acceptable PM2.5 AQI & Speciation Mass	17020	Chico, CA	06	California	007	Butte	39.77919	-121.59135
04/19/2020	AirNow	060072002	3	4.6	ug/m3 LC	19	Paradise - Theater	1	100.0000	88502	Acceptable PM2.5 AQI & Speciation Mass	17020	Chico, CA	06	California	007	Butte	39.77919	-121.59135
04/20/2020	AirNow	060072002	3	8.7	ug/m3 LC	36	Paradise - Theater	1	100.0000	88502	Acceptable PM2.5 AQI & Speciation Mass	17020	Chico, CA	06	California	007	Butte	39.77919	-121.59135
04/21/2020	AirNow	060072002	3	4.5	ug/m3 LC	19	Paradise - Theater	1	100.0000	88502	Acceptable PM2.5 AQI & Speciation Mass	17020	Chico, CA	06	California	007	Butte	39.77919	-121.59135
04/22/2020	AirNow	060072002	3	4.5	ug/m3 LC	19	Paradise - Theater	1	100.0000	88502	Acceptable PM2.5 AQI & Speciation Mass	17020	Chico, CA	06	California	007	Butte	39.77919	-121.59135
04/23/2020	AirNow	060072002	3	2.1	ug/m3 LC	9	Paradise - Theater	1	100.0000	88502	Acceptable PM2.5 AQI & Speciation Mass	17020	Chico, CA	06	California	007	Butte	39.77919	-121.59135
04/24/2020	AirNow	060072002	3	2.3	ug/m3 LC	10	Paradise - Theater	1	100.0000	88502	Acceptable PM2.5 AQI & Speciation Mass	17020	Chico, CA	06	California	007	Butte	39.77919	-121.59135
04/25/2020	AirNow	060072002	3	1.8	ug/m3 LC	8	Paradise - Theater	1	100.0000	88502	Acceptable PM2.5 AQI & Speciation Mass	17020	Chico, CA	06	California	007	Butte	39.77919	-121.59135
04/26/2020	AirNow	060072002	3	4.2	ug/m3 LC	18	Paradise - Theater	1	100.0000	88502	Acceptable PM2.5 AQI & Speciation Mass	17020	Chico, CA	06	California	007	Butte	39.77919	-121.59135
04/27/2020	AirNow	060072002	3	1.7	ug/m3 LC	7	Paradise - Theater	1	100.0000	88502	Acceptable PM2.5 AQI & Speciation Mass	17020	Chico, CA	06	California	007	Butte	39.77919	-121.59135
04/28/2020	AirNow	060072002	3	1.5	ug/m3 LC	6	Paradise - Theater	1	100.0000	88502	Acceptable PM2.5 AQI & Speciation Mass	17020	Chico, CA	06	California	007	Butte	39.77919	-121.59135
04/29/2020	AirNow	060072002	3	4	ug/m3 LC	17	Paradise - Theater	1	100.0000	88502	Acceptable PM2.5 AQI & Speciation Mass	17020	Chico, CA	06	California	007	Butte	39.77919	-121.59135
04/30/2020	AirNow	060072002	3	3.8	ug/m3 LC	16	Paradise - Theater	1	100.0000	88502	Acceptable PM2.5 AQI & Speciation Mass	17020	Chico, CA	06	California	007	Butte	39.77919	-121.59135
05/01/2020	AirNow	060072002	3	4.3	ug/m3 LC	18	Paradise - Theater	1	100.0000	88502	Acceptable PM2.5 AQI & Speciation Mass	17020	Chico, CA	06	California	007	Butte	39.77919	-121.59135
05/02/2020	AirNow	060072002	3	2.7	ug/m3 LC	11	Paradise - Theater	1	100.0000	88502	Acceptable PM2.5 AQI & Speciation Mass	17020	Chico, CA	06	California	007	Butte	39.77919	-121.59135
05/03/2020	AirNow	060072002	3	1.8	ug/m3 LC	8	Paradise - Theater	1	100.0000	88502	Acceptable PM2.5 AQI & Speciation Mass	17020	Chico, CA	06	California	007	Butte	39.77919	-121.59135
05/04/2020	AirNow	060072002	3	1	ug/m3 LC	4	Paradise - Theater	1	100.0000	88502	Acceptable PM2.5 AQI & Speciation Mass	17020	Chico, CA	06	California	007	Butte	39.77919	-121.59135
05/05/2020	AirNow	060072002	3	2	ug/m3 LC	8	Paradise - Theater	1	100.0000	88502	Acceptable PM2.5 AQI & Speciation Mass	17020	Chico, CA	06	California	007	Butte	39.77919	-121.59135
05/06/2020	AirNow	060072002	3	1.8	ug/m3 LC	8	Paradise - Theater	1	100.0000	88502	Acceptable PM2.5 AQI & Speciation Mass	17020	Chico, CA	06	California	007	Butte	39.77919	-121.59135
05/07/2020	AirNow	060072002	3	1.3	ug/m3 LC	5	Paradise - Theater	1	100.0000	88502	Acceptable PM2.5 AQI & Speciation Mass	17020	Chico, CA	06	California	007	Butte	39.77919	-121.59135
05/08/2020	AirNow	060072002	3	3.3	ug/m3 LC	14	Paradise - Theater	1	100.0000	88502	Acceptable PM2.5 AQI & Speciation Mass	17020	Chico, CA	06	California	007	Butte	39.77919	-121.59135
05/09/2020	AirNow	060072002	3	5.3	ug/m3 LC	22	Paradise - Theater	1	100.0000	88502	Acceptable PM2.5 AQI & Speciation Mass	17020	Chico, CA	06	California	007	Butte	39.77919	-121.59135
05/10/2020	AirNow	060072002	3	5.7	ug/m3 LC	24	Paradise - Theater	1	100.0000	88502	Acceptable PM2.5 AQI & Speciation Mass	17020	Chico, CA	06	California	007	Butte	39.77919	-121.59135
05/11/2020	AirNow	060072002	3	3.3	ug/m3 LC	14	Paradise - Theater	1	100.0000	88502	Acceptable PM2.5 AQI & Speciation Mass	17020	Chico, CA	06	California	007	Butte	39.77919	-121.59135
05/12/2020	AirNow	060072002	3	2.1	ug/m3 LC	9	Paradise - Theater	1	100.0000	88502	Acceptable PM2.5 AQI & Speciation Mass	17020	Chico, CA	06	California	007	Butte	39.77919	-121.59135
05/13/2020	AirNow	060072002	3	1.7	ug/m3 LC	7	Paradise - Theater	1	100.0000	88502	Acceptable PM2.5 AQI & Speciation Mass	17020	Chico, CA	06	California	007	Butte	39.77919	-121.59135
05/14/2020	AirNow	060072002	3	2.5	ug/m3 LC	10	Paradise - Theater	1	100.0000	88502	Acceptable PM2.5 AQI & Speciation Mass	17020	Chico, CA	06	California	007	Butte	39.77919	-121.59135
05/15/2020	AirNow	060072002	3	2.5	ug/m3 LC	10	Paradise - Theater	1	100.0000	88502	Acceptable PM2.5 AQI & Speciation Mass	17020	Chico, CA	06	California	007	Butte	39.77919	-121.59135
05/16/2020	AirNow	060072002	3	1.4	ug/m3 LC	6	Paradise - Theater	1	100.0000	88502	Acceptable PM2.5 AQI & Speciation Mass	17020	Chico, CA	06	California	007	Butte	39.77919	-121.59135
05/17/2020	AirNow	060072002	3	1.8	ug/m3 LC	8	Paradise - Theater	1	100.0000	88502	Acceptable PM2.5 AQI & Speciation Mass	17020	Chico, CA	06	California	007	Butte	39.77919	-121.59135
05/18/2020	AirNow	060072002	3	1.1	ug/m3 LC	5	Paradise - Theater	1	100.0000	88502	Acceptable PM2.5 AQI & Speciation Mass	17020	Chico, CA	06	California	007	Butte	39.77919	-121.59135
05/19/2020	AirNow	060072002	3	1.4	ug/m3 LC	6	Paradise - Theater	1	100.0000	88502	Acceptable PM2.5 AQI & Speciation Mass	17020	Chico, CA	06	California	007	Butte	39.77919	-121.59135
05/20/2020	AirNow	060072002	3	1.9	ug/m3 LC	8	Paradise - Theater	1	100.0000	88502	Acceptable PM2.5 AQI & Speciation Mass	17020	Chico, CA	06	California	007	Butte	39.77919	-121.59135
05/21/2020	AirNow	060072002	3	2.2	ug/m3 LC	9	Paradise - Theater	1	100.0000	88502	Acceptable PM2.5 AQI & Speciation Mass	17020	Chico, CA	06	California	007	Butte	39.77919	-121.59135
05/22/2020	AirNow	060072002	3	1.2	ug/m3 LC	5	Paradise - Theater	1	100.0000	88502	Acceptable PM2.5 AQI & Speciation Mass	17020	Chico, CA	06	California	007	Butte	39.77919	-121.59135
05/23/2020	AirNow	060072002	3	1	ug/m3 LC	4	Paradise - Theater	1	100.0000	88502	Acceptable PM2.5 AQI & Speciation Mass	17020	Chico, CA	06	California	007	Butte	39.77919	-121.59135
05/24/2020	AirNow	060072002	3	2.1	ug/m3 LC	9	Paradise - Theater	1	100.0000	88502	Acceptable PM2.5 AQI & Speciation Mass	17020	Chico, CA	06	California	007	Butte	39.77919	-121.59135
05/25/2020	AirNow	060072002	3	2	ug/m3 LC	8	Paradise - Theater	1	100.0000	88502	Acceptable PM2.5 AQI & Speciation Mass	17020	Chico, CA	06	California	007	Butte	39.77919	-121.59135
05/26/2020	AirNow	060072002	3	4.5	ug/m3 LC	19	Paradise - Theater	1	100.0000	88502	Acceptable PM2.5 AQI & Speciation Mass	17020	Chico, CA	06	California	007	Butte	39.77919	-121.59135
05/27/2020	AirNow	060072002	3	5.6	ug/m3 LC	23	Paradise - Theater	1	100.0000	88502	Acceptable PM2.5 AQI & Speciation Mass	17020	Chico, CA	06	California	007	Butte	39.77919	-121.59135
05/28/2020	AirNow	060072002	3	4	ug/m3 LC	17	Paradise - Theater	1	100.0000	88502	Acceptable PM2.5 AQI & Speciation Mass	17020	Chico, CA	06	California	007	Butte	39.77919	-121.59135
05/29/2020	AirNow	060072002	3	4.9	ug/m3 LC	20	Paradise - Theater	1	100.0000	88502	Acceptable PM2.5 AQI & Speciation Mass	17020	Chico, CA	06	California	007	Butte	39.77919	-121.59135
05/30/2020	AirNow	060072002	3	1.5	ug/m3 LC	6	Paradise - Theater	1	100.0000	88502	Acceptable PM2.5 AQI & Speciation Mass	17020	Chico, CA	06	California	007	Butte	39.77919	-121.59135
05/31/2020	AirNow	060072002	3	4.7	ug/m3 LC	20	Paradise - Theater	1	100.0000	88502	Acceptable PM2.5 AQI & Speciation Mass	17020	Chico, CA	06	California	007	Butte	39.77919	-121.59135
06/01/2020	AirNow	060072002	3	1.5	ug/m3 LC	6	Paradise - Theater	1	100.0000	88502	Acceptable PM2.5 AQI & Speciation Mass	17020	Chico, CA	06	California	007	Butte	39.77919	-121.59135
06/02/2020	AirNow	060072002	3	0.6	ug/m3 LC	3	Paradise - Theater	1	100.0000	88502	Acceptable PM2.5 AQI & Speciation Mass	17020	Chico, CA	06	California	007	Butte	39.77919	-121.59135
06/03/2020	AirNow	060072002	3	1.2	ug/m3 LC	5	Paradise - Theater	1	100.0000	88502	Acceptable PM2.5 AQI & Speciation Mass	17020	Chico, CA	06	California	007	Butte	39.77919	-121.59135
06/04/2020	AirNow	060072002	3	2.8	ug/m3 LC	12	Paradise - Theater	1	100.0000	88502	Acceptable PM2.5 AQI & Speciation Mass	17020	Chico, CA	06	California	007	Butte	39.77919	-121.59135
06/05/2020	AirNow	060072002	3	6.2	ug/m3 LC	26	Paradise - Theater	1	100.0000	88502	Acceptable PM2.5 AQI & Speciation Mass	17020	Chico, CA	06	California	007	Butte	39.77919	-121.59135
06/06/2020	AirNow	060072002	3	3	ug/m3 LC	13	Paradise - Theater	1	100.0000	88502	Acceptable PM2.5 AQI & Speciation Mass	17020	Chico, CA	06	California	007	Butte	39.77919	-121.59135
06/07/2020	AirNow	060072002	3	0.6	ug/m3 LC	3	Paradise - Theater	1	100.0000	88502	Acceptable PM2.5 AQI & Speciation Mass	17020	Chico, CA	06	California	007	Butte	39.77919	-121.59135
06/08/2020	AirNow	060072002	3	-0.2	ug/m3 LC	0	Paradise - Theater	1	100.0000	88502	Acceptable PM2.5 AQI & Speciation Mass	17020	Chico, CA	06	California	007	Butte	39.77919	-121.59135
06/09/2020	AirNow	060072002	3	0.5	ug/m3 LC	2	Paradise - Theater	1	100.0000	88502	Acceptable PM2.5 AQI & Speciation Mass	17020	Chico, CA	06	California	007	Butte	39.77919	-121.59135
06/10/2020	AirNow	060072002	3	1.8	ug/m3 LC	8	Paradise - Theater	1	100.0000	88502	Acceptable PM2.5 AQI & Speciation Mass	17020	Chico, CA	06	California	007	Butte	39.77919	-121.59135
06/11/2020	AirNow	060072002	3	2.2	ug/m3 LC	9	Paradise - Theater	1	100.0000	88502	Acceptable PM2.5 AQI & Speciation Mass	17020	Chico, CA	06	California	007	Butte	39.77919	-121.59135
06/12/2020	AirNow	060072002	3	1.5	ug/m3 LC	6	Paradise - Theater	1	100.0000	88502	Acceptable PM2.5 AQI & Speciation Mass	17020	Chico, CA	06	California	007	Butte	39.77919	-121.59135
06/13/2020	AirNow	060072002	3	0.8	ug/m3 LC	3	Paradise - Theater	1	100.0000	88502	Acceptable PM2.5 AQI & Speciation Mass	17020	Chico, CA	06	California	007	Butte	39.77919	-121.59135
06/14/2020	AirNow	060072002	3	2.2	ug/m3 LC	9	Paradise - Theater	1	100.0000	88502	Acceptable PM2.5 AQI & Speciation Mass	17020	Chico, CA	06	California	007	Butte	39.77919	-121.59135
06/15/2020	AirNow	060072002	3	2.1	ug/m3 LC	9	Paradise - Theater	1	100.0000	88502	Acceptable PM2.5 AQI & Speciation Mass	17020	Chico, CA	06	California	007	Butte	39.77919	-121.59135
06/16/2020	AirNow	060072002	3	0.2	ug/m3 LC	1	Paradise - Theater	1	100.0000	88502	Acceptable PM2.5 AQI & Speciation Mass	17020	Chico, CA	06	California	007	Butte	39.77919	-121.59135
06/17/2020	AirNow	060072002	3	0	ug/m3 LC	0	Paradise - Theater	1	100.0000	88502	Acceptable PM2.5 AQI & Speciation Mass	17020	Chico, CA	06	California	007	Butte	39.77919	-121.59135
06/18/2020	AirNow	060072002	3	1.6	ug/m3 LC	7	Paradise - Theater	1	100.0000	88502	Acceptable PM2.5 AQI & Speciation Mass	17020	Chico, CA	06	California	007	Butte	39.77919	-121.59135
06/19/2020	AirNow	060072002	3	2.6	ug/m3 LC	11	Paradise - Theater	1	100.0000	88502	Acceptable PM2.5 AQI & Speciation Mass	17020	Chico, CA	06	California	007	Butte	39.77919	-121.59135
06/20/2020	AirNow	060072002	3	5.5	ug/m3 LC	23	Paradise - Theater	1	100.0000	88502	Acceptable PM2.5 AQI & Speciation Mass	17020	Chico, CA	06	California	007	Butte	39.77919	-121.59135
06/21/2020	AirNow	060072002	3	6.5	ug/m3 LC	27	Paradise - Theater	1	100.0000	88502	Acceptable PM2.5 AQI & Speciation Mass	17020	Chico, CA	06	California	007	Butte	39.77919	-121.59135
06/22/2020	AirNow	060072002	3	6.4	ug/m3 LC	27	Paradise - Theater	1	100.0000	88502	Acceptable PM2.5 AQI & Speciation Mass	17020	Chico, CA	06	California	007	Butte	39.77919	-121.59135
06/23/2020	AirNow	060072002	3	8.3	ug/m3 LC	35	Paradise - Theater	1	100.0000	88502	Acceptable PM2.5 AQI & Speciation Mass	17020	Chico, CA	06	California	007	Butte	39.77919	-121.59135
06/24/2020	AirNow	060072002	3	9.2	ug/m3 LC	38	Paradise - Theater	1	100.0000	88502	Acceptable PM2.5 AQI & Speciation Mass	17020	Chico, CA	06	California	007	Butte	39.77919	-121.59135
06/25/2020	AirNow	060072002	3	7.3	ug/m3 LC	30	Paradise - Theater	1	100.0000	88502	Acceptable PM2.5 AQI & Speciation Mass	17020	Chico, CA	06	California	007	Butte	39.77919	-121.59135
06/26/2020	AirNow	060072002	3	9.7	ug/m3 LC	40	Paradise - Theater	1	100.0000	88502	Acceptable PM2.5 AQI & Speciation Mass	17020	Chico, CA	06	California	007	Butte	39.77919	-121.59135
06/27/2020	AirNow	060072002	3	7.5	ug/m3 LC	31	Paradise - Theater	1	100.0000	88502	Acceptable PM2.5 AQI & Speciation Mass	17020	Chico, CA	06	California	007	Butte	39.77919	-121.59135
06/28/2020	AirNow	060072002	3	5.7	ug/m3 LC	24	Paradise - Theater	1	100.0000	88502	Acceptable PM2.5 AQI & Speciation Mass	17020	Chico, CA	06	California	007	Butte	39.77919	-121.59135
06/29/2020	AirNow	060072002	3	0.1	ug/m3 LC	0	Paradise - Theater	1	100.0000	88502	Acceptable PM2.5 AQI & Speciation Mass	17020	Chico, CA	06	California	007	Butte	39.77919	-121.59135
06/30/2020	AirNow	060072002	3	2.8	ug/m3 LC	12	Paradise - Theater	1	100.0000	88502	Acceptable PM2.5 AQI & Speciation Mass	17020	Chico, CA	06	California	007	Butte	39.77919	-121.59135
07/01/2020	AirNow	060072002	3	4.4	ug/m3 LC	18	Paradise - Theater	1	100.0000	88502	Acceptable PM2.5 AQI & Speciation Mass	17020	Chico, CA	06	California	007	Butte	39.77919	-121.59135
07/02/2020	AirNow	060072002	3	6.3	ug/m3 LC	26	Paradise - Theater	1	100.0000	88502	Acceptable PM2.5 AQI & Speciation Mass	17020	Chico, CA	06	California	007	Butte	39.77919	-121.59135
07/03/2020	AirNow	060072002	3	6.5	ug/m3 LC	27	Paradise - Theater	1	100.0000	88502	Acceptable PM2.5 AQI & Speciation Mass	17020	Chico, CA	06	California	007	Butte	39.77919	-121.59135
07/04/2020	AirNow	060072002	3	6	ug/m3 LC	25	Paradise - Theater	1	100.0000	88502	Acceptable PM2.5 AQI & Speciation Mass	17020	Chico, CA	06	California	007	Butte	39.77919	-121.59135
07/05/2020	AirNow	060072002	3	5	ug/m3 LC	21	Paradise - Theater	1	100.0000	88502	Acceptable PM2.5 AQI & Speciation Mass	17020	Chico, CA	06	California	007	Butte	39.77919	-121.59135
07/06/2020	AirNow	060072002	3	6.2	ug/m3 LC	26	Paradise - Theater	1	100.0000	88502	Acceptable PM2.5 AQI & Speciation Mass	17020	Chico, CA	06	California	007	Butte	39.77919	-121.59135
07/07/2020	AirNow	060072002	3	5	ug/m3 LC	21	Paradise - Theater	1	100.0000	88502	Acceptable PM2.5 AQI & Speciation Mass	17020	Chico, CA	06	California	007	Butte	39.77919	-121.59135
07/08/2020	AirNow	060072002	3	5.4	ug/m3 LC	23	Paradise - Theater	1	100.0000	88502	Acceptable PM2.5 AQI & Speciation Mass	17020	Chico, CA	06	California	007	Butte	39.77919	-121.59135
07/09/2020	AirNow	060072002	3	5.5	ug/m3 LC	23	Paradise - Theater	1	100.0000	88502	Acceptable PM2.5 AQI & Speciation Mass	17020	Chico, CA	06	California	007	Butte	39.77919	-121.59135
07/10/2020	AirNow	060072002	3	4.5	ug/m3 LC	19	Paradise - Theater	1	100.0000	88502	Acceptable PM2.5 AQI & Speciation Mass	17020	Chico, CA	06	California	007	Butte	39.77919	-121.59135
07/11/2020	AirNow	060072002	3	4	ug/m3 LC	17	Paradise - Theater	1	100.0000	88502	Acceptable PM2.5 AQI & Speciation Mass	17020	Chico, CA	06	California	007	Butte	39.77919	-121.59135
07/12/2020	AirNow	060072002	3	3.5	ug/m3 LC	15	Paradise - Theater	1	100.0000	88502	Acceptable PM2.5 AQI & Speciation Mass	17020	Chico, CA	06	California	007	Butte	39.77919	-121.59135
07/13/2020	AirNow	060072002	3	5.3	ug/m3 LC	22	Paradise - Theater	1	100.0000	88502	Acceptable PM2.5 AQI & Speciation Mass	17020	Chico, CA	06	California	007	Butte	39.77919	-121.59135
01/01/2020	AirNow	060074001	3	27.5	ug/m3 LC	83	TRAFFIC, RURAL PAVED ROAD	1	100.0000	88502	Acceptable PM2.5 AQI & Speciation Mass	17020	Chico, CA	06	California	007	Butte	39.327563	-121.668811
01/02/2020	AirNow	060074001	3	17.4	ug/m3 LC	62	TRAFFIC, RURAL PAVED ROAD	1	100.0000	88502	Acceptable PM2.5 AQI & Speciation Mass	17020	Chico, CA	06	California	007	Butte	39.327563	-121.668811
01/03/2020	AirNow	060074001	3	21.9	ug/m3 LC	72	TRAFFIC, RURAL PAVED ROAD	1	100.0000	88502	Acceptable PM2.5 AQI & Speciation Mass	17020	Chico, CA	06	California	007	Butte	39.327563	-121.668811
01/04/2020	AirNow	060074001	3	17.8	ug/m3 LC	63	TRAFFIC, RURAL PAVED ROAD	1	100.0000	88502	Acceptable PM2.5 AQI & Speciation Mass	17020	Chico, CA	06	California	007	Butte	39.327563	-121.668811
01/05/2020	AirNow	060074001	3	13.1	ug/m3 LC	53	TRAFFIC, RURAL PAVED ROAD	1	100.0000	88502	Acceptable PM2.5 AQI & Speciation Mass	17020	Chico, CA	06	California	007	Butte	39.327563	-121.668811
01/06/2020	AirNow	060074001	3	10	ug/m3 LC	42	TRAFFIC, RURAL PAVED ROAD	1	100.0000	88502	Acceptable PM2.5 AQI & Speciation Mass	17020	Chico, CA	06	California	007	Butte	39.327563	-121.668811
01/07/2020	AirNow	060074001	3	21.8	ug/m3 LC	71	TRAFFIC, RURAL PAVED ROAD	1	100.0000	88502	Acceptable PM2.5 AQI & Speciation Mass	17020	Chico, CA	06	California	007	Butte	39.327563	-121.668811
01/08/2020	AirNow	060074001	3	18	ug/m3 LC	63	TRAFFIC, RURAL PAVED ROAD	1	100.0000	88502	Acceptable PM2.5 AQI & Speciation Mass	17020	Chico, CA	06	California	007	Butte	39.327563	-121.668811
01/09/2020	AirNow	060074001	3	8.8	ug/m3 LC	37	TRAFFIC, RURAL PAVED ROAD	1	100.0000	88502	Acceptable PM2.5 AQI & Speciation Mass	17020	Chico, CA	06	California	007	Butte	39.327563	-121.668811
01/10/2020	AirNow	060074001	3	9.8	ug/m3 LC	41	TRAFFIC, RURAL PAVED ROAD	1	100.0000	88502	Acceptable PM2.5 AQI & Speciation Mass	17020	Chico, CA	06	California	007	Butte	39.327563	-121.668811
01/11/2020	AirNow	060074001	3	9.9	ug/m3 LC	41	TRAFFIC, RURAL PAVED ROAD	1	100.0000	88502	Acceptable PM2.5 AQI & Speciation Mass	17020	Chico, CA	06	California	007	Butte	39.327563	-121.668811
01/12/2020	AirNow	060074001	3	12.9	ug/m3 LC	53	TRAFFIC, RURAL PAVED ROAD	1	100.0000	88502	Acceptable PM2.5 AQI & Speciation Mass	17020	Chico, CA	06	California	007	Butte	39.327563	-121.668811
01/13/2020	AirNow	060074001	3	5.7	ug/m3 LC	24	TRAFFIC, RURAL PAVED ROAD	1	100.0000	88502	Acceptable PM2.5 AQI & Speciation Mass	17020	Chico, CA	06	California	007	Butte	39.327563	-121.668811
01/14/2020	AirNow	060074001	3	6.9	ug/m3 LC	29	TRAFFIC, RURAL PAVED ROAD	1	100.0000	88502	Acceptable PM2.5 AQI & Speciation Mass	17020	Chico, CA	06	California	007	Butte	39.327563	-121.668811
01/15/2020	AirNow	060074001	3	11.4	ug/m3 LC	48	TRAFFIC, RURAL PAVED ROAD	1	100.0000	88502	Acceptable PM2.5 AQI & Speciation Mass	17020	Chico, CA	06	California	007	Butte	39.327563	-121.668811
01/16/2020	AirNow	060074001	3	7	ug/m3 LC	29	TRAFFIC, RURAL PAVED ROAD	1	100.0000	88502	Acceptable PM2.5 AQI & Speciation Mass	17020	Chico, CA	06	California	007	Butte	39.327563	-121.668811
01/17/2020	AirNow	060074001	3	6	ug/m3 LC	25	TRAFFIC, RURAL PAVED ROAD	1	100.0000	88502	Acceptable PM2.5 AQI & Speciation Mass	17020	Chico, CA	06	California	007	Butte	39.327563	-121.668811
01/18/2020	AirNow	060074001	3	10.1	ug/m3 LC	42	TRAFFIC, RURAL PAVED ROAD	1	100.0000	88502	Acceptable PM2.5 AQI & Speciation Mass	17020	Chico, CA	06	California	007	Butte	39.327563	-121.668811
01/19/2020	AirNow	060074001	3	17.4	ug/m3 LC	62	TRAFFIC, RURAL PAVED ROAD	1	100.0000	88502	Acceptable PM2.5 AQI & Speciation Mass	17020	Chico, CA	06	California	007	Butte	39.327563	-121.668811
01/20/2020	AirNow	060074001	3	21.4	ug/m3 LC	71	TRAFFIC, RURAL PAVED ROAD	1	100.0000	88502	Acceptable PM2.5 AQI & Speciation Mass	17020	Chico, CA	06	California	007	Butte	39.327563	-121.668811
01/21/2020	AirNow	060074001	3	10.2	ug/m3 LC	43	TRAFFIC, RURAL PAVED ROAD	1	100.0000	88502	Acceptable PM2.5 AQI & Speciation Mass	17020	Chico, CA	06	California	007	Butte	39.327563	-121.668811
01/22/2020	AirNow	060074001	3	6.1	ug/m3 LC	25	TRAFFIC, RURAL PAVED ROAD	1	100.0000	88502	Acceptable PM2.5 AQI & Speciation Mass	17020	Chico, CA	06	California	007	Butte	39.327563	-121.668811
01/23/2020	AirNow	060074001	3	10.9	ug/m3 LC	45	TRAFFIC, RURAL PAVED ROAD	1	100.0000	88502	Acceptable PM2.5 AQI & Speciation Mass	17020	Chico, CA	06	California	007	Butte	39.327563	-121.668811
01/24/2020	AirNow	060074001	3	14.2	ug/m3 LC	55	TRAFFIC, RURAL PAVED ROAD	1	100.0000	88502	Acceptable PM2.5 AQI & Speciation Mass	17020	Chico, CA	06	California	007	Butte	39.327563	-121.668811
01/25/2020	AirNow	060074001	3	19.5	ug/m3 LC	67	TRAFFIC, RURAL PAVED ROAD	1	100.0000	88502	Acceptable PM2.5 AQI & Speciation Mass	17020	Chico, CA	06	California	007	Butte	39.327563	-121.668811
01/26/2020	AirNow	060074001	3	8.2	ug/m3 LC	34	TRAFFIC, RURAL PAVED ROAD	1	100.0000	88502	Acceptable PM2.5 AQI & Speciation Mass	17020	Chico, CA	06	California	007	Butte	39.327563	-121.668811
01/27/2020	AirNow	060074001	3	8.3	ug/m3 LC	35	TRAFFIC, RURAL PAVED ROAD	1	100.0000	88502	Acceptable PM2.5 AQI & Speciation Mass	17020	Chico, CA	06	California	007	Butte	39.327563	-121.668811
01/28/2020	AirNow	060074001	3	9.8	ug/m3 LC	41	TRAFFIC, RURAL PAVED ROAD	1	100.0000	88502	Acceptable PM2.5 AQI & Speciation Mass	17020	Chico, CA	06	California	007	Butte	39.327563	-121.668811
01/29/2020	AirNow	060074001	3	9.7	ug/m3 LC	40	TRAFFIC, RURAL PAVED ROAD	1	100.0000	88502	Acceptable PM2.5 AQI & Speciation Mass	17020	Chico, CA	06	California	007	Butte	39.327563	-121.668811
01/30/2020	AirNow	060074001	3	12.2	ug/m3 LC	51	TRAFFIC, RURAL PAVED ROAD	1	100.0000	88502	Acceptable PM2.5 AQI & Speciation Mass	17020	Chico, CA	06	California	007	Butte	39.327563	-121.668811
01/31/2020	AirNow	060074001	3	21.1	ug/m3 LC	70	TRAFFIC, RURAL PAVED ROAD	1	100.0000	88502	Acceptable PM2.5 AQI & Speciation Mass	17020	Chico, CA	06	California	007	Butte	39.327563	-121.668811
02/01/2020	AirNow	060074001	3	26.9	ug/m3 LC	82	TRAFFIC, RURAL PAVED ROAD	1	100.0000	88502	Acceptable PM2.5 AQI & Speciation Mass	17020	Chico, CA	06	California	007	Butte	39.327563	-121.668811
02/02/2020	AirNow	060074001	3	9.2	ug/m3 LC	38	TRAFFIC, RURAL PAVED ROAD	1	100.0000	88502	Acceptable PM2.5 AQI & Speciation Mass	17020	Chico, CA	06	California	007	Butte	39.327563	-121.668811
02/03/2020	AirNow	060074001	3	5.3	ug/m3 LC	22	TRAFFIC, RURAL PAVED ROAD	1	100.0000	88502	Acceptable PM2.5 AQI & Speciation Mass	17020	Chico, CA	06	California	007	Butte	39.327563	-121.668811
02/04/2020	AirNow	060074001	3	6.5	ug/m3 LC	27	TRAFFIC, RURAL PAVED ROAD	1	100.0000	88502	Acceptable PM2.5 AQI & Speciation Mass	17020	Chico, CA	06	California	007	Butte	39.327563	-121.668811
02/05/2020	AirNow	060074001	3	12.1	ug/m3 LC	51	TRAFFIC, RURAL PAVED ROAD	1	100.0000	88502	Acceptable PM2.5 AQI & Speciation Mass	17020	Chico, CA	06	California	007	Butte	39.327563	-121.668811
02/06/2020	AirNow	060074001	3	21.5	ug/m3 LC	71	TRAFFIC, RURAL PAVED ROAD	1	100.0000	88502	Acceptable PM2.5 AQI & Speciation Mass	17020	Chico, CA	06	California	007	Butte	39.327563	-121.668811
02/07/2020	AirNow	060074001	3	24	ug/m3 LC	76	TRAFFIC, RURAL PAVED ROAD	1	100.0000	88502	Acceptable PM2.5 AQI & Speciation Mass	17020	Chico, CA	06	California	007	Butte	39.327563	-121.668811
02/08/2020	AirNow	060074001	3	14.1	ug/m3 LC	55	TRAFFIC, RURAL PAVED ROAD	1	100.0000	88502	Acceptable PM2.5 AQI & Speciation Mass	17020	Chico, CA	06	California	007	Butte	39.327563	-121.668811
02/09/2020	AirNow	060074001	3	4.3	ug/m3 LC	18	TRAFFIC, RURAL PAVED ROAD	1	100.0000	88502	Acceptable PM2.5 AQI & Speciation Mass	17020	Chico, CA	06	California	007	Butte	39.327563	-121.668811
02/10/2020	AirNow	060074001	3	3.7	ug/m3 LC	15	TRAFFIC, RURAL PAVED ROAD	1	100.0000	88502	Acceptable PM2.5 AQI & Speciation Mass	17020	Chico, CA	06	California	007	Butte	39.327563	-121.668811
02/11/2020	AirNow	060074001	3	6.2	ug/m3 LC	26	TRAFFIC, RURAL PAVED ROAD	1	100.0000	88502	Acceptable PM2.5 AQI & Speciation Mass	17020	Chico, CA	06	California	007	Butte	39.327563	-121.668811
02/12/2020	AirNow	060074001	3	17.7	ug/m3 LC	63	TRAFFIC, RURAL PAVED ROAD	1	100.0000	88502	Acceptable PM2.5 AQI & Speciation Mass	17020	Chico, CA	06	California	007	Butte	39.327563	-121.668811
02/13/2020	AirNow	060074001	3	22	ug/m3 LC	72	TRAFFIC, RURAL PAVED ROAD	1	100.0000	88502	Acceptable PM2.5 AQI & Speciation Mass	17020	Chico, CA	06	California	007	Butte	39.327563	-121.668811
02/14/2020	AirNow	060074001	3	22	ug/m3 LC	72	TRAFFIC, RURAL PAVED ROAD	1	100.0000	88502	Acceptable PM2.5 AQI & Speciation Mass	17020	Chico, CA	06	California	007	Butte	39.327563	-121.668811
02/15/2020	AirNow	060074001	3	29.3	ug/m3 LC	87	TRAFFIC, RURAL PAVED ROAD	1	100.0000	88502	Acceptable PM2.5 AQI & Speciation Mass	17020	Chico, CA	06	California	007	Butte	39.327563	-121.668811
02/16/2020	AirNow	060074001	3	15	ug/m3 LC	57	TRAFFIC, RURAL PAVED ROAD	1	100.0000	88502	Acceptable PM2.5 AQI & Speciation Mass	17020	Chico, CA	06	California	007	Butte	39.327563	-121.668811
02/17/2020	AirNow	060074001	3	6.1	ug/m3 LC	25	TRAFFIC, RURAL PAVED ROAD	1	100.0000	88502	Acceptable PM2.5 AQI & Speciation Mass	17020	Chico, CA	06	California	007	Butte	39.327563	-121.668811
02/18/2020	AirNow	060074001	3	10	ug/m3 LC	42	TRAFFIC, RURAL PAVED ROAD	1	100.0000	88502	Acceptable PM2.5 AQI & Speciation Mass	17020	Chico, CA	06	California	007	Butte	39.327563	-121.668811
02/19/2020	AirNow	060074001	3	15.6	ug/m3 LC	58	TRAFFIC, RURAL PAVED ROAD	1	100.0000	88502	Acceptable PM2.5 AQI & Speciation Mass	17020	Chico, CA	06	California	007	Butte	39.327563	-121.668811
02/20/2020	AirNow	060074001	3	16	ug/m3 LC	59	TRAFFIC, RURAL PAVED ROAD	1	100.0000	88502	Acceptable PM2.5 AQI & Speciation Mass	17020	Chico, CA	06	California	007	Butte	39.327563	-121.668811
02/21/2020	AirNow	060074001	3	14	ug/m3 LC	55	TRAFFIC, RURAL PAVED ROAD	1	100.0000	88502	Acceptable PM2.5 AQI & Speciation Mass	17020	Chico, CA	06	California	007	Butte	39.327563	-121.668811
02/22/2020	AirNow	060074001	3	13.2	ug/m3 LC	53	TRAFFIC, RURAL PAVED ROAD	1	100.0000	88502	Acceptable PM2.5 AQI & Speciation Mass	17020	Chico, CA	06	California	007	Butte	39.327563	-121.668811
02/23/2020	AirNow	060074001	3	12.4	ug/m3 LC	52	TRAFFIC, RURAL PAVED ROAD	1	100.0000	88502	Acceptable PM2.5 AQI & Speciation Mass	17020	Chico, CA	06	California	007	Butte	39.327563	-121.668811
02/24/2020	AirNow	060074001	3	9.1	ug/m3 LC	38	TRAFFIC, RURAL PAVED ROAD	1	100.0000	88502	Acceptable PM2.5 AQI & Speciation Mass	17020	Chico, CA	06	California	007	Butte	39.327563	-121.668811
02/25/2020	AirNow	060074001	3	4.2	ug/m3 LC	18	TRAFFIC, RURAL PAVED ROAD	1	100.0000	88502	Acceptable PM2.5 AQI & Speciation Mass	17020	Chico, CA	06	California	007	Butte	39.327563	-121.668811
02/26/2020	AirNow	060074001	3	3.8	ug/m3 LC	16	TRAFFIC, RURAL PAVED ROAD	1	100.0000	88502	Acceptable PM2.5 AQI & Speciation Mass	17020	Chico, CA	06	California	007	Butte	39.327563	-121.668811
02/27/2020	AirNow	060074001	3	5.9	ug/m3 LC	25	TRAFFIC, RURAL PAVED ROAD	1	100.0000	88502	Acceptable PM2.5 AQI & Speciation Mass	17020	Chico, CA	06	California	007	Butte	39.327563	-121.668811
03/07/2020	AirNow	060074001	3	2.3	ug/m3 LC	10	TRAFFIC, RURAL PAVED ROAD	1	100.0000	88502	Acceptable PM2.5 AQI & Speciation Mass	17020	Chico, CA	06	California	007	Butte	39.327563	-121.668811
03/08/2020	AirNow	060074001	3	3.7	ug/m3 LC	15	TRAFFIC, RURAL PAVED ROAD	1	100.0000	88502	Acceptable PM2.5 AQI & Speciation Mass	17020	Chico, CA	06	California	007	Butte	39.327563	-121.668811
03/09/2020	AirNow	060074001	3	5.4	ug/m3 LC	23	TRAFFIC, RURAL PAVED ROAD	1	100.0000	88502	Acceptable PM2.5 AQI & Speciation Mass	17020	Chico, CA	06	California	007	Butte	39.327563	-121.668811
03/10/2020	AirNow	060074001	3	5.8	ug/m3 LC	24	TRAFFIC, RURAL PAVED ROAD	1	100.0000	88502	Acceptable PM2.5 AQI & Speciation Mass	17020	Chico, CA	06	California	007	Butte	39.327563	-121.668811
03/11/2020	AirNow	060074001	3	6.7	ug/m3 LC	28	TRAFFIC, RURAL PAVED ROAD	1	100.0000	88502	Acceptable PM2.5 AQI & Speciation Mass	17020	Chico, CA	06	California	007	Butte	39.327563	-121.668811
03/12/2020	AirNow	060074001	3	5.4	ug/m3 LC	23	TRAFFIC, RURAL PAVED ROAD	1	100.0000	88502	Acceptable PM2.5 AQI & Speciation Mass	17020	Chico, CA	06	California	007	Butte	39.327563	-121.668811
03/13/2020	AirNow	060074001	3	9.1	ug/m3 LC	38	TRAFFIC, RURAL PAVED ROAD	1	100.0000	88502	Acceptable PM2.5 AQI & Speciation Mass	17020	Chico, CA	06	California	007	Butte	39.327563	-121.668811
03/14/2020	AirNow	060074001	3	2.7	ug/m3 LC	11	TRAFFIC, RURAL PAVED ROAD	1	100.0000	88502	Acceptable PM2.5 AQI & Speciation Mass	17020	Chico, CA	06	California	007	Butte	39.327563	-121.668811
03/15/2020	AirNow	060074001	3	1.7	ug/m3 LC	7	TRAFFIC, RURAL PAVED ROAD	1	100.0000	88502	Acceptable PM2.5 AQI & Speciation Mass	17020	Chico, CA	06	California	007	Butte	39.327563	-121.668811
03/16/2020	AirNow	060074001	3	2	ug/m3 LC	8	TRAFFIC, RURAL PAVED ROAD	1	100.0000	88502	Acceptable PM2.5 AQI & Speciation Mass	17020	Chico, CA	06	California	007	Butte	39.327563	-121.668811
03/17/2020	AirNow	060074001	3	2	ug/m3 LC	8	TRAFFIC, RURAL PAVED ROAD	1	100.0000	88502	Acceptable PM2.5 AQI & Speciation Mass	17020	Chico, CA	06	California	007	Butte	39.327563	-121.668811
03/18/2020	AirNow	060074001	3	2.4	ug/m3 LC	10	TRAFFIC, RURAL PAVED ROAD	1	100.0000	88502	Acceptable PM2.5 AQI & Speciation Mass	17020	Chico, CA	06	California	007	Butte	39.327563	-121.668811
03/19/2020	AirNow	060074001	3	3.4	ug/m3 LC	14	TRAFFIC, RURAL PAVED ROAD	1	100.0000	88502	Acceptable PM2.5 AQI & Speciation Mass	17020	Chico, CA	06	California	007	Butte	39.327563	-121.668811
03/20/2020	AirNow	060074001	3	4.9	ug/m3 LC	20	TRAFFIC, RURAL PAVED ROAD	1	100.0000	88502	Acceptable PM2.5 AQI & Speciation Mass	17020	Chico, CA	06	California	007	Butte	39.327563	-121.668811
03/21/2020	AirNow	060074001	3	7.6	ug/m3 LC	32	TRAFFIC, RURAL PAVED ROAD	1	100.0000	88502	Acceptable PM2.5 AQI & Speciation Mass	17020	Chico, CA	06	California	007	Butte	39.327563	-121.668811
03/22/2020	AirNow	060074001	3	6.8	ug/m3 LC	28	TRAFFIC, RURAL PAVED ROAD	1	100.0000	88502	Acceptable PM2.5 AQI & Speciation Mass	17020	Chico, CA	06	California	007	Butte	39.327563	-121.668811
03/23/2020	AirNow	060074001	3	5	ug/m3 LC	21	TRAFFIC, RURAL PAVED ROAD	1	100.0000	88502	Acceptable PM2.5 AQI & Speciation Mass	17020	Chico, CA	06	California	007	Butte	39.327563	-121.668811
03/24/2020	AirNow	060074001	3	2.8	ug/m3 LC	12	TRAFFIC, RURAL PAVED ROAD	1	100.0000	88502	Acceptable PM2.5 AQI & Speciation Mass	17020	Chico, CA	06	California	007	Butte	39.327563	-121.668811
03/25/2020	AirNow	060074001	3	3.9	ug/m3 LC	16	TRAFFIC, RURAL PAVED ROAD	1	100.0000	88502	Acceptable PM2.5 AQI & Speciation Mass	17020	Chico, CA	06	California	007	Butte	39.327563	-121.668811
03/26/2020	AirNow	060074001	3	5.8	ug/m3 LC	24	TRAFFIC, RURAL PAVED ROAD	1	100.0000	88502	Acceptable PM2.5 AQI & Speciation Mass	17020	Chico, CA	06	California	007	Butte	39.327563	-121.668811
03/27/2020	AirNow	060074001	3	6	ug/m3 LC	25	TRAFFIC, RURAL PAVED ROAD	1	100.0000	88502	Acceptable PM2.5 AQI & Speciation Mass	17020	Chico, CA	06	California	007	Butte	39.327563	-121.668811
03/28/2020	AirNow	060074001	3	8.3	ug/m3 LC	35	TRAFFIC, RURAL PAVED ROAD	1	100.0000	88502	Acceptable PM2.5 AQI & Speciation Mass	17020	Chico, CA	06	California	007	Butte	39.327563	-121.668811
03/29/2020	AirNow	060074001	3	4.6	ug/m3 LC	19	TRAFFIC, RURAL PAVED ROAD	1	100.0000	88502	Acceptable PM2.5 AQI & Speciation Mass	17020	Chico, CA	06	California	007	Butte	39.327563	-121.668811
03/30/2020	AirNow	060074001	3	1.5	ug/m3 LC	6	TRAFFIC, RURAL PAVED ROAD	1	100.0000	88502	Acceptable PM2.5 AQI & Speciation Mass	17020	Chico, CA	06	California	007	Butte	39.327563	-121.668811
03/31/2020	AirNow	060074001	3	2.2	ug/m3 LC	9	TRAFFIC, RURAL PAVED ROAD	1	100.0000	88502	Acceptable PM2.5 AQI & Speciation Mass	17020	Chico, CA	06	California	007	Butte	39.327563	-121.668811
04/01/2020	AirNow	060074001	3	0.8	ug/m3 LC	3	TRAFFIC, RURAL PAVED ROAD	1	100.0000	88502	Acceptable PM2.5 AQI & Speciation Mass	17020	Chico, CA	06	California	007	Butte	39.327563	-121.668811
04/02/2020	AirNow	060074001	3	6	ug/m3 LC	25	TRAFFIC, RURAL PAVED ROAD	1	100.0000	88502	Acceptable PM2.5 AQI & Speciation Mass	17020	Chico, CA	06	California	007	Butte	39.327563	-121.668811
04/03/2020	AirNow	060074001	3	6.3	ug/m3 LC	26	TRAFFIC, RURAL PAVED ROAD	1	100.0000	88502	Acceptable PM2.5 AQI & Speciation Mass	17020	Chico, CA	06	California	007	Butte	39.327563	-121.668811
04/04/2020	AirNow	060074001	3	3.3	ug/m3 LC	14	TRAFFIC, RURAL PAVED ROAD	1	100.0000	88502	Acceptable PM2.5 AQI & Speciation Mass	17020	Chico, CA	06	California	007	Butte	39.327563	-121.668811
04/05/2020	AirNow	060074001	3	1.7	ug/m3 LC	7	TRAFFIC, RURAL PAVED ROAD	1	100.0000	88502	Acceptable PM2.5 AQI & Speciation Mass	17020	Chico, CA	06	California	007	Butte	39.327563	-121.668811
04/06/2020	AirNow	060074001	3	3.1	ug/m3 LC	13	TRAFFIC, RURAL PAVED ROAD	1	100.0000	88502	Acceptable PM2.5 AQI & Speciation Mass	17020	Chico, CA	06	California	007	Butte	39.327563	-121.668811
04/07/2020	AirNow	060074001	3	3.5	ug/m3 LC	15	TRAFFIC, RURAL PAVED ROAD	1	100.0000	88502	Acceptable PM2.5 AQI & Speciation Mass	17020	Chico, CA	06	California	007	Butte	39.327563	-121.668811
04/08/2020	AirNow	060074001	3	5.6	ug/m3 LC	23	TRAFFIC, RURAL PAVED ROAD	1	100.0000	88502	Acceptable PM2.5 AQI & Speciation Mass	17020	Chico, CA	06	California	007	Butte	39.327563	-121.668811
04/09/2020	AirNow	060074001	3	2.6	ug/m3 LC	11	TRAFFIC, RURAL PAVED ROAD	1	100.0000	88502	Acceptable PM2.5 AQI & Speciation Mass	17020	Chico, CA	06	California	007	Butte	39.327563	-121.668811
04/10/2020	AirNow	060074001	3	4.7	ug/m3 LC	20	TRAFFIC, RURAL PAVED ROAD	1	100.0000	88502	Acceptable PM2.5 AQI & Speciation Mass	17020	Chico, CA	06	California	007	Butte	39.327563	-121.668811
04/11/2020	AirNow	060074001	3	7	ug/m3 LC	29	TRAFFIC, RURAL PAVED ROAD	1	100.0000	88502	Acceptable PM2.5 AQI & Speciation Mass	17020	Chico, CA	06	California	007	Butte	39.327563	-121.668811
04/12/2020	AirNow	060074001	3	5.5	ug/m3 LC	23	TRAFFIC, RURAL PAVED ROAD	1	100.0000	88502	Acceptable PM2.5 AQI & Speciation Mass	17020	Chico, CA	06	California	007	Butte	39.327563	-121.668811
04/13/2020	AirNow	060074001	3	6	ug/m3 LC	25	TRAFFIC, RURAL PAVED ROAD	1	100.0000	88502	Acceptable PM2.5 AQI & Speciation Mass	17020	Chico, CA	06	California	007	Butte	39.327563	-121.668811
04/14/2020	AirNow	060074001	3	3.9	ug/m3 LC	16	TRAFFIC, RURAL PAVED ROAD	1	100.0000	88502	Acceptable PM2.5 AQI & Speciation Mass	17020	Chico, CA	06	California	007	Butte	39.327563	-121.668811
04/15/2020	AirNow	060074001	3	6.5	ug/m3 LC	27	TRAFFIC, RURAL PAVED ROAD	1	100.0000	88502	Acceptable PM2.5 AQI & Speciation Mass	17020	Chico, CA	06	California	007	Butte	39.327563	-121.668811
04/16/2020	AirNow	060074001	3	5.3	ug/m3 LC	22	TRAFFIC, RURAL PAVED ROAD	1	100.0000	88502	Acceptable PM2.5 AQI & Speciation Mass	17020	Chico, CA	06	California	007	Butte	39.327563	-121.668811
04/17/2020	AirNow	060074001	3	5.8	ug/m3 LC	24	TRAFFIC, RURAL PAVED ROAD	1	100.0000	88502	Acceptable PM2.5 AQI & Speciation Mass	17020	Chico, CA	06	California	007	Butte	39.327563	-121.668811
04/18/2020	AirNow	060074001	3	5.7	ug/m3 LC	24	TRAFFIC, RURAL PAVED ROAD	1	100.0000	88502	Acceptable PM2.5 AQI & Speciation Mass	17020	Chico, CA	06	California	007	Butte	39.327563	-121.668811
04/19/2020	AirNow	060074001	3	5.3	ug/m3 LC	22	TRAFFIC, RURAL PAVED ROAD	1	100.0000	88502	Acceptable PM2.5 AQI & Speciation Mass	17020	Chico, CA	06	California	007	Butte	39.327563	-121.668811
04/20/2020	AirNow	060074001	3	8.7	ug/m3 LC	36	TRAFFIC, RURAL PAVED ROAD	1	100.0000	88502	Acceptable PM2.5 AQI & Speciation Mass	17020	Chico, CA	06	California	007	Butte	39.327563	-121.668811
04/21/2020	AirNow	060074001	3	6.5	ug/m3 LC	27	TRAFFIC, RURAL PAVED ROAD	1	100.0000	88502	Acceptable PM2.5 AQI & Speciation Mass	17020	Chico, CA	06	California	007	Butte	39.327563	-121.668811
04/23/2020	AirNow	060074001	3	2.5	ug/m3 LC	10	TRAFFIC, RURAL PAVED ROAD	1	100.0000	88502	Acceptable PM2.5 AQI & Speciation Mass	17020	Chico, CA	06	California	007	Butte	39.327563	-121.668811
04/24/2020	AirNow	060074001	3	4	ug/m3 LC	17	TRAFFIC, RURAL PAVED ROAD	1	100.0000	88502	Acceptable PM2.5 AQI & Speciation Mass	17020	Chico, CA	06	California	007	Butte	39.327563	-121.668811
04/25/2020	AirNow	060074001	3	4.7	ug/m3 LC	20	TRAFFIC, RURAL PAVED ROAD	1	100.0000	88502	Acceptable PM2.5 AQI & Speciation Mass	17020	Chico, CA	06	California	007	Butte	39.327563	-121.668811
04/26/2020	AirNow	060074001	3	6	ug/m3 LC	25	TRAFFIC, RURAL PAVED ROAD	1	100.0000	88502	Acceptable PM2.5 AQI & Speciation Mass	17020	Chico, CA	06	California	007	Butte	39.327563	-121.668811
04/27/2020	AirNow	060074001	3	5.5	ug/m3 LC	23	TRAFFIC, RURAL PAVED ROAD	1	100.0000	88502	Acceptable PM2.5 AQI & Speciation Mass	17020	Chico, CA	06	California	007	Butte	39.327563	-121.668811
04/28/2020	AirNow	060074001	3	4.2	ug/m3 LC	18	TRAFFIC, RURAL PAVED ROAD	1	100.0000	88502	Acceptable PM2.5 AQI & Speciation Mass	17020	Chico, CA	06	California	007	Butte	39.327563	-121.668811
04/29/2020	AirNow	060074001	3	6.8	ug/m3 LC	28	TRAFFIC, RURAL PAVED ROAD	1	100.0000	88502	Acceptable PM2.5 AQI & Speciation Mass	17020	Chico, CA	06	California	007	Butte	39.327563	-121.668811
04/30/2020	AirNow	060074001	3	5.1	ug/m3 LC	21	TRAFFIC, RURAL PAVED ROAD	1	100.0000	88502	Acceptable PM2.5 AQI & Speciation Mass	17020	Chico, CA	06	California	007	Butte	39.327563	-121.668811
05/01/2020	AirNow	060074001	3	8.6	ug/m3 LC	36	TRAFFIC, RURAL PAVED ROAD	1	100.0000	88502	Acceptable PM2.5 AQI & Speciation Mass	17020	Chico, CA	06	California	007	Butte	39.327563	-121.668811
05/02/2020	AirNow	060074001	3	3.5	ug/m3 LC	15	TRAFFIC, RURAL PAVED ROAD	1	100.0000	88502	Acceptable PM2.5 AQI & Speciation Mass	17020	Chico, CA	06	California	007	Butte	39.327563	-121.668811
05/03/2020	AirNow	060074001	3	3.4	ug/m3 LC	14	TRAFFIC, RURAL PAVED ROAD	1	100.0000	88502	Acceptable PM2.5 AQI & Speciation Mass	17020	Chico, CA	06	California	007	Butte	39.327563	-121.668811
05/04/2020	AirNow	060074001	3	7.4	ug/m3 LC	31	TRAFFIC, RURAL PAVED ROAD	1	100.0000	88502	Acceptable PM2.5 AQI & Speciation Mass	17020	Chico, CA	06	California	007	Butte	39.327563	-121.668811
05/05/2020	AirNow	060074001	3	6.5	ug/m3 LC	27	TRAFFIC, RURAL PAVED ROAD	1	100.0000	88502	Acceptable PM2.5 AQI & Speciation Mass	17020	Chico, CA	06	California	007	Butte	39.327563	-121.668811
05/06/2020	AirNow	060074001	3	7.4	ug/m3 LC	31	TRAFFIC, RURAL PAVED ROAD	1	100.0000	88502	Acceptable PM2.5 AQI & Speciation Mass	17020	Chico, CA	06	California	007	Butte	39.327563	-121.668811
05/07/2020	AirNow	060074001	3	3.9	ug/m3 LC	16	TRAFFIC, RURAL PAVED ROAD	1	100.0000	88502	Acceptable PM2.5 AQI & Speciation Mass	17020	Chico, CA	06	California	007	Butte	39.327563	-121.668811
05/08/2020	AirNow	060074001	3	7.2	ug/m3 LC	30	TRAFFIC, RURAL PAVED ROAD	1	100.0000	88502	Acceptable PM2.5 AQI & Speciation Mass	17020	Chico, CA	06	California	007	Butte	39.327563	-121.668811
05/09/2020	AirNow	060074001	3	8.6	ug/m3 LC	36	TRAFFIC, RURAL PAVED ROAD	1	100.0000	88502	Acceptable PM2.5 AQI & Speciation Mass	17020	Chico, CA	06	California	007	Butte	39.327563	-121.668811
05/10/2020	AirNow	060074001	3	8.9	ug/m3 LC	37	TRAFFIC, RURAL PAVED ROAD	1	100.0000	88502	Acceptable PM2.5 AQI & Speciation Mass	17020	Chico, CA	06	California	007	Butte	39.327563	-121.668811
05/11/2020	AirNow	060074001	3	5.2	ug/m3 LC	22	TRAFFIC, RURAL PAVED ROAD	1	100.0000	88502	Acceptable PM2.5 AQI & Speciation Mass	17020	Chico, CA	06	California	007	Butte	39.327563	-121.668811
05/12/2020	AirNow	060074001	3	2.2	ug/m3 LC	9	TRAFFIC, RURAL PAVED ROAD	1	100.0000	88502	Acceptable PM2.5 AQI & Speciation Mass	17020	Chico, CA	06	California	007	Butte	39.327563	-121.668811
05/13/2020	AirNow	060074001	3	4	ug/m3 LC	17	TRAFFIC, RURAL PAVED ROAD	1	100.0000	88502	Acceptable PM2.5 AQI & Speciation Mass	17020	Chico, CA	06	California	007	Butte	39.327563	-121.668811
05/14/2020	AirNow	060074001	3	3.8	ug/m3 LC	16	TRAFFIC, RURAL PAVED ROAD	1	100.0000	88502	Acceptable PM2.5 AQI & Speciation Mass	17020	Chico, CA	06	California	007	Butte	39.327563	-121.668811
05/15/2020	AirNow	060074001	3	3.3	ug/m3 LC	14	TRAFFIC, RURAL PAVED ROAD	1	100.0000	88502	Acceptable PM2.5 AQI & Speciation Mass	17020	Chico, CA	06	California	007	Butte	39.327563	-121.668811
05/16/2020	AirNow	060074001	3	3.8	ug/m3 LC	16	TRAFFIC, RURAL PAVED ROAD	1	100.0000	88502	Acceptable PM2.5 AQI & Speciation Mass	17020	Chico, CA	06	California	007	Butte	39.327563	-121.668811
05/17/2020	AirNow	060074001	3	3.4	ug/m3 LC	14	TRAFFIC, RURAL PAVED ROAD	1	100.0000	88502	Acceptable PM2.5 AQI & Speciation Mass	17020	Chico, CA	06	California	007	Butte	39.327563	-121.668811
05/18/2020	AirNow	060074001	3	2.5	ug/m3 LC	10	TRAFFIC, RURAL PAVED ROAD	1	100.0000	88502	Acceptable PM2.5 AQI & Speciation Mass	17020	Chico, CA	06	California	007	Butte	39.327563	-121.668811
05/19/2020	AirNow	060074001	3	2	ug/m3 LC	8	TRAFFIC, RURAL PAVED ROAD	1	100.0000	88502	Acceptable PM2.5 AQI & Speciation Mass	17020	Chico, CA	06	California	007	Butte	39.327563	-121.668811
05/20/2020	AirNow	060074001	3	5.7	ug/m3 LC	24	TRAFFIC, RURAL PAVED ROAD	1	100.0000	88502	Acceptable PM2.5 AQI & Speciation Mass	17020	Chico, CA	06	California	007	Butte	39.327563	-121.668811
05/21/2020	AirNow	060074001	3	3.7	ug/m3 LC	15	TRAFFIC, RURAL PAVED ROAD	1	100.0000	88502	Acceptable PM2.5 AQI & Speciation Mass	17020	Chico, CA	06	California	007	Butte	39.327563	-121.668811
05/22/2020	AirNow	060074001	3	3.2	ug/m3 LC	13	TRAFFIC, RURAL PAVED ROAD	1	100.0000	88502	Acceptable PM2.5 AQI & Speciation Mass	17020	Chico, CA	06	California	007	Butte	39.327563	-121.668811
05/23/2020	AirNow	060074001	3	2	ug/m3 LC	8	TRAFFIC, RURAL PAVED ROAD	1	100.0000	88502	Acceptable PM2.5 AQI & Speciation Mass	17020	Chico, CA	06	California	007	Butte	39.327563	-121.668811
05/24/2020	AirNow	060074001	3	5	ug/m3 LC	21	TRAFFIC, RURAL PAVED ROAD	1	100.0000	88502	Acceptable PM2.5 AQI & Speciation Mass	17020	Chico, CA	06	California	007	Butte	39.327563	-121.668811
05/25/2020	AirNow	060074001	3	5.2	ug/m3 LC	22	TRAFFIC, RURAL PAVED ROAD	1	100.0000	88502	Acceptable PM2.5 AQI & Speciation Mass	17020	Chico, CA	06	California	007	Butte	39.327563	-121.668811
05/26/2020	AirNow	060074001	3	4.9	ug/m3 LC	20	TRAFFIC, RURAL PAVED ROAD	1	100.0000	88502	Acceptable PM2.5 AQI & Speciation Mass	17020	Chico, CA	06	California	007	Butte	39.327563	-121.668811
05/27/2020	AirNow	060074001	3	7.4	ug/m3 LC	31	TRAFFIC, RURAL PAVED ROAD	1	100.0000	88502	Acceptable PM2.5 AQI & Speciation Mass	17020	Chico, CA	06	California	007	Butte	39.327563	-121.668811
05/28/2020	AirNow	060074001	3	5	ug/m3 LC	21	TRAFFIC, RURAL PAVED ROAD	1	100.0000	88502	Acceptable PM2.5 AQI & Speciation Mass	17020	Chico, CA	06	California	007	Butte	39.327563	-121.668811
05/29/2020	AirNow	060074001	3	5.2	ug/m3 LC	22	TRAFFIC, RURAL PAVED ROAD	1	100.0000	88502	Acceptable PM2.5 AQI & Speciation Mass	17020	Chico, CA	06	California	007	Butte	39.327563	-121.668811
05/30/2020	AirNow	060074001	3	3.9	ug/m3 LC	16	TRAFFIC, RURAL PAVED ROAD	1	100.0000	88502	Acceptable PM2.5 AQI & Speciation Mass	17020	Chico, CA	06	California	007	Butte	39.327563	-121.668811
05/31/2020	AirNow	060074001	3	4.1	ug/m3 LC	17	TRAFFIC, RURAL PAVED ROAD	1	100.0000	88502	Acceptable PM2.5 AQI & Speciation Mass	17020	Chico, CA	06	California	007	Butte	39.327563	-121.668811
06/01/2020	AirNow	060074001	3	4	ug/m3 LC	17	TRAFFIC, RURAL PAVED ROAD	1	100.0000	88502	Acceptable PM2.5 AQI & Speciation Mass	17020	Chico, CA	06	California	007	Butte	39.327563	-121.668811
06/02/2020	AirNow	060074001	3	3.7	ug/m3 LC	15	TRAFFIC, RURAL PAVED ROAD	1	100.0000	88502	Acceptable PM2.5 AQI & Speciation Mass	17020	Chico, CA	06	California	007	Butte	39.327563	-121.668811
06/03/2020	AirNow	060074001	3	4	ug/m3 LC	17	TRAFFIC, RURAL PAVED ROAD	1	100.0000	88502	Acceptable PM2.5 AQI & Speciation Mass	17020	Chico, CA	06	California	007	Butte	39.327563	-121.668811
06/04/2020	AirNow	060074001	3	7.4	ug/m3 LC	31	TRAFFIC, RURAL PAVED ROAD	1	100.0000	88502	Acceptable PM2.5 AQI & Speciation Mass	17020	Chico, CA	06	California	007	Butte	39.327563	-121.668811
06/05/2020	AirNow	060074001	3	9.2	ug/m3 LC	38	TRAFFIC, RURAL PAVED ROAD	1	100.0000	88502	Acceptable PM2.5 AQI & Speciation Mass	17020	Chico, CA	06	California	007	Butte	39.327563	-121.668811
06/06/2020	AirNow	060074001	3	3.8	ug/m3 LC	16	TRAFFIC, RURAL PAVED ROAD	1	100.0000	88502	Acceptable PM2.5 AQI & Speciation Mass	17020	Chico, CA	06	California	007	Butte	39.327563	-121.668811
06/07/2020	AirNow	060074001	3	1.3	ug/m3 LC	5	TRAFFIC, RURAL PAVED ROAD	1	100.0000	88502	Acceptable PM2.5 AQI & Speciation Mass	17020	Chico, CA	06	California	007	Butte	39.327563	-121.668811
06/08/2020	AirNow	060074001	3	1.4	ug/m3 LC	6	TRAFFIC, RURAL PAVED ROAD	1	100.0000	88502	Acceptable PM2.5 AQI & Speciation Mass	17020	Chico, CA	06	California	007	Butte	39.327563	-121.668811
06/09/2020	AirNow	060074001	3	4	ug/m3 LC	17	TRAFFIC, RURAL PAVED ROAD	1	100.0000	88502	Acceptable PM2.5 AQI & Speciation Mass	17020	Chico, CA	06	California	007	Butte	39.327563	-121.668811
06/10/2020	AirNow	060074001	3	3.1	ug/m3 LC	13	TRAFFIC, RURAL PAVED ROAD	1	100.0000	88502	Acceptable PM2.5 AQI & Speciation Mass	17020	Chico, CA	06	California	007	Butte	39.327563	-121.668811
06/11/2020	AirNow	060074001	3	6	ug/m3 LC	25	TRAFFIC, RURAL PAVED ROAD	1	100.0000	88502	Acceptable PM2.5 AQI & Speciation Mass	17020	Chico, CA	06	California	007	Butte	39.327563	-121.668811
06/12/2020	AirNow	060074001	3	3.5	ug/m3 LC	15	TRAFFIC, RURAL PAVED ROAD	1	100.0000	88502	Acceptable PM2.5 AQI & Speciation Mass	17020	Chico, CA	06	California	007	Butte	39.327563	-121.668811
06/13/2020	AirNow	060074001	3	4	ug/m3 LC	17	TRAFFIC, RURAL PAVED ROAD	1	100.0000	88502	Acceptable PM2.5 AQI & Speciation Mass	17020	Chico, CA	06	California	007	Butte	39.327563	-121.668811
06/14/2020	AirNow	060074001	3	4.5	ug/m3 LC	19	TRAFFIC, RURAL PAVED ROAD	1	100.0000	88502	Acceptable PM2.5 AQI & Speciation Mass	17020	Chico, CA	06	California	007	Butte	39.327563	-121.668811
06/15/2020	AirNow	060074001	3	3.3	ug/m3 LC	14	TRAFFIC, RURAL PAVED ROAD	1	100.0000	88502	Acceptable PM2.5 AQI & Speciation Mass	17020	Chico, CA	06	California	007	Butte	39.327563	-121.668811
06/16/2020	AirNow	060074001	3	2.5	ug/m3 LC	10	TRAFFIC, RURAL PAVED ROAD	1	100.0000	88502	Acceptable PM2.5 AQI & Speciation Mass	17020	Chico, CA	06	California	007	Butte	39.327563	-121.668811
06/17/2020	AirNow	060074001	3	1.2	ug/m3 LC	5	TRAFFIC, RURAL PAVED ROAD	1	100.0000	88502	Acceptable PM2.5 AQI & Speciation Mass	17020	Chico, CA	06	California	007	Butte	39.327563	-121.668811
06/18/2020	AirNow	060074001	3	2.1	ug/m3 LC	9	TRAFFIC, RURAL PAVED ROAD	1	100.0000	88502	Acceptable PM2.5 AQI & Speciation Mass	17020	Chico, CA	06	California	007	Butte	39.327563	-121.668811
06/19/2020	AirNow	060074001	3	5.2	ug/m3 LC	22	TRAFFIC, RURAL PAVED ROAD	1	100.0000	88502	Acceptable PM2.5 AQI & Speciation Mass	17020	Chico, CA	06	California	007	Butte	39.327563	-121.668811
06/20/2020	AirNow	060074001	3	8.1	ug/m3 LC	34	TRAFFIC, RURAL PAVED ROAD	1	100.0000	88502	Acceptable PM2.5 AQI & Speciation Mass	17020	Chico, CA	06	California	007	Butte	39.327563	-121.668811
06/21/2020	AirNow	060074001	3	4.8	ug/m3 LC	20	TRAFFIC, RURAL PAVED ROAD	1	100.0000	88502	Acceptable PM2.5 AQI & Speciation Mass	17020	Chico, CA	06	California	007	Butte	39.327563	-121.668811
06/22/2020	AirNow	060074001	3	8.3	ug/m3 LC	35	TRAFFIC, RURAL PAVED ROAD	1	100.0000	88502	Acceptable PM2.5 AQI & Speciation Mass	17020	Chico, CA	06	California	007	Butte	39.327563	-121.668811
06/23/2020	AirNow	060074001	3	7.7	ug/m3 LC	32	TRAFFIC, RURAL PAVED ROAD	1	100.0000	88502	Acceptable PM2.5 AQI & Speciation Mass	17020	Chico, CA	06	California	007	Butte	39.327563	-121.668811
06/24/2020	AirNow	060074001	3	7.4	ug/m3 LC	31	TRAFFIC, RURAL PAVED ROAD	1	100.0000	88502	Acceptable PM2.5 AQI & Speciation Mass	17020	Chico, CA	06	California	007	Butte	39.327563	-121.668811
06/25/2020	AirNow	060074001	3	9.1	ug/m3 LC	38	TRAFFIC, RURAL PAVED ROAD	1	100.0000	88502	Acceptable PM2.5 AQI & Speciation Mass	17020	Chico, CA	06	California	007	Butte	39.327563	-121.668811
06/26/2020	AirNow	060074001	3	8.5	ug/m3 LC	35	TRAFFIC, RURAL PAVED ROAD	1	100.0000	88502	Acceptable PM2.5 AQI & Speciation Mass	17020	Chico, CA	06	California	007	Butte	39.327563	-121.668811
06/27/2020	AirNow	060074001	3	7.6	ug/m3 LC	32	TRAFFIC, RURAL PAVED ROAD	1	100.0000	88502	Acceptable PM2.5 AQI & Speciation Mass	17020	Chico, CA	06	California	007	Butte	39.327563	-121.668811
06/28/2020	AirNow	060074001	3	7.7	ug/m3 LC	32	TRAFFIC, RURAL PAVED ROAD	1	100.0000	88502	Acceptable PM2.5 AQI & Speciation Mass	17020	Chico, CA	06	California	007	Butte	39.327563	-121.668811
06/29/2020	AirNow	060074001	3	3.8	ug/m3 LC	16	TRAFFIC, RURAL PAVED ROAD	1	100.0000	88502	Acceptable PM2.5 AQI & Speciation Mass	17020	Chico, CA	06	California	007	Butte	39.327563	-121.668811
06/30/2020	AirNow	060074001	3	5.6	ug/m3 LC	23	TRAFFIC, RURAL PAVED ROAD	1	100.0000	88502	Acceptable PM2.5 AQI & Speciation Mass	17020	Chico, CA	06	California	007	Butte	39.327563	-121.668811
07/01/2020	AirNow	060074001	3	7.6	ug/m3 LC	32	TRAFFIC, RURAL PAVED ROAD	1	100.0000	88502	Acceptable PM2.5 AQI & Speciation Mass	17020	Chico, CA	06	California	007	Butte	39.327563	-121.668811
07/02/2020	AirNow	060074001	3	9.5	ug/m3 LC	40	TRAFFIC, RURAL PAVED ROAD	1	100.0000	88502	Acceptable PM2.5 AQI & Speciation Mass	17020	Chico, CA	06	California	007	Butte	39.327563	-121.668811
07/03/2020	AirNow	060074001	3	8.4	ug/m3 LC	35	TRAFFIC, RURAL PAVED ROAD	1	100.0000	88502	Acceptable PM2.5 AQI & Speciation Mass	17020	Chico, CA	06	California	007	Butte	39.327563	-121.668811
07/04/2020	AirNow	060074001	3	9.7	ug/m3 LC	40	TRAFFIC, RURAL PAVED ROAD	1	100.0000	88502	Acceptable PM2.5 AQI & Speciation Mass	17020	Chico, CA	06	California	007	Butte	39.327563	-121.668811
07/05/2020	AirNow	060074001	3	12.1	ug/m3 LC	51	TRAFFIC, RURAL PAVED ROAD	1	100.0000	88502	Acceptable PM2.5 AQI & Speciation Mass	17020	Chico, CA	06	California	007	Butte	39.327563	-121.668811
07/06/2020	AirNow	060074001	3	10.4	ug/m3 LC	43	TRAFFIC, RURAL PAVED ROAD	1	100.0000	88502	Acceptable PM2.5 AQI & Speciation Mass	17020	Chico, CA	06	California	007	Butte	39.327563	-121.668811
07/07/2020	AirNow	060074001	3	7.8	ug/m3 LC	33	TRAFFIC, RURAL PAVED ROAD	1	100.0000	88502	Acceptable PM2.5 AQI & Speciation Mass	17020	Chico, CA	06	California	007	Butte	39.327563	-121.668811
07/08/2020	AirNow	060074001	3	7.3	ug/m3 LC	30	TRAFFIC, RURAL PAVED ROAD	1	100.0000	88502	Acceptable PM2.5 AQI & Speciation Mass	17020	Chico, CA	06	California	007	Butte	39.327563	-121.668811
07/09/2020	AirNow	060074001	3	7.3	ug/m3 LC	30	TRAFFIC, RURAL PAVED ROAD	1	100.0000	88502	Acceptable PM2.5 AQI & Speciation Mass	17020	Chico, CA	06	California	007	Butte	39.327563	-121.668811
07/10/2020	AirNow	060074001	3	6.9	ug/m3 LC	29	TRAFFIC, RURAL PAVED ROAD	1	100.0000	88502	Acceptable PM2.5 AQI & Speciation Mass	17020	Chico, CA	06	California	007	Butte	39.327563	-121.668811
07/11/2020	AirNow	060074001	3	5.4	ug/m3 LC	23	TRAFFIC, RURAL PAVED ROAD	1	100.0000	88502	Acceptable PM2.5 AQI & Speciation Mass	17020	Chico, CA	06	California	007	Butte	39.327563	-121.668811
07/12/2020	AirNow	060074001	3	5	ug/m3 LC	21	TRAFFIC, RURAL PAVED ROAD	1	100.0000	88502	Acceptable PM2.5 AQI & Speciation Mass	17020	Chico, CA	06	California	007	Butte	39.327563	-121.668811
07/13/2020	AirNow	060074001	3	8.6	ug/m3 LC	36	TRAFFIC, RURAL PAVED ROAD	1	100.0000	88502	Acceptable PM2.5 AQI & Speciation Mass	17020	Chico, CA	06	California	007	Butte	39.327563	-121.668811
01/01/2020	AirNow	060090001	3	17.8	ug/m3 LC	63	San Andreas-Gold Strike Road	1	100.0000	88101	PM2.5 - Local Conditions			06	California	009	Calaveras	38.20185	-120.680277
01/02/2020	AirNow	060090001	3	14.2	ug/m3 LC	55	San Andreas-Gold Strike Road	1	100.0000	88101	PM2.5 - Local Conditions			06	California	009	Calaveras	38.20185	-120.680277
01/03/2020	AirNow	060090001	3	13.2	ug/m3 LC	53	San Andreas-Gold Strike Road	1	100.0000	88101	PM2.5 - Local Conditions			06	California	009	Calaveras	38.20185	-120.680277
01/04/2020	AirNow	060090001	3	12	ug/m3 LC	50	San Andreas-Gold Strike Road	1	100.0000	88101	PM2.5 - Local Conditions			06	California	009	Calaveras	38.20185	-120.680277
01/05/2020	AirNow	060090001	3	14.5	ug/m3 LC	56	San Andreas-Gold Strike Road	1	100.0000	88101	PM2.5 - Local Conditions			06	California	009	Calaveras	38.20185	-120.680277
01/06/2020	AirNow	060090001	3	11.2	ug/m3 LC	47	San Andreas-Gold Strike Road	1	100.0000	88101	PM2.5 - Local Conditions			06	California	009	Calaveras	38.20185	-120.680277
01/07/2020	AirNow	060090001	3	13.6	ug/m3 LC	54	San Andreas-Gold Strike Road	1	100.0000	88101	PM2.5 - Local Conditions			06	California	009	Calaveras	38.20185	-120.680277
01/08/2020	AirNow	060090001	3	15	ug/m3 LC	57	San Andreas-Gold Strike Road	1	100.0000	88101	PM2.5 - Local Conditions			06	California	009	Calaveras	38.20185	-120.680277
01/09/2020	AirNow	060090001	3	7	ug/m3 LC	29	San Andreas-Gold Strike Road	1	100.0000	88101	PM2.5 - Local Conditions			06	California	009	Calaveras	38.20185	-120.680277
01/10/2020	AirNow	060090001	3	8.1	ug/m3 LC	34	San Andreas-Gold Strike Road	1	100.0000	88101	PM2.5 - Local Conditions			06	California	009	Calaveras	38.20185	-120.680277
01/11/2020	AirNow	060090001	3	10.6	ug/m3 LC	44	San Andreas-Gold Strike Road	1	100.0000	88101	PM2.5 - Local Conditions			06	California	009	Calaveras	38.20185	-120.680277
01/12/2020	AirNow	060090001	3	10.9	ug/m3 LC	45	San Andreas-Gold Strike Road	1	100.0000	88101	PM2.5 - Local Conditions			06	California	009	Calaveras	38.20185	-120.680277
01/13/2020	AirNow	060090001	3	6.2	ug/m3 LC	26	San Andreas-Gold Strike Road	1	100.0000	88101	PM2.5 - Local Conditions			06	California	009	Calaveras	38.20185	-120.680277
01/14/2020	AirNow	060090001	3	5.5	ug/m3 LC	23	San Andreas-Gold Strike Road	1	100.0000	88101	PM2.5 - Local Conditions			06	California	009	Calaveras	38.20185	-120.680277
01/15/2020	AirNow	060090001	3	9.7	ug/m3 LC	40	San Andreas-Gold Strike Road	1	100.0000	88101	PM2.5 - Local Conditions			06	California	009	Calaveras	38.20185	-120.680277
01/16/2020	AirNow	060090001	3	6.6	ug/m3 LC	28	San Andreas-Gold Strike Road	1	100.0000	88101	PM2.5 - Local Conditions			06	California	009	Calaveras	38.20185	-120.680277
01/17/2020	AirNow	060090001	3	4.3	ug/m3 LC	18	San Andreas-Gold Strike Road	1	100.0000	88101	PM2.5 - Local Conditions			06	California	009	Calaveras	38.20185	-120.680277
01/18/2020	AirNow	060090001	3	6.3	ug/m3 LC	26	San Andreas-Gold Strike Road	1	100.0000	88101	PM2.5 - Local Conditions			06	California	009	Calaveras	38.20185	-120.680277
01/19/2020	AirNow	060090001	3	9.7	ug/m3 LC	40	San Andreas-Gold Strike Road	1	100.0000	88101	PM2.5 - Local Conditions			06	California	009	Calaveras	38.20185	-120.680277
01/20/2020	AirNow	060090001	3	8.6	ug/m3 LC	36	San Andreas-Gold Strike Road	1	100.0000	88101	PM2.5 - Local Conditions			06	California	009	Calaveras	38.20185	-120.680277
01/21/2020	AirNow	060090001	3	5.2	ug/m3 LC	22	San Andreas-Gold Strike Road	1	100.0000	88101	PM2.5 - Local Conditions			06	California	009	Calaveras	38.20185	-120.680277
01/22/2020	AirNow	060090001	3	4.6	ug/m3 LC	19	San Andreas-Gold Strike Road	1	100.0000	88101	PM2.5 - Local Conditions			06	California	009	Calaveras	38.20185	-120.680277
01/23/2020	AirNow	060090001	3	8.2	ug/m3 LC	34	San Andreas-Gold Strike Road	1	100.0000	88101	PM2.5 - Local Conditions			06	California	009	Calaveras	38.20185	-120.680277
01/24/2020	AirNow	060090001	3	10	ug/m3 LC	42	San Andreas-Gold Strike Road	1	100.0000	88101	PM2.5 - Local Conditions			06	California	009	Calaveras	38.20185	-120.680277
01/25/2020	AirNow	060090001	3	14.1	ug/m3 LC	55	San Andreas-Gold Strike Road	1	100.0000	88101	PM2.5 - Local Conditions			06	California	009	Calaveras	38.20185	-120.680277
01/26/2020	AirNow	060090001	3	9.4	ug/m3 LC	39	San Andreas-Gold Strike Road	1	100.0000	88101	PM2.5 - Local Conditions			06	California	009	Calaveras	38.20185	-120.680277
01/27/2020	AirNow	060090001	3	8	ug/m3 LC	33	San Andreas-Gold Strike Road	1	100.0000	88101	PM2.5 - Local Conditions			06	California	009	Calaveras	38.20185	-120.680277
01/28/2020	AirNow	060090001	3	7.3	ug/m3 LC	30	San Andreas-Gold Strike Road	1	100.0000	88101	PM2.5 - Local Conditions			06	California	009	Calaveras	38.20185	-120.680277
01/29/2020	AirNow	060090001	3	8.2	ug/m3 LC	34	San Andreas-Gold Strike Road	1	100.0000	88101	PM2.5 - Local Conditions			06	California	009	Calaveras	38.20185	-120.680277
01/30/2020	AirNow	060090001	3	10.7	ug/m3 LC	45	San Andreas-Gold Strike Road	1	100.0000	88101	PM2.5 - Local Conditions			06	California	009	Calaveras	38.20185	-120.680277
01/31/2020	AirNow	060090001	3	10.7	ug/m3 LC	45	San Andreas-Gold Strike Road	1	100.0000	88101	PM2.5 - Local Conditions			06	California	009	Calaveras	38.20185	-120.680277
02/01/2020	AirNow	060090001	3	12.4	ug/m3 LC	52	San Andreas-Gold Strike Road	1	100.0000	88101	PM2.5 - Local Conditions			06	California	009	Calaveras	38.20185	-120.680277
02/02/2020	AirNow	060090001	3	10	ug/m3 LC	42	San Andreas-Gold Strike Road	1	100.0000	88101	PM2.5 - Local Conditions			06	California	009	Calaveras	38.20185	-120.680277
02/03/2020	AirNow	060090001	3	6.8	ug/m3 LC	28	San Andreas-Gold Strike Road	1	100.0000	88101	PM2.5 - Local Conditions			06	California	009	Calaveras	38.20185	-120.680277
02/04/2020	AirNow	060090001	3	10.1	ug/m3 LC	42	San Andreas-Gold Strike Road	1	100.0000	88101	PM2.5 - Local Conditions			06	California	009	Calaveras	38.20185	-120.680277
02/05/2020	AirNow	060090001	3	12.2	ug/m3 LC	51	San Andreas-Gold Strike Road	1	100.0000	88101	PM2.5 - Local Conditions			06	California	009	Calaveras	38.20185	-120.680277
02/06/2020	AirNow	060090001	3	15.3	ug/m3 LC	58	San Andreas-Gold Strike Road	1	100.0000	88101	PM2.5 - Local Conditions			06	California	009	Calaveras	38.20185	-120.680277
02/07/2020	AirNow	060090001	3	15.9	ug/m3 LC	59	San Andreas-Gold Strike Road	1	100.0000	88101	PM2.5 - Local Conditions			06	California	009	Calaveras	38.20185	-120.680277
02/08/2020	AirNow	060090001	3	15.9	ug/m3 LC	59	San Andreas-Gold Strike Road	1	100.0000	88101	PM2.5 - Local Conditions			06	California	009	Calaveras	38.20185	-120.680277
02/09/2020	AirNow	060090001	3	13.5	ug/m3 LC	54	San Andreas-Gold Strike Road	1	100.0000	88101	PM2.5 - Local Conditions			06	California	009	Calaveras	38.20185	-120.680277
02/10/2020	AirNow	060090001	3	4.8	ug/m3 LC	20	San Andreas-Gold Strike Road	1	100.0000	88101	PM2.5 - Local Conditions			06	California	009	Calaveras	38.20185	-120.680277
02/11/2020	AirNow	060090001	3	10.5	ug/m3 LC	44	San Andreas-Gold Strike Road	1	100.0000	88101	PM2.5 - Local Conditions			06	California	009	Calaveras	38.20185	-120.680277
02/12/2020	AirNow	060090001	3	9.2	ug/m3 LC	38	San Andreas-Gold Strike Road	1	100.0000	88101	PM2.5 - Local Conditions			06	California	009	Calaveras	38.20185	-120.680277
02/13/2020	AirNow	060090001	3	11.9	ug/m3 LC	50	San Andreas-Gold Strike Road	1	100.0000	88101	PM2.5 - Local Conditions			06	California	009	Calaveras	38.20185	-120.680277
02/14/2020	AirNow	060090001	3	11.5	ug/m3 LC	48	San Andreas-Gold Strike Road	1	100.0000	88101	PM2.5 - Local Conditions			06	California	009	Calaveras	38.20185	-120.680277
02/15/2020	AirNow	060090001	3	10.9	ug/m3 LC	45	San Andreas-Gold Strike Road	1	100.0000	88101	PM2.5 - Local Conditions			06	California	009	Calaveras	38.20185	-120.680277
02/16/2020	AirNow	060090001	3	10	ug/m3 LC	42	San Andreas-Gold Strike Road	1	100.0000	88101	PM2.5 - Local Conditions			06	California	009	Calaveras	38.20185	-120.680277
02/17/2020	AirNow	060090001	3	9.8	ug/m3 LC	41	San Andreas-Gold Strike Road	1	100.0000	88101	PM2.5 - Local Conditions			06	California	009	Calaveras	38.20185	-120.680277
02/18/2020	AirNow	060090001	3	10	ug/m3 LC	42	San Andreas-Gold Strike Road	1	100.0000	88101	PM2.5 - Local Conditions			06	California	009	Calaveras	38.20185	-120.680277
02/19/2020	AirNow	060090001	3	11.8	ug/m3 LC	49	San Andreas-Gold Strike Road	1	100.0000	88101	PM2.5 - Local Conditions			06	California	009	Calaveras	38.20185	-120.680277
02/20/2020	AirNow	060090001	3	9.1	ug/m3 LC	38	San Andreas-Gold Strike Road	1	100.0000	88101	PM2.5 - Local Conditions			06	California	009	Calaveras	38.20185	-120.680277
02/21/2020	AirNow	060090001	3	9	ug/m3 LC	38	San Andreas-Gold Strike Road	1	100.0000	88101	PM2.5 - Local Conditions			06	California	009	Calaveras	38.20185	-120.680277
02/22/2020	AirNow	060090001	3	6.6	ug/m3 LC	28	San Andreas-Gold Strike Road	1	100.0000	88101	PM2.5 - Local Conditions			06	California	009	Calaveras	38.20185	-120.680277
02/23/2020	AirNow	060090001	3	9.2	ug/m3 LC	38	San Andreas-Gold Strike Road	1	100.0000	88101	PM2.5 - Local Conditions			06	California	009	Calaveras	38.20185	-120.680277
02/24/2020	AirNow	060090001	3	6.4	ug/m3 LC	27	San Andreas-Gold Strike Road	1	100.0000	88101	PM2.5 - Local Conditions			06	California	009	Calaveras	38.20185	-120.680277
02/25/2020	AirNow	060090001	3	8.5	ug/m3 LC	35	San Andreas-Gold Strike Road	1	100.0000	88101	PM2.5 - Local Conditions			06	California	009	Calaveras	38.20185	-120.680277
02/26/2020	AirNow	060090001	3	9	ug/m3 LC	38	San Andreas-Gold Strike Road	1	100.0000	88101	PM2.5 - Local Conditions			06	California	009	Calaveras	38.20185	-120.680277
02/27/2020	AirNow	060090001	3	12.2	ug/m3 LC	51	San Andreas-Gold Strike Road	1	100.0000	88101	PM2.5 - Local Conditions			06	California	009	Calaveras	38.20185	-120.680277
02/28/2020	AirNow	060090001	3	7.9	ug/m3 LC	33	San Andreas-Gold Strike Road	1	100.0000	88101	PM2.5 - Local Conditions			06	California	009	Calaveras	38.20185	-120.680277
02/29/2020	AirNow	060090001	3	7	ug/m3 LC	29	San Andreas-Gold Strike Road	1	100.0000	88101	PM2.5 - Local Conditions			06	California	009	Calaveras	38.20185	-120.680277
03/01/2020	AirNow	060090001	3	5.4	ug/m3 LC	23	San Andreas-Gold Strike Road	1	100.0000	88101	PM2.5 - Local Conditions			06	California	009	Calaveras	38.20185	-120.680277
03/02/2020	AirNow	060090001	3	2.9	ug/m3 LC	12	San Andreas-Gold Strike Road	1	100.0000	88101	PM2.5 - Local Conditions			06	California	009	Calaveras	38.20185	-120.680277
03/03/2020	AirNow	060090001	3	8.2	ug/m3 LC	34	San Andreas-Gold Strike Road	1	100.0000	88101	PM2.5 - Local Conditions			06	California	009	Calaveras	38.20185	-120.680277
03/04/2020	AirNow	060090001	3	7.3	ug/m3 LC	30	San Andreas-Gold Strike Road	1	100.0000	88101	PM2.5 - Local Conditions			06	California	009	Calaveras	38.20185	-120.680277
03/05/2020	AirNow	060090001	3	10.1	ug/m3 LC	42	San Andreas-Gold Strike Road	1	100.0000	88101	PM2.5 - Local Conditions			06	California	009	Calaveras	38.20185	-120.680277
03/06/2020	AirNow	060090001	3	7.6	ug/m3 LC	32	San Andreas-Gold Strike Road	1	100.0000	88101	PM2.5 - Local Conditions			06	California	009	Calaveras	38.20185	-120.680277
03/07/2020	AirNow	060090001	3	3.2	ug/m3 LC	13	San Andreas-Gold Strike Road	1	100.0000	88101	PM2.5 - Local Conditions			06	California	009	Calaveras	38.20185	-120.680277
03/08/2020	AirNow	060090001	3	5.6	ug/m3 LC	23	San Andreas-Gold Strike Road	1	100.0000	88101	PM2.5 - Local Conditions			06	California	009	Calaveras	38.20185	-120.680277
03/09/2020	AirNow	060090001	3	6	ug/m3 LC	25	San Andreas-Gold Strike Road	1	100.0000	88101	PM2.5 - Local Conditions			06	California	009	Calaveras	38.20185	-120.680277
03/10/2020	AirNow	060090001	3	8.6	ug/m3 LC	36	San Andreas-Gold Strike Road	1	100.0000	88101	PM2.5 - Local Conditions			06	California	009	Calaveras	38.20185	-120.680277
03/11/2020	AirNow	060090001	3	4.7	ug/m3 LC	20	San Andreas-Gold Strike Road	1	100.0000	88101	PM2.5 - Local Conditions			06	California	009	Calaveras	38.20185	-120.680277
03/12/2020	AirNow	060090001	3	7	ug/m3 LC	29	San Andreas-Gold Strike Road	1	100.0000	88101	PM2.5 - Local Conditions			06	California	009	Calaveras	38.20185	-120.680277
03/13/2020	AirNow	060090001	3	8.8	ug/m3 LC	37	San Andreas-Gold Strike Road	1	100.0000	88101	PM2.5 - Local Conditions			06	California	009	Calaveras	38.20185	-120.680277
03/14/2020	AirNow	060090001	3	3.3	ug/m3 LC	14	San Andreas-Gold Strike Road	1	100.0000	88101	PM2.5 - Local Conditions			06	California	009	Calaveras	38.20185	-120.680277
03/15/2020	AirNow	060090001	3	2.2	ug/m3 LC	9	San Andreas-Gold Strike Road	1	100.0000	88101	PM2.5 - Local Conditions			06	California	009	Calaveras	38.20185	-120.680277
03/16/2020	AirNow	060090001	3	2	ug/m3 LC	8	San Andreas-Gold Strike Road	1	100.0000	88101	PM2.5 - Local Conditions			06	California	009	Calaveras	38.20185	-120.680277
03/17/2020	AirNow	060090001	3	1.7	ug/m3 LC	7	San Andreas-Gold Strike Road	1	100.0000	88101	PM2.5 - Local Conditions			06	California	009	Calaveras	38.20185	-120.680277
03/18/2020	AirNow	060090001	3	4.7	ug/m3 LC	20	San Andreas-Gold Strike Road	1	100.0000	88101	PM2.5 - Local Conditions			06	California	009	Calaveras	38.20185	-120.680277
03/19/2020	AirNow	060090001	3	3.1	ug/m3 LC	13	San Andreas-Gold Strike Road	1	100.0000	88101	PM2.5 - Local Conditions			06	California	009	Calaveras	38.20185	-120.680277
03/20/2020	AirNow	060090001	3	5.6	ug/m3 LC	23	San Andreas-Gold Strike Road	1	100.0000	88101	PM2.5 - Local Conditions			06	California	009	Calaveras	38.20185	-120.680277
03/21/2020	AirNow	060090001	3	3.8	ug/m3 LC	16	San Andreas-Gold Strike Road	1	100.0000	88101	PM2.5 - Local Conditions			06	California	009	Calaveras	38.20185	-120.680277
03/22/2020	AirNow	060090001	3	6.8	ug/m3 LC	28	San Andreas-Gold Strike Road	1	100.0000	88101	PM2.5 - Local Conditions			06	California	009	Calaveras	38.20185	-120.680277
03/23/2020	AirNow	060090001	3	3.4	ug/m3 LC	14	San Andreas-Gold Strike Road	1	100.0000	88101	PM2.5 - Local Conditions			06	California	009	Calaveras	38.20185	-120.680277
03/24/2020	AirNow	060090001	3	4.2	ug/m3 LC	18	San Andreas-Gold Strike Road	1	100.0000	88101	PM2.5 - Local Conditions			06	California	009	Calaveras	38.20185	-120.680277
03/25/2020	AirNow	060090001	3	2.3	ug/m3 LC	10	San Andreas-Gold Strike Road	1	100.0000	88101	PM2.5 - Local Conditions			06	California	009	Calaveras	38.20185	-120.680277
03/26/2020	AirNow	060090001	3	4	ug/m3 LC	17	San Andreas-Gold Strike Road	1	100.0000	88101	PM2.5 - Local Conditions			06	California	009	Calaveras	38.20185	-120.680277
03/27/2020	AirNow	060090001	3	6.1	ug/m3 LC	25	San Andreas-Gold Strike Road	1	100.0000	88101	PM2.5 - Local Conditions			06	California	009	Calaveras	38.20185	-120.680277
03/28/2020	AirNow	060090001	3	8.1	ug/m3 LC	34	San Andreas-Gold Strike Road	1	100.0000	88101	PM2.5 - Local Conditions			06	California	009	Calaveras	38.20185	-120.680277
03/29/2020	AirNow	060090001	3	5.2	ug/m3 LC	22	San Andreas-Gold Strike Road	1	100.0000	88101	PM2.5 - Local Conditions			06	California	009	Calaveras	38.20185	-120.680277
03/30/2020	AirNow	060090001	3	5.8	ug/m3 LC	24	San Andreas-Gold Strike Road	1	100.0000	88101	PM2.5 - Local Conditions			06	California	009	Calaveras	38.20185	-120.680277
03/31/2020	AirNow	060090001	3	4.2	ug/m3 LC	18	San Andreas-Gold Strike Road	1	100.0000	88101	PM2.5 - Local Conditions			06	California	009	Calaveras	38.20185	-120.680277
04/01/2020	AirNow	060090001	3	3.3	ug/m3 LC	14	San Andreas-Gold Strike Road	1	100.0000	88101	PM2.5 - Local Conditions			06	California	009	Calaveras	38.20185	-120.680277
04/02/2020	AirNow	060090001	3	5	ug/m3 LC	21	San Andreas-Gold Strike Road	1	100.0000	88101	PM2.5 - Local Conditions			06	California	009	Calaveras	38.20185	-120.680277
04/03/2020	AirNow	060090001	3	5.4	ug/m3 LC	23	San Andreas-Gold Strike Road	1	100.0000	88101	PM2.5 - Local Conditions			06	California	009	Calaveras	38.20185	-120.680277
04/04/2020	AirNow	060090001	3	4.8	ug/m3 LC	20	San Andreas-Gold Strike Road	1	100.0000	88101	PM2.5 - Local Conditions			06	California	009	Calaveras	38.20185	-120.680277
04/05/2020	AirNow	060090001	3	2	ug/m3 LC	8	San Andreas-Gold Strike Road	1	100.0000	88101	PM2.5 - Local Conditions			06	California	009	Calaveras	38.20185	-120.680277
04/06/2020	AirNow	060090001	3	3.5	ug/m3 LC	15	San Andreas-Gold Strike Road	1	100.0000	88101	PM2.5 - Local Conditions			06	California	009	Calaveras	38.20185	-120.680277
04/07/2020	AirNow	060090001	3	2.2	ug/m3 LC	9	San Andreas-Gold Strike Road	1	100.0000	88101	PM2.5 - Local Conditions			06	California	009	Calaveras	38.20185	-120.680277
04/08/2020	AirNow	060090001	3	3.9	ug/m3 LC	16	San Andreas-Gold Strike Road	1	100.0000	88101	PM2.5 - Local Conditions			06	California	009	Calaveras	38.20185	-120.680277
04/09/2020	AirNow	060090001	3	1.6	ug/m3 LC	7	San Andreas-Gold Strike Road	1	100.0000	88101	PM2.5 - Local Conditions			06	California	009	Calaveras	38.20185	-120.680277
04/10/2020	AirNow	060090001	3	4.2	ug/m3 LC	18	San Andreas-Gold Strike Road	1	100.0000	88101	PM2.5 - Local Conditions			06	California	009	Calaveras	38.20185	-120.680277
04/11/2020	AirNow	060090001	3	5.8	ug/m3 LC	24	San Andreas-Gold Strike Road	1	100.0000	88101	PM2.5 - Local Conditions			06	California	009	Calaveras	38.20185	-120.680277
04/12/2020	AirNow	060090001	3	7.9	ug/m3 LC	33	San Andreas-Gold Strike Road	1	100.0000	88101	PM2.5 - Local Conditions			06	California	009	Calaveras	38.20185	-120.680277
04/13/2020	AirNow	060090001	3	6.4	ug/m3 LC	27	San Andreas-Gold Strike Road	1	100.0000	88101	PM2.5 - Local Conditions			06	California	009	Calaveras	38.20185	-120.680277
04/14/2020	AirNow	060090001	3	4.4	ug/m3 LC	18	San Andreas-Gold Strike Road	1	100.0000	88101	PM2.5 - Local Conditions			06	California	009	Calaveras	38.20185	-120.680277
04/15/2020	AirNow	060090001	3	4.6	ug/m3 LC	19	San Andreas-Gold Strike Road	1	100.0000	88101	PM2.5 - Local Conditions			06	California	009	Calaveras	38.20185	-120.680277
04/16/2020	AirNow	060090001	3	5.7	ug/m3 LC	24	San Andreas-Gold Strike Road	1	100.0000	88101	PM2.5 - Local Conditions			06	California	009	Calaveras	38.20185	-120.680277
04/17/2020	AirNow	060090001	3	5.4	ug/m3 LC	23	San Andreas-Gold Strike Road	1	100.0000	88101	PM2.5 - Local Conditions			06	California	009	Calaveras	38.20185	-120.680277
04/18/2020	AirNow	060090001	3	7.9	ug/m3 LC	33	San Andreas-Gold Strike Road	1	100.0000	88101	PM2.5 - Local Conditions			06	California	009	Calaveras	38.20185	-120.680277
04/19/2020	AirNow	060090001	3	6.5	ug/m3 LC	27	San Andreas-Gold Strike Road	1	100.0000	88101	PM2.5 - Local Conditions			06	California	009	Calaveras	38.20185	-120.680277
04/28/2020	AirNow	060090001	3	3.8	ug/m3 LC	16	San Andreas-Gold Strike Road	1	100.0000	88101	PM2.5 - Local Conditions			06	California	009	Calaveras	38.20185	-120.680277
04/29/2020	AirNow	060090001	3	4.2	ug/m3 LC	18	San Andreas-Gold Strike Road	1	100.0000	88101	PM2.5 - Local Conditions			06	California	009	Calaveras	38.20185	-120.680277
04/30/2020	AirNow	060090001	3	4.6	ug/m3 LC	19	San Andreas-Gold Strike Road	1	100.0000	88101	PM2.5 - Local Conditions			06	California	009	Calaveras	38.20185	-120.680277
05/01/2020	AirNow	060090001	3	5	ug/m3 LC	21	San Andreas-Gold Strike Road	1	100.0000	88101	PM2.5 - Local Conditions			06	California	009	Calaveras	38.20185	-120.680277
05/02/2020	AirNow	060090001	3	3.1	ug/m3 LC	13	San Andreas-Gold Strike Road	1	100.0000	88101	PM2.5 - Local Conditions			06	California	009	Calaveras	38.20185	-120.680277
05/03/2020	AirNow	060090001	3	3.2	ug/m3 LC	13	San Andreas-Gold Strike Road	1	100.0000	88101	PM2.5 - Local Conditions			06	California	009	Calaveras	38.20185	-120.680277
05/04/2020	AirNow	060090001	3	4.7	ug/m3 LC	20	San Andreas-Gold Strike Road	1	100.0000	88101	PM2.5 - Local Conditions			06	California	009	Calaveras	38.20185	-120.680277
05/05/2020	AirNow	060090001	3	4.5	ug/m3 LC	19	San Andreas-Gold Strike Road	1	100.0000	88101	PM2.5 - Local Conditions			06	California	009	Calaveras	38.20185	-120.680277
05/06/2020	AirNow	060090001	3	4.8	ug/m3 LC	20	San Andreas-Gold Strike Road	1	100.0000	88101	PM2.5 - Local Conditions			06	California	009	Calaveras	38.20185	-120.680277
05/07/2020	AirNow	060090001	3	5.5	ug/m3 LC	23	San Andreas-Gold Strike Road	1	100.0000	88101	PM2.5 - Local Conditions			06	California	009	Calaveras	38.20185	-120.680277
05/08/2020	AirNow	060090001	3	5.7	ug/m3 LC	24	San Andreas-Gold Strike Road	1	100.0000	88101	PM2.5 - Local Conditions			06	California	009	Calaveras	38.20185	-120.680277
05/09/2020	AirNow	060090001	3	7.5	ug/m3 LC	31	San Andreas-Gold Strike Road	1	100.0000	88101	PM2.5 - Local Conditions			06	California	009	Calaveras	38.20185	-120.680277
05/10/2020	AirNow	060090001	3	6.9	ug/m3 LC	29	San Andreas-Gold Strike Road	1	100.0000	88101	PM2.5 - Local Conditions			06	California	009	Calaveras	38.20185	-120.680277
05/11/2020	AirNow	060090001	3	4.2	ug/m3 LC	18	San Andreas-Gold Strike Road	1	100.0000	88101	PM2.5 - Local Conditions			06	California	009	Calaveras	38.20185	-120.680277
05/12/2020	AirNow	060090001	3	3.5	ug/m3 LC	15	San Andreas-Gold Strike Road	1	100.0000	88101	PM2.5 - Local Conditions			06	California	009	Calaveras	38.20185	-120.680277
05/13/2020	AirNow	060090001	3	3.6	ug/m3 LC	15	San Andreas-Gold Strike Road	1	100.0000	88101	PM2.5 - Local Conditions			06	California	009	Calaveras	38.20185	-120.680277
05/14/2020	AirNow	060090001	3	4.5	ug/m3 LC	19	San Andreas-Gold Strike Road	1	100.0000	88101	PM2.5 - Local Conditions			06	California	009	Calaveras	38.20185	-120.680277
05/15/2020	AirNow	060090001	3	3.3	ug/m3 LC	14	San Andreas-Gold Strike Road	1	100.0000	88101	PM2.5 - Local Conditions			06	California	009	Calaveras	38.20185	-120.680277
05/16/2020	AirNow	060090001	3	2.9	ug/m3 LC	12	San Andreas-Gold Strike Road	1	100.0000	88101	PM2.5 - Local Conditions			06	California	009	Calaveras	38.20185	-120.680277
05/17/2020	AirNow	060090001	3	2.9	ug/m3 LC	12	San Andreas-Gold Strike Road	1	100.0000	88101	PM2.5 - Local Conditions			06	California	009	Calaveras	38.20185	-120.680277
05/18/2020	AirNow	060090001	3	3.2	ug/m3 LC	13	San Andreas-Gold Strike Road	1	100.0000	88101	PM2.5 - Local Conditions			06	California	009	Calaveras	38.20185	-120.680277
05/19/2020	AirNow	060090001	3	4	ug/m3 LC	17	San Andreas-Gold Strike Road	1	100.0000	88101	PM2.5 - Local Conditions			06	California	009	Calaveras	38.20185	-120.680277
05/20/2020	AirNow	060090001	3	3.7	ug/m3 LC	15	San Andreas-Gold Strike Road	1	100.0000	88101	PM2.5 - Local Conditions			06	California	009	Calaveras	38.20185	-120.680277
05/21/2020	AirNow	060090001	3	5.2	ug/m3 LC	22	San Andreas-Gold Strike Road	1	100.0000	88101	PM2.5 - Local Conditions			06	California	009	Calaveras	38.20185	-120.680277
05/22/2020	AirNow	060090001	3	3.2	ug/m3 LC	13	San Andreas-Gold Strike Road	1	100.0000	88101	PM2.5 - Local Conditions			06	California	009	Calaveras	38.20185	-120.680277
05/23/2020	AirNow	060090001	3	3	ug/m3 LC	13	San Andreas-Gold Strike Road	1	100.0000	88101	PM2.5 - Local Conditions			06	California	009	Calaveras	38.20185	-120.680277
05/24/2020	AirNow	060090001	3	4.1	ug/m3 LC	17	San Andreas-Gold Strike Road	1	100.0000	88101	PM2.5 - Local Conditions			06	California	009	Calaveras	38.20185	-120.680277
05/25/2020	AirNow	060090001	3	5.6	ug/m3 LC	23	San Andreas-Gold Strike Road	1	100.0000	88101	PM2.5 - Local Conditions			06	California	009	Calaveras	38.20185	-120.680277
05/26/2020	AirNow	060090001	3	5.9	ug/m3 LC	25	San Andreas-Gold Strike Road	1	100.0000	88101	PM2.5 - Local Conditions			06	California	009	Calaveras	38.20185	-120.680277
05/27/2020	AirNow	060090001	3	5	ug/m3 LC	21	San Andreas-Gold Strike Road	1	100.0000	88101	PM2.5 - Local Conditions			06	California	009	Calaveras	38.20185	-120.680277
05/28/2020	AirNow	060090001	3	3.9	ug/m3 LC	16	San Andreas-Gold Strike Road	1	100.0000	88101	PM2.5 - Local Conditions			06	California	009	Calaveras	38.20185	-120.680277
05/29/2020	AirNow	060090001	3	3.9	ug/m3 LC	16	San Andreas-Gold Strike Road	1	100.0000	88101	PM2.5 - Local Conditions			06	California	009	Calaveras	38.20185	-120.680277
05/30/2020	AirNow	060090001	3	3.9	ug/m3 LC	16	San Andreas-Gold Strike Road	1	100.0000	88101	PM2.5 - Local Conditions			06	California	009	Calaveras	38.20185	-120.680277
05/31/2020	AirNow	060090001	3	4.6	ug/m3 LC	19	San Andreas-Gold Strike Road	1	100.0000	88101	PM2.5 - Local Conditions			06	California	009	Calaveras	38.20185	-120.680277
06/01/2020	AirNow	060090001	3	5	ug/m3 LC	21	San Andreas-Gold Strike Road	1	100.0000	88101	PM2.5 - Local Conditions			06	California	009	Calaveras	38.20185	-120.680277
06/02/2020	AirNow	060090001	3	5.5	ug/m3 LC	23	San Andreas-Gold Strike Road	1	100.0000	88101	PM2.5 - Local Conditions			06	California	009	Calaveras	38.20185	-120.680277
06/03/2020	AirNow	060090001	3	5.6	ug/m3 LC	23	San Andreas-Gold Strike Road	1	100.0000	88101	PM2.5 - Local Conditions			06	California	009	Calaveras	38.20185	-120.680277
06/05/2020	AirNow	060090001	3	6.6	ug/m3 LC	28	San Andreas-Gold Strike Road	1	100.0000	88101	PM2.5 - Local Conditions			06	California	009	Calaveras	38.20185	-120.680277
06/06/2020	AirNow	060090001	3	5.3	ug/m3 LC	22	San Andreas-Gold Strike Road	1	100.0000	88101	PM2.5 - Local Conditions			06	California	009	Calaveras	38.20185	-120.680277
06/07/2020	AirNow	060090001	3	2.5	ug/m3 LC	10	San Andreas-Gold Strike Road	1	100.0000	88101	PM2.5 - Local Conditions			06	California	009	Calaveras	38.20185	-120.680277
06/08/2020	AirNow	060090001	3	2	ug/m3 LC	8	San Andreas-Gold Strike Road	1	100.0000	88101	PM2.5 - Local Conditions			06	California	009	Calaveras	38.20185	-120.680277
06/09/2020	AirNow	060090001	3	2.9	ug/m3 LC	12	San Andreas-Gold Strike Road	1	100.0000	88101	PM2.5 - Local Conditions			06	California	009	Calaveras	38.20185	-120.680277
06/10/2020	AirNow	060090001	3	4.5	ug/m3 LC	19	San Andreas-Gold Strike Road	1	100.0000	88101	PM2.5 - Local Conditions			06	California	009	Calaveras	38.20185	-120.680277
06/11/2020	AirNow	060090001	3	6.6	ug/m3 LC	28	San Andreas-Gold Strike Road	1	100.0000	88101	PM2.5 - Local Conditions			06	California	009	Calaveras	38.20185	-120.680277
06/12/2020	AirNow	060090001	3	4.5	ug/m3 LC	19	San Andreas-Gold Strike Road	1	100.0000	88101	PM2.5 - Local Conditions			06	California	009	Calaveras	38.20185	-120.680277
06/13/2020	AirNow	060090001	3	3.2	ug/m3 LC	13	San Andreas-Gold Strike Road	1	100.0000	88101	PM2.5 - Local Conditions			06	California	009	Calaveras	38.20185	-120.680277
06/14/2020	AirNow	060090001	3	4.2	ug/m3 LC	18	San Andreas-Gold Strike Road	1	100.0000	88101	PM2.5 - Local Conditions			06	California	009	Calaveras	38.20185	-120.680277
06/15/2020	AirNow	060090001	3	4.7	ug/m3 LC	20	San Andreas-Gold Strike Road	1	100.0000	88101	PM2.5 - Local Conditions			06	California	009	Calaveras	38.20185	-120.680277
06/16/2020	AirNow	060090001	3	4.6	ug/m3 LC	19	San Andreas-Gold Strike Road	1	100.0000	88101	PM2.5 - Local Conditions			06	California	009	Calaveras	38.20185	-120.680277
06/17/2020	AirNow	060090001	3	4.5	ug/m3 LC	19	San Andreas-Gold Strike Road	1	100.0000	88101	PM2.5 - Local Conditions			06	California	009	Calaveras	38.20185	-120.680277
06/18/2020	AirNow	060090001	3	5.4	ug/m3 LC	23	San Andreas-Gold Strike Road	1	100.0000	88101	PM2.5 - Local Conditions			06	California	009	Calaveras	38.20185	-120.680277
06/19/2020	AirNow	060090001	3	6	ug/m3 LC	25	San Andreas-Gold Strike Road	1	100.0000	88101	PM2.5 - Local Conditions			06	California	009	Calaveras	38.20185	-120.680277
06/20/2020	AirNow	060090001	3	8.4	ug/m3 LC	35	San Andreas-Gold Strike Road	1	100.0000	88101	PM2.5 - Local Conditions			06	California	009	Calaveras	38.20185	-120.680277
06/21/2020	AirNow	060090001	3	7.2	ug/m3 LC	30	San Andreas-Gold Strike Road	1	100.0000	88101	PM2.5 - Local Conditions			06	California	009	Calaveras	38.20185	-120.680277
06/22/2020	AirNow	060090001	3	8.8	ug/m3 LC	37	San Andreas-Gold Strike Road	1	100.0000	88101	PM2.5 - Local Conditions			06	California	009	Calaveras	38.20185	-120.680277
06/23/2020	AirNow	060090001	3	8	ug/m3 LC	33	San Andreas-Gold Strike Road	1	100.0000	88101	PM2.5 - Local Conditions			06	California	009	Calaveras	38.20185	-120.680277
06/24/2020	AirNow	060090001	3	9.4	ug/m3 LC	39	San Andreas-Gold Strike Road	1	100.0000	88101	PM2.5 - Local Conditions			06	California	009	Calaveras	38.20185	-120.680277
06/25/2020	AirNow	060090001	3	10.5	ug/m3 LC	44	San Andreas-Gold Strike Road	1	100.0000	88101	PM2.5 - Local Conditions			06	California	009	Calaveras	38.20185	-120.680277
06/26/2020	AirNow	060090001	3	9.5	ug/m3 LC	40	San Andreas-Gold Strike Road	1	100.0000	88101	PM2.5 - Local Conditions			06	California	009	Calaveras	38.20185	-120.680277
06/27/2020	AirNow	060090001	3	9	ug/m3 LC	38	San Andreas-Gold Strike Road	1	100.0000	88101	PM2.5 - Local Conditions			06	California	009	Calaveras	38.20185	-120.680277
06/28/2020	AirNow	060090001	3	7.9	ug/m3 LC	33	San Andreas-Gold Strike Road	1	100.0000	88101	PM2.5 - Local Conditions			06	California	009	Calaveras	38.20185	-120.680277
06/29/2020	AirNow	060090001	3	8	ug/m3 LC	33	San Andreas-Gold Strike Road	1	100.0000	88101	PM2.5 - Local Conditions			06	California	009	Calaveras	38.20185	-120.680277
06/30/2020	AirNow	060090001	3	5.4	ug/m3 LC	23	San Andreas-Gold Strike Road	1	100.0000	88101	PM2.5 - Local Conditions			06	California	009	Calaveras	38.20185	-120.680277
07/01/2020	AirNow	060090001	3	8.7	ug/m3 LC	36	San Andreas-Gold Strike Road	1	100.0000	88101	PM2.5 - Local Conditions			06	California	009	Calaveras	38.20185	-120.680277
07/02/2020	AirNow	060090001	3	11.1	ug/m3 LC	46	San Andreas-Gold Strike Road	1	100.0000	88101	PM2.5 - Local Conditions			06	California	009	Calaveras	38.20185	-120.680277
07/03/2020	AirNow	060090001	3	10.3	ug/m3 LC	43	San Andreas-Gold Strike Road	1	100.0000	88101	PM2.5 - Local Conditions			06	California	009	Calaveras	38.20185	-120.680277
07/04/2020	AirNow	060090001	3	21	ug/m3 LC	70	San Andreas-Gold Strike Road	1	100.0000	88101	PM2.5 - Local Conditions			06	California	009	Calaveras	38.20185	-120.680277
07/05/2020	AirNow	060090001	3	9.5	ug/m3 LC	40	San Andreas-Gold Strike Road	1	100.0000	88101	PM2.5 - Local Conditions			06	California	009	Calaveras	38.20185	-120.680277
07/06/2020	AirNow	060090001	3	9.4	ug/m3 LC	39	San Andreas-Gold Strike Road	1	100.0000	88101	PM2.5 - Local Conditions			06	California	009	Calaveras	38.20185	-120.680277
07/07/2020	AirNow	060090001	3	9	ug/m3 LC	38	San Andreas-Gold Strike Road	1	100.0000	88101	PM2.5 - Local Conditions			06	California	009	Calaveras	38.20185	-120.680277
07/08/2020	AirNow	060090001	3	9.5	ug/m3 LC	40	San Andreas-Gold Strike Road	1	100.0000	88101	PM2.5 - Local Conditions			06	California	009	Calaveras	38.20185	-120.680277
07/09/2020	AirNow	060090001	3	8.5	ug/m3 LC	35	San Andreas-Gold Strike Road	1	100.0000	88101	PM2.5 - Local Conditions			06	California	009	Calaveras	38.20185	-120.680277
07/10/2020	AirNow	060090001	3	8.9	ug/m3 LC	37	San Andreas-Gold Strike Road	1	100.0000	88101	PM2.5 - Local Conditions			06	California	009	Calaveras	38.20185	-120.680277
07/11/2020	AirNow	060090001	3	7	ug/m3 LC	29	San Andreas-Gold Strike Road	1	100.0000	88101	PM2.5 - Local Conditions			06	California	009	Calaveras	38.20185	-120.680277
07/12/2020	AirNow	060090001	3	6.2	ug/m3 LC	26	San Andreas-Gold Strike Road	1	100.0000	88101	PM2.5 - Local Conditions			06	California	009	Calaveras	38.20185	-120.680277
07/13/2020	AirNow	060090001	3	7.6	ug/m3 LC	32	San Andreas-Gold Strike Road	1	100.0000	88101	PM2.5 - Local Conditions			06	California	009	Calaveras	38.20185	-120.680277
04/01/2020	AQS	060110007	1	4	ug/m3 LC	17	Cortina Indian Rancheria	1	100.0000	88101	PM2.5 - Local Conditions			06	California	011	Colusa	39.0212210009231	-122.281803
04/02/2020	AQS	060110007	1	1.6	ug/m3 LC	7	Cortina Indian Rancheria	1	100.0000	88101	PM2.5 - Local Conditions			06	California	011	Colusa	39.0212210009231	-122.281803
04/03/2020	AQS	060110007	1	2.2	ug/m3 LC	9	Cortina Indian Rancheria	1	100.0000	88101	PM2.5 - Local Conditions			06	California	011	Colusa	39.0212210009231	-122.281803
04/04/2020	AQS	060110007	1	2	ug/m3 LC	8	Cortina Indian Rancheria	1	100.0000	88101	PM2.5 - Local Conditions			06	California	011	Colusa	39.0212210009231	-122.281803
01/04/2020	AQS	060111002	1	22.2	ug/m3 LC	72	Colusa-Sunrise Blvd	1	100.0000	88101	PM2.5 - Local Conditions			06	California	011	Colusa	39.18919	-121.99887
01/10/2020	AQS	060111002	1	4.9	ug/m3 LC	20	Colusa-Sunrise Blvd	1	100.0000	88101	PM2.5 - Local Conditions			06	California	011	Colusa	39.18919	-121.99887
01/16/2020	AQS	060111002	1	2.8	ug/m3 LC	12	Colusa-Sunrise Blvd	1	100.0000	88101	PM2.5 - Local Conditions			06	California	011	Colusa	39.18919	-121.99887
01/22/2020	AQS	060111002	1	3.8	ug/m3 LC	16	Colusa-Sunrise Blvd	1	100.0000	88101	PM2.5 - Local Conditions			06	California	011	Colusa	39.18919	-121.99887
01/28/2020	AQS	060111002	1	5.1	ug/m3 LC	21	Colusa-Sunrise Blvd	1	100.0000	88101	PM2.5 - Local Conditions			06	California	011	Colusa	39.18919	-121.99887
02/03/2020	AQS	060111002	1	1	ug/m3 LC	4	Colusa-Sunrise Blvd	1	100.0000	88101	PM2.5 - Local Conditions			06	California	011	Colusa	39.18919	-121.99887
02/09/2020	AQS	060111002	1	1	ug/m3 LC	4	Colusa-Sunrise Blvd	1	100.0000	88101	PM2.5 - Local Conditions			06	California	011	Colusa	39.18919	-121.99887
02/15/2020	AQS	060111002	1	18.6	ug/m3 LC	65	Colusa-Sunrise Blvd	1	100.0000	88101	PM2.5 - Local Conditions			06	California	011	Colusa	39.18919	-121.99887
02/21/2020	AQS	060111002	1	10.1	ug/m3 LC	42	Colusa-Sunrise Blvd	1	100.0000	88101	PM2.5 - Local Conditions			06	California	011	Colusa	39.18919	-121.99887
02/27/2020	AQS	060111002	1	10.3	ug/m3 LC	43	Colusa-Sunrise Blvd	1	100.0000	88101	PM2.5 - Local Conditions			06	California	011	Colusa	39.18919	-121.99887
03/04/2020	AQS	060111002	1	8.2	ug/m3 LC	34	Colusa-Sunrise Blvd	1	100.0000	88101	PM2.5 - Local Conditions			06	California	011	Colusa	39.18919	-121.99887
03/10/2020	AQS	060111002	1	3.4	ug/m3 LC	14	Colusa-Sunrise Blvd	1	100.0000	88101	PM2.5 - Local Conditions			06	California	011	Colusa	39.18919	-121.99887
03/16/2020	AQS	060111002	1	1	ug/m3 LC	4	Colusa-Sunrise Blvd	1	100.0000	88101	PM2.5 - Local Conditions			06	California	011	Colusa	39.18919	-121.99887
03/22/2020	AQS	060111002	1	4.8	ug/m3 LC	20	Colusa-Sunrise Blvd	1	100.0000	88101	PM2.5 - Local Conditions			06	California	011	Colusa	39.18919	-121.99887
03/28/2020	AQS	060111002	1	9.5	ug/m3 LC	40	Colusa-Sunrise Blvd	1	100.0000	88101	PM2.5 - Local Conditions			06	California	011	Colusa	39.18919	-121.99887
01/01/2020	AirNow	060111002	3	24.9	ug/m3 LC	78	Colusa-Sunrise Blvd	1	100.0000	88502	Acceptable PM2.5 AQI & Speciation Mass			06	California	011	Colusa	39.18919	-121.99887
01/02/2020	AirNow	060111002	3	10.3	ug/m3 LC	43	Colusa-Sunrise Blvd	1	100.0000	88502	Acceptable PM2.5 AQI & Speciation Mass			06	California	011	Colusa	39.18919	-121.99887
01/03/2020	AirNow	060111002	3	18.5	ug/m3 LC	64	Colusa-Sunrise Blvd	1	100.0000	88502	Acceptable PM2.5 AQI & Speciation Mass			06	California	011	Colusa	39.18919	-121.99887
01/04/2020	AirNow	060111002	3	18.5	ug/m3 LC	64	Colusa-Sunrise Blvd	1	100.0000	88502	Acceptable PM2.5 AQI & Speciation Mass			06	California	011	Colusa	39.18919	-121.99887
01/05/2020	AirNow	060111002	3	5	ug/m3 LC	21	Colusa-Sunrise Blvd	1	100.0000	88502	Acceptable PM2.5 AQI & Speciation Mass			06	California	011	Colusa	39.18919	-121.99887
01/06/2020	AirNow	060111002	3	4.6	ug/m3 LC	19	Colusa-Sunrise Blvd	1	100.0000	88502	Acceptable PM2.5 AQI & Speciation Mass			06	California	011	Colusa	39.18919	-121.99887
01/07/2020	AirNow	060111002	3	14.6	ug/m3 LC	56	Colusa-Sunrise Blvd	1	100.0000	88502	Acceptable PM2.5 AQI & Speciation Mass			06	California	011	Colusa	39.18919	-121.99887
01/08/2020	AirNow	060111002	3	18.5	ug/m3 LC	64	Colusa-Sunrise Blvd	1	100.0000	88502	Acceptable PM2.5 AQI & Speciation Mass			06	California	011	Colusa	39.18919	-121.99887
01/09/2020	AirNow	060111002	3	4.5	ug/m3 LC	19	Colusa-Sunrise Blvd	1	100.0000	88502	Acceptable PM2.5 AQI & Speciation Mass			06	California	011	Colusa	39.18919	-121.99887
01/10/2020	AirNow	060111002	3	3.3	ug/m3 LC	14	Colusa-Sunrise Blvd	1	100.0000	88502	Acceptable PM2.5 AQI & Speciation Mass			06	California	011	Colusa	39.18919	-121.99887
01/11/2020	AirNow	060111002	3	7.9	ug/m3 LC	33	Colusa-Sunrise Blvd	1	100.0000	88502	Acceptable PM2.5 AQI & Speciation Mass			06	California	011	Colusa	39.18919	-121.99887
01/12/2020	AirNow	060111002	3	4	ug/m3 LC	17	Colusa-Sunrise Blvd	1	100.0000	88502	Acceptable PM2.5 AQI & Speciation Mass			06	California	011	Colusa	39.18919	-121.99887
01/13/2020	AirNow	060111002	3	1.8	ug/m3 LC	8	Colusa-Sunrise Blvd	1	100.0000	88502	Acceptable PM2.5 AQI & Speciation Mass			06	California	011	Colusa	39.18919	-121.99887
01/14/2020	AirNow	060111002	3	0.8	ug/m3 LC	3	Colusa-Sunrise Blvd	1	100.0000	88502	Acceptable PM2.5 AQI & Speciation Mass			06	California	011	Colusa	39.18919	-121.99887
01/15/2020	AirNow	060111002	3	5.6	ug/m3 LC	23	Colusa-Sunrise Blvd	1	100.0000	88502	Acceptable PM2.5 AQI & Speciation Mass			06	California	011	Colusa	39.18919	-121.99887
01/16/2020	AirNow	060111002	3	2.7	ug/m3 LC	11	Colusa-Sunrise Blvd	1	100.0000	88502	Acceptable PM2.5 AQI & Speciation Mass			06	California	011	Colusa	39.18919	-121.99887
01/17/2020	AirNow	060111002	3	5.2	ug/m3 LC	22	Colusa-Sunrise Blvd	1	100.0000	88502	Acceptable PM2.5 AQI & Speciation Mass			06	California	011	Colusa	39.18919	-121.99887
01/18/2020	AirNow	060111002	3	3.7	ug/m3 LC	15	Colusa-Sunrise Blvd	1	100.0000	88502	Acceptable PM2.5 AQI & Speciation Mass			06	California	011	Colusa	39.18919	-121.99887
01/19/2020	AirNow	060111002	3	10.4	ug/m3 LC	43	Colusa-Sunrise Blvd	1	100.0000	88502	Acceptable PM2.5 AQI & Speciation Mass			06	California	011	Colusa	39.18919	-121.99887
01/20/2020	AirNow	060111002	3	13.6	ug/m3 LC	54	Colusa-Sunrise Blvd	1	100.0000	88502	Acceptable PM2.5 AQI & Speciation Mass			06	California	011	Colusa	39.18919	-121.99887
01/21/2020	AirNow	060111002	3	13.4	ug/m3 LC	54	Colusa-Sunrise Blvd	1	100.0000	88502	Acceptable PM2.5 AQI & Speciation Mass			06	California	011	Colusa	39.18919	-121.99887
01/22/2020	AirNow	060111002	3	3.9	ug/m3 LC	16	Colusa-Sunrise Blvd	1	100.0000	88502	Acceptable PM2.5 AQI & Speciation Mass			06	California	011	Colusa	39.18919	-121.99887
01/23/2020	AirNow	060111002	3	3.1	ug/m3 LC	13	Colusa-Sunrise Blvd	1	100.0000	88502	Acceptable PM2.5 AQI & Speciation Mass			06	California	011	Colusa	39.18919	-121.99887
01/24/2020	AirNow	060111002	3	10.7	ug/m3 LC	45	Colusa-Sunrise Blvd	1	100.0000	88502	Acceptable PM2.5 AQI & Speciation Mass			06	California	011	Colusa	39.18919	-121.99887
01/25/2020	AirNow	060111002	3	15.2	ug/m3 LC	58	Colusa-Sunrise Blvd	1	100.0000	88502	Acceptable PM2.5 AQI & Speciation Mass			06	California	011	Colusa	39.18919	-121.99887
01/26/2020	AirNow	060111002	3	4.7	ug/m3 LC	20	Colusa-Sunrise Blvd	1	100.0000	88502	Acceptable PM2.5 AQI & Speciation Mass			06	California	011	Colusa	39.18919	-121.99887
01/31/2020	AirNow	060111002	3	14.5	ug/m3 LC	56	Colusa-Sunrise Blvd	1	100.0000	88502	Acceptable PM2.5 AQI & Speciation Mass			06	California	011	Colusa	39.18919	-121.99887
02/01/2020	AirNow	060111002	3	13.2	ug/m3 LC	53	Colusa-Sunrise Blvd	1	100.0000	88502	Acceptable PM2.5 AQI & Speciation Mass			06	California	011	Colusa	39.18919	-121.99887
02/02/2020	AirNow	060111002	3	5	ug/m3 LC	21	Colusa-Sunrise Blvd	1	100.0000	88502	Acceptable PM2.5 AQI & Speciation Mass			06	California	011	Colusa	39.18919	-121.99887
02/03/2020	AirNow	060111002	3	-0.3	ug/m3 LC	0	Colusa-Sunrise Blvd	1	100.0000	88502	Acceptable PM2.5 AQI & Speciation Mass			06	California	011	Colusa	39.18919	-121.99887
02/04/2020	AirNow	060111002	3	-0.9	ug/m3 LC	0	Colusa-Sunrise Blvd	1	100.0000	88502	Acceptable PM2.5 AQI & Speciation Mass			06	California	011	Colusa	39.18919	-121.99887
02/05/2020	AirNow	060111002	3	5.3	ug/m3 LC	22	Colusa-Sunrise Blvd	1	100.0000	88502	Acceptable PM2.5 AQI & Speciation Mass			06	California	011	Colusa	39.18919	-121.99887
02/06/2020	AirNow	060111002	3	20.7	ug/m3 LC	69	Colusa-Sunrise Blvd	1	100.0000	88502	Acceptable PM2.5 AQI & Speciation Mass			06	California	011	Colusa	39.18919	-121.99887
02/07/2020	AirNow	060111002	3	24.2	ug/m3 LC	76	Colusa-Sunrise Blvd	1	100.0000	88502	Acceptable PM2.5 AQI & Speciation Mass			06	California	011	Colusa	39.18919	-121.99887
02/08/2020	AirNow	060111002	3	10	ug/m3 LC	42	Colusa-Sunrise Blvd	1	100.0000	88502	Acceptable PM2.5 AQI & Speciation Mass			06	California	011	Colusa	39.18919	-121.99887
02/09/2020	AirNow	060111002	3	0	ug/m3 LC	0	Colusa-Sunrise Blvd	1	100.0000	88502	Acceptable PM2.5 AQI & Speciation Mass			06	California	011	Colusa	39.18919	-121.99887
02/10/2020	AirNow	060111002	3	0	ug/m3 LC	0	Colusa-Sunrise Blvd	1	100.0000	88502	Acceptable PM2.5 AQI & Speciation Mass			06	California	011	Colusa	39.18919	-121.99887
02/11/2020	AirNow	060111002	3	0.3	ug/m3 LC	1	Colusa-Sunrise Blvd	1	100.0000	88502	Acceptable PM2.5 AQI & Speciation Mass			06	California	011	Colusa	39.18919	-121.99887
02/12/2020	AirNow	060111002	3	12.6	ug/m3 LC	52	Colusa-Sunrise Blvd	1	100.0000	88502	Acceptable PM2.5 AQI & Speciation Mass			06	California	011	Colusa	39.18919	-121.99887
02/13/2020	AirNow	060111002	3	16	ug/m3 LC	59	Colusa-Sunrise Blvd	1	100.0000	88502	Acceptable PM2.5 AQI & Speciation Mass			06	California	011	Colusa	39.18919	-121.99887
02/14/2020	AirNow	060111002	3	8.7	ug/m3 LC	36	Colusa-Sunrise Blvd	1	100.0000	88502	Acceptable PM2.5 AQI & Speciation Mass			06	California	011	Colusa	39.18919	-121.99887
02/15/2020	AirNow	060111002	3	17.3	ug/m3 LC	62	Colusa-Sunrise Blvd	1	100.0000	88502	Acceptable PM2.5 AQI & Speciation Mass			06	California	011	Colusa	39.18919	-121.99887
02/16/2020	AirNow	060111002	3	9.9	ug/m3 LC	41	Colusa-Sunrise Blvd	1	100.0000	88502	Acceptable PM2.5 AQI & Speciation Mass			06	California	011	Colusa	39.18919	-121.99887
02/17/2020	AirNow	060111002	3	1.3	ug/m3 LC	5	Colusa-Sunrise Blvd	1	100.0000	88502	Acceptable PM2.5 AQI & Speciation Mass			06	California	011	Colusa	39.18919	-121.99887
02/18/2020	AirNow	060111002	3	3.2	ug/m3 LC	13	Colusa-Sunrise Blvd	1	100.0000	88502	Acceptable PM2.5 AQI & Speciation Mass			06	California	011	Colusa	39.18919	-121.99887
02/19/2020	AirNow	060111002	3	7.5	ug/m3 LC	31	Colusa-Sunrise Blvd	1	100.0000	88502	Acceptable PM2.5 AQI & Speciation Mass			06	California	011	Colusa	39.18919	-121.99887
02/20/2020	AirNow	060111002	3	14.1	ug/m3 LC	55	Colusa-Sunrise Blvd	1	100.0000	88502	Acceptable PM2.5 AQI & Speciation Mass			06	California	011	Colusa	39.18919	-121.99887
02/21/2020	AirNow	060111002	3	7.7	ug/m3 LC	32	Colusa-Sunrise Blvd	1	100.0000	88502	Acceptable PM2.5 AQI & Speciation Mass			06	California	011	Colusa	39.18919	-121.99887
02/22/2020	AirNow	060111002	3	7.7	ug/m3 LC	32	Colusa-Sunrise Blvd	1	100.0000	88502	Acceptable PM2.5 AQI & Speciation Mass			06	California	011	Colusa	39.18919	-121.99887
02/23/2020	AirNow	060111002	3	7.2	ug/m3 LC	30	Colusa-Sunrise Blvd	1	100.0000	88502	Acceptable PM2.5 AQI & Speciation Mass			06	California	011	Colusa	39.18919	-121.99887
02/24/2020	AirNow	060111002	3	2.9	ug/m3 LC	12	Colusa-Sunrise Blvd	1	100.0000	88502	Acceptable PM2.5 AQI & Speciation Mass			06	California	011	Colusa	39.18919	-121.99887
02/25/2020	AirNow	060111002	3	1	ug/m3 LC	4	Colusa-Sunrise Blvd	1	100.0000	88502	Acceptable PM2.5 AQI & Speciation Mass			06	California	011	Colusa	39.18919	-121.99887
02/26/2020	AirNow	060111002	3	15.5	ug/m3 LC	58	Colusa-Sunrise Blvd	1	100.0000	88502	Acceptable PM2.5 AQI & Speciation Mass			06	California	011	Colusa	39.18919	-121.99887
02/27/2020	AirNow	060111002	3	9.4	ug/m3 LC	39	Colusa-Sunrise Blvd	1	100.0000	88502	Acceptable PM2.5 AQI & Speciation Mass			06	California	011	Colusa	39.18919	-121.99887
02/28/2020	AirNow	060111002	3	11.3	ug/m3 LC	47	Colusa-Sunrise Blvd	1	100.0000	88502	Acceptable PM2.5 AQI & Speciation Mass			06	California	011	Colusa	39.18919	-121.99887
02/29/2020	AirNow	060111002	3	6.1	ug/m3 LC	25	Colusa-Sunrise Blvd	1	100.0000	88502	Acceptable PM2.5 AQI & Speciation Mass			06	California	011	Colusa	39.18919	-121.99887
03/01/2020	AirNow	060111002	3	1	ug/m3 LC	4	Colusa-Sunrise Blvd	1	100.0000	88502	Acceptable PM2.5 AQI & Speciation Mass			06	California	011	Colusa	39.18919	-121.99887
03/02/2020	AirNow	060111002	3	1.5	ug/m3 LC	6	Colusa-Sunrise Blvd	1	100.0000	88502	Acceptable PM2.5 AQI & Speciation Mass			06	California	011	Colusa	39.18919	-121.99887
03/03/2020	AirNow	060111002	3	1	ug/m3 LC	4	Colusa-Sunrise Blvd	1	100.0000	88502	Acceptable PM2.5 AQI & Speciation Mass			06	California	011	Colusa	39.18919	-121.99887
03/04/2020	AirNow	060111002	3	6	ug/m3 LC	25	Colusa-Sunrise Blvd	1	100.0000	88502	Acceptable PM2.5 AQI & Speciation Mass			06	California	011	Colusa	39.18919	-121.99887
03/05/2020	AirNow	060111002	3	9.1	ug/m3 LC	38	Colusa-Sunrise Blvd	1	100.0000	88502	Acceptable PM2.5 AQI & Speciation Mass			06	California	011	Colusa	39.18919	-121.99887
03/06/2020	AirNow	060111002	3	1.9	ug/m3 LC	8	Colusa-Sunrise Blvd	1	100.0000	88502	Acceptable PM2.5 AQI & Speciation Mass			06	California	011	Colusa	39.18919	-121.99887
03/07/2020	AirNow	060111002	3	0	ug/m3 LC	0	Colusa-Sunrise Blvd	1	100.0000	88502	Acceptable PM2.5 AQI & Speciation Mass			06	California	011	Colusa	39.18919	-121.99887
03/08/2020	AirNow	060111002	3	1.1	ug/m3 LC	5	Colusa-Sunrise Blvd	1	100.0000	88502	Acceptable PM2.5 AQI & Speciation Mass			06	California	011	Colusa	39.18919	-121.99887
03/09/2020	AirNow	060111002	3	3.6	ug/m3 LC	15	Colusa-Sunrise Blvd	1	100.0000	88502	Acceptable PM2.5 AQI & Speciation Mass			06	California	011	Colusa	39.18919	-121.99887
03/10/2020	AirNow	060111002	3	1.6	ug/m3 LC	7	Colusa-Sunrise Blvd	1	100.0000	88502	Acceptable PM2.5 AQI & Speciation Mass			06	California	011	Colusa	39.18919	-121.99887
03/11/2020	AirNow	060111002	3	5.9	ug/m3 LC	25	Colusa-Sunrise Blvd	1	100.0000	88502	Acceptable PM2.5 AQI & Speciation Mass			06	California	011	Colusa	39.18919	-121.99887
03/12/2020	AirNow	060111002	3	6.6	ug/m3 LC	28	Colusa-Sunrise Blvd	1	100.0000	88502	Acceptable PM2.5 AQI & Speciation Mass			06	California	011	Colusa	39.18919	-121.99887
03/13/2020	AirNow	060111002	3	5.6	ug/m3 LC	23	Colusa-Sunrise Blvd	1	100.0000	88502	Acceptable PM2.5 AQI & Speciation Mass			06	California	011	Colusa	39.18919	-121.99887
03/14/2020	AirNow	060111002	3	0	ug/m3 LC	0	Colusa-Sunrise Blvd	1	100.0000	88502	Acceptable PM2.5 AQI & Speciation Mass			06	California	011	Colusa	39.18919	-121.99887
03/15/2020	AirNow	060111002	3	0	ug/m3 LC	0	Colusa-Sunrise Blvd	1	100.0000	88502	Acceptable PM2.5 AQI & Speciation Mass			06	California	011	Colusa	39.18919	-121.99887
03/16/2020	AirNow	060111002	3	0.2	ug/m3 LC	1	Colusa-Sunrise Blvd	1	100.0000	88502	Acceptable PM2.5 AQI & Speciation Mass			06	California	011	Colusa	39.18919	-121.99887
03/17/2020	AirNow	060111002	3	1.8	ug/m3 LC	8	Colusa-Sunrise Blvd	1	100.0000	88502	Acceptable PM2.5 AQI & Speciation Mass			06	California	011	Colusa	39.18919	-121.99887
03/18/2020	AirNow	060111002	3	2.1	ug/m3 LC	9	Colusa-Sunrise Blvd	1	100.0000	88502	Acceptable PM2.5 AQI & Speciation Mass			06	California	011	Colusa	39.18919	-121.99887
03/19/2020	AirNow	060111002	3	3	ug/m3 LC	13	Colusa-Sunrise Blvd	1	100.0000	88502	Acceptable PM2.5 AQI & Speciation Mass			06	California	011	Colusa	39.18919	-121.99887
03/20/2020	AirNow	060111002	3	5	ug/m3 LC	21	Colusa-Sunrise Blvd	1	100.0000	88502	Acceptable PM2.5 AQI & Speciation Mass			06	California	011	Colusa	39.18919	-121.99887
03/21/2020	AirNow	060111002	3	4.2	ug/m3 LC	18	Colusa-Sunrise Blvd	1	100.0000	88502	Acceptable PM2.5 AQI & Speciation Mass			06	California	011	Colusa	39.18919	-121.99887
[truncated: 20,869 more rows]
