# Supplementary material for: Association of temporary Environmental Protection Agency regulation suspension with industrial economic viability and local air quality in California, United States
Source: Environ Sci Eur. 2021 Apr 21;33(1):52. doi: 10.1186/s12302-021-00489-9 (PMC8058586; doi:10.1186/s12302-021-00489-9)
Supplement: Supplementary file 2 — Additional file 2. California2009.csv [file 12302_2021_489_MOESM2_ESM.csv]

StartEndYear	Period	Area	Series code	Industry	Adjusted	Benchmark	No. of Employed
2020	Jan	California	0	Total Nonfarm	Not Adj	2019	17445800
2020	Jan	California	1000000	Total Wage and Salary	Not Adj	2019	17803600
2020	Jan	California	5000000	Total Private	Not Adj	2019	14812200
2020	Jan	California	6000000	Goods Producing	Not Adj	2019	2190500
2020	Jan	California	7000000	Service Providing	Not Adj	2019	15255300
2020	Jan	California	8000000	Private Service Providing	Not Adj	2019	12621700
2020	Jan	California	10000000	Mining and Logging	Not Adj	2019	22100
2020	Jan	California	10113300	Logging	Not Adj	2019	1400
2020	Jan	California	10210000	Mining	Not Adj	2019	20700
2020	Jan	California	10211000	Oil & Gas Extraction	Not Adj	2019	4700
2020	Jan	California	10212000	Mining, except Oil & Gas	Not Adj	2019	5900
2020	Jan	California	10213000	Support Activities for Mining	Not Adj	2019	10100
2020	Jan	California	11000000	Total Farm	Not Adj	2019	357800
2020	Jan	California	15000000	Natural Resources, Mining and Constructi	Not Adj	2019	883600
2020	Jan	California	20000000	Construction	Not Adj	2019	861500
2020	Jan	California	20236000	Construction of Buildings	Not Adj	2019	196300
2020	Jan	California	20236100	Residential Building Construction	Not Adj	2019	115800
2020	Jan	California	20236200	Nonresidential Building Construction	Not Adj	2019	80500
2020	Jan	California	20237000	Heavy and Civil Engineering Construction	Not Adj	2019	90000
2020	Jan	California	20237100	Utility System Const.	Not Adj	2019	48600
2020	Jan	California	20237200	L& Subdivision	Not Adj	2019	6800
2020	Jan	California	20237300	Highway, Street, and Bridge Const	Not Adj	2019	24200
2020	Jan	California	20237900	Other Heavy & Civil Engineer	Not Adj	2019	10400
2020	Jan	California	20238000	Specialty Trade Contractors	Not Adj	2019	575200
2020	Jan	California	20238100	Building Foundation and Exterior Contrac	Not Adj	2019	126200
2020	Jan	California	20238200	Building Equipment Contractors	Not Adj	2019	245200
2020	Jan	California	20238300	Building Finishing Contractors	Not Adj	2019	140000
2020	Jan	California	20238900	Other Specialty Trade Contract	Not Adj	2019	63800
2020	Jan	California	30000000	Manufacturing	Not Adj	2019	1306900
2020	Jan	California	31000000	Durable Goods	Not Adj	2019	850400
2020	Jan	California	31321000	Wood Product Manufacturing	Not Adj	2019	25400
2020	Jan	California	31321900	Other Wood Product Mfg.	Not Adj	2019	18300
2020	Jan	California	31327000	Nonmetallic Mineral Product Mfg.	Not Adj	2019	32300
2020	Jan	California	31331000	Primary Metal Manufacturing	Not Adj	2019	16600
2020	Jan	California	31332000	Fabricated Metal Product Mfg	Not Adj	2019	130500
2020	Jan	California	31332300	Architectural & Structural Metals Mfg.	Not Adj	2019	33100
2020	Jan	California	31332700	Machine Shops & Threaded Product Mfg.	Not Adj	2019	41400
2020	Jan	California	31332900	Other Fabricated Metal Product Mfg.	Not Adj	2019	17700
2020	Jan	California	31333000	Machinery Manufacturing	Not Adj	2019	77700
2020	Jan	California	31333200	Industrial Machinery Manufacturing	Not Adj	2019	21400
2020	Jan	California	31333300	Commercial and Service Industry Manufact	Not Adj	2019	11400
2020	Jan	California	31333500	Metalworking Machinery Mfg.	Not Adj	2019	12200
2020	Jan	California	31333900	ResidualOther General Purpose Machinery	Not Adj	2019	15200
2020	Jan	California	31334000	Computer and Electronic Product Manufact	Not Adj	2019	287700
2020	Jan	California	31334100	Computer and Peripheral Equipment Manufa	Not Adj	2019	79200
2020	Jan	California	31334111	Electronic Computer Manufacturing	Not Adj	2019	68300
2020	Jan	California	31334200	Communications Equipment Manufacturing	Not Adj	2019	17600
2020	Jan	California	31334400	Semiconductor and Electronic Component M	Not Adj	2019	82500
2020	Jan	California	31334412	Bare Printed Circuit Board Manufacturing	Not Adj	2019	8200
2020	Jan	California	31334413	Semiconductor and Related Devices Manufa	Not Adj	2019	40900
2020	Jan	California	31334500	Electronic Instrument Manufacturing	Not Adj	2019	95500
2020	Jan	California	31335000	Electrical Equipment and Appliance Manuf	Not Adj	2019	32200
2020	Jan	California	31336000	Transportation Equipment Manufacturing	Not Adj	2019	131200
2020	Jan	California	31336100	Motor Vehicle Mfg.	Not Adj	2019	17200
2020	Jan	California	31336400	Aerospace Product and Parts Manufacturin	Not Adj	2019	79600
2020	Jan	California	31336600	Ship and Boat Building	Not Adj	2019	9200
2020	Jan	California	31337000	Furniture and Related Product Manufactur	Not Adj	2019	31400
2020	Jan	California	31337100	Household and Institutional Furniture Ma	Not Adj	2019	18700
2020	Jan	California	31339000	Miscellaneous Durable Goods Manufacturing	Not Adj	2019	85400
2020	Jan	California	31339100	Medical Equipment & Supplies Mfg.	Not Adj	2019	55900
2020	Jan	California	31339900	Other Miscellaneous Durable Goods Mfg.	Not Adj	2019	29500
2020	Jan	California	32000000	Nondurable Goods	Not Adj	2019	456500
2020	Jan	California	32311000	Food Manufacturing	Not Adj	2019	155100
2020	Jan	California	32311400	Fruit & Vegetable Preserving & Specialty	Not Adj	2019	22000
2020	Jan	California	32311500	Dairy Product Manufacturing	Not Adj	2019	17000
2020	Jan	California	32311600	Animal Slaughtering and Processing	Not Adj	2019	21800
2020	Jan	California	32311800	Bakeries and Tortilla Manufacturing	Not Adj	2019	42400
2020	Jan	California	32311900	Other Food Mfg.	Not Adj	2019	34900
2020	Jan	California	32312000	Beverage and Tobacco Product Mfg	Not Adj	2019	61200
2020	Jan	California	32313000	ResidualTextile Mills	Not Adj	2019	5300
2020	Jan	California	32314000	Textile Product Mills	Not Adj	2019	8500
2020	Jan	California	32315000	Apparel Manufacturing	Not Adj	2019	30200
2020	Jan	California	32315100	Apparel Knitting Mills	Not Adj	2019	900
2020	Jan	California	32315200	Cut and Sew Apparel Manufacturing	Not Adj	2019	28200
2020	Jan	California	32322000	Paper Manufacturing	Not Adj	2019	20900
2020	Jan	California	32322200	Converted Paper Product Mfg.	Not Adj	2019	19800
2020	Jan	California	32323000	Printing and Related Support Activities	Not Adj	2019	36500
2020	Jan	California	32324000	Petroleum and Coal Products Manufacturin	Not Adj	2019	12600
2020	Jan	California	32325000	Chemical Manufacturing	Not Adj	2019	80700
2020	Jan	California	32325400	Pharmaceutical and Medicine Manufacturin	Not Adj	2019	46200
2020	Jan	California	32325600	Soap, Cleaning Compound & Toiletry Mfg.	Not Adj	2019	12400
2020	Jan	California	32326000	Plastics and Rubber Products Manufacturi	Not Adj	2019	42700
2020	Jan	California	40000000	Trade, Transportation and Utilities	Not Adj	2019	3064200
2020	Jan	California	41000000	Wholesale Trade	Not Adj	2019	687800
2020	Jan	California	41423000	Merchant Wholesalers, Durable Goods	Not Adj	2019	350400
2020	Jan	California	41423100	Motor Vehicle and Motor Vehicle Parts Me	Not Adj	2019	40500
2020	Jan	California	41423200	Furniture & Home Furnish Merch whole	Not Adj	2019	21300
2020	Jan	California	41423300	Lumber & Other Const. Mat Merch whole	Not Adj	2019	24000
2020	Jan	California	41423400	Professional and Commercial Equipment Me	Not Adj	2019	79200
2020	Jan	California	41423600	Electrical and Electronic Goods Merchant	Not Adj	2019	47900
2020	Jan	California	41423700	Hdwr, Plumb & Heating Merchant whole	Not Adj	2019	29600
2020	Jan	California	41423800	Machinery, Equipment and Supplies Mercha	Not Adj	2019	54700
2020	Jan	California	41424000	Merchant Wholesalers, Nondurable Goods	Not Adj	2019	293800
2020	Jan	California	41424100	Paper & Paper Products Merchant whole	Not Adj	2019	14300
2020	Jan	California	41424300	Apparel, Piece Gds & Notions Merch whole	Not Adj	2019	38900
2020	Jan	California	41424400	Grocery & Related Products Merchant whol	Not Adj	2019	111700
2020	Jan	California	41424600	Chemical & Allied Products Merchant whol	Not Adj	2019	14600
2020	Jan	California	41424900	Misc Nondurable Merchant Wholesalers	Not Adj	2019	49700
2020	Jan	California	41425000	Wholesale Electronic Markets and Agents	Not Adj	2019	43600
2020	Jan	California	42000000	Retail Trade	Not Adj	2019	1653800
2020	Jan	California	42441000	Motor Vehicle and Parts Dealer	Not Adj	2019	196500
2020	Jan	California	42441100	Automobile Dealers	Not Adj	2019	131500
2020	Jan	California	42441200	Other Motor Vehicle Dealers	Not Adj	2019	12400
2020	Jan	California	42441300	Automotive Parts, Accessories and Tire S	Not Adj	2019	52600
2020	Jan	California	42442000	Furniture and Home Furnishings Stores	Not Adj	2019	53900
2020	Jan	California	42442100	Furniture Stores	Not Adj	2019	22000
2020	Jan	California	42442200	Home Furnishings Stores	Not Adj	2019	31900
2020	Jan	California	42443000	Electronics and Appliance Stores	Not Adj	2019	58400
2020	Jan	California	42444000	Building Material and Garden Equipment S	Not Adj	2019	117100
2020	Jan	California	42444100	Building Material and Supplies Dealers	Not Adj	2019	106400
2020	Jan	California	42445000	Food and Beverage Stores	Not Adj	2019	354300
2020	Jan	California	42445100	Grocery Stores	Not Adj	2019	310700
2020	Jan	California	42445200	Specialty Food Stores	Not Adj	2019	26300
2020	Jan	California	42445300	Beer, Wine, & Liquor Stores	Not Adj	2019	17300
2020	Jan	California	42446000	Health and Personal Care Stores	Not Adj	2019	115500
2020	Jan	California	42447000	Gasoline Stations	Not Adj	2019	61800
2020	Jan	California	42448000	Clothing and Clothing Accessories Stores	Not Adj	2019	191800
2020	Jan	California	42448100	Clothing Stores	Not Adj	2019	148300
2020	Jan	California	42448300	Jewelry, Luggage & Leather Gds Stores	Not Adj	2019	15500
2020	Jan	California	42451000	Sporting Goods, Hobby, Book and Music St	Not Adj	2019	60500
2020	Jan	California	42451100	Sporting Goods, Hobby and Musical Instru	Not Adj	2019	51300
2020	Jan	California	42451200	Book, Periodical and Music Stores	Not Adj	2019	9200
2020	Jan	California	42452000	General Merchandise Stores	Not Adj	2019	293500
2020	Jan	California	42452200	Department Stores	Not Adj	2019	106600
2020	Jan	California	42452300	General Merchandise Stores, including Warehouse Clubs and Supercenters	Not Adj	2019	186900
2020	Jan	California	42453000	Miscellaneous Store Retailers	Not Adj	2019	88900
2020	Jan	California	42453200	Office Supplies, Stationery & Gift Store	Not Adj	2019	27400
2020	Jan	California	42453300	Used Merch&ise Stores	Not Adj	2019	18400
2020	Jan	California	42453900	Other Miscellaneous Store Retailers	Not Adj	2019	38900
2020	Jan	California	42454000	Nonstore Retailers	Not Adj	2019	61600
2020	Jan	California	42454100	Electronic Shopping & Mail-Order	Not Adj	2019	51200
2020	Jan	California	43000000	Transportation, Warehousing and Utilitie	Not Adj	2019	722600
2020	Jan	California	43220000	Utilities	Not Adj	2019	57000
2020	Jan	California	43221100	Electric Power Gen, Trans & Distribution	Not Adj	2019	18500
2020	Jan	California	43221200	Natural Gas Distribution	Not Adj	2019	33200
2020	Jan	California	43400089	Transportation and Warehousing	Not Adj	2019	665600
2020	Jan	California	43481000	Air Transportation	Not Adj	2019	59900
2020	Jan	California	43481100	Scheduled Air transp.	Not Adj	2019	54200
2020	Jan	California	43484000	Truck Transportation	Not Adj	2019	130900
2020	Jan	California	43484100	General Freight Trucking	Not Adj	2019	92200
2020	Jan	California	43484200	Specialized Freight Trucking	Not Adj	2019	38700
2020	Jan	California	43485000	Transit and Ground Passenger Transportat	Not Adj	2019	53500
2020	Jan	California	43488000	Support Activities for Transportation	Not Adj	2019	113800
2020	Jan	California	43488300	Support Activities for Water transp.	Not Adj	2019	22800
2020	Jan	California	43488400	Support Activities for Road transp.	Not Adj	2019	15200
2020	Jan	California	43488500	Freight transp. Arrangement	Not Adj	2019	33500
2020	Jan	California	43492000	Couriers and Messengers	Not Adj	2019	115900
2020	Jan	California	43493000	Warehousing and Storage	Not Adj	2019	169400
2020	Jan	California	50000000	Information	Not Adj	2019	577000
2020	Jan	California	50511000	Publishing Industries (except Internet)	Not Adj	2019	121700
2020	Jan	California	50511100	Newspaper, Periodical, Book and Director	Not Adj	2019	23500
2020	Jan	California	50511200	Software Publishers	Not Adj	2019	98200
2020	Jan	California	50512000	Motion Picture and Sound Recording	Not Adj	2019	163500
2020	Jan	California	50512100	Motion Picture & Video Industries	Not Adj	2019	159300
2020	Jan	California	50512110	Motion Picture & Video Production	Not Adj	2019	125000
2020	Jan	California	50515000	Broadcasting (except Internet)	Not Adj	2019	43600
2020	Jan	California	50515100	Radio and Television Broadcasting	Not Adj	2019	29100
2020	Jan	California	50515200	Cable and Other Subscription Programming	Not Adj	2019	14500
2020	Jan	California	50517000	Telecommunications	Not Adj	2019	66400
2020	Jan	California	50517311	Wired Telecommunications Carriers	Not Adj	2019	45000
2020	Jan	California	50518000	Data Processing, Hosting & Related Services	Not Adj	2019	54300
2020	Jan	California	50519000	Other Information Serv.	Not Adj	2019	127500
2020	Jan	California	55000000	Financial Activities	Not Adj	2019	844000
2020	Jan	California	55520000	Finance and Insurance	Not Adj	2019	541900
2020	Jan	California	55522000	Credit Intermediation and Related Activi	Not Adj	2019	242700
2020	Jan	California	55522100	Depository Credit Intermediation	Not Adj	2019	141100
2020	Jan	California	55522200	Nondepository Credit Intermediation	Not Adj	2019	58500
2020	Jan	California	55522300	Activities Related to Credit Intermediat	Not Adj	2019	43100
2020	Jan	California	55523000	Securities, Commodity Contracts and Inve	Not Adj	2019	98600
2020	Jan	California	55523100	Securities & Commodity Contracts	Not Adj	2019	32800
2020	Jan	California	55523900	Other Financial Investment Activities	Not Adj	2019	65300
2020	Jan	California	55524000	Insurance Carriers and Related	Not Adj	2019	200600
2020	Jan	California	55524100	Insurance Carriers	Not Adj	2019	81800
2020	Jan	California	55524200	Agencies, Brokerages, and Other Insuranc	Not Adj	2019	118800
2020	Jan	California	55530000	Real Estate and Rental and Leasing	Not Adj	2019	302100
2020	Jan	California	55531000	Real Estate	Not Adj	2019	234600
2020	Jan	California	55531100	Lessors of Real Estate	Not Adj	2019	67300
2020	Jan	California	55531200	Offices of Real Estate Agents and Broker	Not Adj	2019	54100
2020	Jan	California	55531300	Activities Related to Real Estate	Not Adj	2019	113200
2020	Jan	California	55532000	Rental and Leasing Services	Not Adj	2019	65000
2020	Jan	California	55532100	Automotive Equipment Rental and Leasing	Not Adj	2019	25500
2020	Jan	California	55532200	Consumer Goods Rental	Not Adj	2019	14800
2020	Jan	California	55532300	General Rental Centers	Not Adj	2019	2800
2020	Jan	California	55532400	Comm & Industrial Mach Rental & Leasing	Not Adj	2019	21900
2020	Jan	California	60000000	Professional and Business Services	Not Adj	2019	2711600
2020	Jan	California	60540000	Professional, Scientific and Technical S	Not Adj	2019	1342600
2020	Jan	California	60541100	Legal Services	Not Adj	2019	141200
2020	Jan	California	60541200	Accounting, Tax Preparation and Bookkeep	Not Adj	2019	132800
2020	Jan	California	60541300	Architectural, Engineering and Related S	Not Adj	2019	186400
2020	Jan	California	60541400	Specialized Design Services	Not Adj	2019	24900
2020	Jan	California	60541500	Computer Systems Design and Related Serv	Not Adj	2019	351200
2020	Jan	California	60541600	Management, Scientific and Technical Con	Not Adj	2019	209000
2020	Jan	California	60541700	Scientific Research and Development Serv	Not Adj	2019	154900
2020	Jan	California	60541800	Advertising and Related Services	Not Adj	2019	64700
2020	Jan	California	60541900	Other Professional, Scientific and Techn	Not Adj	2019	77500
2020	Jan	California	60550000	Management of Companies and Enterprises	Not Adj	2019	252200
2020	Jan	California	60560000	Administrative and Support and Waste Ser	Not Adj	2019	1116800
2020	Jan	California	60561000	Administrative and Support Services	Not Adj	2019	1063500
2020	Jan	California	60561100	Office Administrative Services	Not Adj	2019	76300
2020	Jan	California	60561200	Facilities Support Serv.	Not Adj	2019	13000
2020	Jan	California	60561300	Employment Services	Not Adj	2019	456100
2020	Jan	California	60561400	Business Support Services	Not Adj	2019	62200
2020	Jan	California	60561500	Travel Arrangement and Reservation Servi	Not Adj	2019	24700
2020	Jan	California	60561600	Investigation and Security Services	Not Adj	2019	151600
2020	Jan	California	60561700	Services to Buildings and Dwellings	Not Adj	2019	244900
2020	Jan	California	60561900	ResidualOther Support Services	Not Adj	2019	34700
2020	Jan	California	60562000	Waste Management and Remediation Service	Not Adj	2019	53300
2020	Jan	California	65000000	Educational and Health Services	Not Adj	2019	2839900
2020	Jan	California	65610000	Educational Services	Not Adj	2019	385500
2020	Jan	California	65611100	Elementary and Secondary Schools	Not Adj	2019	101700
2020	Jan	California	65611200	Junior Colleges	Not Adj	2019	2600
2020	Jan	California	65611300	Colleges, Universities and Professional	Not Adj	2019	158300
2020	Jan	California	65611600	Other Schools & Instruction	Not Adj	2019	76400
2020	Jan	California	65620000	Health Care and Social Assistance	Not Adj	2019	2454400
2020	Jan	California	65621000	Ambulatory Health Care Services	Not Adj	2019	883900
2020	Jan	California	65621100	Offices of Physicians	Not Adj	2019	246200
2020	Jan	California	65621200	Offices of Dentists	Not Adj	2019	137600
2020	Jan	California	65621300	Offices of Other Health Practitioners	Not Adj	2019	106200
2020	Jan	California	65621400	Outpatient Care Centers	Not Adj	2019	227300
2020	Jan	California	65621500	Medical & Diagnostic Laboratories	Not Adj	2019	38600
2020	Jan	California	65621600	Home Health Care Serv.	Not Adj	2019	97600
2020	Jan	California	65621900	Other Ambulatory Health Care Serv.	Not Adj	2019	30400
2020	Jan	California	65622000	Hospitals	Not Adj	2019	406700
2020	Jan	California	65622100	General Medical & Surgical Hosp.s	Not Adj	2019	381900
2020	Jan	California	65622200	Psychiatric & Substance Abuse Hosp	Not Adj	2019	8800
2020	Jan	California	65622300	Specialty (not Psych, Sub Abuse) Hosp.	Not Adj	2019	16000
2020	Jan	California	65623000	Nursing and Residential Care Facilities	Not Adj	2019	306200
2020	Jan	California	65623100	Nursing Care Facilities	Not Adj	2019	138900
2020	Jan	California	65623200	Residential Mental Retardation, Mental a	Not Adj	2019	56100
2020	Jan	California	65623300	Comm Care Facilities for the Elderly	Not Adj	2019	99300
2020	Jan	California	65623900	Other Residential Care Facilities	Not Adj	2019	11900
2020	Jan	California	65624000	Social Assistance	Not Adj	2019	857600
2020	Jan	California	65624100	Individual and Family Services	Not Adj	2019	720500
2020	Jan	California	65624200	Community Food & Housing, & Emergency &	Not Adj	2019	22800
2020	Jan	California	65624300	Vocational Rehabilitation Services	Not Adj	2019	36100
2020	Jan	California	65624400	Child Day Care Services	Not Adj	2019	78200
2020	Jan	California	70000000	Leisure and Hospitality	Not Adj	2019	2009800
2020	Jan	California	70710000	Arts, Entertainment, and Recreation	Not Adj	2019	322500
2020	Jan	California	70711000	Performing Arts, Spectator Sports	Not Adj	2019	69600
2020	Jan	California	70711100	Performing Arts Companies	Not Adj	2019	14000
2020	Jan	California	70711200	Spectator Sports	Not Adj	2019	12900
2020	Jan	California	70711500	Independent Artists, Writers, and Perfor	Not Adj	2019	14300
2020	Jan	California	70712000	Museums, Historical Sites, and Similar I	Not Adj	2019	20600
2020	Jan	California	70713000	Amusement, Gambling, and Recreation	Not Adj	2019	232300
2020	Jan	California	70713100	Amusement Parks and Arcades	Not Adj	2019	47500
2020	Jan	California	70713200	Gambling Industries	Not Adj	2019	17100
2020	Jan	California	70713900	Other Amusement and Recreation	Not Adj	2019	167700
2020	Jan	California	70720000	Accommodation and Food Service	Not Adj	2019	1687300
2020	Jan	California	70721000	Accommodation	Not Adj	2019	236200
2020	Jan	California	70722000	Food Services and Drinking Places	Not Adj	2019	1451100
2020	Jan	California	70722300	Special Food Services	Not Adj	2019	70200
2020	Jan	California	70722400	Drinking Places (Alcoholic Beverages)	Not Adj	2019	35000
2020	Jan	California	70722511	Full-Service Restaurants	Not Adj	2019	645700
2020	Jan	California	70722590	Limited-Service Eating Places	Not Adj	2019	700200
2020	Jan	California	80000000	Other Services	Not Adj	2019	575200
2020	Jan	California	80811000	Repair and Maintenance	Not Adj	2019	157200
2020	Jan	California	80811100	Auto Repair & Maintenance	Not Adj	2019	119500
2020	Jan	California	80811300	Commercial & Industrial Machinery	Not Adj	2019	18400
2020	Jan	California	80811400	Personal & Household Goods Repair	Not Adj	2019	8700
2020	Jan	California	80812000	Personal and Laundry Services	Not Adj	2019	187000
2020	Jan	California	80812100	Personal Care Serv.	Not Adj	2019	88400
2020	Jan	California	80812300	Drycleaning & Laundry Serv.	Not Adj	2019	34600
2020	Jan	California	80812900	Other Personal Services	Not Adj	2019	52800
2020	Jan	California	80813000	Religious, Grantmaking, Civic, Professio	Not Adj	2019	231000
2020	Jan	California	80813100	Religious Organizations	Not Adj	2019	93200
2020	Jan	California	80813200	Grantmaking & Giving Serv.	Not Adj	2019	26000
2020	Jan	California	80813300	Social Advocacy Organizations	Not Adj	2019	28000
2020	Jan	California	80813400	Civic & Social Organizations	Not Adj	2019	43200
2020	Jan	California	80813900	Bus,Labor, Political & Other like Org.	Not Adj	2019	40600
2020	Jan	California	90000000	Government	Not Adj	2019	2633600
2020	Jan	California	90910000	Federal Government	Not Adj	2019	248800
2020	Jan	California	90912991	Federal Government excluding Department of Defense	Not Adj	2019	184000
2020	Jan	California	90919110	Department of Defense	Not Adj	2019	64800
2020	Jan	California	90920000	State Government	Not Adj	2019	549600
2020	Jan	California	90921611	State Government Education	Not Adj	2019	272000
2020	Jan	California	90922000	State Government Excluding Education	Not Adj	2019	277600
2020	Jan	California	90930000	Local Government	Not Adj	2019	1835200
2020	Jan	California	90931150	Indian Tribes	Not Adj	2019	67200
2020	Jan	California	90931611	Local Government Education	Not Adj	2019	1005900
2020	Jan	California	90932000	Local Government Excluding Education	Not Adj	2019	829300
2020	Jan	California	90939012	County	Not Adj	2019	358100
2020	Jan	California	90939022	City	Not Adj	2019	272900
2020	Jan	California	90939032	Special Districts	Not Adj	2019	131100
2020	Jan	California	90940000	State and Local Government	Not Adj	2019	2384800
2020	Feb	California	0	Total Nonfarm	Not Adj	2019	17541400
2020	Feb	California	1000000	Total Wage and Salary	Not Adj	2019	17902200
2020	Feb	California	5000000	Total Private	Not Adj	2019	14888100
2020	Feb	California	6000000	Goods Producing	Not Adj	2019	2204200
2020	Feb	California	7000000	Service Providing	Not Adj	2019	15337200
2020	Feb	California	8000000	Private Service Providing	Not Adj	2019	12683900
2020	Feb	California	10000000	Mining and Logging	Not Adj	2019	21900
2020	Feb	California	10113300	Logging	Not Adj	2019	1300
2020	Feb	California	10210000	Mining	Not Adj	2019	20600
2020	Feb	California	10211000	Oil & Gas Extraction	Not Adj	2019	4700
2020	Feb	California	10212000	Mining, except Oil & Gas	Not Adj	2019	5900
2020	Feb	California	10213000	Support Activities for Mining	Not Adj	2019	10000
2020	Feb	California	11000000	Total Farm	Not Adj	2019	360800
2020	Feb	California	15000000	Natural Resources, Mining and Constructi	Not Adj	2019	897600
2020	Feb	California	20000000	Construction	Not Adj	2019	875700
2020	Feb	California	20236000	Construction of Buildings	Not Adj	2019	198700
2020	Feb	California	20236100	Residential Building Construction	Not Adj	2019	115500
2020	Feb	California	20236200	Nonresidential Building Construction	Not Adj	2019	83200
2020	Feb	California	20237000	Heavy and Civil Engineering Construction	Not Adj	2019	92000
2020	Feb	California	20237100	Utility System Const.	Not Adj	2019	50000
2020	Feb	California	20237200	L& Subdivision	Not Adj	2019	6900
2020	Feb	California	20237300	Highway, Street, and Bridge Const	Not Adj	2019	24600
2020	Feb	California	20237900	Other Heavy & Civil Engineer	Not Adj	2019	10500
2020	Feb	California	20238000	Specialty Trade Contractors	Not Adj	2019	585000
2020	Feb	California	20238100	Building Foundation and Exterior Contrac	Not Adj	2019	130300
2020	Feb	California	20238200	Building Equipment Contractors	Not Adj	2019	244600
2020	Feb	California	20238300	Building Finishing Contractors	Not Adj	2019	145200
2020	Feb	California	20238900	Other Specialty Trade Contract	Not Adj	2019	64900
2020	Feb	California	30000000	Manufacturing	Not Adj	2019	1306600
2020	Feb	California	31000000	Durable Goods	Not Adj	2019	850200
2020	Feb	California	31321000	Wood Product Manufacturing	Not Adj	2019	25400
2020	Feb	California	31321900	Other Wood Product Mfg.	Not Adj	2019	18300
2020	Feb	California	31327000	Nonmetallic Mineral Product Mfg.	Not Adj	2019	32200
2020	Feb	California	31331000	Primary Metal Manufacturing	Not Adj	2019	16600
2020	Feb	California	31332000	Fabricated Metal Product Mfg	Not Adj	2019	130400
2020	Feb	California	31332300	Architectural & Structural Metals Mfg.	Not Adj	2019	32900
2020	Feb	California	31332700	Machine Shops & Threaded Product Mfg.	Not Adj	2019	42000
2020	Feb	California	31332900	Other Fabricated Metal Product Mfg.	Not Adj	2019	17800
2020	Feb	California	31333000	Machinery Manufacturing	Not Adj	2019	77800
2020	Feb	California	31333200	Industrial Machinery Manufacturing	Not Adj	2019	21400
2020	Feb	California	31333300	Commercial and Service Industry Manufact	Not Adj	2019	11400
2020	Feb	California	31333500	Metalworking Machinery Mfg.	Not Adj	2019	12200
2020	Feb	California	31333900	ResidualOther General Purpose Machinery	Not Adj	2019	15100
2020	Feb	California	31334000	Computer and Electronic Product Manufact	Not Adj	2019	287300
2020	Feb	California	31334100	Computer and Peripheral Equipment Manufa	Not Adj	2019	79200
2020	Feb	California	31334111	Electronic Computer Manufacturing	Not Adj	2019	68300
2020	Feb	California	31334200	Communications Equipment Manufacturing	Not Adj	2019	17500
2020	Feb	California	31334400	Semiconductor and Electronic Component M	Not Adj	2019	82300
2020	Feb	California	31334412	Bare Printed Circuit Board Manufacturing	Not Adj	2019	8200
2020	Feb	California	31334413	Semiconductor and Related Devices Manufa	Not Adj	2019	40700
2020	Feb	California	31334500	Electronic Instrument Manufacturing	Not Adj	2019	95200
2020	Feb	California	31335000	Electrical Equipment and Appliance Manuf	Not Adj	2019	32200
2020	Feb	California	31336000	Transportation Equipment Manufacturing	Not Adj	2019	131400
2020	Feb	California	31336100	Motor Vehicle Mfg.	Not Adj	2019	17100
2020	Feb	California	31336400	Aerospace Product and Parts Manufacturin	Not Adj	2019	79400
2020	Feb	California	31336600	Ship and Boat Building	Not Adj	2019	9300
2020	Feb	California	31337000	Furniture and Related Product Manufactur	Not Adj	2019	31300
2020	Feb	California	31337100	Household and Institutional Furniture Ma	Not Adj	2019	18600
2020	Feb	California	31339000	Miscellaneous Durable Goods Manufacturing	Not Adj	2019	85600
2020	Feb	California	31339100	Medical Equipment & Supplies Mfg.	Not Adj	2019	56000
2020	Feb	California	31339900	Other Miscellaneous Durable Goods Mfg.	Not Adj	2019	29600
2020	Feb	California	32000000	Nondurable Goods	Not Adj	2019	456400
2020	Feb	California	32311000	Food Manufacturing	Not Adj	2019	155400
2020	Feb	California	32311400	Fruit & Vegetable Preserving & Specialty	Not Adj	2019	22500
2020	Feb	California	32311500	Dairy Product Manufacturing	Not Adj	2019	17000
2020	Feb	California	32311600	Animal Slaughtering and Processing	Not Adj	2019	21800
2020	Feb	California	32311800	Bakeries and Tortilla Manufacturing	Not Adj	2019	42400
2020	Feb	California	32311900	Other Food Mfg.	Not Adj	2019	35000
2020	Feb	California	32312000	Beverage and Tobacco Product Mfg	Not Adj	2019	61600
2020	Feb	California	32313000	ResidualTextile Mills	Not Adj	2019	5300
2020	Feb	California	32314000	Textile Product Mills	Not Adj	2019	8600
2020	Feb	California	32315000	Apparel Manufacturing	Not Adj	2019	29500
2020	Feb	California	32315100	Apparel Knitting Mills	Not Adj	2019	900
2020	Feb	California	32315200	Cut and Sew Apparel Manufacturing	Not Adj	2019	28000
2020	Feb	California	32322000	Paper Manufacturing	Not Adj	2019	20800
2020	Feb	California	32322200	Converted Paper Product Mfg.	Not Adj	2019	19800
2020	Feb	California	32323000	Printing and Related Support Activities	Not Adj	2019	36700
2020	Feb	California	32324000	Petroleum and Coal Products Manufacturin	Not Adj	2019	12500
2020	Feb	California	32325000	Chemical Manufacturing	Not Adj	2019	80400
2020	Feb	California	32325400	Pharmaceutical and Medicine Manufacturin	Not Adj	2019	46100
2020	Feb	California	32325600	Soap, Cleaning Compound & Toiletry Mfg.	Not Adj	2019	12400
2020	Feb	California	32326000	Plastics and Rubber Products Manufacturi	Not Adj	2019	42800
2020	Feb	California	40000000	Trade, Transportation and Utilities	Not Adj	2019	3038700
2020	Feb	California	41000000	Wholesale Trade	Not Adj	2019	688800
2020	Feb	California	41423000	Merchant Wholesalers, Durable Goods	Not Adj	2019	351500
2020	Feb	California	41423100	Motor Vehicle and Motor Vehicle Parts Me	Not Adj	2019	40800
2020	Feb	California	41423200	Furniture & Home Furnish Merch whole	Not Adj	2019	21500
2020	Feb	California	41423300	Lumber & Other Const. Mat Merch whole	Not Adj	2019	24100
2020	Feb	California	41423400	Professional and Commercial Equipment Me	Not Adj	2019	79800
2020	Feb	California	41423600	Electrical and Electronic Goods Merchant	Not Adj	2019	47800
2020	Feb	California	41423700	Hdwr, Plumb & Heating Merchant whole	Not Adj	2019	29800
2020	Feb	California	41423800	Machinery, Equipment and Supplies Mercha	Not Adj	2019	54200
2020	Feb	California	41424000	Merchant Wholesalers, Nondurable Goods	Not Adj	2019	294400
2020	Feb	California	41424100	Paper & Paper Products Merchant whole	Not Adj	2019	14300
2020	Feb	California	41424300	Apparel, Piece Gds & Notions Merch whole	Not Adj	2019	39400
2020	Feb	California	41424400	Grocery & Related Products Merchant whol	Not Adj	2019	111900
2020	Feb	California	41424600	Chemical & Allied Products Merchant whol	Not Adj	2019	14700
2020	Feb	California	41424900	Misc Nondurable Merchant Wholesalers	Not Adj	2019	50300
2020	Feb	California	41425000	Wholesale Electronic Markets and Agents	Not Adj	2019	42900
2020	Feb	California	42000000	Retail Trade	Not Adj	2019	1637000
2020	Feb	California	42441000	Motor Vehicle and Parts Dealer	Not Adj	2019	196400
2020	Feb	California	42441100	Automobile Dealers	Not Adj	2019	130900
2020	Feb	California	42441200	Other Motor Vehicle Dealers	Not Adj	2019	12500
2020	Feb	California	42441300	Automotive Parts, Accessories and Tire S	Not Adj	2019	53000
2020	Feb	California	42442000	Furniture and Home Furnishings Stores	Not Adj	2019	52700
2020	Feb	California	42442100	Furniture Stores	Not Adj	2019	22000
2020	Feb	California	42442200	Home Furnishings Stores	Not Adj	2019	30700
2020	Feb	California	42443000	Electronics and Appliance Stores	Not Adj	2019	57000
2020	Feb	California	42444000	Building Material and Garden Equipment S	Not Adj	2019	118500
2020	Feb	California	42444100	Building Material and Supplies Dealers	Not Adj	2019	107700
2020	Feb	California	42445000	Food and Beverage Stores	Not Adj	2019	356400
2020	Feb	California	42445100	Grocery Stores	Not Adj	2019	312500
2020	Feb	California	42445200	Specialty Food Stores	Not Adj	2019	26500
2020	Feb	California	42445300	Beer, Wine, & Liquor Stores	Not Adj	2019	17400
2020	Feb	California	42446000	Health and Personal Care Stores	Not Adj	2019	113800
2020	Feb	California	42447000	Gasoline Stations	Not Adj	2019	62300
2020	Feb	California	42448000	Clothing and Clothing Accessories Stores	Not Adj	2019	184700
2020	Feb	California	42448100	Clothing Stores	Not Adj	2019	142600
2020	Feb	California	42448300	Jewelry, Luggage & Leather Gds Stores	Not Adj	2019	15000
2020	Feb	California	42451000	Sporting Goods, Hobby, Book and Music St	Not Adj	2019	60000
2020	Feb	California	42451100	Sporting Goods, Hobby and Musical Instru	Not Adj	2019	50500
2020	Feb	California	42451200	Book, Periodical and Music Stores	Not Adj	2019	9500
2020	Feb	California	42452000	General Merchandise Stores	Not Adj	2019	282600
2020	Feb	California	42452200	Department Stores	Not Adj	2019	100700
2020	Feb	California	42452300	General Merchandise Stores, including Warehouse Clubs and Supercenters	Not Adj	2019	181900
2020	Feb	California	42453000	Miscellaneous Store Retailers	Not Adj	2019	89200
2020	Feb	California	42453200	Office Supplies, Stationery & Gift Store	Not Adj	2019	27300
2020	Feb	California	42453300	Used Merch&ise Stores	Not Adj	2019	18400
2020	Feb	California	42453900	Other Miscellaneous Store Retailers	Not Adj	2019	39600
2020	Feb	California	42454000	Nonstore Retailers	Not Adj	2019	63400
2020	Feb	California	42454100	Electronic Shopping & Mail-Order	Not Adj	2019	52200
2020	Feb	California	43000000	Transportation, Warehousing and Utilitie	Not Adj	2019	712900
2020	Feb	California	43220000	Utilities	Not Adj	2019	56800
2020	Feb	California	43221100	Electric Power Gen, Trans & Distribution	Not Adj	2019	18500
2020	Feb	California	43221200	Natural Gas Distribution	Not Adj	2019	33100
2020	Feb	California	43400089	Transportation and Warehousing	Not Adj	2019	656100
2020	Feb	California	43481000	Air Transportation	Not Adj	2019	59700
2020	Feb	California	43481100	Scheduled Air transp.	Not Adj	2019	53800
2020	Feb	California	43484000	Truck Transportation	Not Adj	2019	132900
2020	Feb	California	43484100	General Freight Trucking	Not Adj	2019	93300
2020	Feb	California	43484200	Specialized Freight Trucking	Not Adj	2019	39600
2020	Feb	California	43485000	Transit and Ground Passenger Transportat	Not Adj	2019	54000
2020	Feb	California	43488000	Support Activities for Transportation	Not Adj	2019	114200
2020	Feb	California	43488300	Support Activities for Water transp.	Not Adj	2019	21600
2020	Feb	California	43488400	Support Activities for Road transp.	Not Adj	2019	15300
2020	Feb	California	43488500	Freight transp. Arrangement	Not Adj	2019	33600
2020	Feb	California	43492000	Couriers and Messengers	Not Adj	2019	103900
2020	Feb	California	43493000	Warehousing and Storage	Not Adj	2019	169100
2020	Feb	California	50000000	Information	Not Adj	2019	592600
2020	Feb	California	50511000	Publishing Industries (except Internet)	Not Adj	2019	121800
2020	Feb	California	50511100	Newspaper, Periodical, Book and Director	Not Adj	2019	23500
2020	Feb	California	50511200	Software Publishers	Not Adj	2019	98300
2020	Feb	California	50512000	Motion Picture and Sound Recording	Not Adj	2019	176600
2020	Feb	California	50512100	Motion Picture & Video Industries	Not Adj	2019	172000
2020	Feb	California	50512110	Motion Picture & Video Production	Not Adj	2019	137000
2020	Feb	California	50515000	Broadcasting (except Internet)	Not Adj	2019	43900
2020	Feb	California	50515100	Radio and Television Broadcasting	Not Adj	2019	29400
2020	Feb	California	50515200	Cable and Other Subscription Programming	Not Adj	2019	14500
2020	Feb	California	50517000	Telecommunications	Not Adj	2019	66800
2020	Feb	California	50517311	Wired Telecommunications Carriers	Not Adj	2019	44900
2020	Feb	California	50518000	Data Processing, Hosting & Related Services	Not Adj	2019	55100
2020	Feb	California	50519000	Other Information Serv.	Not Adj	2019	128400
2020	Feb	California	55000000	Financial Activities	Not Adj	2019	849900
2020	Feb	California	55520000	Finance and Insurance	Not Adj	2019	545200
2020	Feb	California	55522000	Credit Intermediation and Related Activi	Not Adj	2019	244000
2020	Feb	California	55522100	Depository Credit Intermediation	Not Adj	2019	142100
2020	Feb	California	55522200	Nondepository Credit Intermediation	Not Adj	2019	58700
2020	Feb	California	55522300	Activities Related to Credit Intermediat	Not Adj	2019	43200
2020	Feb	California	55523000	Securities, Commodity Contracts and Inve	Not Adj	2019	99300
2020	Feb	California	55523100	Securities & Commodity Contracts	Not Adj	2019	32900
2020	Feb	California	55523900	Other Financial Investment Activities	Not Adj	2019	65900
2020	Feb	California	55524000	Insurance Carriers and Related	Not Adj	2019	201900
2020	Feb	California	55524100	Insurance Carriers	Not Adj	2019	81600
2020	Feb	California	55524200	Agencies, Brokerages, and Other Insuranc	Not Adj	2019	120300
2020	Feb	California	55530000	Real Estate and Rental and Leasing	Not Adj	2019	304700
2020	Feb	California	55531000	Real Estate	Not Adj	2019	236600
2020	Feb	California	55531100	Lessors of Real Estate	Not Adj	2019	68600
2020	Feb	California	55531200	Offices of Real Estate Agents and Broker	Not Adj	2019	54700
2020	Feb	California	55531300	Activities Related to Real Estate	Not Adj	2019	113300
2020	Feb	California	55532000	Rental and Leasing Services	Not Adj	2019	65900
2020	Feb	California	55532100	Automotive Equipment Rental and Leasing	Not Adj	2019	25800
2020	Feb	California	55532200	Consumer Goods Rental	Not Adj	2019	14900
2020	Feb	California	55532300	General Rental Centers	Not Adj	2019	2800
2020	Feb	California	55532400	Comm & Industrial Mach Rental & Leasing	Not Adj	2019	22400
2020	Feb	California	60000000	Professional and Business Services	Not Adj	2019	2733200
2020	Feb	California	60540000	Professional, Scientific and Technical S	Not Adj	2019	1359100
2020	Feb	California	60541100	Legal Services	Not Adj	2019	140700
2020	Feb	California	60541200	Accounting, Tax Preparation and Bookkeep	Not Adj	2019	145800
2020	Feb	California	60541300	Architectural, Engineering and Related S	Not Adj	2019	187600
2020	Feb	California	60541400	Specialized Design Services	Not Adj	2019	24300
2020	Feb	California	60541500	Computer Systems Design and Related Serv	Not Adj	2019	352500
2020	Feb	California	60541600	Management, Scientific and Technical Con	Not Adj	2019	209100
2020	Feb	California	60541700	Scientific Research and Development Serv	Not Adj	2019	156100
2020	Feb	California	60541800	Advertising and Related Services	Not Adj	2019	65800
2020	Feb	California	60541900	Other Professional, Scientific and Techn	Not Adj	2019	77200
2020	Feb	California	60550000	Management of Companies and Enterprises	Not Adj	2019	251200
2020	Feb	California	60560000	Administrative and Support and Waste Ser	Not Adj	2019	1122900
2020	Feb	California	60561000	Administrative and Support Services	Not Adj	2019	1068600
2020	Feb	California	60561100	Office Administrative Services	Not Adj	2019	77300
2020	Feb	California	60561200	Facilities Support Serv.	Not Adj	2019	13100
2020	Feb	California	60561300	Employment Services	Not Adj	2019	453900
2020	Feb	California	60561400	Business Support Services	Not Adj	2019	61800
2020	Feb	California	60561500	Travel Arrangement and Reservation Servi	Not Adj	2019	25000
2020	Feb	California	60561600	Investigation and Security Services	Not Adj	2019	156800
2020	Feb	California	60561700	Services to Buildings and Dwellings	Not Adj	2019	246200
2020	Feb	California	60561900	ResidualOther Support Services	Not Adj	2019	34500
2020	Feb	California	60562000	Waste Management and Remediation Service	Not Adj	2019	54300
2020	Feb	California	65000000	Educational and Health Services	Not Adj	2019	2866300
2020	Feb	California	65610000	Educational Services	Not Adj	2019	404200
2020	Feb	California	65611100	Elementary and Secondary Schools	Not Adj	2019	103400
2020	Feb	California	65611200	Junior Colleges	Not Adj	2019	2700
2020	Feb	California	65611300	Colleges, Universities and Professional	Not Adj	2019	170900
2020	Feb	California	65611600	Other Schools & Instruction	Not Adj	2019	78600
2020	Feb	California	65620000	Health Care and Social Assistance	Not Adj	2019	2462100
2020	Feb	California	65621000	Ambulatory Health Care Services	Not Adj	2019	886700
2020	Feb	California	65621100	Offices of Physicians	Not Adj	2019	246600
2020	Feb	California	65621200	Offices of Dentists	Not Adj	2019	138100
2020	Feb	California	65621300	Offices of Other Health Practitioners	Not Adj	2019	107300
2020	Feb	California	65621400	Outpatient Care Centers	Not Adj	2019	227000
2020	Feb	California	65621500	Medical & Diagnostic Laboratories	Not Adj	2019	38500
2020	Feb	California	65621600	Home Health Care Serv.	Not Adj	2019	98500
2020	Feb	California	65621900	Other Ambulatory Health Care Serv.	Not Adj	2019	30700
2020	Feb	California	65622000	Hospitals	Not Adj	2019	406600
2020	Feb	California	65622100	General Medical & Surgical Hosp.s	Not Adj	2019	381800
2020	Feb	California	65622200	Psychiatric & Substance Abuse Hosp	Not Adj	2019	8800
2020	Feb	California	65622300	Specialty (not Psych, Sub Abuse) Hosp.	Not Adj	2019	16000
2020	Feb	California	65623000	Nursing and Residential Care Facilities	Not Adj	2019	305900
2020	Feb	California	65623100	Nursing Care Facilities	Not Adj	2019	138700
2020	Feb	California	65623200	Residential Mental Retardation, Mental a	Not Adj	2019	55700
2020	Feb	California	65623300	Comm Care Facilities for the Elderly	Not Adj	2019	99700
2020	Feb	California	65623900	Other Residential Care Facilities	Not Adj	2019	11800
2020	Feb	California	65624000	Social Assistance	Not Adj	2019	862900
2020	Feb	California	65624100	Individual and Family Services	Not Adj	2019	725200
2020	Feb	California	65624200	Community Food & Housing, & Emergency &	Not Adj	2019	22900
2020	Feb	California	65624300	Vocational Rehabilitation Services	Not Adj	2019	36400
2020	Feb	California	65624400	Child Day Care Services	Not Adj	2019	78400
2020	Feb	California	70000000	Leisure and Hospitality	Not Adj	2019	2027000
2020	Feb	California	70710000	Arts, Entertainment, and Recreation	Not Adj	2019	323300
2020	Feb	California	70711000	Performing Arts, Spectator Sports	Not Adj	2019	70600
2020	Feb	California	70711100	Performing Arts Companies	Not Adj	2019	15100
2020	Feb	California	70711200	Spectator Sports	Not Adj	2019	13300
2020	Feb	California	70711500	Independent Artists, Writers, and Perfor	Not Adj	2019	14500
2020	Feb	California	70712000	Museums, Historical Sites, and Similar I	Not Adj	2019	20700
2020	Feb	California	70713000	Amusement, Gambling, and Recreation	Not Adj	2019	232000
2020	Feb	California	70713100	Amusement Parks and Arcades	Not Adj	2019	46800
2020	Feb	California	70713200	Gambling Industries	Not Adj	2019	17100
2020	Feb	California	70713900	Other Amusement and Recreation	Not Adj	2019	168100
2020	Feb	California	70720000	Accommodation and Food Service	Not Adj	2019	1703700
2020	Feb	California	70721000	Accommodation	Not Adj	2019	237000
2020	Feb	California	70722000	Food Services and Drinking Places	Not Adj	2019	1466700
2020	Feb	California	70722300	Special Food Services	Not Adj	2019	74400
2020	Feb	California	70722400	Drinking Places (Alcoholic Beverages)	Not Adj	2019	35400
2020	Feb	California	70722511	Full-Service Restaurants	Not Adj	2019	647500
2020	Feb	California	70722590	Limited-Service Eating Places	Not Adj	2019	709400
2020	Feb	California	80000000	Other Services	Not Adj	2019	576200
2020	Feb	California	80811000	Repair and Maintenance	Not Adj	2019	158700
2020	Feb	California	80811100	Auto Repair & Maintenance	Not Adj	2019	120400
2020	Feb	California	80811300	Commercial & Industrial Machinery	Not Adj	2019	18500
2020	Feb	California	80811400	Personal & Household Goods Repair	Not Adj	2019	8900
2020	Feb	California	80812000	Personal and Laundry Services	Not Adj	2019	184600
2020	Feb	California	80812100	Personal Care Serv.	Not Adj	2019	87700
2020	Feb	California	80812300	Drycleaning & Laundry Serv.	Not Adj	2019	34600
2020	Feb	California	80812900	Other Personal Services	Not Adj	2019	52100
2020	Feb	California	80813000	Religious, Grantmaking, Civic, Professio	Not Adj	2019	232900
2020	Feb	California	80813100	Religious Organizations	Not Adj	2019	93700
2020	Feb	California	80813200	Grantmaking & Giving Serv.	Not Adj	2019	26400
2020	Feb	California	80813300	Social Advocacy Organizations	Not Adj	2019	28500
2020	Feb	California	80813400	Civic & Social Organizations	Not Adj	2019	43700
2020	Feb	California	80813900	Bus,Labor, Political & Other like Org.	Not Adj	2019	40600
2020	Feb	California	90000000	Government	Not Adj	2019	2653300
2020	Feb	California	90910000	Federal Government	Not Adj	2019	249300
2020	Feb	California	90912991	Federal Government excluding Department of Defense	Not Adj	2019	184500
2020	Feb	California	90919110	Department of Defense	Not Adj	2019	64800
2020	Feb	California	90920000	State Government	Not Adj	2019	554000
2020	Feb	California	90921611	State Government Education	Not Adj	2019	275700
2020	Feb	California	90922000	State Government Excluding Education	Not Adj	2019	278300
2020	Feb	California	90930000	Local Government	Not Adj	2019	1850000
2020	Feb	California	90931150	Indian Tribes	Not Adj	2019	67100
2020	Feb	California	90931611	Local Government Education	Not Adj	2019	1018200
2020	Feb	California	90932000	Local Government Excluding Education	Not Adj	2019	831800
2020	Feb	California	90939012	County	Not Adj	2019	359800
2020	Feb	California	90939022	City	Not Adj	2019	273600
2020	Feb	California	90939032	Special Districts	Not Adj	2019	131300
2020	Feb	California	90940000	State and Local Government	Not Adj	2019	2404000
2020	Mar	California	0	Total Nonfarm	Not Adj	2019	17347200
2020	Mar	California	1000000	Total Wage and Salary	Not Adj	2019	17692500
2020	Mar	California	5000000	Total Private	Not Adj	2019	14676600
2020	Mar	California	6000000	Goods Producing	Not Adj	2019	2179900
2020	Mar	California	7000000	Service Providing	Not Adj	2019	15167300
2020	Mar	California	8000000	Private Service Providing	Not Adj	2019	12496700
2020	Mar	California	10000000	Mining and Logging	Not Adj	2019	21900
2020	Mar	California	10113300	Logging	Not Adj	2019	1300
2020	Mar	California	10210000	Mining	Not Adj	2019	20600
2020	Mar	California	10211000	Oil & Gas Extraction	Not Adj	2019	4300
2020	Mar	California	10212000	Mining, except Oil & Gas	Not Adj	2019	6100
2020	Mar	California	10213000	Support Activities for Mining	Not Adj	2019	10200
2020	Mar	California	11000000	Total Farm	Not Adj	2019	345300
2020	Mar	California	15000000	Natural Resources, Mining and Constructi	Not Adj	2019	880400
2020	Mar	California	20000000	Construction	Not Adj	2019	858500
2020	Mar	California	20236000	Construction of Buildings	Not Adj	2019	196900
2020	Mar	California	20236100	Residential Building Construction	Not Adj	2019	115300
2020	Mar	California	20236200	Nonresidential Building Construction	Not Adj	2019	81600
2020	Mar	California	20237000	Heavy and Civil Engineering Construction	Not Adj	2019	90900
2020	Mar	California	20237100	Utility System Const.	Not Adj	2019	49100
2020	Mar	California	20237200	L& Subdivision	Not Adj	2019	6900
2020	Mar	California	20237300	Highway, Street, and Bridge Const	Not Adj	2019	24500
2020	Mar	California	20237900	Other Heavy & Civil Engineer	Not Adj	2019	10400
2020	Mar	California	20238000	Specialty Trade Contractors	Not Adj	2019	570700
2020	Mar	California	20238100	Building Foundation and Exterior Contrac	Not Adj	2019	124600
2020	Mar	California	20238200	Building Equipment Contractors	Not Adj	2019	244200
2020	Mar	California	20238300	Building Finishing Contractors	Not Adj	2019	140000
2020	Mar	California	20238900	Other Specialty Trade Contract	Not Adj	2019	61900
2020	Mar	California	30000000	Manufacturing	Not Adj	2019	1299500
2020	Mar	California	31000000	Durable Goods	Not Adj	2019	848700
2020	Mar	California	31321000	Wood Product Manufacturing	Not Adj	2019	25300
2020	Mar	California	31321900	Other Wood Product Mfg.	Not Adj	2019	18200
2020	Mar	California	31327000	Nonmetallic Mineral Product Mfg.	Not Adj	2019	32200
2020	Mar	California	31331000	Primary Metal Manufacturing	Not Adj	2019	16500
2020	Mar	California	31332000	Fabricated Metal Product Mfg	Not Adj	2019	129900
2020	Mar	California	31332300	Architectural & Structural Metals Mfg.	Not Adj	2019	32900
2020	Mar	California	31332700	Machine Shops & Threaded Product Mfg.	Not Adj	2019	41500
2020	Mar	California	31332900	Other Fabricated Metal Product Mfg.	Not Adj	2019	17800
2020	Mar	California	31333000	Machinery Manufacturing	Not Adj	2019	77900
2020	Mar	California	31333200	Industrial Machinery Manufacturing	Not Adj	2019	21300
2020	Mar	California	31333300	Commercial and Service Industry Manufact	Not Adj	2019	11400
2020	Mar	California	31333500	Metalworking Machinery Mfg.	Not Adj	2019	12200
2020	Mar	California	31333900	ResidualOther General Purpose Machinery	Not Adj	2019	15100
2020	Mar	California	31334000	Computer and Electronic Product Manufact	Not Adj	2019	286500
2020	Mar	California	31334100	Computer and Peripheral Equipment Manufa	Not Adj	2019	79100
2020	Mar	California	31334111	Electronic Computer Manufacturing	Not Adj	2019	68100
2020	Mar	California	31334200	Communications Equipment Manufacturing	Not Adj	2019	17500
2020	Mar	California	31334400	Semiconductor and Electronic Component M	Not Adj	2019	81500
2020	Mar	California	31334412	Bare Printed Circuit Board Manufacturing	Not Adj	2019	8100
2020	Mar	California	31334413	Semiconductor and Related Devices Manufa	Not Adj	2019	40600
2020	Mar	California	31334500	Electronic Instrument Manufacturing	Not Adj	2019	95200
2020	Mar	California	31335000	Electrical Equipment and Appliance Manuf	Not Adj	2019	31900
2020	Mar	California	31336000	Transportation Equipment Manufacturing	Not Adj	2019	131900
2020	Mar	California	31336100	Motor Vehicle Mfg.	Not Adj	2019	17100
2020	Mar	California	31336400	Aerospace Product and Parts Manufacturin	Not Adj	2019	79500
2020	Mar	California	31336600	Ship and Boat Building	Not Adj	2019	9400
2020	Mar	California	31337000	Furniture and Related Product Manufactur	Not Adj	2019	31100
2020	Mar	California	31337100	Household and Institutional Furniture Ma	Not Adj	2019	18400
2020	Mar	California	31339000	Miscellaneous Durable Goods Manufacturing	Not Adj	2019	85500
2020	Mar	California	31339100	Medical Equipment & Supplies Mfg.	Not Adj	2019	56000
2020	Mar	California	31339900	Other Miscellaneous Durable Goods Mfg.	Not Adj	2019	29500
2020	Mar	California	32000000	Nondurable Goods	Not Adj	2019	450800
2020	Mar	California	32311000	Food Manufacturing	Not Adj	2019	154100
2020	Mar	California	32311400	Fruit & Vegetable Preserving & Specialty	Not Adj	2019	22500
2020	Mar	California	32311500	Dairy Product Manufacturing	Not Adj	2019	16900
2020	Mar	California	32311600	Animal Slaughtering and Processing	Not Adj	2019	21700
2020	Mar	California	32311800	Bakeries and Tortilla Manufacturing	Not Adj	2019	41400
2020	Mar	California	32311900	Other Food Mfg.	Not Adj	2019	34800
2020	Mar	California	32312000	Beverage and Tobacco Product Mfg	Not Adj	2019	61400
2020	Mar	California	32313000	ResidualTextile Mills	Not Adj	2019	5300
2020	Mar	California	32314000	Textile Product Mills	Not Adj	2019	8600
2020	Mar	California	32315000	Apparel Manufacturing	Not Adj	2019	29500
2020	Mar	California	32315100	Apparel Knitting Mills	Not Adj	2019	800
2020	Mar	California	32315200	Cut and Sew Apparel Manufacturing	Not Adj	2019	28300
2020	Mar	California	32322000	Paper Manufacturing	Not Adj	2019	20800
2020	Mar	California	32322200	Converted Paper Product Mfg.	Not Adj	2019	19800
2020	Mar	California	32323000	Printing and Related Support Activities	Not Adj	2019	34900
2020	Mar	California	32324000	Petroleum and Coal Products Manufacturin	Not Adj	2019	12400
2020	Mar	California	32325000	Chemical Manufacturing	Not Adj	2019	79300
2020	Mar	California	32325400	Pharmaceutical and Medicine Manufacturin	Not Adj	2019	46200
2020	Mar	California	32325600	Soap, Cleaning Compound & Toiletry Mfg.	Not Adj	2019	12400
2020	Mar	California	32326000	Plastics and Rubber Products Manufacturi	Not Adj	2019	41700
2020	Mar	California	40000000	Trade, Transportation and Utilities	Not Adj	2019	3019200
2020	Mar	California	41000000	Wholesale Trade	Not Adj	2019	688900
2020	Mar	California	41423000	Merchant Wholesalers, Durable Goods	Not Adj	2019	352600
2020	Mar	California	41423100	Motor Vehicle and Motor Vehicle Parts Me	Not Adj	2019	40500
2020	Mar	California	41423200	Furniture & Home Furnish Merch whole	Not Adj	2019	21400
2020	Mar	California	41423300	Lumber & Other Const. Mat Merch whole	Not Adj	2019	24100
2020	Mar	California	41423400	Professional and Commercial Equipment Me	Not Adj	2019	80300
2020	Mar	California	41423600	Electrical and Electronic Goods Merchant	Not Adj	2019	47800
2020	Mar	California	41423700	Hdwr, Plumb & Heating Merchant whole	Not Adj	2019	29900
2020	Mar	California	41423800	Machinery, Equipment and Supplies Mercha	Not Adj	2019	54800
2020	Mar	California	41424000	Merchant Wholesalers, Nondurable Goods	Not Adj	2019	293200
2020	Mar	California	41424100	Paper & Paper Products Merchant whole	Not Adj	2019	14200
2020	Mar	California	41424300	Apparel, Piece Gds & Notions Merch whole	Not Adj	2019	39300
2020	Mar	California	41424400	Grocery & Related Products Merchant whol	Not Adj	2019	111200
2020	Mar	California	41424600	Chemical & Allied Products Merchant whol	Not Adj	2019	14700
2020	Mar	California	41424900	Misc Nondurable Merchant Wholesalers	Not Adj	2019	51000
2020	Mar	California	41425000	Wholesale Electronic Markets and Agents	Not Adj	2019	43100
2020	Mar	California	42000000	Retail Trade	Not Adj	2019	1623800
2020	Mar	California	42441000	Motor Vehicle and Parts Dealer	Not Adj	2019	192900
2020	Mar	California	42441100	Automobile Dealers	Not Adj	2019	128100
2020	Mar	California	42441200	Other Motor Vehicle Dealers	Not Adj	2019	12500
2020	Mar	California	42441300	Automotive Parts, Accessories and Tire S	Not Adj	2019	52300
2020	Mar	California	42442000	Furniture and Home Furnishings Stores	Not Adj	2019	52500
2020	Mar	California	42442100	Furniture Stores	Not Adj	2019	21900
2020	Mar	California	42442200	Home Furnishings Stores	Not Adj	2019	30600
2020	Mar	California	42443000	Electronics and Appliance Stores	Not Adj	2019	56400
2020	Mar	California	42444000	Building Material and Garden Equipment S	Not Adj	2019	122000
2020	Mar	California	42444100	Building Material and Supplies Dealers	Not Adj	2019	111100
2020	Mar	California	42445000	Food and Beverage Stores	Not Adj	2019	356200
2020	Mar	California	42445100	Grocery Stores	Not Adj	2019	312800
2020	Mar	California	42445200	Specialty Food Stores	Not Adj	2019	26100
2020	Mar	California	42445300	Beer, Wine, & Liquor Stores	Not Adj	2019	17300
2020	Mar	California	42446000	Health and Personal Care Stores	Not Adj	2019	111900
2020	Mar	California	42447000	Gasoline Stations	Not Adj	2019	61000
2020	Mar	California	42448000	Clothing and Clothing Accessories Stores	Not Adj	2019	180100
2020	Mar	California	42448100	Clothing Stores	Not Adj	2019	138900
2020	Mar	California	42448300	Jewelry, Luggage & Leather Gds Stores	Not Adj	2019	14800
2020	Mar	California	42451000	Sporting Goods, Hobby, Book and Music St	Not Adj	2019	58700
2020	Mar	California	42451100	Sporting Goods, Hobby and Musical Instru	Not Adj	2019	49800
2020	Mar	California	42451200	Book, Periodical and Music Stores	Not Adj	2019	8900
2020	Mar	California	42452000	General Merchandise Stores	Not Adj	2019	281600
2020	Mar	California	42452200	Department Stores	Not Adj	2019	100100
2020	Mar	California	42452300	General Merchandise Stores, including Warehouse Clubs and Supercenters	Not Adj	2019	181500
2020	Mar	California	42453000	Miscellaneous Store Retailers	Not Adj	2019	87100
2020	Mar	California	42453200	Office Supplies, Stationery & Gift Store	Not Adj	2019	26700
2020	Mar	California	42453300	Used Merch&ise Stores	Not Adj	2019	18500
2020	Mar	California	42453900	Other Miscellaneous Store Retailers	Not Adj	2019	38000
2020	Mar	California	42454000	Nonstore Retailers	Not Adj	2019	63400
2020	Mar	California	42454100	Electronic Shopping & Mail-Order	Not Adj	2019	52500
2020	Mar	California	43000000	Transportation, Warehousing and Utilitie	Not Adj	2019	706500
2020	Mar	California	43220000	Utilities	Not Adj	2019	56900
2020	Mar	California	43221100	Electric Power Gen, Trans & Distribution	Not Adj	2019	18500
2020	Mar	California	43221200	Natural Gas Distribution	Not Adj	2019	33100
2020	Mar	California	43400089	Transportation and Warehousing	Not Adj	2019	649600
2020	Mar	California	43481000	Air Transportation	Not Adj	2019	59600
2020	Mar	California	43481100	Scheduled Air transp.	Not Adj	2019	53900
2020	Mar	California	43484000	Truck Transportation	Not Adj	2019	132400
2020	Mar	California	43484100	General Freight Trucking	Not Adj	2019	92000
2020	Mar	California	43484200	Specialized Freight Trucking	Not Adj	2019	40400
2020	Mar	California	43485000	Transit and Ground Passenger Transportat	Not Adj	2019	53900
2020	Mar	California	43488000	Support Activities for Transportation	Not Adj	2019	111500
2020	Mar	California	43488300	Support Activities for Water transp.	Not Adj	2019	23300
2020	Mar	California	43488400	Support Activities for Road transp.	Not Adj	2019	15200
2020	Mar	California	43488500	Freight transp. Arrangement	Not Adj	2019	33100
2020	Mar	California	43492000	Couriers and Messengers	Not Adj	2019	101700
2020	Mar	California	43493000	Warehousing and Storage	Not Adj	2019	167500
2020	Mar	California	50000000	Information	Not Adj	2019	586500
2020	Mar	California	50511000	Publishing Industries (except Internet)	Not Adj	2019	121200
2020	Mar	California	50511100	Newspaper, Periodical, Book and Director	Not Adj	2019	23400
2020	Mar	California	50511200	Software Publishers	Not Adj	2019	97800
2020	Mar	California	50512000	Motion Picture and Sound Recording	Not Adj	2019	170900
2020	Mar	California	50512100	Motion Picture & Video Industries	Not Adj	2019	166600
2020	Mar	California	50512110	Motion Picture & Video Production	Not Adj	2019	132400
2020	Mar	California	50515000	Broadcasting (except Internet)	Not Adj	2019	43700
2020	Mar	California	50515100	Radio and Television Broadcasting	Not Adj	2019	29200
2020	Mar	California	50515200	Cable and Other Subscription Programming	Not Adj	2019	14500
2020	Mar	California	50517000	Telecommunications	Not Adj	2019	66100
2020	Mar	California	50517311	Wired Telecommunications Carriers	Not Adj	2019	44500
2020	Mar	California	50518000	Data Processing, Hosting & Related Services	Not Adj	2019	55300
2020	Mar	California	50519000	Other Information Serv.	Not Adj	2019	129300
2020	Mar	California	55000000	Financial Activities	Not Adj	2019	850200
2020	Mar	California	55520000	Finance and Insurance	Not Adj	2019	545800
2020	Mar	California	55522000	Credit Intermediation and Related Activi	Not Adj	2019	244800
2020	Mar	California	55522100	Depository Credit Intermediation	Not Adj	2019	142200
2020	Mar	California	55522200	Nondepository Credit Intermediation	Not Adj	2019	58800
2020	Mar	California	55522300	Activities Related to Credit Intermediat	Not Adj	2019	43800
2020	Mar	California	55523000	Securities, Commodity Contracts and Inve	Not Adj	2019	98700
2020	Mar	California	55523100	Securities & Commodity Contracts	Not Adj	2019	32900
2020	Mar	California	55523900	Other Financial Investment Activities	Not Adj	2019	65600
2020	Mar	California	55524000	Insurance Carriers and Related	Not Adj	2019	202300
2020	Mar	California	55524100	Insurance Carriers	Not Adj	2019	81500
2020	Mar	California	55524200	Agencies, Brokerages, and Other Insuranc	Not Adj	2019	120800
2020	Mar	California	55530000	Real Estate and Rental and Leasing	Not Adj	2019	304400
2020	Mar	California	55531000	Real Estate	Not Adj	2019	236000
2020	Mar	California	55531100	Lessors of Real Estate	Not Adj	2019	67900
2020	Mar	California	55531200	Offices of Real Estate Agents and Broker	Not Adj	2019	54300
2020	Mar	California	55531300	Activities Related to Real Estate	Not Adj	2019	113800
2020	Mar	California	55532000	Rental and Leasing Services	Not Adj	2019	66200
2020	Mar	California	55532100	Automotive Equipment Rental and Leasing	Not Adj	2019	25800
2020	Mar	California	55532200	Consumer Goods Rental	Not Adj	2019	15200
2020	Mar	California	55532300	General Rental Centers	Not Adj	2019	2800
2020	Mar	California	55532400	Comm & Industrial Mach Rental & Leasing	Not Adj	2019	22400
2020	Mar	California	60000000	Professional and Business Services	Not Adj	2019	2705200
2020	Mar	California	60540000	Professional, Scientific and Technical S	Not Adj	2019	1348500
2020	Mar	California	60541100	Legal Services	Not Adj	2019	140400
2020	Mar	California	60541200	Accounting, Tax Preparation and Bookkeep	Not Adj	2019	141300
2020	Mar	California	60541300	Architectural, Engineering and Related S	Not Adj	2019	186200
2020	Mar	California	60541400	Specialized Design Services	Not Adj	2019	24600
2020	Mar	California	60541500	Computer Systems Design and Related Serv	Not Adj	2019	350700
2020	Mar	California	60541600	Management, Scientific and Technical Con	Not Adj	2019	209000
2020	Mar	California	60541700	Scientific Research and Development Serv	Not Adj	2019	155600
2020	Mar	California	60541800	Advertising and Related Services	Not Adj	2019	64200
2020	Mar	California	60541900	Other Professional, Scientific and Techn	Not Adj	2019	76500
2020	Mar	California	60550000	Management of Companies and Enterprises	Not Adj	2019	252500
2020	Mar	California	60560000	Administrative and Support and Waste Ser	Not Adj	2019	1104200
2020	Mar	California	60561000	Administrative and Support Services	Not Adj	2019	1050500
2020	Mar	California	60561100	Office Administrative Services	Not Adj	2019	76400
2020	Mar	California	60561200	Facilities Support Serv.	Not Adj	2019	13100
2020	Mar	California	60561300	Employment Services	Not Adj	2019	438800
2020	Mar	California	60561400	Business Support Services	Not Adj	2019	60900
2020	Mar	California	60561500	Travel Arrangement and Reservation Servi	Not Adj	2019	24800
2020	Mar	California	60561600	Investigation and Security Services	Not Adj	2019	154300
2020	Mar	California	60561700	Services to Buildings and Dwellings	Not Adj	2019	245200
2020	Mar	California	60561900	ResidualOther Support Services	Not Adj	2019	37000
2020	Mar	California	60562000	Waste Management and Remediation Service	Not Adj	2019	53700
2020	Mar	California	65000000	Educational and Health Services	Not Adj	2019	2843700
2020	Mar	California	65610000	Educational Services	Not Adj	2019	400000
2020	Mar	California	65611100	Elementary and Secondary Schools	Not Adj	2019	102800
2020	Mar	California	65611200	Junior Colleges	Not Adj	2019	2700
2020	Mar	California	65611300	Colleges, Universities and Professional	Not Adj	2019	171400
2020	Mar	California	65611600	Other Schools & Instruction	Not Adj	2019	75500
2020	Mar	California	65620000	Health Care and Social Assistance	Not Adj	2019	2443700
2020	Mar	California	65621000	Ambulatory Health Care Services	Not Adj	2019	875300
2020	Mar	California	65621100	Offices of Physicians	Not Adj	2019	240600
2020	Mar	California	65621200	Offices of Dentists	Not Adj	2019	131900
2020	Mar	California	65621300	Offices of Other Health Practitioners	Not Adj	2019	106200
2020	Mar	California	65621400	Outpatient Care Centers	Not Adj	2019	229200
2020	Mar	California	65621500	Medical & Diagnostic Laboratories	Not Adj	2019	38500
2020	Mar	California	65621600	Home Health Care Serv.	Not Adj	2019	98100
2020	Mar	California	65621900	Other Ambulatory Health Care Serv.	Not Adj	2019	30800
2020	Mar	California	65622000	Hospitals	Not Adj	2019	409600
2020	Mar	California	65622100	General Medical & Surgical Hosp.s	Not Adj	2019	384800
2020	Mar	California	65622200	Psychiatric & Substance Abuse Hosp	Not Adj	2019	8800
2020	Mar	California	65622300	Specialty (not Psych, Sub Abuse) Hosp.	Not Adj	2019	16000
2020	Mar	California	65623000	Nursing and Residential Care Facilities	Not Adj	2019	305600
2020	Mar	California	65623100	Nursing Care Facilities	Not Adj	2019	137600
2020	Mar	California	65623200	Residential Mental Retardation, Mental a	Not Adj	2019	56400
2020	Mar	California	65623300	Comm Care Facilities for the Elderly	Not Adj	2019	99800
2020	Mar	California	65623900	Other Residential Care Facilities	Not Adj	2019	11800
2020	Mar	California	65624000	Social Assistance	Not Adj	2019	853200
2020	Mar	California	65624100	Individual and Family Services	Not Adj	2019	718300
2020	Mar	California	65624200	Community Food & Housing, & Emergency &	Not Adj	2019	22900
2020	Mar	California	65624300	Vocational Rehabilitation Services	Not Adj	2019	36000
2020	Mar	California	65624400	Child Day Care Services	Not Adj	2019	76000
2020	Mar	California	70000000	Leisure and Hospitality	Not Adj	2019	1940200
2020	Mar	California	70710000	Arts, Entertainment, and Recreation	Not Adj	2019	303100
2020	Mar	California	70711000	Performing Arts, Spectator Sports	Not Adj	2019	67400
2020	Mar	California	70711100	Performing Arts Companies	Not Adj	2019	12800
2020	Mar	California	70711200	Spectator Sports	Not Adj	2019	12600
2020	Mar	California	70711500	Independent Artists, Writers, and Perfor	Not Adj	2019	12500
2020	Mar	California	70712000	Museums, Historical Sites, and Similar I	Not Adj	2019	21200
2020	Mar	California	70713000	Amusement, Gambling, and Recreation	Not Adj	2019	214500
2020	Mar	California	70713100	Amusement Parks and Arcades	Not Adj	2019	43000
2020	Mar	California	70713200	Gambling Industries	Not Adj	2019	17000
2020	Mar	California	70713900	Other Amusement and Recreation	Not Adj	2019	154500
2020	Mar	California	70720000	Accommodation and Food Service	Not Adj	2019	1637100
2020	Mar	California	70721000	Accommodation	Not Adj	2019	230600
2020	Mar	California	70722000	Food Services and Drinking Places	Not Adj	2019	1406500
2020	Mar	California	70722300	Special Food Services	Not Adj	2019	69100
2020	Mar	California	70722400	Drinking Places (Alcoholic Beverages)	Not Adj	2019	35300
2020	Mar	California	70722511	Full-Service Restaurants	Not Adj	2019	603600
2020	Mar	California	70722590	Limited-Service Eating Places	Not Adj	2019	698500
2020	Mar	California	80000000	Other Services	Not Adj	2019	551700
2020	Mar	California	80811000	Repair and Maintenance	Not Adj	2019	151600
2020	Mar	California	80811100	Auto Repair & Maintenance	Not Adj	2019	114400
2020	Mar	California	80811300	Commercial & Industrial Machinery	Not Adj	2019	17900
2020	Mar	California	80811400	Personal & Household Goods Repair	Not Adj	2019	8800
2020	Mar	California	80812000	Personal and Laundry Services	Not Adj	2019	167000
2020	Mar	California	80812100	Personal Care Serv.	Not Adj	2019	76600
2020	Mar	California	80812300	Drycleaning & Laundry Serv.	Not Adj	2019	32100
2020	Mar	California	80812900	Other Personal Services	Not Adj	2019	48000
2020	Mar	California	80813000	Religious, Grantmaking, Civic, Professio	Not Adj	2019	233100
2020	Mar	California	80813100	Religious Organizations	Not Adj	2019	93900
2020	Mar	California	80813200	Grantmaking & Giving Serv.	Not Adj	2019	26500
2020	Mar	California	80813300	Social Advocacy Organizations	Not Adj	2019	28400
2020	Mar	California	80813400	Civic & Social Organizations	Not Adj	2019	43400
2020	Mar	California	80813900	Bus,Labor, Political & Other like Org.	Not Adj	2019	40900
2020	Mar	California	90000000	Government	Not Adj	2019	2670600
2020	Mar	California	90910000	Federal Government	Not Adj	2019	250400
2020	Mar	California	90912991	Federal Government excluding Department of Defense	Not Adj	2019	185400
2020	Mar	California	90919110	Department of Defense	Not Adj	2019	65000
2020	Mar	California	90920000	State Government	Not Adj	2019	559100
2020	Mar	California	90921611	State Government Education	Not Adj	2019	280100
2020	Mar	California	90922000	State Government Excluding Education	Not Adj	2019	279000
2020	Mar	California	90930000	Local Government	Not Adj	2019	1861100
2020	Mar	California	90931150	Indian Tribes	Not Adj	2019	66800
2020	Mar	California	90931611	Local Government Education	Not Adj	2019	1030400
2020	Mar	California	90932000	Local Government Excluding Education	Not Adj	2019	830700
2020	Mar	California	90939012	County	Not Adj	2019	359100
2020	Mar	California	90939022	City	Not Adj	2019	273900
2020	Mar	California	90939032	Special Districts	Not Adj	2019	130900
2020	Mar	California	90940000	State and Local Government	Not Adj	2019	2420200
2020	Apr	California	0	Total Nonfarm	Not Adj	2019	14988900
2020	Apr	California	1000000	Total Wage and Salary	Not Adj	2019	15324300
2020	Apr	California	5000000	Total Private	Not Adj	2019	12405900
2020	Apr	California	6000000	Goods Producing	Not Adj	2019	1943100
2020	Apr	California	7000000	Service Providing	Not Adj	2019	13045800
2020	Apr	California	8000000	Private Service Providing	Not Adj	2019	10462800
2020	Apr	California	10000000	Mining and Logging	Not Adj	2019	21200
2020	Apr	California	10113300	Logging	Not Adj	2019	1500
2020	Apr	California	10210000	Mining	Not Adj	2019	19700
2020	Apr	California	10211000	Oil & Gas Extraction	Not Adj	2019	4200
2020	Apr	California	10212000	Mining, except Oil & Gas	Not Adj	2019	6000
2020	Apr	California	10213000	Support Activities for Mining	Not Adj	2019	9500
2020	Apr	California	11000000	Total Farm	Not Adj	2019	335400
2020	Apr	California	15000000	Natural Resources, Mining and Constructi	Not Adj	2019	765800
2020	Apr	California	20000000	Construction	Not Adj	2019	744600
2020	Apr	California	20236000	Construction of Buildings	Not Adj	2019	180200
2020	Apr	California	20236100	Residential Building Construction	Not Adj	2019	104500
2020	Apr	California	20236200	Nonresidential Building Construction	Not Adj	2019	75700
2020	Apr	California	20237000	Heavy and Civil Engineering Construction	Not Adj	2019	84300
2020	Apr	California	20237100	Utility System Const.	Not Adj	2019	45000
2020	Apr	California	20237200	L& Subdivision	Not Adj	2019	6100
2020	Apr	California	20237300	Highway, Street, and Bridge Const	Not Adj	2019	23800
2020	Apr	California	20237900	Other Heavy & Civil Engineer	Not Adj	2019	9400
2020	Apr	California	20238000	Specialty Trade Contractors	Not Adj	2019	480100
2020	Apr	California	20238100	Building Foundation and Exterior Contrac	Not Adj	2019	98500
2020	Apr	California	20238200	Building Equipment Contractors	Not Adj	2019	211700
2020	Apr	California	20238300	Building Finishing Contractors	Not Adj	2019	113300
2020	Apr	California	20238900	Other Specialty Trade Contract	Not Adj	2019	56600
2020	Apr	California	30000000	Manufacturing	Not Adj	2019	1177300
2020	Apr	California	31000000	Durable Goods	Not Adj	2019	778300
2020	Apr	California	31321000	Wood Product Manufacturing	Not Adj	2019	24200
2020	Apr	California	31321900	Other Wood Product Mfg.	Not Adj	2019	17800
2020	Apr	California	31327000	Nonmetallic Mineral Product Mfg.	Not Adj	2019	29900
2020	Apr	California	31331000	Primary Metal Manufacturing	Not Adj	2019	15700
2020	Apr	California	31332000	Fabricated Metal Product Mfg	Not Adj	2019	118700
2020	Apr	California	31332300	Architectural & Structural Metals Mfg.	Not Adj	2019	29900
2020	Apr	California	31332700	Machine Shops & Threaded Product Mfg.	Not Adj	2019	38900
2020	Apr	California	31332900	Other Fabricated Metal Product Mfg.	Not Adj	2019	15600
2020	Apr	California	31333000	Machinery Manufacturing	Not Adj	2019	71600
2020	Apr	California	31333200	Industrial Machinery Manufacturing	Not Adj	2019	19000
2020	Apr	California	31333300	Commercial and Service Industry Manufact	Not Adj	2019	10500
2020	Apr	California	31333500	Metalworking Machinery Mfg.	Not Adj	2019	11800
2020	Apr	California	31333900	ResidualOther General Purpose Machinery	Not Adj	2019	14000
2020	Apr	California	31334000	Computer and Electronic Product Manufact	Not Adj	2019	277600
2020	Apr	California	31334100	Computer and Peripheral Equipment Manufa	Not Adj	2019	77700
2020	Apr	California	31334111	Electronic Computer Manufacturing	Not Adj	2019	67000
2020	Apr	California	31334200	Communications Equipment Manufacturing	Not Adj	2019	17000
2020	Apr	California	31334400	Semiconductor and Electronic Component M	Not Adj	2019	79000
2020	Apr	California	31334412	Bare Printed Circuit Board Manufacturing	Not Adj	2019	8000
2020	Apr	California	31334413	Semiconductor and Related Devices Manufa	Not Adj	2019	39600
2020	Apr	California	31334500	Electronic Instrument Manufacturing	Not Adj	2019	92800
2020	Apr	California	31335000	Electrical Equipment and Appliance Manuf	Not Adj	2019	30600
2020	Apr	California	31336000	Transportation Equipment Manufacturing	Not Adj	2019	106200
2020	Apr	California	31336100	Motor Vehicle Mfg.	Not Adj	2019	7700
2020	Apr	California	31336400	Aerospace Product and Parts Manufacturin	Not Adj	2019	71600
2020	Apr	California	31336600	Ship and Boat Building	Not Adj	2019	7000
2020	Apr	California	31337000	Furniture and Related Product Manufactur	Not Adj	2019	25100
2020	Apr	California	31337100	Household and Institutional Furniture Ma	Not Adj	2019	14900
2020	Apr	California	31339000	Miscellaneous Durable Goods Manufacturing	Not Adj	2019	78700
2020	Apr	California	31339100	Medical Equipment & Supplies Mfg.	Not Adj	2019	54300
2020	Apr	California	31339900	Other Miscellaneous Durable Goods Mfg.	Not Adj	2019	24400
2020	Apr	California	32000000	Nondurable Goods	Not Adj	2019	399000
2020	Apr	California	32311000	Food Manufacturing	Not Adj	2019	144700
2020	Apr	California	32311400	Fruit & Vegetable Preserving & Specialty	Not Adj	2019	21800
2020	Apr	California	32311500	Dairy Product Manufacturing	Not Adj	2019	16100
2020	Apr	California	32311600	Animal Slaughtering and Processing	Not Adj	2019	20300
2020	Apr	California	32311800	Bakeries and Tortilla Manufacturing	Not Adj	2019	38800
2020	Apr	California	32311900	Other Food Mfg.	Not Adj	2019	31900
2020	Apr	California	32312000	Beverage and Tobacco Product Mfg	Not Adj	2019	50800
2020	Apr	California	32313000	ResidualTextile Mills	Not Adj	2019	4200
2020	Apr	California	32314000	Textile Product Mills	Not Adj	2019	7800
2020	Apr	California	32315000	Apparel Manufacturing	Not Adj	2019	13800
2020	Apr	California	32315100	Apparel Knitting Mills	Not Adj	2019	400
2020	Apr	California	32315200	Cut and Sew Apparel Manufacturing	Not Adj	2019	13200
2020	Apr	California	32322000	Paper Manufacturing	Not Adj	2019	18900
2020	Apr	California	32322200	Converted Paper Product Mfg.	Not Adj	2019	18200
2020	Apr	California	32323000	Printing and Related Support Activities	Not Adj	2019	28000
2020	Apr	California	32324000	Petroleum and Coal Products Manufacturin	Not Adj	2019	12400
2020	Apr	California	32325000	Chemical Manufacturing	Not Adj	2019	76900
2020	Apr	California	32325400	Pharmaceutical and Medicine Manufacturin	Not Adj	2019	45800
2020	Apr	California	32325600	Soap, Cleaning Compound & Toiletry Mfg.	Not Adj	2019	12400
2020	Apr	California	32326000	Plastics and Rubber Products Manufacturi	Not Adj	2019	39300
2020	Apr	California	40000000	Trade, Transportation and Utilities	Not Adj	2019	2625700
2020	Apr	California	41000000	Wholesale Trade	Not Adj	2019	623700
2020	Apr	California	41423000	Merchant Wholesalers, Durable Goods	Not Adj	2019	321900
2020	Apr	California	41423100	Motor Vehicle and Motor Vehicle Parts Me	Not Adj	2019	37300
2020	Apr	California	41423200	Furniture & Home Furnish Merch whole	Not Adj	2019	19700
2020	Apr	California	41423300	Lumber & Other Const. Mat Merch whole	Not Adj	2019	22400
2020	Apr	California	41423400	Professional and Commercial Equipment Me	Not Adj	2019	72900
2020	Apr	California	41423600	Electrical and Electronic Goods Merchant	Not Adj	2019	46300
2020	Apr	California	41423700	Hdwr, Plumb & Heating Merchant whole	Not Adj	2019	27300
2020	Apr	California	41423800	Machinery, Equipment and Supplies Mercha	Not Adj	2019	47700
2020	Apr	California	41424000	Merchant Wholesalers, Nondurable Goods	Not Adj	2019	264400
2020	Apr	California	41424100	Paper & Paper Products Merchant whole	Not Adj	2019	13800
2020	Apr	California	41424300	Apparel, Piece Gds & Notions Merch whole	Not Adj	2019	21200
2020	Apr	California	41424400	Grocery & Related Products Merchant whol	Not Adj	2019	106800
2020	Apr	California	41424600	Chemical & Allied Products Merchant whol	Not Adj	2019	14700
2020	Apr	California	41424900	Misc Nondurable Merchant Wholesalers	Not Adj	2019	48000
2020	Apr	California	41425000	Wholesale Electronic Markets and Agents	Not Adj	2019	37400
2020	Apr	California	42000000	Retail Trade	Not Adj	2019	1353800
2020	Apr	California	42441000	Motor Vehicle and Parts Dealer	Not Adj	2019	150000
2020	Apr	California	42441100	Automobile Dealers	Not Adj	2019	96300
2020	Apr	California	42441200	Other Motor Vehicle Dealers	Not Adj	2019	8100
2020	Apr	California	42441300	Automotive Parts, Accessories and Tire S	Not Adj	2019	45600
2020	Apr	California	42442000	Furniture and Home Furnishings Stores	Not Adj	2019	25700
2020	Apr	California	42442100	Furniture Stores	Not Adj	2019	11300
2020	Apr	California	42442200	Home Furnishings Stores	Not Adj	2019	14400
2020	Apr	California	42443000	Electronics and Appliance Stores	Not Adj	2019	51100
2020	Apr	California	42444000	Building Material and Garden Equipment S	Not Adj	2019	122800
2020	Apr	California	42444100	Building Material and Supplies Dealers	Not Adj	2019	112200
2020	Apr	California	42445000	Food and Beverage Stores	Not Adj	2019	358800
2020	Apr	California	42445100	Grocery Stores	Not Adj	2019	322900
2020	Apr	California	42445200	Specialty Food Stores	Not Adj	2019	22400
2020	Apr	California	42445300	Beer, Wine, & Liquor Stores	Not Adj	2019	13500
2020	Apr	California	42446000	Health and Personal Care Stores	Not Adj	2019	103500
2020	Apr	California	42447000	Gasoline Stations	Not Adj	2019	57000
2020	Apr	California	42448000	Clothing and Clothing Accessories Stores	Not Adj	2019	76500
2020	Apr	California	42448100	Clothing Stores	Not Adj	2019	46300
2020	Apr	California	42448300	Jewelry, Luggage & Leather Gds Stores	Not Adj	2019	10100
2020	Apr	California	42451000	Sporting Goods, Hobby, Book and Music St	Not Adj	2019	47400
2020	Apr	California	42451100	Sporting Goods, Hobby and Musical Instru	Not Adj	2019	39200
2020	Apr	California	42451200	Book, Periodical and Music Stores	Not Adj	2019	8200
2020	Apr	California	42452000	General Merchandise Stores	Not Adj	2019	245500
2020	Apr	California	42452200	Department Stores	Not Adj	2019	61800
2020	Apr	California	42452300	General Merchandise Stores, including Warehouse Clubs and Supercenters	Not Adj	2019	183700
2020	Apr	California	42453000	Miscellaneous Store Retailers	Not Adj	2019	60400
2020	Apr	California	42453200	Office Supplies, Stationery & Gift Store	Not Adj	2019	20100
2020	Apr	California	42453300	Used Merch&ise Stores	Not Adj	2019	11700
2020	Apr	California	42453900	Other Miscellaneous Store Retailers	Not Adj	2019	25800
2020	Apr	California	42454000	Nonstore Retailers	Not Adj	2019	55100
2020	Apr	California	42454100	Electronic Shopping & Mail-Order	Not Adj	2019	45600
2020	Apr	California	43000000	Transportation, Warehousing and Utilitie	Not Adj	2019	648200
2020	Apr	California	43220000	Utilities	Not Adj	2019	57000
2020	Apr	California	43221100	Electric Power Gen, Trans & Distribution	Not Adj	2019	18500
2020	Apr	California	43221200	Natural Gas Distribution	Not Adj	2019	32900
2020	Apr	California	43400089	Transportation and Warehousing	Not Adj	2019	591200
2020	Apr	California	43481000	Air Transportation	Not Adj	2019	57100
2020	Apr	California	43481100	Scheduled Air transp.	Not Adj	2019	51600
2020	Apr	California	43484000	Truck Transportation	Not Adj	2019	116600
2020	Apr	California	43484100	General Freight Trucking	Not Adj	2019	82300
2020	Apr	California	43484200	Specialized Freight Trucking	Not Adj	2019	34300
2020	Apr	California	43485000	Transit and Ground Passenger Transportat	Not Adj	2019	52000
2020	Apr	California	43488000	Support Activities for Transportation	Not Adj	2019	97600
2020	Apr	California	43488300	Support Activities for Water transp.	Not Adj	2019	20700
2020	Apr	California	43488400	Support Activities for Road transp.	Not Adj	2019	12100
2020	Apr	California	43488500	Freight transp. Arrangement	Not Adj	2019	29300
2020	Apr	California	43492000	Couriers and Messengers	Not Adj	2019	97800
2020	Apr	California	43493000	Warehousing and Storage	Not Adj	2019	152300
2020	Apr	California	50000000	Information	Not Adj	2019	512600
2020	Apr	California	50511000	Publishing Industries (except Internet)	Not Adj	2019	119400
2020	Apr	California	50511100	Newspaper, Periodical, Book and Director	Not Adj	2019	22600
2020	Apr	California	50511200	Software Publishers	Not Adj	2019	96800
2020	Apr	California	50512000	Motion Picture and Sound Recording	Not Adj	2019	102200
2020	Apr	California	50512100	Motion Picture & Video Industries	Not Adj	2019	99900
2020	Apr	California	50512110	Motion Picture & Video Production	Not Adj	2019	83300
2020	Apr	California	50515000	Broadcasting (except Internet)	Not Adj	2019	42800
2020	Apr	California	50515100	Radio and Television Broadcasting	Not Adj	2019	28400
2020	Apr	California	50515200	Cable and Other Subscription Programming	Not Adj	2019	14400
2020	Apr	California	50517000	Telecommunications	Not Adj	2019	64100
2020	Apr	California	50517311	Wired Telecommunications Carriers	Not Adj	2019	43500
2020	Apr	California	50518000	Data Processing, Hosting & Related Services	Not Adj	2019	55400
2020	Apr	California	50519000	Other Information Serv.	Not Adj	2019	128700
2020	Apr	California	55000000	Financial Activities	Not Adj	2019	823200
2020	Apr	California	55520000	Finance and Insurance	Not Adj	2019	541200
2020	Apr	California	55522000	Credit Intermediation and Related Activi	Not Adj	2019	241300
2020	Apr	California	55522100	Depository Credit Intermediation	Not Adj	2019	142400
2020	Apr	California	55522200	Nondepository Credit Intermediation	Not Adj	2019	55500
2020	Apr	California	55522300	Activities Related to Credit Intermediat	Not Adj	2019	43400
2020	Apr	California	55523000	Securities, Commodity Contracts and Inve	Not Adj	2019	98800
2020	Apr	California	55523100	Securities & Commodity Contracts	Not Adj	2019	33100
2020	Apr	California	55523900	Other Financial Investment Activities	Not Adj	2019	65700
2020	Apr	California	55524000	Insurance Carriers and Related	Not Adj	2019	201100
2020	Apr	California	55524100	Insurance Carriers	Not Adj	2019	81200
2020	Apr	California	55524200	Agencies, Brokerages, and Other Insuranc	Not Adj	2019	119900
2020	Apr	California	55530000	Real Estate and Rental and Leasing	Not Adj	2019	282000
2020	Apr	California	55531000	Real Estate	Not Adj	2019	226100
2020	Apr	California	55531100	Lessors of Real Estate	Not Adj	2019	62600
2020	Apr	California	55531200	Offices of Real Estate Agents and Broker	Not Adj	2019	52400
2020	Apr	California	55531300	Activities Related to Real Estate	Not Adj	2019	111100
2020	Apr	California	55532000	Rental and Leasing Services	Not Adj	2019	53800
2020	Apr	California	55532100	Automotive Equipment Rental and Leasing	Not Adj	2019	18400
2020	Apr	California	55532200	Consumer Goods Rental	Not Adj	2019	12300
2020	Apr	California	55532300	General Rental Centers	Not Adj	2019	2600
2020	Apr	California	55532400	Comm & Industrial Mach Rental & Leasing	Not Adj	2019	20500
2020	Apr	California	60000000	Professional and Business Services	Not Adj	2019	2474000
2020	Apr	California	60540000	Professional, Scientific and Technical S	Not Adj	2019	1268000
2020	Apr	California	60541100	Legal Services	Not Adj	2019	132100
2020	Apr	California	60541200	Accounting, Tax Preparation and Bookkeep	Not Adj	2019	123400
2020	Apr	California	60541300	Architectural, Engineering and Related S	Not Adj	2019	177600
2020	Apr	California	60541400	Specialized Design Services	Not Adj	2019	19300
2020	Apr	California	60541500	Computer Systems Design and Related Serv	Not Adj	2019	344200
2020	Apr	California	60541600	Management, Scientific and Technical Con	Not Adj	2019	195600
2020	Apr	California	60541700	Scientific Research and Development Serv	Not Adj	2019	152500
2020	Apr	California	60541800	Advertising and Related Services	Not Adj	2019	56200
2020	Apr	California	60541900	Other Professional, Scientific and Techn	Not Adj	2019	67100
2020	Apr	California	60550000	Management of Companies and Enterprises	Not Adj	2019	238700
2020	Apr	California	60560000	Administrative and Support and Waste Ser	Not Adj	2019	967300
2020	Apr	California	60561000	Administrative and Support Services	Not Adj	2019	914300
2020	Apr	California	60561100	Office Administrative Services	Not Adj	2019	69100
2020	Apr	California	60561200	Facilities Support Serv.	Not Adj	2019	13000
2020	Apr	California	60561300	Employment Services	Not Adj	2019	359600
2020	Apr	California	60561400	Business Support Services	Not Adj	2019	53500
2020	Apr	California	60561500	Travel Arrangement and Reservation Servi	Not Adj	2019	23800
2020	Apr	California	60561600	Investigation and Security Services	Not Adj	2019	145800
2020	Apr	California	60561700	Services to Buildings and Dwellings	Not Adj	2019	220100
2020	Apr	California	60561900	ResidualOther Support Services	Not Adj	2019	29400
2020	Apr	California	60562000	Waste Management and Remediation Service	Not Adj	2019	53000
2020	Apr	California	65000000	Educational and Health Services	Not Adj	2019	2540400
2020	Apr	California	65610000	Educational Services	Not Adj	2019	365000
2020	Apr	California	65611100	Elementary and Secondary Schools	Not Adj	2019	97300
2020	Apr	California	65611200	Junior Colleges	Not Adj	2019	1900
2020	Apr	California	65611300	Colleges, Universities and Professional	Not Adj	2019	164800
2020	Apr	California	65611600	Other Schools & Instruction	Not Adj	2019	57600
2020	Apr	California	65620000	Health Care and Social Assistance	Not Adj	2019	2175400
2020	Apr	California	65621000	Ambulatory Health Care Services	Not Adj	2019	727400
2020	Apr	California	65621100	Offices of Physicians	Not Adj	2019	219400
2020	Apr	California	65621200	Offices of Dentists	Not Adj	2019	53600
2020	Apr	California	65621300	Offices of Other Health Practitioners	Not Adj	2019	79700
2020	Apr	California	65621400	Outpatient Care Centers	Not Adj	2019	214900
2020	Apr	California	65621500	Medical & Diagnostic Laboratories	Not Adj	2019	37500
2020	Apr	California	65621600	Home Health Care Serv.	Not Adj	2019	92900
2020	Apr	California	65621900	Other Ambulatory Health Care Serv.	Not Adj	2019	29400
2020	Apr	California	65622000	Hospitals	Not Adj	2019	399400
2020	Apr	California	65622100	General Medical & Surgical Hosp.s	Not Adj	2019	375100
2020	Apr	California	65622200	Psychiatric & Substance Abuse Hosp	Not Adj	2019	8500
2020	Apr	California	65622300	Specialty (not Psych, Sub Abuse) Hosp.	Not Adj	2019	15800
2020	Apr	California	65623000	Nursing and Residential Care Facilities	Not Adj	2019	296200
2020	Apr	California	65623100	Nursing Care Facilities	Not Adj	2019	132700
2020	Apr	California	65623200	Residential Mental Retardation, Mental a	Not Adj	2019	54500
2020	Apr	California	65623300	Comm Care Facilities for the Elderly	Not Adj	2019	97400
2020	Apr	California	65623900	Other Residential Care Facilities	Not Adj	2019	11600
2020	Apr	California	65624000	Social Assistance	Not Adj	2019	752400
2020	Apr	California	65624100	Individual and Family Services	Not Adj	2019	660200
2020	Apr	California	65624200	Community Food & Housing, & Emergency &	Not Adj	2019	22400
2020	Apr	California	65624300	Vocational Rehabilitation Services	Not Adj	2019	25900
2020	Apr	California	65624400	Child Day Care Services	Not Adj	2019	43900
2020	Apr	California	70000000	Leisure and Hospitality	Not Adj	2019	1077000
2020	Apr	California	70710000	Arts, Entertainment, and Recreation	Not Adj	2019	176900
2020	Apr	California	70711000	Performing Arts, Spectator Sports	Not Adj	2019	49200
2020	Apr	California	70711100	Performing Arts Companies	Not Adj	2019	8700
2020	Apr	California	70711200	Spectator Sports	Not Adj	2019	8600
2020	Apr	California	70711500	Independent Artists, Writers, and Perfor	Not Adj	2019	10700
2020	Apr	California	70712000	Museums, Historical Sites, and Similar I	Not Adj	2019	16800
2020	Apr	California	70713000	Amusement, Gambling, and Recreation	Not Adj	2019	110900
2020	Apr	California	70713100	Amusement Parks and Arcades	Not Adj	2019	33800
2020	Apr	California	70713200	Gambling Industries	Not Adj	2019	13200
2020	Apr	California	70713900	Other Amusement and Recreation	Not Adj	2019	63900
2020	Apr	California	70720000	Accommodation and Food Service	Not Adj	2019	900100
2020	Apr	California	70721000	Accommodation	Not Adj	2019	128500
2020	Apr	California	70722000	Food Services and Drinking Places	Not Adj	2019	771600
2020	Apr	California	70722300	Special Food Services	Not Adj	2019	37700
2020	Apr	California	70722400	Drinking Places (Alcoholic Beverages)	Not Adj	2019	6400
2020	Apr	California	70722511	Full-Service Restaurants	Not Adj	2019	209600
2020	Apr	California	70722590	Limited-Service Eating Places	Not Adj	2019	517900
2020	Apr	California	80000000	Other Services	Not Adj	2019	409900
2020	Apr	California	80811000	Repair and Maintenance	Not Adj	2019	124300
2020	Apr	California	80811100	Auto Repair & Maintenance	Not Adj	2019	91400
2020	Apr	California	80811300	Commercial & Industrial Machinery	Not Adj	2019	16500
2020	Apr	California	80811400	Personal & Household Goods Repair	Not Adj	2019	7700
2020	Apr	California	80812000	Personal and Laundry Services	Not Adj	2019	80800
2020	Apr	California	80812100	Personal Care Serv.	Not Adj	2019	16200
2020	Apr	California	80812300	Drycleaning & Laundry Serv.	Not Adj	2019	29700
2020	Apr	California	80812900	Other Personal Services	Not Adj	2019	25100
2020	Apr	California	80813000	Religious, Grantmaking, Civic, Professio	Not Adj	2019	204800
2020	Apr	California	80813100	Religious Organizations	Not Adj	2019	92900
2020	Apr	California	80813200	Grantmaking & Giving Serv.	Not Adj	2019	25300
2020	Apr	California	80813300	Social Advocacy Organizations	Not Adj	2019	27200
2020	Apr	California	80813400	Civic & Social Organizations	Not Adj	2019	24500
2020	Apr	California	80813900	Bus,Labor, Political & Other like Org.	Not Adj	2019	34900
2020	Apr	California	90000000	Government	Not Adj	2019	2583000
2020	Apr	California	90910000	Federal Government	Not Adj	2019	252600
2020	Apr	California	90912991	Federal Government excluding Department of Defense	Not Adj	2019	187600
2020	Apr	California	90919110	Department of Defense	Not Adj	2019	65000
2020	Apr	California	90920000	State Government	Not Adj	2019	548700
2020	Apr	California	90921611	State Government Education	Not Adj	2019	268400
2020	Apr	California	90922000	State Government Excluding Education	Not Adj	2019	280300
2020	Apr	California	90930000	Local Government	Not Adj	2019	1781700
2020	Apr	California	90931150	Indian Tribes	Not Adj	2019	57900
2020	Apr	California	90931611	Local Government Education	Not Adj	2019	981600
2020	Apr	California	90932000	Local Government Excluding Education	Not Adj	2019	800100
2020	Apr	California	90939012	County	Not Adj	2019	355000
2020	Apr	California	90939022	City	Not Adj	2019	261500
2020	Apr	California	90939032	Special Districts	Not Adj	2019	125700
2020	Apr	California	90940000	State and Local Government	Not Adj	2019	2330400
2020	May	California	0	Total Nonfarm	Not Adj	2019	15136400
2020	May	California	1000000	Total Wage and Salary	Not Adj	2019	15508600
2020	May	California	5000000	Total Private	Not Adj	2019	12648600
2020	May	California	6000000	Goods Producing	Not Adj	2019	2041100
2020	May	California	7000000	Service Providing	Not Adj	2019	13095300
2020	May	California	8000000	Private Service Providing	Not Adj	2019	10607500
2020	May	California	10000000	Mining and Logging	Not Adj	2019	22700
2020	May	California	10113300	Logging	Not Adj	2019	2100
2020	May	California	10210000	Mining	Not Adj	2019	20600
2020	May	California	10211000	Oil & Gas Extraction	Not Adj	2019	4300
2020	May	California	10212000	Mining, except Oil & Gas	Not Adj	2019	6100
2020	May	California	10213000	Support Activities for Mining	Not Adj	2019	10200
2020	May	California	11000000	Total Farm	Not Adj	2019	372200
2020	May	California	15000000	Natural Resources, Mining and Constructi	Not Adj	2019	849500
2020	May	California	20000000	Construction	Not Adj	2019	826800
2020	May	California	20236000	Construction of Buildings	Not Adj	2019	197700
2020	May	California	20236100	Residential Building Construction	Not Adj	2019	117500
2020	May	California	20236200	Nonresidential Building Construction	Not Adj	2019	80200
2020	May	California	20237000	Heavy and Civil Engineering Construction	Not Adj	2019	92200
2020	May	California	20237100	Utility System Const.	Not Adj	2019	49000
2020	May	California	20237200	L& Subdivision	Not Adj	2019	6500
2020	May	California	20237300	Highway, Street, and Bridge Const	Not Adj	2019	26000
2020	May	California	20237900	Other Heavy & Civil Engineer	Not Adj	2019	10700
2020	May	California	20238000	Specialty Trade Contractors	Not Adj	2019	536900
2020	May	California	20238100	Building Foundation and Exterior Contrac	Not Adj	2019	118100
2020	May	California	20238200	Building Equipment Contractors	Not Adj	2019	231400
2020	May	California	20238300	Building Finishing Contractors	Not Adj	2019	123700
2020	May	California	20238900	Other Specialty Trade Contract	Not Adj	2019	63700
2020	May	California	30000000	Manufacturing	Not Adj	2019	1191600
2020	May	California	31000000	Durable Goods	Not Adj	2019	787000
2020	May	California	31321000	Wood Product Manufacturing	Not Adj	2019	25000
2020	May	California	31321900	Other Wood Product Mfg.	Not Adj	2019	18400
2020	May	California	31327000	Nonmetallic Mineral Product Mfg.	Not Adj	2019	30800
2020	May	California	31331000	Primary Metal Manufacturing	Not Adj	2019	16000
2020	May	California	31332000	Fabricated Metal Product Mfg	Not Adj	2019	119600
2020	May	California	31332300	Architectural & Structural Metals Mfg.	Not Adj	2019	30200
2020	May	California	31332700	Machine Shops & Threaded Product Mfg.	Not Adj	2019	39500
2020	May	California	31332900	Other Fabricated Metal Product Mfg.	Not Adj	2019	15500
2020	May	California	31333000	Machinery Manufacturing	Not Adj	2019	71100
2020	May	California	31333200	Industrial Machinery Manufacturing	Not Adj	2019	19100
2020	May	California	31333300	Commercial and Service Industry Manufact	Not Adj	2019	9900
2020	May	California	31333500	Metalworking Machinery Mfg.	Not Adj	2019	11800
2020	May	California	31333900	ResidualOther General Purpose Machinery	Not Adj	2019	14000
2020	May	California	31334000	Computer and Electronic Product Manufact	Not Adj	2019	277500
2020	May	California	31334100	Computer and Peripheral Equipment Manufa	Not Adj	2019	77800
2020	May	California	31334111	Electronic Computer Manufacturing	Not Adj	2019	67100
2020	May	California	31334200	Communications Equipment Manufacturing	Not Adj	2019	16300
2020	May	California	31334400	Semiconductor and Electronic Component M	Not Adj	2019	79500
2020	May	California	31334412	Bare Printed Circuit Board Manufacturing	Not Adj	2019	8100
2020	May	California	31334413	Semiconductor and Related Devices Manufa	Not Adj	2019	39400
2020	May	California	31334500	Electronic Instrument Manufacturing	Not Adj	2019	93400
2020	May	California	31335000	Electrical Equipment and Appliance Manuf	Not Adj	2019	31200
2020	May	California	31336000	Transportation Equipment Manufacturing	Not Adj	2019	109800
2020	May	California	31336100	Motor Vehicle Mfg.	Not Adj	2019	7800
2020	May	California	31336400	Aerospace Product and Parts Manufacturin	Not Adj	2019	72500
2020	May	California	31336600	Ship and Boat Building	Not Adj	2019	8900
2020	May	California	31337000	Furniture and Related Product Manufactur	Not Adj	2019	27200
2020	May	California	31337100	Household and Institutional Furniture Ma	Not Adj	2019	16200
2020	May	California	31339000	Miscellaneous Durable Goods Manufacturing	Not Adj	2019	78800
2020	May	California	31339100	Medical Equipment & Supplies Mfg.	Not Adj	2019	53600
2020	May	California	31339900	Other Miscellaneous Durable Goods Mfg.	Not Adj	2019	25200
2020	May	California	32000000	Nondurable Goods	Not Adj	2019	404600
2020	May	California	32311000	Food Manufacturing	Not Adj	2019	146000
2020	May	California	32311400	Fruit & Vegetable Preserving & Specialty	Not Adj	2019	23500
2020	May	California	32311500	Dairy Product Manufacturing	Not Adj	2019	16100
2020	May	California	32311600	Animal Slaughtering and Processing	Not Adj	2019	20300
2020	May	California	32311800	Bakeries and Tortilla Manufacturing	Not Adj	2019	38400
2020	May	California	32311900	Other Food Mfg.	Not Adj	2019	31900
2020	May	California	32312000	Beverage and Tobacco Product Mfg	Not Adj	2019	52100
2020	May	California	32313000	ResidualTextile Mills	Not Adj	2019	4800
2020	May	California	32314000	Textile Product Mills	Not Adj	2019	8300
2020	May	California	32315000	Apparel Manufacturing	Not Adj	2019	14700
2020	May	California	32315100	Apparel Knitting Mills	Not Adj	2019	400
2020	May	California	32315200	Cut and Sew Apparel Manufacturing	Not Adj	2019	13800
2020	May	California	32322000	Paper Manufacturing	Not Adj	2019	19100
2020	May	California	32322200	Converted Paper Product Mfg.	Not Adj	2019	18400
2020	May	California	32323000	Printing and Related Support Activities	Not Adj	2019	28700
2020	May	California	32324000	Petroleum and Coal Products Manufacturin	Not Adj	2019	12400
2020	May	California	32325000	Chemical Manufacturing	Not Adj	2019	77100
2020	May	California	32325400	Pharmaceutical and Medicine Manufacturin	Not Adj	2019	45900
2020	May	California	32325600	Soap, Cleaning Compound & Toiletry Mfg.	Not Adj	2019	12400
2020	May	California	32326000	Plastics and Rubber Products Manufacturi	Not Adj	2019	39000
2020	May	California	40000000	Trade, Transportation and Utilities	Not Adj	2019	2654500
2020	May	California	41000000	Wholesale Trade	Not Adj	2019	630100
2020	May	California	41423000	Merchant Wholesalers, Durable Goods	Not Adj	2019	320500
2020	May	California	41423100	Motor Vehicle and Motor Vehicle Parts Me	Not Adj	2019	34300
2020	May	California	41423200	Furniture & Home Furnish Merch whole	Not Adj	2019	20000
2020	May	California	41423300	Lumber & Other Const. Mat Merch whole	Not Adj	2019	22500
2020	May	California	41423400	Professional and Commercial Equipment Me	Not Adj	2019	73100
2020	May	California	41423600	Electrical and Electronic Goods Merchant	Not Adj	2019	47400
2020	May	California	41423700	Hdwr, Plumb & Heating Merchant whole	Not Adj	2019	27400
2020	May	California	41423800	Machinery, Equipment and Supplies Mercha	Not Adj	2019	48200
2020	May	California	41424000	Merchant Wholesalers, Nondurable Goods	Not Adj	2019	271400
2020	May	California	41424100	Paper & Paper Products Merchant whole	Not Adj	2019	14100
2020	May	California	41424300	Apparel, Piece Gds & Notions Merch whole	Not Adj	2019	25600
2020	May	California	41424400	Grocery & Related Products Merchant whol	Not Adj	2019	108000
2020	May	California	41424600	Chemical & Allied Products Merchant whol	Not Adj	2019	14400
2020	May	California	41424900	Misc Nondurable Merchant Wholesalers	Not Adj	2019	48700
2020	May	California	41425000	Wholesale Electronic Markets and Agents	Not Adj	2019	38200
2020	May	California	42000000	Retail Trade	Not Adj	2019	1372000
2020	May	California	42441000	Motor Vehicle and Parts Dealer	Not Adj	2019	159500
2020	May	California	42441100	Automobile Dealers	Not Adj	2019	104200
2020	May	California	42441200	Other Motor Vehicle Dealers	Not Adj	2019	8600
2020	May	California	42441300	Automotive Parts, Accessories and Tire S	Not Adj	2019	46700
2020	May	California	42442000	Furniture and Home Furnishings Stores	Not Adj	2019	28500
2020	May	California	42442100	Furniture Stores	Not Adj	2019	12300
2020	May	California	42442200	Home Furnishings Stores	Not Adj	2019	16200
2020	May	California	42443000	Electronics and Appliance Stores	Not Adj	2019	41700
2020	May	California	42444000	Building Material and Garden Equipment S	Not Adj	2019	121600
2020	May	California	42444100	Building Material and Supplies Dealers	Not Adj	2019	108600
2020	May	California	42445000	Food and Beverage Stores	Not Adj	2019	361400
2020	May	California	42445100	Grocery Stores	Not Adj	2019	325500
2020	May	California	42445200	Specialty Food Stores	Not Adj	2019	22400
2020	May	California	42445300	Beer, Wine, & Liquor Stores	Not Adj	2019	13500
2020	May	California	42446000	Health and Personal Care Stores	Not Adj	2019	101800
2020	May	California	42447000	Gasoline Stations	Not Adj	2019	55700
2020	May	California	42448000	Clothing and Clothing Accessories Stores	Not Adj	2019	80000
2020	May	California	42448100	Clothing Stores	Not Adj	2019	48900
2020	May	California	42448300	Jewelry, Luggage & Leather Gds Stores	Not Adj	2019	10000
2020	May	California	42451000	Sporting Goods, Hobby, Book and Music St	Not Adj	2019	51300
2020	May	California	42451100	Sporting Goods, Hobby and Musical Instru	Not Adj	2019	42000
2020	May	California	42451200	Book, Periodical and Music Stores	Not Adj	2019	9300
2020	May	California	42452000	General Merchandise Stores	Not Adj	2019	251800
2020	May	California	42452200	Department Stores	Not Adj	2019	62700
2020	May	California	42452300	General Merchandise Stores, including Warehouse Clubs and Supercenters	Not Adj	2019	189100
2020	May	California	42453000	Miscellaneous Store Retailers	Not Adj	2019	60500
2020	May	California	42453200	Office Supplies, Stationery & Gift Store	Not Adj	2019	20200
2020	May	California	42453300	Used Merch&ise Stores	Not Adj	2019	11900
2020	May	California	42453900	Other Miscellaneous Store Retailers	Not Adj	2019	25400
2020	May	California	42454000	Nonstore Retailers	Not Adj	2019	58200
2020	May	California	42454100	Electronic Shopping & Mail-Order	Not Adj	2019	48200
2020	May	California	43000000	Transportation, Warehousing and Utilitie	Not Adj	2019	652400
2020	May	California	43220000	Utilities	Not Adj	2019	57000
2020	May	California	43221100	Electric Power Gen, Trans & Distribution	Not Adj	2019	18500
2020	May	California	43221200	Natural Gas Distribution	Not Adj	2019	32900
2020	May	California	43400089	Transportation and Warehousing	Not Adj	2019	595400
2020	May	California	43481000	Air Transportation	Not Adj	2019	52900
2020	May	California	43481100	Scheduled Air transp.	Not Adj	2019	47800
2020	May	California	43484000	Truck Transportation	Not Adj	2019	118100
2020	May	California	43484100	General Freight Trucking	Not Adj	2019	82300
2020	May	California	43484200	Specialized Freight Trucking	Not Adj	2019	35800
2020	May	California	43485000	Transit and Ground Passenger Transportat	Not Adj	2019	53700
2020	May	California	43488000	Support Activities for Transportation	Not Adj	2019	96800
2020	May	California	43488300	Support Activities for Water transp.	Not Adj	2019	21000
2020	May	California	43488400	Support Activities for Road transp.	Not Adj	2019	11800
2020	May	California	43488500	Freight transp. Arrangement	Not Adj	2019	29500
2020	May	California	43492000	Couriers and Messengers	Not Adj	2019	101800
2020	May	California	43493000	Warehousing and Storage	Not Adj	2019	153100
2020	May	California	50000000	Information	Not Adj	2019	500400
2020	May	California	50511000	Publishing Industries (except Internet)	Not Adj	2019	117900
2020	May	California	50511100	Newspaper, Periodical, Book and Director	Not Adj	2019	21600
2020	May	California	50511200	Software Publishers	Not Adj	2019	96300
2020	May	California	50512000	Motion Picture and Sound Recording	Not Adj	2019	93400
2020	May	California	50512100	Motion Picture & Video Industries	Not Adj	2019	91300
2020	May	California	50512110	Motion Picture & Video Production	Not Adj	2019	76100
2020	May	California	50515000	Broadcasting (except Internet)	Not Adj	2019	41900
2020	May	California	50515100	Radio and Television Broadcasting	Not Adj	2019	27800
2020	May	California	50515200	Cable and Other Subscription Programming	Not Adj	2019	14100
2020	May	California	50517000	Telecommunications	Not Adj	2019	63900
2020	May	California	50517311	Wired Telecommunications Carriers	Not Adj	2019	43100
2020	May	California	50518000	Data Processing, Hosting & Related Services	Not Adj	2019	54200
2020	May	California	50519000	Other Information Serv.	Not Adj	2019	129100
2020	May	California	55000000	Financial Activities	Not Adj	2019	823600
2020	May	California	55520000	Finance and Insurance	Not Adj	2019	541300
2020	May	California	55522000	Credit Intermediation and Related Activi	Not Adj	2019	241000
2020	May	California	55522100	Depository Credit Intermediation	Not Adj	2019	141600
2020	May	California	55522200	Nondepository Credit Intermediation	Not Adj	2019	56100
2020	May	California	55522300	Activities Related to Credit Intermediat	Not Adj	2019	43300
2020	May	California	55523000	Securities, Commodity Contracts and Inve	Not Adj	2019	98600
2020	May	California	55523100	Securities & Commodity Contracts	Not Adj	2019	32900
2020	May	California	55523900	Other Financial Investment Activities	Not Adj	2019	65500
2020	May	California	55524000	Insurance Carriers and Related	Not Adj	2019	201700
2020	May	California	55524100	Insurance Carriers	Not Adj	2019	80500
2020	May	California	55524200	Agencies, Brokerages, and Other Insuranc	Not Adj	2019	121200
2020	May	California	55530000	Real Estate and Rental and Leasing	Not Adj	2019	282300
2020	May	California	55531000	Real Estate	Not Adj	2019	224500
2020	May	California	55531100	Lessors of Real Estate	Not Adj	2019	62300
2020	May	California	55531200	Offices of Real Estate Agents and Broker	Not Adj	2019	53400
2020	May	California	55531300	Activities Related to Real Estate	Not Adj	2019	108800
2020	May	California	55532000	Rental and Leasing Services	Not Adj	2019	56200
2020	May	California	55532100	Automotive Equipment Rental and Leasing	Not Adj	2019	18500
2020	May	California	55532200	Consumer Goods Rental	Not Adj	2019	13400
2020	May	California	55532300	General Rental Centers	Not Adj	2019	2800
2020	May	California	55532400	Comm & Industrial Mach Rental & Leasing	Not Adj	2019	21500
2020	May	California	60000000	Professional and Business Services	Not Adj	2019	2494000
2020	May	California	60540000	Professional, Scientific and Technical S	Not Adj	2019	1264400
2020	May	California	60541100	Legal Services	Not Adj	2019	133800
2020	May	California	60541200	Accounting, Tax Preparation and Bookkeep	Not Adj	2019	116700
2020	May	California	60541300	Architectural, Engineering and Related S	Not Adj	2019	176800
2020	May	California	60541400	Specialized Design Services	Not Adj	2019	19500
2020	May	California	60541500	Computer Systems Design and Related Serv	Not Adj	2019	342300
2020	May	California	60541600	Management, Scientific and Technical Con	Not Adj	2019	197500
2020	May	California	60541700	Scientific Research and Development Serv	Not Adj	2019	151800
2020	May	California	60541800	Advertising and Related Services	Not Adj	2019	57400
2020	May	California	60541900	Other Professional, Scientific and Techn	Not Adj	2019	68600
2020	May	California	60550000	Management of Companies and Enterprises	Not Adj	2019	237000
2020	May	California	60560000	Administrative and Support and Waste Ser	Not Adj	2019	992600
2020	May	California	60561000	Administrative and Support Services	Not Adj	2019	940500
2020	May	California	60561100	Office Administrative Services	Not Adj	2019	71700
2020	May	California	60561200	Facilities Support Serv.	Not Adj	2019	13100
2020	May	California	60561300	Employment Services	Not Adj	2019	365900
2020	May	California	60561400	Business Support Services	Not Adj	2019	55000
2020	May	California	60561500	Travel Arrangement and Reservation Servi	Not Adj	2019	24100
2020	May	California	60561600	Investigation and Security Services	Not Adj	2019	147200
2020	May	California	60561700	Services to Buildings and Dwellings	Not Adj	2019	231800
2020	May	California	60561900	ResidualOther Support Services	Not Adj	2019	31700
2020	May	California	60562000	Waste Management and Remediation Service	Not Adj	2019	52100
2020	May	California	65000000	Educational and Health Services	Not Adj	2019	2578200
2020	May	California	65610000	Educational Services	Not Adj	2019	355800
2020	May	California	65611100	Elementary and Secondary Schools	Not Adj	2019	95100
2020	May	California	65611200	Junior Colleges	Not Adj	2019	1900
2020	May	California	65611300	Colleges, Universities and Professional	Not Adj	2019	157500
2020	May	California	65611600	Other Schools & Instruction	Not Adj	2019	58200
2020	May	California	65620000	Health Care and Social Assistance	Not Adj	2019	2222400
2020	May	California	65621000	Ambulatory Health Care Services	Not Adj	2019	769000
2020	May	California	65621100	Offices of Physicians	Not Adj	2019	228300
2020	May	California	65621200	Offices of Dentists	Not Adj	2019	80800
2020	May	California	65621300	Offices of Other Health Practitioners	Not Adj	2019	84400
2020	May	California	65621400	Outpatient Care Centers	Not Adj	2019	214400
2020	May	California	65621500	Medical & Diagnostic Laboratories	Not Adj	2019	37500
2020	May	California	65621600	Home Health Care Serv.	Not Adj	2019	94100
2020	May	California	65621900	Other Ambulatory Health Care Serv.	Not Adj	2019	29500
2020	May	California	65622000	Hospitals	Not Adj	2019	398400
2020	May	California	65622100	General Medical & Surgical Hosp.s	Not Adj	2019	374100
2020	May	California	65622200	Psychiatric & Substance Abuse Hosp	Not Adj	2019	8500
2020	May	California	65622300	Specialty (not Psych, Sub Abuse) Hosp.	Not Adj	2019	15800
2020	May	California	65623000	Nursing and Residential Care Facilities	Not Adj	2019	292600
2020	May	California	65623100	Nursing Care Facilities	Not Adj	2019	129800
2020	May	California	65623200	Residential Mental Retardation, Mental a	Not Adj	2019	54300
2020	May	California	65623300	Comm Care Facilities for the Elderly	Not Adj	2019	96900
2020	May	California	65623900	Other Residential Care Facilities	Not Adj	2019	11600
2020	May	California	65624000	Social Assistance	Not Adj	2019	762400
2020	May	California	65624100	Individual and Family Services	Not Adj	2019	666300
2020	May	California	65624200	Community Food & Housing, & Emergency &	Not Adj	2019	22600
2020	May	California	65624300	Vocational Rehabilitation Services	Not Adj	2019	25900
2020	May	California	65624400	Child Day Care Services	Not Adj	2019	47600
2020	May	California	70000000	Leisure and Hospitality	Not Adj	2019	1139300
2020	May	California	70710000	Arts, Entertainment, and Recreation	Not Adj	2019	154200
2020	May	California	70711000	Performing Arts, Spectator Sports	Not Adj	2019	49600
2020	May	California	70711100	Performing Arts Companies	Not Adj	2019	8600
2020	May	California	70711200	Spectator Sports	Not Adj	2019	8500
2020	May	California	70711500	Independent Artists, Writers, and Perfor	Not Adj	2019	10300
2020	May	California	70712000	Museums, Historical Sites, and Similar I	Not Adj	2019	16300
2020	May	California	70713000	Amusement, Gambling, and Recreation	Not Adj	2019	88300
2020	May	California	70713100	Amusement Parks and Arcades	Not Adj	2019	9400
2020	May	California	70713200	Gambling Industries	Not Adj	2019	11400
2020	May	California	70713900	Other Amusement and Recreation	Not Adj	2019	67500
2020	May	California	70720000	Accommodation and Food Service	Not Adj	2019	985100
2020	May	California	70721000	Accommodation	Not Adj	2019	105100
2020	May	California	70722000	Food Services and Drinking Places	Not Adj	2019	880000
2020	May	California	70722300	Special Food Services	Not Adj	2019	42800
2020	May	California	70722400	Drinking Places (Alcoholic Beverages)	Not Adj	2019	6200
2020	May	California	70722511	Full-Service Restaurants	Not Adj	2019	279400
2020	May	California	70722590	Limited-Service Eating Places	Not Adj	2019	551600
2020	May	California	80000000	Other Services	Not Adj	2019	417500
2020	May	California	80811000	Repair and Maintenance	Not Adj	2019	133600
2020	May	California	80811100	Auto Repair & Maintenance	Not Adj	2019	98500
2020	May	California	80811300	Commercial & Industrial Machinery	Not Adj	2019	16600
2020	May	California	80811400	Personal & Household Goods Repair	Not Adj	2019	7700
2020	May	California	80812000	Personal and Laundry Services	Not Adj	2019	82100
2020	May	California	80812100	Personal Care Serv.	Not Adj	2019	16600
2020	May	California	80812300	Drycleaning & Laundry Serv.	Not Adj	2019	29200
2020	May	California	80812900	Other Personal Services	Not Adj	2019	26900
2020	May	California	80813000	Religious, Grantmaking, Civic, Professio	Not Adj	2019	201800
2020	May	California	80813100	Religious Organizations	Not Adj	2019	92600
2020	May	California	80813200	Grantmaking & Giving Serv.	Not Adj	2019	24500
2020	May	California	80813300	Social Advocacy Organizations	Not Adj	2019	27500
2020	May	California	80813400	Civic & Social Organizations	Not Adj	2019	23400
2020	May	California	80813900	Bus,Labor, Political & Other like Org.	Not Adj	2019	33800
2020	May	California	90000000	Government	Not Adj	2019	2487800
2020	May	California	90910000	Federal Government	Not Adj	2019	253800
2020	May	California	90912991	Federal Government excluding Department of Defense	Not Adj	2019	189200
2020	May	California	90919110	Department of Defense	Not Adj	2019	64600
2020	May	California	90920000	State Government	Not Adj	2019	524800
2020	May	California	90921611	State Government Education	Not Adj	2019	243100
2020	May	California	90922000	State Government Excluding Education	Not Adj	2019	281700
2020	May	California	90930000	Local Government	Not Adj	2019	1709200
2020	May	California	90931150	Indian Tribes	Not Adj	2019	51400
2020	May	California	90931611	Local Government Education	Not Adj	2019	920900
2020	May	California	90932000	Local Government Excluding Education	Not Adj	2019	788300
2020	May	California	90939012	County	Not Adj	2019	355500
2020	May	California	90939022	City	Not Adj	2019	256400
2020	May	California	90939032	Special Districts	Not Adj	2019	125000
2020	May	California	90940000	State and Local Government	Not Adj	2019	2234000
2020	Jun	California	0	Total Nonfarm	Not Adj	2019	15701800
2020	Jun	California	1000000	Total Wage and Salary	Not Adj	2019	16077600
2020	Jun	California	5000000	Total Private	Not Adj	2019	13264900
2020	Jun	California	6000000	Goods Producing	Not Adj	2019	2100000
2020	Jun	California	7000000	Service Providing	Not Adj	2019	13601800
2020	Jun	California	8000000	Private Service Providing	Not Adj	2019	11164900
2020	Jun	California	10000000	Mining and Logging	Not Adj	2019	22700
2020	Jun	California	10113300	Logging	Not Adj	2019	2300
2020	Jun	California	10210000	Mining	Not Adj	2019	20400
2020	Jun	California	10211000	Oil & Gas Extraction	Not Adj	2019	4200
2020	Jun	California	10212000	Mining, except Oil & Gas	Not Adj	2019	6100
2020	Jun	California	10213000	Support Activities for Mining	Not Adj	2019	10100
2020	Jun	California	11000000	Total Farm	Not Adj	2019	375800
2020	Jun	California	15000000	Natural Resources, Mining and Constructi	Not Adj	2019	880000
2020	Jun	California	20000000	Construction	Not Adj	2019	857300
2020	Jun	California	20236000	Construction of Buildings	Not Adj	2019	203100
2020	Jun	California	20236100	Residential Building Construction	Not Adj	2019	121400
2020	Jun	California	20236200	Nonresidential Building Construction	Not Adj	2019	81700
2020	Jun	California	20237000	Heavy and Civil Engineering Construction	Not Adj	2019	94500
2020	Jun	California	20237100	Utility System Const.	Not Adj	2019	49900
2020	Jun	California	20237200	L& Subdivision	Not Adj	2019	6600
2020	Jun	California	20237300	Highway, Street, and Bridge Const	Not Adj	2019	27000
2020	Jun	California	20237900	Other Heavy & Civil Engineer	Not Adj	2019	11000
2020	Jun	California	20238000	Specialty Trade Contractors	Not Adj	2019	559700
2020	Jun	California	20238100	Building Foundation and Exterior Contrac	Not Adj	2019	120600
2020	Jun	California	20238200	Building Equipment Contractors	Not Adj	2019	244100
2020	Jun	California	20238300	Building Finishing Contractors	Not Adj	2019	131500
2020	Jun	California	20238900	Other Specialty Trade Contract	Not Adj	2019	63500
2020	Jun	California	30000000	Manufacturing	Not Adj	2019	1220000
2020	Jun	California	31000000	Durable Goods	Not Adj	2019	801300
2020	Jun	California	31321000	Wood Product Manufacturing	Not Adj	2019	25300
2020	Jun	California	31321900	Other Wood Product Mfg.	Not Adj	2019	18600
2020	Jun	California	31327000	Nonmetallic Mineral Product Mfg.	Not Adj	2019	31100
2020	Jun	California	31331000	Primary Metal Manufacturing	Not Adj	2019	16300
2020	Jun	California	31332000	Fabricated Metal Product Mfg	Not Adj	2019	121100
2020	Jun	California	31332300	Architectural & Structural Metals Mfg.	Not Adj	2019	30500
2020	Jun	California	31332700	Machine Shops & Threaded Product Mfg.	Not Adj	2019	40000
2020	Jun	California	31332900	Other Fabricated Metal Product Mfg.	Not Adj	2019	15500
2020	Jun	California	31333000	Machinery Manufacturing	Not Adj	2019	72500
2020	Jun	California	31333200	Industrial Machinery Manufacturing	Not Adj	2019	19700
2020	Jun	California	31333300	Commercial and Service Industry Manufact	Not Adj	2019	10000
2020	Jun	California	31333500	Metalworking Machinery Mfg.	Not Adj	2019	12000
2020	Jun	California	31333900	ResidualOther General Purpose Machinery	Not Adj	2019	14000
2020	Jun	California	31334000	Computer and Electronic Product Manufact	Not Adj	2019	283800
2020	Jun	California	31334100	Computer and Peripheral Equipment Manufa	Not Adj	2019	79300
2020	Jun	California	31334111	Electronic Computer Manufacturing	Not Adj	2019	68400
2020	Jun	California	31334200	Communications Equipment Manufacturing	Not Adj	2019	16500
2020	Jun	California	31334400	Semiconductor and Electronic Component M	Not Adj	2019	81000
2020	Jun	California	31334412	Bare Printed Circuit Board Manufacturing	Not Adj	2019	8100
2020	Jun	California	31334413	Semiconductor and Related Devices Manufa	Not Adj	2019	40200
2020	Jun	California	31334500	Electronic Instrument Manufacturing	Not Adj	2019	96300
2020	Jun	California	31335000	Electrical Equipment and Appliance Manuf	Not Adj	2019	31800
2020	Jun	California	31336000	Transportation Equipment Manufacturing	Not Adj	2019	111600
2020	Jun	California	31336100	Motor Vehicle Mfg.	Not Adj	2019	8300
2020	Jun	California	31336400	Aerospace Product and Parts Manufacturin	Not Adj	2019	73200
2020	Jun	California	31336600	Ship and Boat Building	Not Adj	2019	9100
2020	Jun	California	31337000	Furniture and Related Product Manufactur	Not Adj	2019	27500
2020	Jun	California	31337100	Household and Institutional Furniture Ma	Not Adj	2019	16300
2020	Jun	California	31339000	Miscellaneous Durable Goods Manufacturing	Not Adj	2019	80300
2020	Jun	California	31339100	Medical Equipment & Supplies Mfg.	Not Adj	2019	54100
2020	Jun	California	31339900	Other Miscellaneous Durable Goods Mfg.	Not Adj	2019	26200
2020	Jun	California	32000000	Nondurable Goods	Not Adj	2019	418700
2020	Jun	California	32311000	Food Manufacturing	Not Adj	2019	150500
2020	Jun	California	32311400	Fruit & Vegetable Preserving & Specialty	Not Adj	2019	25000
2020	Jun	California	32311500	Dairy Product Manufacturing	Not Adj	2019	16400
2020	Jun	California	32311600	Animal Slaughtering and Processing	Not Adj	2019	20600
2020	Jun	California	32311800	Bakeries and Tortilla Manufacturing	Not Adj	2019	40500
2020	Jun	California	32311900	Other Food Mfg.	Not Adj	2019	31900
2020	Jun	California	32312000	Beverage and Tobacco Product Mfg	Not Adj	2019	57600
2020	Jun	California	32313000	ResidualTextile Mills	Not Adj	2019	4800
2020	Jun	California	32314000	Textile Product Mills	Not Adj	2019	8300
2020	Jun	California	32315000	Apparel Manufacturing	Not Adj	2019	16900
2020	Jun	California	32315100	Apparel Knitting Mills	Not Adj	2019	700
2020	Jun	California	32315200	Cut and Sew Apparel Manufacturing	Not Adj	2019	15600
2020	Jun	California	32322000	Paper Manufacturing	Not Adj	2019	19200
2020	Jun	California	32322200	Converted Paper Product Mfg.	Not Adj	2019	18400
2020	Jun	California	32323000	Printing and Related Support Activities	Not Adj	2019	29000
2020	Jun	California	32324000	Petroleum and Coal Products Manufacturin	Not Adj	2019	12400
2020	Jun	California	32325000	Chemical Manufacturing	Not Adj	2019	78200
2020	Jun	California	32325400	Pharmaceutical and Medicine Manufacturin	Not Adj	2019	46400
2020	Jun	California	32325600	Soap, Cleaning Compound & Toiletry Mfg.	Not Adj	2019	12600
2020	Jun	California	32326000	Plastics and Rubber Products Manufacturi	Not Adj	2019	39200
2020	Jun	California	40000000	Trade, Transportation and Utilities	Not Adj	2019	2757000
2020	Jun	California	41000000	Wholesale Trade	Not Adj	2019	646500
2020	Jun	California	41423000	Merchant Wholesalers, Durable Goods	Not Adj	2019	334200
2020	Jun	California	41423100	Motor Vehicle and Motor Vehicle Parts Me	Not Adj	2019	35500
2020	Jun	California	41423200	Furniture & Home Furnish Merch whole	Not Adj	2019	20800
2020	Jun	California	41423300	Lumber & Other Const. Mat Merch whole	Not Adj	2019	24000
2020	Jun	California	41423400	Professional and Commercial Equipment Me	Not Adj	2019	75900
2020	Jun	California	41423600	Electrical and Electronic Goods Merchant	Not Adj	2019	48400
2020	Jun	California	41423700	Hdwr, Plumb & Heating Merchant whole	Not Adj	2019	28500
2020	Jun	California	41423800	Machinery, Equipment and Supplies Mercha	Not Adj	2019	51300
2020	Jun	California	41424000	Merchant Wholesalers, Nondurable Goods	Not Adj	2019	273700
2020	Jun	California	41424100	Paper & Paper Products Merchant whole	Not Adj	2019	13500
2020	Jun	California	41424300	Apparel, Piece Gds & Notions Merch whole	Not Adj	2019	30900
2020	Jun	California	41424400	Grocery & Related Products Merchant whol	Not Adj	2019	108200
2020	Jun	California	41424600	Chemical & Allied Products Merchant whol	Not Adj	2019	12800
2020	Jun	California	41424900	Misc Nondurable Merchant Wholesalers	Not Adj	2019	47300
2020	Jun	California	41425000	Wholesale Electronic Markets and Agents	Not Adj	2019	38600
2020	Jun	California	42000000	Retail Trade	Not Adj	2019	1443600
2020	Jun	California	42441000	Motor Vehicle and Parts Dealer	Not Adj	2019	167000
2020	Jun	California	42441100	Automobile Dealers	Not Adj	2019	109700
2020	Jun	California	42441200	Other Motor Vehicle Dealers	Not Adj	2019	10000
2020	Jun	California	42441300	Automotive Parts, Accessories and Tire S	Not Adj	2019	47300
2020	Jun	California	42442000	Furniture and Home Furnishings Stores	Not Adj	2019	35200
2020	Jun	California	42442100	Furniture Stores	Not Adj	2019	14400
2020	Jun	California	42442200	Home Furnishings Stores	Not Adj	2019	20800
2020	Jun	California	42443000	Electronics and Appliance Stores	Not Adj	2019	43800
2020	Jun	California	42444000	Building Material and Garden Equipment S	Not Adj	2019	124300
2020	Jun	California	42444100	Building Material and Supplies Dealers	Not Adj	2019	111000
2020	Jun	California	42445000	Food and Beverage Stores	Not Adj	2019	358700
2020	Jun	California	42445100	Grocery Stores	Not Adj	2019	321300
2020	Jun	California	42445200	Specialty Food Stores	Not Adj	2019	23700
2020	Jun	California	42445300	Beer, Wine, & Liquor Stores	Not Adj	2019	13700
2020	Jun	California	42446000	Health and Personal Care Stores	Not Adj	2019	102500
2020	Jun	California	42447000	Gasoline Stations	Not Adj	2019	56900
2020	Jun	California	42448000	Clothing and Clothing Accessories Stores	Not Adj	2019	114800
2020	Jun	California	42448100	Clothing Stores	Not Adj	2019	74000
2020	Jun	California	42448300	Jewelry, Luggage & Leather Gds Stores	Not Adj	2019	10600
2020	Jun	California	42451000	Sporting Goods, Hobby, Book and Music St	Not Adj	2019	52700
2020	Jun	California	42451100	Sporting Goods, Hobby and Musical Instru	Not Adj	2019	44800
2020	Jun	California	42451200	Book, Periodical and Music Stores	Not Adj	2019	7900
2020	Jun	California	42452000	General Merchandise Stores	Not Adj	2019	259000
2020	Jun	California	42452200	Department Stores	Not Adj	2019	68500
2020	Jun	California	42452300	General Merchandise Stores, including Warehouse Clubs and Supercenters	Not Adj	2019	190500
2020	Jun	California	42453000	Miscellaneous Store Retailers	Not Adj	2019	66700
2020	Jun	California	42453200	Office Supplies, Stationery & Gift Store	Not Adj	2019	23100
2020	Jun	California	42453300	Used Merch&ise Stores	Not Adj	2019	14800
2020	Jun	California	42453900	Other Miscellaneous Store Retailers	Not Adj	2019	25400
2020	Jun	California	42454000	Nonstore Retailers	Not Adj	2019	62000
2020	Jun	California	42454100	Electronic Shopping & Mail-Order	Not Adj	2019	51800
2020	Jun	California	43000000	Transportation, Warehousing and Utilitie	Not Adj	2019	666900
2020	Jun	California	43220000	Utilities	Not Adj	2019	57300
2020	Jun	California	43221100	Electric Power Gen, Trans & Distribution	Not Adj	2019	18600
2020	Jun	California	43221200	Natural Gas Distribution	Not Adj	2019	33100
2020	Jun	California	43400089	Transportation and Warehousing	Not Adj	2019	609600
2020	Jun	California	43481000	Air Transportation	Not Adj	2019	52900
2020	Jun	California	43481100	Scheduled Air transp.	Not Adj	2019	47500
2020	Jun	California	43484000	Truck Transportation	Not Adj	2019	119100
2020	Jun	California	43484100	General Freight Trucking	Not Adj	2019	83500
2020	Jun	California	43484200	Specialized Freight Trucking	Not Adj	2019	35600
2020	Jun	California	43485000	Transit and Ground Passenger Transportat	Not Adj	2019	53200
2020	Jun	California	43488000	Support Activities for Transportation	Not Adj	2019	97700
2020	Jun	California	43488300	Support Activities for Water transp.	Not Adj	2019	20900
2020	Jun	California	43488400	Support Activities for Road transp.	Not Adj	2019	12000
2020	Jun	California	43488500	Freight transp. Arrangement	Not Adj	2019	29200
2020	Jun	California	43492000	Couriers and Messengers	Not Adj	2019	109500
2020	Jun	California	43493000	Warehousing and Storage	Not Adj	2019	156300
2020	Jun	California	50000000	Information	Not Adj	2019	509500
2020	Jun	California	50511000	Publishing Industries (except Internet)	Not Adj	2019	120000
2020	Jun	California	50511100	Newspaper, Periodical, Book and Director	Not Adj	2019	21700
2020	Jun	California	50511200	Software Publishers	Not Adj	2019	98300
2020	Jun	California	50512000	Motion Picture and Sound Recording	Not Adj	2019	94800
2020	Jun	California	50512100	Motion Picture & Video Industries	Not Adj	2019	92500
2020	Jun	California	50512110	Motion Picture & Video Production	Not Adj	2019	77100
2020	Jun	California	50515000	Broadcasting (except Internet)	Not Adj	2019	42100
2020	Jun	California	50515100	Radio and Television Broadcasting	Not Adj	2019	28100
2020	Jun	California	50515200	Cable and Other Subscription Programming	Not Adj	2019	14000
2020	Jun	California	50517000	Telecommunications	Not Adj	2019	64400
2020	Jun	California	50517311	Wired Telecommunications Carriers	Not Adj	2019	43600
2020	Jun	California	50518000	Data Processing, Hosting & Related Services	Not Adj	2019	55600
2020	Jun	California	50519000	Other Information Serv.	Not Adj	2019	132600
2020	Jun	California	55000000	Financial Activities	Not Adj	2019	830600
2020	Jun	California	55520000	Finance and Insurance	Not Adj	2019	543000
2020	Jun	California	55522000	Credit Intermediation and Related Activi	Not Adj	2019	241900
2020	Jun	California	55522100	Depository Credit Intermediation	Not Adj	2019	142000
2020	Jun	California	55522200	Nondepository Credit Intermediation	Not Adj	2019	56400
2020	Jun	California	55522300	Activities Related to Credit Intermediat	Not Adj	2019	43500
2020	Jun	California	55523000	Securities, Commodity Contracts and Inve	Not Adj	2019	100000
2020	Jun	California	55523100	Securities & Commodity Contracts	Not Adj	2019	33300
2020	Jun	California	55523900	Other Financial Investment Activities	Not Adj	2019	66400
2020	Jun	California	55524000	Insurance Carriers and Related	Not Adj	2019	201100
2020	Jun	California	55524100	Insurance Carriers	Not Adj	2019	80300
2020	Jun	California	55524200	Agencies, Brokerages, and Other Insuranc	Not Adj	2019	120800
2020	Jun	California	55530000	Real Estate and Rental and Leasing	Not Adj	2019	287600
2020	Jun	California	55531000	Real Estate	Not Adj	2019	228900
2020	Jun	California	55531100	Lessors of Real Estate	Not Adj	2019	64300
2020	Jun	California	55531200	Offices of Real Estate Agents and Broker	Not Adj	2019	53900
2020	Jun	California	55531300	Activities Related to Real Estate	Not Adj	2019	110700
2020	Jun	California	55532000	Rental and Leasing Services	Not Adj	2019	56900
2020	Jun	California	55532100	Automotive Equipment Rental and Leasing	Not Adj	2019	18700
2020	Jun	California	55532200	Consumer Goods Rental	Not Adj	2019	14000
2020	Jun	California	55532300	General Rental Centers	Not Adj	2019	2800
2020	Jun	California	55532400	Comm & Industrial Mach Rental & Leasing	Not Adj	2019	21400
2020	Jun	California	60000000	Professional and Business Services	Not Adj	2019	2532600
2020	Jun	California	60540000	Professional, Scientific and Technical S	Not Adj	2019	1284600
2020	Jun	California	60541100	Legal Services	Not Adj	2019	134900
2020	Jun	California	60541200	Accounting, Tax Preparation and Bookkeep	Not Adj	2019	118000
2020	Jun	California	60541300	Architectural, Engineering and Related S	Not Adj	2019	179500
2020	Jun	California	60541400	Specialized Design Services	Not Adj	2019	21500
2020	Jun	California	60541500	Computer Systems Design and Related Serv	Not Adj	2019	344000
2020	Jun	California	60541600	Management, Scientific and Technical Con	Not Adj	2019	201900
2020	Jun	California	60541700	Scientific Research and Development Serv	Not Adj	2019	154400
2020	Jun	California	60541800	Advertising and Related Services	Not Adj	2019	58700
2020	Jun	California	60541900	Other Professional, Scientific and Techn	Not Adj	2019	71700
2020	Jun	California	60550000	Management of Companies and Enterprises	Not Adj	2019	241400
2020	Jun	California	60560000	Administrative and Support and Waste Ser	Not Adj	2019	1006600
2020	Jun	California	60561000	Administrative and Support Services	Not Adj	2019	954200
2020	Jun	California	60561100	Office Administrative Services	Not Adj	2019	72700
2020	Jun	California	60561200	Facilities Support Serv.	Not Adj	2019	13200
2020	Jun	California	60561300	Employment Services	Not Adj	2019	368000
2020	Jun	California	60561400	Business Support Services	Not Adj	2019	56200
2020	Jun	California	60561500	Travel Arrangement and Reservation Servi	Not Adj	2019	24100
2020	Jun	California	60561600	Investigation and Security Services	Not Adj	2019	149800
2020	Jun	California	60561700	Services to Buildings and Dwellings	Not Adj	2019	236500
2020	Jun	California	60561900	ResidualOther Support Services	Not Adj	2019	33700
2020	Jun	California	60562000	Waste Management and Remediation Service	Not Adj	2019	52400
2020	Jun	California	65000000	Educational and Health Services	Not Adj	2019	2642200
2020	Jun	California	65610000	Educational Services	Not Adj	2019	348400
2020	Jun	California	65611100	Elementary and Secondary Schools	Not Adj	2019	92900
2020	Jun	California	65611200	Junior Colleges	Not Adj	2019	1900
2020	Jun	California	65611300	Colleges, Universities and Professional	Not Adj	2019	150200
2020	Jun	California	65611600	Other Schools & Instruction	Not Adj	2019	62600
2020	Jun	California	65620000	Health Care and Social Assistance	Not Adj	2019	2293800
2020	Jun	California	65621000	Ambulatory Health Care Services	Not Adj	2019	824900
2020	Jun	California	65621100	Offices of Physicians	Not Adj	2019	240100
2020	Jun	California	65621200	Offices of Dentists	Not Adj	2019	110000
2020	Jun	California	65621300	Offices of Other Health Practitioners	Not Adj	2019	97900
2020	Jun	California	65621400	Outpatient Care Centers	Not Adj	2019	215600
2020	Jun	California	65621500	Medical & Diagnostic Laboratories	Not Adj	2019	37700
2020	Jun	California	65621600	Home Health Care Serv.	Not Adj	2019	93800
2020	Jun	California	65621900	Other Ambulatory Health Care Serv.	Not Adj	2019	29800
2020	Jun	California	65622000	Hospitals	Not Adj	2019	399500
2020	Jun	California	65622100	General Medical & Surgical Hosp.s	Not Adj	2019	375000
2020	Jun	California	65622200	Psychiatric & Substance Abuse Hosp	Not Adj	2019	8600
2020	Jun	California	65622300	Specialty (not Psych, Sub Abuse) Hosp.	Not Adj	2019	15900
2020	Jun	California	65623000	Nursing and Residential Care Facilities	Not Adj	2019	292100
2020	Jun	California	65623100	Nursing Care Facilities	Not Adj	2019	128500
2020	Jun	California	65623200	Residential Mental Retardation, Mental a	Not Adj	2019	55300
2020	Jun	California	65623300	Comm Care Facilities for the Elderly	Not Adj	2019	96700
2020	Jun	California	65623900	Other Residential Care Facilities	Not Adj	2019	11600
2020	Jun	California	65624000	Social Assistance	Not Adj	2019	777300
2020	Jun	California	65624100	Individual and Family Services	Not Adj	2019	675500
2020	Jun	California	65624200	Community Food & Housing, & Emergency &	Not Adj	2019	22800
2020	Jun	California	65624300	Vocational Rehabilitation Services	Not Adj	2019	28600
2020	Jun	California	65624400	Child Day Care Services	Not Adj	2019	50400
2020	Jun	California	70000000	Leisure and Hospitality	Not Adj	2019	1446100
2020	Jun	California	70710000	Arts, Entertainment, and Recreation	Not Adj	2019	210200
2020	Jun	California	70711000	Performing Arts, Spectator Sports	Not Adj	2019	46900
2020	Jun	California	70711100	Performing Arts Companies	Not Adj	2019	7800
2020	Jun	California	70711200	Spectator Sports	Not Adj	2019	8800
2020	Jun	California	70711500	Independent Artists, Writers, and Perfor	Not Adj	2019	10500
2020	Jun	California	70712000	Museums, Historical Sites, and Similar I	Not Adj	2019	17100
2020	Jun	California	70713000	Amusement, Gambling, and Recreation	Not Adj	2019	146200
2020	Jun	California	70713100	Amusement Parks and Arcades	Not Adj	2019	14000
2020	Jun	California	70713200	Gambling Industries	Not Adj	2019	15000
2020	Jun	California	70713900	Other Amusement and Recreation	Not Adj	2019	117200
2020	Jun	California	70720000	Accommodation and Food Service	Not Adj	2019	1235900
2020	Jun	California	70721000	Accommodation	Not Adj	2019	142000
2020	Jun	California	70722000	Food Services and Drinking Places	Not Adj	2019	1093900
2020	Jun	California	70722300	Special Food Services	Not Adj	2019	43800
2020	Jun	California	70722400	Drinking Places (Alcoholic Beverages)	Not Adj	2019	13000
2020	Jun	California	70722511	Full-Service Restaurants	Not Adj	2019	422900
2020	Jun	California	70722590	Limited-Service Eating Places	Not Adj	2019	614200
2020	Jun	California	80000000	Other Services	Not Adj	2019	446900
2020	Jun	California	80811000	Repair and Maintenance	Not Adj	2019	142600
2020	Jun	California	80811100	Auto Repair & Maintenance	Not Adj	2019	106000
2020	Jun	California	80811300	Commercial & Industrial Machinery	Not Adj	2019	16900
2020	Jun	California	80811400	Personal & Household Goods Repair	Not Adj	2019	8200
2020	Jun	California	80812000	Personal and Laundry Services	Not Adj	2019	100800
2020	Jun	California	80812100	Personal Care Serv.	Not Adj	2019	25800
2020	Jun	California	80812300	Drycleaning & Laundry Serv.	Not Adj	2019	29300
2020	Jun	California	80812900	Other Personal Services	Not Adj	2019	35200
2020	Jun	California	80813000	Religious, Grantmaking, Civic, Professio	Not Adj	2019	203500
2020	Jun	California	80813100	Religious Organizations	Not Adj	2019	90900
2020	Jun	California	80813200	Grantmaking & Giving Serv.	Not Adj	2019	25600
2020	Jun	California	80813300	Social Advocacy Organizations	Not Adj	2019	27700
2020	Jun	California	80813400	Civic & Social Organizations	Not Adj	2019	25800
2020	Jun	California	80813900	Bus,Labor, Political & Other like Org.	Not Adj	2019	33500
2020	Jun	California	90000000	Government	Not Adj	2019	2436900
2020	Jun	California	90910000	Federal Government	Not Adj	2019	256500
2020	Jun	California	90912991	Federal Government excluding Department of Defense	Not Adj	2019	191900
2020	Jun	California	90919110	Department of Defense	Not Adj	2019	64600
2020	Jun	California	90920000	State Government	Not Adj	2019	492700
2020	Jun	California	90921611	State Government Education	Not Adj	2019	209600
2020	Jun	California	90922000	State Government Excluding Education	Not Adj	2019	283100
2020	Jun	California	90930000	Local Government	Not Adj	2019	1687700
2020	Jun	California	90931150	Indian Tribes	Not Adj	2019	58800
2020	Jun	California	90931611	Local Government Education	Not Adj	2019	889000
2020	Jun	California	90932000	Local Government Excluding Education	Not Adj	2019	798700
2020	Jun	California	90939012	County	Not Adj	2019	356500
2020	Jun	California	90939022	City	Not Adj	2019	256700
2020	Jun	California	90939032	Special Districts	Not Adj	2019	126700
2020	Jun	California	90940000	State and Local Government	Not Adj	2019	2180400
