# Supplementary material for: Association of temporary Environmental Protection Agency regulation suspension with industrial economic viability and local air quality in California, United States
Source: Environ Sci Eur. 2021 Apr 21;33(1):52. doi: 10.1186/s12302-021-00489-9 (PMC8058586; doi:10.1186/s12302-021-00489-9)
Supplement: Supplementary file 3 — Additional file 3. California2010.csv [file 12302_2021_489_MOESM3_ESM.csv]

	Months	Control_Values
0	Jan	821658800
1	Feb	821644300
2	Mar	821662500
3	Apr	821786300
4	May	821701800
5	Jun	821670400
