# Supplementary material for: Association of temporary Environmental Protection Agency regulation suspension with industrial economic viability and local air quality in California, United States
Source: Environ Sci Eur. 2021 Apr 21;33(1):52. doi: 10.1186/s12302-021-00489-9 (PMC8058586; doi:10.1186/s12302-021-00489-9)
Supplement: Supplementary file 4 — Additional file 4. California2011.csv [file 12302_2021_489_MOESM4_ESM.csv]

State	Filed week ended	Initial Claims	Reflecting Week Ended	Continued Claims	Covered Employment	Employed_Persons	Insured Unemployment Rate
California	1/4/2020	36,720	12/28/2019	359,606	17,203,829	16844223	2.09
California	1/11/2020	51,993	1/4/2020	356,376	17,265,039	16908663	2.06
California	1/18/2020	64,858	1/11/2020	376,947	17,265,039	16888092	2.18
California	1/25/2020	45,596	1/18/2020	336,269	17,265,039	16928770	1.95
California	2/1/2020	43,458	1/25/2020	388,341	17,265,039	16876698	2.25
California	2/8/2020	40,392	2/1/2020	359,156	17,265,039	16905883	2.08
California	2/15/2020	43,445	2/8/2020	375,305	17,265,039	16889734	2.17
California	2/22/2020	34,979	2/15/2020	349,252	17,265,039	16915787	2.02
California	2/29/2020	41,678	2/22/2020	369,988	17,265,039	16895051	2.14
California	3/7/2020	43,385	2/29/2020	378,864	17,265,039	16886175	2.19
California	3/14/2020	57,606	3/7/2020	351,344	17,265,039	16913695	2.04
California	3/21/2020	186,333	3/14/2020	421,912	17,265,039	16843127	2.44
California	3/28/2020	1,058,325	3/21/2020	400,565	17,265,039	16864474	2.32
California	4/4/2020	918,814	3/28/2020	1,076,761	17,265,039	16188278	6.24
California	4/11/2020	655,472	4/4/2020	1,429,954	17,330,010	15900056	8.25
California	4/18/2020	528,360	4/11/2020	2,422,458	17,330,010	14907552	13.98
California	4/25/2020	325,343	4/18/2020	1,887,575	17,330,010	15442435	10.89
California	5/2/2020	316,257	4/25/2020	4,808,361	17,330,010	12521649	27.75
California	5/9/2020	212,667	5/2/2020	2,850,204	17,330,010	14479806	16.45
California	5/16/2020	244,431	5/9/2020	3,565,153	17,330,010	13764857	20.57
California	5/23/2020	203,262	5/16/2020	2,155,310	17,330,010	15174700	12.44
California	5/30/2020	228,634	5/23/2020	2,752,401	17,330,010	14577609	15.88
California	6/6/2020	255,836	5/30/2020	2,812,484	17,330,010	14517526	16.23
California	6/13/2020	241,424	6/6/2020	3,001,413	17,330,010	14328597	17.32
California	6/20/2020	284,494	6/13/2020	2,779,425	17,330,010	14550585	16.04
California	6/27/2020	277,362	6/20/2020	2,901,601	17,330,010	14428409	16.74
California	7/4/2020	264,791	6/27/2020	2,758,474	17,330,010	14571536	15.92
California	7/11/2020	284,914	7/4/2020	2,946,807	17,396,834	14450027	16.94
California	7/18/2020	289,594	7/11/2020	2,704,904	17,396,834	14691930	15.55
