# Supplementary material for: Association of temporary Environmental Protection Agency regulation suspension with industrial economic viability and local air quality in California, United States
Source: Environ Sci Eur. 2021 Apr 21;33(1):52. doi: 10.1186/s12302-021-00489-9 (PMC8058586; doi:10.1186/s12302-021-00489-9)
Supplement: Supplementary file 5 — Additional file 5. California2012.csv [file 12302_2021_489_MOESM5_ESM.csv]

	Date	Daily.Mean.PM2.5.Concentration	COUNTY	STATE	SITE_LATITUDE	SITE_LONGITUDE
1	01/01/2009	24.7	Contra Costa	California	37.936013	-122.026154
2	01/01/2009	25.4	Contra Costa	California	37.936013	-122.026154
3	01/01/2009	11.6	Napa	California	38.310942	-122.296189
4	01/01/2009	16.7	Sacramento	California	38.6137790009202	-121.368014
5	01/01/2009	18	Sacramento	California	38.6137790009202	-121.368014
6	01/01/2009	20.2	Sacramento	California	38.6137790009202	-121.368014
7	01/01/2009	23	Sacramento	California	38.56844	-121.49311
8	01/01/2009	23	Sacramento	California	38.56844	-121.49311
9	01/01/2009	19	Sacramento	California	38.556326	-121.458499
10	01/01/2009	15.7	Sutter	California	39.1387725442464	-121.618548986224
11	01/01/2009	25.5	Sutter	California	39.1387725442464	-121.618548986224
12	01/02/2009	10.8	Contra Costa	California	37.936013	-122.026154
13	01/02/2009	12.8	Napa	California	38.310942	-122.296189
14	01/02/2009	15.3	Sutter	California	39.1387725442464	-121.618548986224
15	01/02/2009	24.2	Sutter	California	39.1387725442464	-121.618548986224
16	01/03/2009	11.3	Contra Costa	California	37.936013	-122.026154
17	01/03/2009	14.5	Napa	California	38.310942	-122.296189
18	01/03/2009	5.1	Sacramento	California	38.56844	-121.49311
19	01/03/2009	2.1	Sutter	California	39.1387725442464	-121.618548986224
20	01/03/2009	5.2	Sutter	California	39.1387725442464	-121.618548986224
21	01/04/2009	10.6	Contra Costa	California	37.936013	-122.026154
22	01/04/2009	20.4	Napa	California	38.310942	-122.296189
23	01/04/2009	23.9	Sacramento	California	38.6137790009202	-121.368014
24	01/04/2009	26.8	Sacramento	California	38.6137790009202	-121.368014
25	01/04/2009	13.5	Sacramento	California	38.56844	-121.49311
26	01/04/2009	19.1	Sacramento	California	38.56844	-121.49311
27	01/04/2009	17.7	Sacramento	California	38.556326	-121.458499
28	01/04/2009	12.5	Sutter	California	39.1387725442464	-121.618548986224
29	01/04/2009	18.8	Sutter	California	39.1387725442464	-121.618548986224
30	01/05/2009	13	Contra Costa	California	37.936013	-122.026154
31	01/05/2009	14.5	Napa	California	38.310942	-122.296189
32	01/05/2009	23	Sacramento	California	38.56844	-121.49311
33	01/05/2009	17	Sutter	California	39.1387725442464	-121.618548986224
34	01/05/2009	22.4	Sutter	California	39.1387725442464	-121.618548986224
35	01/06/2009	17.5	Contra Costa	California	37.936013	-122.026154
36	01/06/2009	21	Napa	California	38.310942	-122.296189
37	01/06/2009	23.7	Sacramento	California	38.56844	-121.49311
38	01/06/2009	16.4	Sutter	California	39.1387725442464	-121.618548986224
39	01/06/2009	23	Sutter	California	39.1387725442464	-121.618548986224
40	01/07/2009	24	Contra Costa	California	37.936013	-122.026154
41	01/07/2009	24.1	Contra Costa	California	37.936013	-122.026154
42	01/07/2009	25	Napa	California	38.310942	-122.296189
43	01/07/2009	20	Sacramento	California	38.6137790009202	-121.368014
44	01/07/2009	22.5	Sacramento	California	38.6137790009202	-121.368014
45	01/07/2009	22.4	Sacramento	California	38.56844	-121.49311
46	01/07/2009	29.2	Sacramento	California	38.56844	-121.49311
47	01/07/2009	25	Sacramento	California	38.56844	-121.49311
48	01/07/2009	21.4	Sacramento	California	38.556326	-121.458499
49	01/07/2009	16.9	Sutter	California	39.1387725442464	-121.618548986224
50	01/07/2009	25.8	Sutter	California	39.1387725442464	-121.618548986224
51	01/08/2009	18.1	Contra Costa	California	37.936013	-122.026154
52	01/08/2009	17.5	Napa	California	38.310942	-122.296189
53	01/08/2009	17.1	Sacramento	California	38.56844	-121.49311
54	01/08/2009	14.1	Sutter	California	39.1387725442464	-121.618548986224
55	01/08/2009	22.9	Sutter	California	39.1387725442464	-121.618548986224
56	01/09/2009	5.3	Contra Costa	California	37.936013	-122.026154
57	01/09/2009	11.1	Napa	California	38.310942	-122.296189
58	01/09/2009	16.7	Sacramento	California	38.56844	-121.49311
59	01/09/2009	2.6	Sutter	California	39.1387725442464	-121.618548986224
60	01/09/2009	6.9	Sutter	California	39.1387725442464	-121.618548986224
61	01/10/2009	11.2	Contra Costa	California	37.936013	-122.026154
62	01/10/2009	20.2	Napa	California	38.310942	-122.296189
63	01/10/2009	38.7	Sacramento	California	38.6137790009202	-121.368014
64	01/10/2009	40.9	Sacramento	California	38.6137790009202	-121.368014
65	01/10/2009	26.9	Sacramento	California	38.56844	-121.49311
66	01/10/2009	32.9	Sacramento	California	38.56844	-121.49311
67	01/10/2009	29	Sacramento	California	38.556326	-121.458499
68	01/10/2009	21.7	Sutter	California	39.1387725442464	-121.618548986224
69	01/10/2009	30	Sutter	California	39.1387725442464	-121.618548986224
70	01/11/2009	18.5	Contra Costa	California	37.936013	-122.026154
71	01/11/2009	21.9	Napa	California	38.310942	-122.296189
72	01/11/2009	41.2	Sacramento	California	38.56844	-121.49311
73	01/11/2009	15.1	Sutter	California	39.1387725442464	-121.618548986224
74	01/11/2009	23.7	Sutter	California	39.1387725442464	-121.618548986224
75	01/12/2009	3.3	Contra Costa	California	37.936013	-122.026154
76	01/12/2009	2.4	Napa	California	38.310942	-122.296189
77	01/12/2009	37.3	Sacramento	California	38.56844	-121.49311
78	01/12/2009	5.6	Sutter	California	39.1387725442464	-121.618548986224
79	01/12/2009	10.2	Sutter	California	39.1387725442464	-121.618548986224
80	01/13/2009	9.9	Contra Costa	California	37.936013	-122.026154
81	01/13/2009	10.1	Contra Costa	California	37.936013	-122.026154
82	01/13/2009	16.1	Napa	California	38.310942	-122.296189
83	01/13/2009	35.2	Sacramento	California	38.6137790009202	-121.368014
84	01/13/2009	38	Sacramento	California	38.6137790009202	-121.368014
85	01/13/2009	38.7	Sacramento	California	38.6137790009202	-121.368014
86	01/13/2009	37.7	Sacramento	California	38.56844	-121.49311
87	01/13/2009	43.5	Sacramento	California	38.56844	-121.49311
88	01/13/2009	38	Sacramento	California	38.56844	-121.49311
89	01/13/2009	35	Sacramento	California	38.556326	-121.458499
90	01/13/2009	27.2	Sutter	California	39.1387725442464	-121.618548986224
91	01/13/2009	38.7	Sutter	California	39.1387725442464	-121.618548986224
92	01/14/2009	30.5	Contra Costa	California	37.936013	-122.026154
93	01/14/2009	18.1	Napa	California	38.310942	-122.296189
94	01/14/2009	48.1	Sacramento	California	38.56844	-121.49311
95	01/14/2009	30.8	Sutter	California	39.1387725442464	-121.618548986224
96	01/14/2009	41.9	Sutter	California	39.1387725442464	-121.618548986224
97	01/15/2009	15.2	Contra Costa	California	37.936013	-122.026154
98	01/15/2009	17.8	Napa	California	38.310942	-122.296189
99	01/15/2009	41.2	Sacramento	California	38.56844	-121.49311
100	01/15/2009	13.6	Sutter	California	39.1387725442464	-121.618548986224
101	01/15/2009	21.2	Sutter	California	39.1387725442464	-121.618548986224
102	01/16/2009	13.2	Contra Costa	California	37.936013	-122.026154
103	01/16/2009	17.4	Napa	California	38.310942	-122.296189
104	01/16/2009	45.9	Sacramento	California	38.6137790009202	-121.368014
105	01/16/2009	48.1	Sacramento	California	38.6137790009202	-121.368014
106	01/16/2009	50.1	Sacramento	California	38.56844	-121.49311
107	01/16/2009	42.4	Sacramento	California	38.556326	-121.458499
108	01/16/2009	26.5	Sutter	California	39.1387725442464	-121.618548986224
109	01/16/2009	36	Sutter	California	39.1387725442464	-121.618548986224
110	01/17/2009	34.4	Contra Costa	California	37.936013	-122.026154
111	01/17/2009	24.8	Napa	California	38.310942	-122.296189
112	01/17/2009	45.6	Sacramento	California	38.56844	-121.49311
113	01/17/2009	26.3	Sutter	California	39.1387725442464	-121.618548986224
114	01/17/2009	35.9	Sutter	California	39.1387725442464	-121.618548986224
115	01/18/2009	19.7	Contra Costa	California	37.936013	-122.026154
116	01/18/2009	16	Napa	California	38.310942	-122.296189
117	01/18/2009	21.2	Sacramento	California	38.56844	-121.49311
118	01/18/2009	15.9	Sutter	California	39.1387725442464	-121.618548986224
119	01/18/2009	20.9	Sutter	California	39.1387725442464	-121.618548986224
120	01/19/2009	8.2	Contra Costa	California	37.936013	-122.026154
121	01/19/2009	8.7	Contra Costa	California	37.936013	-122.026154
122	01/19/2009	15.1	Napa	California	38.310942	-122.296189
123	01/19/2009	25.2	Sacramento	California	38.6137790009202	-121.368014
124	01/19/2009	21.5	Sacramento	California	38.56844	-121.49311
125	01/19/2009	18	Sacramento	California	38.56844	-121.49311
126	01/19/2009	18.9	Sacramento	California	38.556326	-121.458499
127	01/19/2009	16.8	Sutter	California	39.1387725442464	-121.618548986224
128	01/19/2009	19.6	Sutter	California	39.1387725442464	-121.618548986224
129	01/20/2009	7.9	Contra Costa	California	37.936013	-122.026154
130	01/20/2009	16.4	Napa	California	38.310942	-122.296189
131	01/20/2009	15.8	Sacramento	California	38.56844	-121.49311
132	01/20/2009	10.8	Sutter	California	39.1387725442464	-121.618548986224
133	01/20/2009	12.6	Sutter	California	39.1387725442464	-121.618548986224
134	01/21/2009	16.1	Contra Costa	California	37.936013	-122.026154
135	01/21/2009	19	Napa	California	38.310942	-122.296189
136	01/21/2009	21.8	Sacramento	California	38.56844	-121.49311
137	01/21/2009	26.4	Sacramento	California	38.56844	-121.49311
138	01/21/2009	22.4	Sutter	California	39.1387725442464	-121.618548986224
139	01/21/2009	23.5	Sutter	California	39.1387725442464	-121.618548986224
140	01/22/2009	14.1	Contra Costa	California	37.936013	-122.026154
141	01/22/2009	19	Napa	California	38.310942	-122.296189
142	01/22/2009	19.4	Sacramento	California	38.6137790009202	-121.368014
143	01/22/2009	21.4	Sacramento	California	38.6137790009202	-121.368014
144	01/22/2009	19.4	Sacramento	California	38.56844	-121.49311
145	01/22/2009	22	Sacramento	California	38.56844	-121.49311
146	01/22/2009	17.7	Sacramento	California	38.556326	-121.458499
147	01/22/2009	18.9	Sutter	California	39.1387725442464	-121.618548986224
148	01/22/2009	20.1	Sutter	California	39.1387725442464	-121.618548986224
149	01/23/2009	11	Contra Costa	California	37.936013	-122.026154
150	01/23/2009	13.7	Napa	California	38.310942	-122.296189
151	01/23/2009	14.5	Sacramento	California	38.56844	-121.49311
152	01/23/2009	9.6	Sutter	California	39.1387725442464	-121.618548986224
153	01/23/2009	12.7	Sutter	California	39.1387725442464	-121.618548986224
154	01/24/2009	7.4	Contra Costa	California	37.936013	-122.026154
155	01/24/2009	9.8	Napa	California	38.310942	-122.296189
156	01/24/2009	12.6	Sacramento	California	38.56844	-121.49311
157	01/24/2009	7.4	Sutter	California	39.1387725442464	-121.618548986224
158	01/24/2009	12.5	Sutter	California	39.1387725442464	-121.618548986224
159	01/25/2009	3.5	Contra Costa	California	37.936013	-122.026154
160	01/25/2009	3.5	Contra Costa	California	37.936013	-122.026154
161	01/25/2009	9.7	Napa	California	38.310942	-122.296189
162	01/25/2009	6.1	Sacramento	California	38.6137790009202	-121.368014
163	01/25/2009	6.6	Sacramento	California	38.6137790009202	-121.368014
164	01/25/2009	7.9	Sacramento	California	38.6137790009202	-121.368014
165	01/25/2009	6.8	Sacramento	California	38.56844	-121.49311
166	01/25/2009	6	Sacramento	California	38.56844	-121.49311
167	01/25/2009	4.8	Sacramento	California	38.556326	-121.458499
168	01/25/2009	6	Sutter	California	39.1387725442464	-121.618548986224
169	01/25/2009	8.7	Sutter	California	39.1387725442464	-121.618548986224
170	01/26/2009	4	Contra Costa	California	37.936013	-122.026154
171	01/26/2009	7	Napa	California	38.310942	-122.296189
172	01/26/2009	3	Sacramento	California	38.56844	-121.49311
173	01/26/2009	3.1	Sutter	California	39.1387725442464	-121.618548986224
174	01/26/2009	4.4	Sutter	California	39.1387725442464	-121.618548986224
175	01/27/2009	4.2	Contra Costa	California	37.936013	-122.026154
176	01/27/2009	10.3	Napa	California	38.310942	-122.296189
177	01/27/2009	6.1	Sacramento	California	38.56844	-121.49311
178	01/27/2009	9	Sacramento	California	38.56844	-121.49311
179	01/27/2009	4.1	Sutter	California	39.1387725442464	-121.618548986224
180	01/27/2009	5.1	Sutter	California	39.1387725442464	-121.618548986224
181	01/28/2009	8.3	Contra Costa	California	37.936013	-122.026154
182	01/28/2009	20.4	Napa	California	38.310942	-122.296189
183	01/28/2009	14.6	Sacramento	California	38.6137790009202	-121.368014
184	01/28/2009	15.7	Sacramento	California	38.6137790009202	-121.368014
185	01/28/2009	8.6	Sacramento	California	38.56844	-121.49311
186	01/28/2009	14.2	Sacramento	California	38.56844	-121.49311
187	01/28/2009	10.9	Sacramento	California	38.556326	-121.458499
188	01/28/2009	6.3	Sutter	California	39.1387725442464	-121.618548986224
189	01/28/2009	8.7	Sutter	California	39.1387725442464	-121.618548986224
190	01/29/2009	5.9	Contra Costa	California	37.936013	-122.026154
191	01/29/2009	15.8	Napa	California	38.310942	-122.296189
192	01/29/2009	19.4	Sacramento	California	38.56844	-121.49311
193	01/29/2009	26.4	Sacramento	California	38.56844	-121.49311
194	01/29/2009	10.7	Sutter	California	39.1387725442464	-121.618548986224
195	01/29/2009	16.1	Sutter	California	39.1387725442464	-121.618548986224
196	01/30/2009	20.2	Contra Costa	California	37.936013	-122.026154
197	01/30/2009	25	Napa	California	38.310942	-122.296189
198	01/30/2009	39.3	Sacramento	California	38.56844	-121.49311
199	01/30/2009	29	Sutter	California	39.1387725442464	-121.618548986224
200	01/30/2009	35.3	Sutter	California	39.1387725442464	-121.618548986224
201	01/31/2009	10.8	Contra Costa	California	37.936013	-122.026154
202	01/31/2009	11.7	Contra Costa	California	37.936013	-122.026154
203	01/31/2009	24.3	Napa	California	38.310942	-122.296189
204	01/31/2009	29.7	Sacramento	California	38.6137790009202	-121.368014
205	01/31/2009	30.3	Sacramento	California	38.6137790009202	-121.368014
206	01/31/2009	27.2	Sacramento	California	38.56844	-121.49311
207	01/31/2009	33.5	Sacramento	California	38.56844	-121.49311
208	01/31/2009	27	Sacramento	California	38.56844	-121.49311
209	01/31/2009	25.9	Sacramento	California	38.556326	-121.458499
210	01/31/2009	15.4	Sutter	California	39.1387725442464	-121.618548986224
211	01/31/2009	22.5	Sutter	California	39.1387725442464	-121.618548986224
212	02/01/2009	6.5	Contra Costa	California	37.936013	-122.026154
213	02/01/2009	17.2	Napa	California	38.310942	-122.296189
214	02/01/2009	21.6	Sacramento	California	38.56844	-121.49311
215	02/01/2009	8.4	Sutter	California	39.1387725442464	-121.618548986224
216	02/01/2009	12.2	Sutter	California	39.1387725442464	-121.618548986224
217	02/02/2009	28.1	Contra Costa	California	37.936013	-122.026154
218	02/02/2009	13.4	Napa	California	38.310942	-122.296189
219	02/02/2009	29.2	Sacramento	California	38.56844	-121.49311
220	02/02/2009	12	Sutter	California	39.1387725442464	-121.618548986224
221	02/02/2009	16.6	Sutter	California	39.1387725442464	-121.618548986224
222	02/03/2009	14.4	Napa	California	38.310942	-122.296189
223	02/03/2009	22.1	Sacramento	California	38.6137790009202	-121.368014
224	02/03/2009	22.5	Sacramento	California	38.6137790009202	-121.368014
225	02/03/2009	16.3	Sacramento	California	38.56844	-121.49311
226	02/03/2009	23.7	Sacramento	California	38.56844	-121.49311
227	02/03/2009	19	Sacramento	California	38.56844	-121.49311
228	02/03/2009	17.6	Sacramento	California	38.556326	-121.458499
229	02/03/2009	14	Sutter	California	39.1387725442464	-121.618548986224
230	02/03/2009	17.6	Sutter	California	39.1387725442464	-121.618548986224
231	02/04/2009	28.8	Contra Costa	California	37.936013	-122.026154
232	02/04/2009	16.4	Napa	California	38.310942	-122.296189
233	02/04/2009	22	Sacramento	California	38.56844	-121.49311
234	02/04/2009	15.1	Sutter	California	39.1387725442464	-121.618548986224
235	02/04/2009	17.9	Sutter	California	39.1387725442464	-121.618548986224
236	02/05/2009	4.4	Contra Costa	California	37.936013	-122.026154
237	02/05/2009	9.7	Napa	California	38.310942	-122.296189
238	02/05/2009	9.5	Sacramento	California	38.56844	-121.49311
239	02/05/2009	7	Sutter	California	39.1387725442464	-121.618548986224
240	02/05/2009	10.5	Sutter	California	39.1387725442464	-121.618548986224
241	02/06/2009	6.4	Contra Costa	California	37.936013	-122.026154
242	02/06/2009	6.6	Contra Costa	California	37.936013	-122.026154
243	02/06/2009	7.2	Napa	California	38.310942	-122.296189
244	02/06/2009	5.3	Sacramento	California	38.6137790009202	-121.368014
245	02/06/2009	7.4	Sacramento	California	38.6137790009202	-121.368014
246	02/06/2009	6.8	Sacramento	California	38.56844	-121.49311
247	02/06/2009	11.5	Sacramento	California	38.56844	-121.49311
248	02/06/2009	7.1	Sacramento	California	38.556326	-121.458499
249	02/06/2009	5	Sutter	California	39.1387725442464	-121.618548986224
250	02/06/2009	8.4	Sutter	California	39.1387725442464	-121.618548986224
251	02/07/2009	5.2	Contra Costa	California	37.936013	-122.026154
252	02/07/2009	10.2	Napa	California	38.310942	-122.296189
253	02/07/2009	5.9	Sutter	California	39.1387725442464	-121.618548986224
254	02/07/2009	9.1	Sutter	California	39.1387725442464	-121.618548986224
255	02/08/2009	6.3	Contra Costa	California	37.936013	-122.026154
256	02/08/2009	9.1	Napa	California	38.310942	-122.296189
257	02/08/2009	5.2	Sutter	California	39.1387725442464	-121.618548986224
258	02/08/2009	7.7	Sutter	California	39.1387725442464	-121.618548986224
259	02/09/2009	2.6	Contra Costa	California	37.936013	-122.026154
260	02/09/2009	7.8	Napa	California	38.310942	-122.296189
261	02/09/2009	13.3	Sacramento	California	38.6137790009202	-121.368014
262	02/09/2009	13	Sacramento	California	38.6137790009202	-121.368014
263	02/09/2009	4.4	Sacramento	California	38.56844	-121.49311
264	02/09/2009	6.6	Sacramento	California	38.556326	-121.458499
265	02/09/2009	3.5	Sutter	California	39.1387725442464	-121.618548986224
266	02/09/2009	5.4	Sutter	California	39.1387725442464	-121.618548986224
267	02/10/2009	2.7	Contra Costa	California	37.936013	-122.026154
268	02/10/2009	7.4	Napa	California	38.310942	-122.296189
269	02/10/2009	12.4	Sacramento	California	38.56844	-121.49311
270	02/10/2009	5.2	Sutter	California	39.1387725442464	-121.618548986224
271	02/10/2009	5.6	Sutter	California	39.1387725442464	-121.618548986224
272	02/11/2009	4.8	Contra Costa	California	37.936013	-122.026154
273	02/11/2009	8.5	Napa	California	38.310942	-122.296189
274	02/11/2009	5.8	Sacramento	California	38.6137790009202	-121.368014
275	02/11/2009	6	Sacramento	California	38.6137790009202	-121.368014
276	02/11/2009	10.8	Sacramento	California	38.56844	-121.49311
277	02/11/2009	3.9	Sutter	California	39.1387725442464	-121.618548986224
278	02/11/2009	4.8	Sutter	California	39.1387725442464	-121.618548986224
279	02/12/2009	4	Contra Costa	California	37.936013	-122.026154
280	02/12/2009	3.8	Contra Costa	California	37.936013	-122.026154
281	02/12/2009	5.9	Napa	California	38.310942	-122.296189
282	02/12/2009	5	Sacramento	California	38.6137790009202	-121.368014
283	02/12/2009	5.6	Sacramento	California	38.6137790009202	-121.368014
284	02/12/2009	5.2	Sacramento	California	38.56844	-121.49311
285	02/12/2009	8.3	Sacramento	California	38.56844	-121.49311
286	02/12/2009	5	Sacramento	California	38.56844	-121.49311
287	02/12/2009	4.5	Sacramento	California	38.556326	-121.458499
288	02/12/2009	2.7	Sutter	California	39.1387725442464	-121.618548986224
289	02/12/2009	3.8	Sutter	California	39.1387725442464	-121.618548986224
290	02/13/2009	2.4	Contra Costa	California	37.936013	-122.026154
291	02/13/2009	5.1	Napa	California	38.310942	-122.296189
292	02/13/2009	6.5	Sacramento	California	38.56844	-121.49311
293	02/13/2009	3	Sutter	California	39.1387725442464	-121.618548986224
294	02/14/2009	8.4	Napa	California	38.310942	-122.296189
295	02/14/2009	2.1	Sutter	California	39.1387725442464	-121.618548986224
296	02/15/2009	5	Napa	California	38.310942	-122.296189
297	02/15/2009	8.9	Sacramento	California	38.6137790009202	-121.368014
298	02/15/2009	10.2	Sacramento	California	38.6137790009202	-121.368014
299	02/15/2009	4	Sacramento	California	38.56844	-121.49311
300	02/15/2009	4.7	Sacramento	California	38.556326	-121.458499
301	02/15/2009	3.6	Sutter	California	39.1387725442464	-121.618548986224
302	02/16/2009	3.7	Napa	California	38.310942	-122.296189
303	02/16/2009	2.8	Sutter	California	39.1387725442464	-121.618548986224
304	02/17/2009	7.3	Napa	California	38.310942	-122.296189
305	02/17/2009	2.3	Sutter	California	39.1387725442464	-121.618548986224
306	02/18/2009	6.9	Contra Costa	California	37.936013	-122.026154
307	02/18/2009	7.3	Contra Costa	California	37.936013	-122.026154
308	02/18/2009	7.1	Napa	California	38.310942	-122.296189
309	02/18/2009	3.1	Sacramento	California	38.6137790009202	-121.368014
310	02/18/2009	3.3	Sacramento	California	38.6137790009202	-121.368014
311	02/18/2009	4.5	Sacramento	California	38.6137790009202	-121.368014
312	02/18/2009	3.2	Sacramento	California	38.56844	-121.49311
313	02/18/2009	5.8	Sacramento	California	38.56844	-121.49311
314	02/18/2009	3	Sacramento	California	38.56844	-121.49311
315	02/18/2009	3.5	Sacramento	California	38.556326	-121.458499
316	02/18/2009	3.4	Sutter	California	39.1387725442464	-121.618548986224
317	02/18/2009	3.7	Sutter	California	39.1387725442464	-121.618548986224
318	02/19/2009	5.9	Contra Costa	California	37.936013	-122.026154
319	02/19/2009	6.1	Napa	California	38.310942	-122.296189
320	02/19/2009	8	Sacramento	California	38.56844	-121.49311
321	02/19/2009	7.2	Sutter	California	39.1387725442464	-121.618548986224
322	02/19/2009	9.5	Sutter	California	39.1387725442464	-121.618548986224
323	02/20/2009	5.8	Contra Costa	California	37.936013	-122.026154
324	02/20/2009	11.4	Napa	California	38.310942	-122.296189
325	02/20/2009	11	Sacramento	California	38.56844	-121.49311
326	02/20/2009	8.6	Sutter	California	39.1387725442464	-121.618548986224
327	02/20/2009	8	Sutter	California	39.1387725442464	-121.618548986224
328	02/21/2009	10.7	Contra Costa	California	37.936013	-122.026154
329	02/21/2009	16.6	Napa	California	38.310942	-122.296189
330	02/21/2009	16.3	Sacramento	California	38.6137790009202	-121.368014
331	02/21/2009	14.3	Sacramento	California	38.6137790009202	-121.368014
332	02/21/2009	17.3	Sacramento	California	38.56844	-121.49311
333	02/21/2009	20.9	Sacramento	California	38.56844	-121.49311
334	02/21/2009	15.7	Sacramento	California	38.556326	-121.458499
335	02/21/2009	11.6	Sutter	California	39.1387725442464	-121.618548986224
336	02/21/2009	12.8	Sutter	California	39.1387725442464	-121.618548986224
337	02/22/2009	2.3	Contra Costa	California	37.936013	-122.026154
338	02/22/2009	5.3	Napa	California	38.310942	-122.296189
339	02/22/2009	17.9	Sacramento	California	38.56844	-121.49311
340	02/22/2009	14.2	Sutter	California	39.1387725442464	-121.618548986224
341	02/22/2009	14.9	Sutter	California	39.1387725442464	-121.618548986224
342	02/23/2009	1.4	Contra Costa	California	37.936013	-122.026154
343	02/23/2009	4.2	Napa	California	38.310942	-122.296189
344	02/23/2009	6	Sacramento	California	38.56844	-121.49311
345	02/23/2009	3.6	Sutter	California	39.1387725442464	-121.618548986224
346	02/23/2009	2.7	Sutter	California	39.1387725442464	-121.618548986224
347	02/24/2009	3.2	Contra Costa	California	37.936013	-122.026154
348	02/24/2009	3.2	Contra Costa	California	37.936013	-122.026154
349	02/24/2009	5.6	Napa	California	38.310942	-122.296189
350	02/24/2009	4.8	Sacramento	California	38.6137790009202	-121.368014
351	02/24/2009	4.8	Sacramento	California	38.6137790009202	-121.368014
352	02/24/2009	3.2	Sacramento	California	38.56844	-121.49311
353	02/24/2009	3.6	Sacramento	California	38.56844	-121.49311
354	02/24/2009	5	Sacramento	California	38.56844	-121.49311
355	02/24/2009	3.2	Sacramento	California	38.556326	-121.458499
356	02/24/2009	2.5	Sutter	California	39.1387725442464	-121.618548986224
357	02/24/2009	2.3	Sutter	California	39.1387725442464	-121.618548986224
358	02/25/2009	2.6	Contra Costa	California	37.936013	-122.026154
359	02/25/2009	6	Napa	California	38.310942	-122.296189
360	02/25/2009	5.3	Sacramento	California	38.56844	-121.49311
361	02/25/2009	3.9	Sutter	California	39.1387725442464	-121.618548986224
362	02/26/2009	2	Contra Costa	California	37.936013	-122.026154
363	02/26/2009	4.6	Napa	California	38.310942	-122.296189
364	02/26/2009	5.1	Sacramento	California	38.56844	-121.49311
365	02/26/2009	2	Sutter	California	39.1387725442464	-121.618548986224
366	02/26/2009	3.5	Sutter	California	39.1387725442464	-121.618548986224
367	02/27/2009	3.2	Contra Costa	California	37.936013	-122.026154
368	02/27/2009	8.2	Napa	California	38.310942	-122.296189
369	02/27/2009	5.3	Sacramento	California	38.6137790009202	-121.368014
370	02/27/2009	6.7	Sacramento	California	38.6137790009202	-121.368014
371	02/27/2009	4.5	Sacramento	California	38.56844	-121.49311
372	02/27/2009	8.6	Sacramento	California	38.56844	-121.49311
373	02/27/2009	4.6	Sacramento	California	38.556326	-121.458499
374	02/27/2009	5.2	Sutter	California	39.1387725442464	-121.618548986224
375	02/27/2009	7	Sutter	California	39.1387725442464	-121.618548986224
376	02/28/2009	12	Contra Costa	California	37.936013	-122.026154
377	02/28/2009	11	Napa	California	38.310942	-122.296189
378	02/28/2009	14.5	Sacramento	California	38.56844	-121.49311
379	02/28/2009	7.7	Sutter	California	39.1387725442464	-121.618548986224
380	02/28/2009	9.5	Sutter	California	39.1387725442464	-121.618548986224
381	03/01/2009	9.4	Contra Costa	California	37.936013	-122.026154
382	03/01/2009	10.4	Napa	California	38.310942	-122.296189
383	03/01/2009	11.6	Sacramento	California	38.56844	-121.49311
384	03/01/2009	5.2	Sutter	California	39.1387725442464	-121.618548986224
385	03/01/2009	7.5	Sutter	California	39.1387725442464	-121.618548986224
386	03/02/2009	1.9	Contra Costa	California	37.936013	-122.026154
387	03/02/2009	2.2	Contra Costa	California	37.936013	-122.026154
388	03/02/2009	2.8	Napa	California	38.310942	-122.296189
389	03/02/2009	3.3	Sacramento	California	38.6137790009202	-121.368014
390	03/02/2009	3.4	Sacramento	California	38.6137790009202	-121.368014
391	03/02/2009	3.5	Sacramento	California	38.6137790009202	-121.368014
392	03/02/2009	3.5	Sacramento	California	38.56844	-121.49311
393	03/02/2009	6	Sacramento	California	38.56844	-121.49311
394	03/02/2009	7	Sacramento	California	38.56844	-121.49311
395	03/02/2009	3.2	Sacramento	California	38.556326	-121.458499
396	03/02/2009	1	Sutter	California	39.1387725442464	-121.618548986224
397	03/02/2009	4	Sutter	California	39.1387725442464	-121.618548986224
398	03/03/2009	2.9	Contra Costa	California	37.936013	-122.026154
399	03/03/2009	3.1	Napa	California	38.310942	-122.296189
400	03/03/2009	4.7	Sacramento	California	38.56844	-121.49311
401	03/03/2009	1	Sutter	California	39.1387725442464	-121.618548986224
402	03/03/2009	2.1	Sutter	California	39.1387725442464	-121.618548986224
403	03/04/2009	3.3	Contra Costa	California	37.936013	-122.026154
404	03/04/2009	4.9	Napa	California	38.310942	-122.296189
405	03/04/2009	5.5	Sacramento	California	38.56844	-121.49311
406	03/04/2009	2	Sutter	California	39.1387725442464	-121.618548986224
407	03/04/2009	2.4	Sutter	California	39.1387725442464	-121.618548986224
408	03/05/2009	5.4	Contra Costa	California	37.936013	-122.026154
409	03/05/2009	8.2	Napa	California	38.310942	-122.296189
410	03/05/2009	6.2	Sacramento	California	38.6137790009202	-121.368014
411	03/05/2009	6.6	Sacramento	California	38.6137790009202	-121.368014
412	03/05/2009	3.8	Sacramento	California	38.56844	-121.49311
413	03/05/2009	8.7	Sacramento	California	38.56844	-121.49311
414	03/05/2009	4.3	Sacramento	California	38.556326	-121.458499
415	03/05/2009	4.7	Sutter	California	39.1387725442464	-121.618548986224
416	03/06/2009	3	Contra Costa	California	37.936013	-122.026154
417	03/06/2009	8.7	Napa	California	38.310942	-122.296189
418	03/06/2009	7.4	Sacramento	California	38.56844	-121.49311
419	03/06/2009	5.1	Sutter	California	39.1387725442464	-121.618548986224
420	03/06/2009	7.1	Sutter	California	39.1387725442464	-121.618548986224
421	03/07/2009	3.8	Contra Costa	California	37.936013	-122.026154
422	03/07/2009	9.1	Napa	California	38.310942	-122.296189
423	03/07/2009	9.3	Sacramento	California	38.56844	-121.49311
424	03/07/2009	4	Sutter	California	39.1387725442464	-121.618548986224
425	03/07/2009	4.4	Sutter	California	39.1387725442464	-121.618548986224
426	03/08/2009	6.2	Contra Costa	California	37.936013	-122.026154
427	03/08/2009	5.8	Contra Costa	California	37.936013	-122.026154
428	03/08/2009	7.5	Napa	California	38.310942	-122.296189
429	03/08/2009	7	Sacramento	California	38.6137790009202	-121.368014
430	03/08/2009	7.1	Sacramento	California	38.6137790009202	-121.368014
431	03/08/2009	6.7	Sacramento	California	38.56844	-121.49311
432	03/08/2009	10.7	Sacramento	California	38.56844	-121.49311
433	03/08/2009	6	Sacramento	California	38.56844	-121.49311
434	03/08/2009	6.2	Sacramento	California	38.556326	-121.458499
435	03/08/2009	5.4	Sutter	California	39.1387725442464	-121.618548986224
436	03/08/2009	7	Sutter	California	39.1387725442464	-121.618548986224
437	03/09/2009	2	Contra Costa	California	37.936013	-122.026154
438	03/09/2009	4.3	Napa	California	38.310942	-122.296189
439	03/09/2009	3.7	Sacramento	California	38.56844	-121.49311
440	03/09/2009	1	Sutter	California	39.1387725442464	-121.618548986224
441	03/09/2009	2.2	Sutter	California	39.1387725442464	-121.618548986224
442	03/10/2009	3	Contra Costa	California	37.936013	-122.026154
443	03/10/2009	7.1	Napa	California	38.310942	-122.296189
444	03/10/2009	8.2	Sacramento	California	38.56844	-121.49311
445	03/10/2009	2.9	Sutter	California	39.1387725442464	-121.618548986224
446	03/10/2009	3.6	Sutter	California	39.1387725442464	-121.618548986224
447	03/11/2009	4.8	Contra Costa	California	37.936013	-122.026154
448	03/11/2009	6.6	Napa	California	38.310942	-122.296189
449	03/11/2009	8.3	Sacramento	California	38.6137790009202	-121.368014
450	03/11/2009	9.2	Sacramento	California	38.6137790009202	-121.368014
451	03/11/2009	6.6	Sacramento	California	38.56844	-121.49311
452	03/11/2009	10.9	Sacramento	California	38.56844	-121.49311
453	03/11/2009	6.6	Sacramento	California	38.556326	-121.458499
454	03/11/2009	8.5	Sutter	California	39.1387725442464	-121.618548986224
455	03/11/2009	9.7	Sutter	California	39.1387725442464	-121.618548986224
456	03/12/2009	6.4	Contra Costa	California	37.936013	-122.026154
457	03/12/2009	7.7	Napa	California	38.310942	-122.296189
458	03/12/2009	12.8	Sacramento	California	38.56844	-121.49311
459	03/12/2009	6.7	Sutter	California	39.1387725442464	-121.618548986224
460	03/12/2009	7.8	Sutter	California	39.1387725442464	-121.618548986224
461	03/13/2009	8.6	Contra Costa	California	37.936013	-122.026154
462	03/13/2009	8.2	Napa	California	38.310942	-122.296189
463	03/13/2009	11.5	Sacramento	California	38.56844	-121.49311
464	03/13/2009	7.1	Sutter	California	39.1387725442464	-121.618548986224
465	03/13/2009	8	Sutter	California	39.1387725442464	-121.618548986224
466	03/14/2009	5	Contra Costa	California	37.936013	-122.026154
467	03/14/2009	4.9	Contra Costa	California	37.936013	-122.026154
468	03/14/2009	5.6	Napa	California	38.310942	-122.296189
469	03/14/2009	5	Sacramento	California	38.6137790009202	-121.368014
470	03/14/2009	5.2	Sacramento	California	38.6137790009202	-121.368014
471	03/14/2009	5.2	Sacramento	California	38.6137790009202	-121.368014
472	03/14/2009	4.9	Sacramento	California	38.56844	-121.49311
473	03/14/2009	7.9	Sacramento	California	38.56844	-121.49311
474	03/14/2009	5	Sacramento	California	38.56844	-121.49311
475	03/14/2009	4.9	Sacramento	California	38.556326	-121.458499
476	03/14/2009	4	Sutter	California	39.1387725442464	-121.618548986224
477	03/14/2009	2.9	Sutter	California	39.1387725442464	-121.618548986224
478	03/15/2009	2.3	Contra Costa	California	37.936013	-122.026154
479	03/15/2009	2.1	Napa	California	38.310942	-122.296189
480	03/15/2009	5.4	Sacramento	California	38.56844	-121.49311
481	03/15/2009	2.3	Sutter	California	39.1387725442464	-121.618548986224
482	03/15/2009	0.8	Sutter	California	39.1387725442464	-121.618548986224
483	03/16/2009	2.7	Contra Costa	California	37.936013	-122.026154
484	03/16/2009	5.3	Napa	California	38.310942	-122.296189
485	03/16/2009	4.9	Sacramento	California	38.56844	-121.49311
486	03/16/2009	1	Sutter	California	39.1387725442464	-121.618548986224
487	03/16/2009	0.7	Sutter	California	39.1387725442464	-121.618548986224
488	03/17/2009	4	Contra Costa	California	37.936013	-122.026154
489	03/17/2009	7	Napa	California	38.310942	-122.296189
490	03/17/2009	4.8	Sacramento	California	38.6137790009202	-121.368014
491	03/17/2009	5.6	Sacramento	California	38.6137790009202	-121.368014
492	03/17/2009	7.5	Sacramento	California	38.56844	-121.49311
493	03/17/2009	6	Sacramento	California	38.56844	-121.49311
494	03/17/2009	5.4	Sacramento	California	38.556326	-121.458499
495	03/17/2009	4.5	Sutter	California	39.1387725442464	-121.618548986224
496	03/17/2009	2.4	Sutter	California	39.1387725442464	-121.618548986224
497	03/18/2009	7	Contra Costa	California	37.936013	-122.026154
498	03/18/2009	8.1	Napa	California	38.310942	-122.296189
499	03/18/2009	14	Sacramento	California	38.56844	-121.49311
500	03/18/2009	7.9	Sutter	California	39.1387725442464	-121.618548986224
501	03/18/2009	7.3	Sutter	California	39.1387725442464	-121.618548986224
502	03/19/2009	6.1	Napa	California	38.310942	-122.296189
503	03/19/2009	12.6	Sacramento	California	38.56844	-121.49311
504	03/19/2009	10.4	Sutter	California	39.1387725442464	-121.618548986224
505	03/19/2009	10.7	Sutter	California	39.1387725442464	-121.618548986224
506	03/20/2009	5.3	Contra Costa	California	37.936013	-122.026154
507	03/20/2009	5.9	Contra Costa	California	37.936013	-122.026154
508	03/20/2009	5.2	Napa	California	38.310942	-122.296189
509	03/20/2009	7.6	Sacramento	California	38.6137790009202	-121.368014
510	03/20/2009	7.3	Sacramento	California	38.6137790009202	-121.368014
511	03/20/2009	7.4	Sacramento	California	38.56844	-121.49311
512	03/20/2009	6.7	Sutter	California	39.1387725442464	-121.618548986224
513	03/20/2009	6.4	Sutter	California	39.1387725442464	-121.618548986224
514	03/21/2009	3.6	Contra Costa	California	37.936013	-122.026154
515	03/21/2009	3.5	Napa	California	38.310942	-122.296189
516	03/21/2009	2.9	Sutter	California	39.1387725442464	-121.618548986224
517	03/21/2009	1.8	Sutter	California	39.1387725442464	-121.618548986224
518	03/22/2009	2	Contra Costa	California	37.936013	-122.026154
519	03/22/2009	1.7	Napa	California	38.310942	-122.296189
520	03/22/2009	2.2	Sacramento	California	38.6137790009202	-121.368014
521	03/22/2009	1	Sutter	California	39.1387725442464	-121.618548986224
522	03/22/2009	0	Sutter	California	39.1387725442464	-121.618548986224
523	03/23/2009	3	Contra Costa	California	37.936013	-122.026154
524	03/23/2009	3.5	Napa	California	38.310942	-122.296189
525	03/23/2009	3.6	Sacramento	California	38.6137790009202	-121.368014
526	03/23/2009	2.3	Sacramento	California	38.56844	-121.49311
527	03/23/2009	3.2	Sacramento	California	38.556326	-121.458499
528	03/23/2009	2	Sutter	California	39.1387725442464	-121.618548986224
529	03/23/2009	1	Sutter	California	39.1387725442464	-121.618548986224
530	03/24/2009	4.6	Contra Costa	California	37.936013	-122.026154
531	03/24/2009	6.2	Napa	California	38.310942	-122.296189
532	03/24/2009	5.2	Sacramento	California	38.56844	-121.49311
533	03/24/2009	3.4	Sutter	California	39.1387725442464	-121.618548986224
534	03/24/2009	2.4	Sutter	California	39.1387725442464	-121.618548986224
535	03/25/2009	5	Contra Costa	California	37.936013	-122.026154
536	03/25/2009	5.1	Napa	California	38.310942	-122.296189
537	03/25/2009	6.9	Sacramento	California	38.6137790009202	-121.368014
538	03/25/2009	2.9	Sutter	California	39.1387725442464	-121.618548986224
539	03/25/2009	2.5	Sutter	California	39.1387725442464	-121.618548986224
540	03/26/2009	2.9	Contra Costa	California	37.936013	-122.026154
541	03/26/2009	3.4	Contra Costa	California	37.936013	-122.026154
542	03/26/2009	3.8	Napa	California	38.310942	-122.296189
543	03/26/2009	5.5	Sacramento	California	38.6137790009202	-121.368014
544	03/26/2009	4.9	Sacramento	California	38.6137790009202	-121.368014
545	03/26/2009	5	Sacramento	California	38.56844	-121.49311
546	03/26/2009	4.6	Sacramento	California	38.556326	-121.458499
547	03/26/2009	3.3	Sutter	California	39.1387725442464	-121.618548986224
548	03/26/2009	1.8	Sutter	California	39.1387725442464	-121.618548986224
549	03/27/2009	3.9	Contra Costa	California	37.936013	-122.026154
550	03/27/2009	4.3	Napa	California	38.310942	-122.296189
551	03/27/2009	3.3	Sutter	California	39.1387725442464	-121.618548986224
552	03/27/2009	1.2	Sutter	California	39.1387725442464	-121.618548986224
553	03/28/2009	5.3	Contra Costa	California	37.936013	-122.026154
554	03/28/2009	7.4	Napa	California	38.310942	-122.296189
555	03/28/2009	8	Sacramento	California	38.56844	-121.49311
556	03/28/2009	6	Sutter	California	39.1387725442464	-121.618548986224
557	03/28/2009	4.8	Sutter	California	39.1387725442464	-121.618548986224
558	03/29/2009	2.7	Contra Costa	California	37.936013	-122.026154
559	03/29/2009	2.8	Napa	California	38.310942	-122.296189
560	03/29/2009	4	Sacramento	California	38.6137790009202	-121.368014
561	03/29/2009	3.7	Sacramento	California	38.6137790009202	-121.368014
562	03/29/2009	4.4	Sacramento	California	38.56844	-121.49311
563	03/29/2009	4.1	Sacramento	California	38.556326	-121.458499
564	03/29/2009	1	Sutter	California	39.1387725442464	-121.618548986224
565	03/29/2009	1	Sutter	California	39.1387725442464	-121.618548986224
566	03/30/2009	3.5	Contra Costa	California	37.936013	-122.026154
567	03/30/2009	4.3	Napa	California	38.310942	-122.296189
568	03/30/2009	3.7	Sutter	California	39.1387725442464	-121.618548986224
569	03/30/2009	1.6	Sutter	California	39.1387725442464	-121.618548986224
570	03/31/2009	6.6	Contra Costa	California	37.936013	-122.026154
571	03/31/2009	7.5	Napa	California	38.310942	-122.296189
572	03/31/2009	8.4	Sutter	California	39.1387725442464	-121.618548986224
573	03/31/2009	5.7	Sutter	California	39.1387725442464	-121.618548986224
574	04/01/2009	5.2	Contra Costa	California	37.936013	-122.026154
575	04/01/2009	5.3	Contra Costa	California	37.936013	-122.026154
576	04/01/2009	4.6	Napa	California	38.310942	-122.296189
577	04/01/2009	4.6	Sacramento	California	38.6137790009202	-121.368014
578	04/01/2009	5.3	Sacramento	California	38.6137790009202	-121.368014
579	04/01/2009	5.3	Sacramento	California	38.56844	-121.49311
580	04/01/2009	6	Sacramento	California	38.56844	-121.49311
581	04/01/2009	5.3	Sacramento	California	38.556326	-121.458499
582	04/01/2009	3.4	Sutter	California	39.1387725442464	-121.618548986224
583	04/01/2009	5	Sutter	California	39.1387725442464	-121.618548986224
584	04/02/2009	4.1	Contra Costa	California	37.936013	-122.026154
585	04/02/2009	3.5	Napa	California	38.310942	-122.296189
586	04/02/2009	4.4	Sutter	California	39.1387725442464	-121.618548986224
587	04/02/2009	7	Sutter	California	39.1387725442464	-121.618548986224
588	04/03/2009	6.1	Napa	California	38.310942	-122.296189
589	04/03/2009	3.5	Sutter	California	39.1387725442464	-121.618548986224
590	04/03/2009	4.5	Sutter	California	39.1387725442464	-121.618548986224
591	04/04/2009	6.2	Contra Costa	California	37.936013	-122.026154
592	04/04/2009	5.1	Napa	California	38.310942	-122.296189
593	04/04/2009	5.9	Sacramento	California	38.6137790009202	-121.368014
594	04/04/2009	8.1	Sacramento	California	38.6137790009202	-121.368014
595	04/04/2009	5.6	Sacramento	California	38.56844	-121.49311
596	04/04/2009	5.1	Sacramento	California	38.556326	-121.458499
597	04/04/2009	6.7	Sutter	California	39.1387725442464	-121.618548986224
598	04/04/2009	11.8	Sutter	California	39.1387725442464	-121.618548986224
599	04/05/2009	11.1	Napa	California	38.310942	-122.296189
600	04/05/2009	9.7	Sutter	California	39.1387725442464	-121.618548986224
601	04/05/2009	12.7	Sutter	California	39.1387725442464	-121.618548986224
602	04/06/2009	9.9	Napa	California	38.310942	-122.296189
603	04/06/2009	6.5	Sutter	California	39.1387725442464	-121.618548986224
604	04/06/2009	9.7	Sutter	California	39.1387725442464	-121.618548986224
605	04/07/2009	6.8	Contra Costa	California	37.936013	-122.026154
606	04/07/2009	7.2	Napa	California	38.310942	-122.296189
607	04/07/2009	6.4	Sacramento	California	38.6137790009202	-121.368014
608	04/07/2009	7.1	Sacramento	California	38.6137790009202	-121.368014
609	04/07/2009	6.6	Sacramento	California	38.6137790009202	-121.368014
610	04/07/2009	6.6	Sacramento	California	38.56844	-121.49311
611	04/07/2009	8	Sacramento	California	38.56844	-121.49311
612	04/07/2009	6.3	Sacramento	California	38.556326	-121.458499
613	04/07/2009	5.3	Sutter	California	39.1387725442464	-121.618548986224
614	04/07/2009	8.9	Sutter	California	39.1387725442464	-121.618548986224
615	04/08/2009	2.9	Napa	California	38.310942	-122.296189
616	04/08/2009	2	Sutter	California	39.1387725442464	-121.618548986224
617	04/08/2009	4.5	Sutter	California	39.1387725442464	-121.618548986224
618	04/09/2009	7.8	Napa	California	38.310942	-122.296189
619	04/09/2009	4.2	Sutter	California	39.1387725442464	-121.618548986224
620	04/09/2009	8.6	Sutter	California	39.1387725442464	-121.618548986224
621	04/10/2009	4.3	Contra Costa	California	37.936013	-122.026154
622	04/10/2009	4.8	Napa	California	38.310942	-122.296189
623	04/10/2009	3.8	Sacramento	California	38.6137790009202	-121.368014
624	04/10/2009	4.4	Sacramento	California	38.6137790009202	-121.368014
625	04/10/2009	3.4	Sacramento	California	38.56844	-121.49311
626	04/10/2009	3.6	Sacramento	California	38.556326	-121.458499
627	04/10/2009	3.1	Sutter	California	39.1387725442464	-121.618548986224
628	04/10/2009	5.9	Sutter	California	39.1387725442464	-121.618548986224
629	04/11/2009	5	Napa	California	38.310942	-122.296189
630	04/11/2009	2.9	Sacramento	California	38.56844	-121.49311
631	04/11/2009	3.8	Sutter	California	39.1387725442464	-121.618548986224
632	04/11/2009	6.4	Sutter	California	39.1387725442464	-121.618548986224
633	04/12/2009	4.3	Napa	California	38.310942	-122.296189
634	04/12/2009	3.5	Sacramento	California	38.56844	-121.49311
635	04/12/2009	3.5	Sutter	California	39.1387725442464	-121.618548986224
636	04/12/2009	7.2	Sutter	California	39.1387725442464	-121.618548986224
637	04/13/2009	6	Contra Costa	California	37.936013	-122.026154
638	04/13/2009	5.5	Napa	California	38.310942	-122.296189
639	04/13/2009	5.5	Sacramento	California	38.6137790009202	-121.368014
640	04/13/2009	6.3	Sacramento	California	38.6137790009202	-121.368014
641	04/13/2009	5.9	Sacramento	California	38.56844	-121.49311
642	04/13/2009	4.7	Sacramento	California	38.56844	-121.49311
643	04/13/2009	6	Sacramento	California	38.56844	-121.49311
644	04/13/2009	5.7	Sacramento	California	38.556326	-121.458499
645	04/13/2009	3.3	Sutter	California	39.1387725442464	-121.618548986224
646	04/13/2009	6.2	Sutter	California	39.1387725442464	-121.618548986224
647	04/14/2009	9.2	Contra Costa	California	37.936013	-122.026154
648	04/14/2009	1.1	Napa	California	38.310942	-122.296189
649	04/14/2009	1.5	Sacramento	California	38.56844	-121.49311
650	04/14/2009	1	Sutter	California	39.1387725442464	-121.618548986224
651	04/14/2009	2.3	Sutter	California	39.1387725442464	-121.618548986224
652	04/15/2009	3.8	Napa	California	38.310942	-122.296189
653	04/15/2009	2.3	Sacramento	California	38.56844	-121.49311
654	04/15/2009	1	Sutter	California	39.1387725442464	-121.618548986224
655	04/15/2009	2.2	Sutter	California	39.1387725442464	-121.618548986224
656	04/16/2009	6.1	Contra Costa	California	37.936013	-122.026154
657	04/16/2009	5.7	Napa	California	38.310942	-122.296189
658	04/16/2009	5.4	Sacramento	California	38.6137790009202	-121.368014
659	04/16/2009	5.6	Sacramento	California	38.6137790009202	-121.368014
660	04/16/2009	5.9	Sacramento	California	38.56844	-121.49311
661	04/16/2009	4.8	Sacramento	California	38.56844	-121.49311
662	04/16/2009	5.6	Sacramento	California	38.556326	-121.458499
663	04/16/2009	4.1	Sutter	California	39.1387725442464	-121.618548986224
664	04/16/2009	7.7	Sutter	California	39.1387725442464	-121.618548986224
665	04/17/2009	5.4	Napa	California	38.310942	-122.296189
666	04/17/2009	3.9	Sacramento	California	38.56844	-121.49311
667	04/17/2009	5.5	Sutter	California	39.1387725442464	-121.618548986224
668	04/17/2009	9.3	Sutter	California	39.1387725442464	-121.618548986224
669	04/18/2009	7.5	Napa	California	38.310942	-122.296189
670	04/18/2009	6.2	Sacramento	California	38.56844	-121.49311
671	04/18/2009	7.1	Sutter	California	39.1387725442464	-121.618548986224
672	04/18/2009	10.6	Sutter	California	39.1387725442464	-121.618548986224
673	04/19/2009	7.5	Contra Costa	California	37.936013	-122.026154
674	04/19/2009	7.6	Contra Costa	California	37.936013	-122.026154
675	04/19/2009	7.3	Napa	California	38.310942	-122.296189
676	04/19/2009	10.2	Sacramento	California	38.6137790009202	-121.368014
677	04/19/2009	11.5	Sacramento	California	38.6137790009202	-121.368014
678	04/19/2009	11.2	Sacramento	California	38.6137790009202	-121.368014
679	04/19/2009	10.2	Sacramento	California	38.56844	-121.49311
680	04/19/2009	11	Sacramento	California	38.56844	-121.49311
681	04/19/2009	10.7	Sacramento	California	38.556326	-121.458499
682	04/19/2009	8.8	Sutter	California	39.1387725442464	-121.618548986224
683	04/19/2009	11.8	Sutter	California	39.1387725442464	-121.618548986224
684	04/20/2009	9.3	Napa	California	38.310942	-122.296189
685	04/20/2009	10.6	Sacramento	California	38.56844	-121.49311
686	04/20/2009	7.3	Sutter	California	39.1387725442464	-121.618548986224
687	04/20/2009	11.5	Sutter	California	39.1387725442464	-121.618548986224
688	04/21/2009	6.2	Napa	California	38.310942	-122.296189
689	04/21/2009	12.4	Sacramento	California	38.56844	-121.49311
690	04/21/2009	11.7	Sacramento	California	38.56844	-121.49311
691	04/21/2009	7.2	Sutter	California	39.1387725442464	-121.618548986224
692	04/21/2009	10.1	Sutter	California	39.1387725442464	-121.618548986224
693	04/22/2009	8.4	Contra Costa	California	37.936013	-122.026154
694	04/22/2009	9.5	Napa	California	38.310942	-122.296189
695	04/22/2009	9.5	Sacramento	California	38.6137790009202	-121.368014
696	04/22/2009	9.9	Sacramento	California	38.6137790009202	-121.368014
697	04/22/2009	9.9	Sacramento	California	38.56844	-121.49311
698	04/22/2009	9.9	Sacramento	California	38.56844	-121.49311
699	04/22/2009	10.3	Sacramento	California	38.556326	-121.458499
700	04/22/2009	6.4	Sutter	California	39.1387725442464	-121.618548986224
701	04/22/2009	10.4	Sutter	California	39.1387725442464	-121.618548986224
702	04/23/2009	7.3	Napa	California	38.310942	-122.296189
703	04/23/2009	9	Sacramento	California	38.56844	-121.49311
704	04/23/2009	7	Sutter	California	39.1387725442464	-121.618548986224
705	04/23/2009	12.5	Sutter	California	39.1387725442464	-121.618548986224
706	04/24/2009	6.9	Napa	California	38.310942	-122.296189
707	04/24/2009	6	Sacramento	California	38.56844	-121.49311
708	04/24/2009	4.3	Sutter	California	39.1387725442464	-121.618548986224
709	04/24/2009	7.6	Sutter	California	39.1387725442464	-121.618548986224
710	04/25/2009	10.7	Contra Costa	California	37.936013	-122.026154
711	04/25/2009	10.3	Contra Costa	California	37.936013	-122.026154
712	04/25/2009	8.2	Napa	California	38.310942	-122.296189
713	04/25/2009	7.1	Sacramento	California	38.6137790009202	-121.368014
714	04/25/2009	6.8	Sacramento	California	38.6137790009202	-121.368014
715	04/25/2009	7.6	Sacramento	California	38.56844	-121.49311
716	04/25/2009	6.2	Sacramento	California	38.56844	-121.49311
717	04/25/2009	15	Sacramento	California	38.56844	-121.49311
718	04/25/2009	7.5	Sacramento	California	38.556326	-121.458499
719	04/25/2009	5.4	Sutter	California	39.1387725442464	-121.618548986224
720	04/25/2009	10.9	Sutter	California	39.1387725442464	-121.618548986224
721	04/26/2009	11.5	Napa	California	38.310942	-122.296189
722	04/26/2009	11.2	Sacramento	California	38.56844	-121.49311
723	04/26/2009	8.2	Sutter	California	39.1387725442464	-121.618548986224
724	04/26/2009	13.8	Sutter	California	39.1387725442464	-121.618548986224
725	04/27/2009	8.6	Napa	California	38.310942	-122.296189
726	04/27/2009	9.7	Sacramento	California	38.56844	-121.49311
727	04/27/2009	7.4	Sutter	California	39.1387725442464	-121.618548986224
728	04/27/2009	13	Sutter	California	39.1387725442464	-121.618548986224
729	04/28/2009	5	Contra Costa	California	37.936013	-122.026154
730	04/28/2009	5.2	Napa	California	38.310942	-122.296189
731	04/28/2009	6.9	Sacramento	California	38.6137790009202	-121.368014
732	04/28/2009	5.9	Sacramento	California	38.6137790009202	-121.368014
733	04/28/2009	6.3	Sacramento	California	38.56844	-121.49311
734	04/28/2009	4.1	Sacramento	California	38.56844	-121.49311
735	04/28/2009	6	Sacramento	California	38.56844	-121.49311
736	04/28/2009	6.8	Sacramento	California	38.556326	-121.458499
737	04/28/2009	6.7	Sutter	California	39.1387725442464	-121.618548986224
738	04/28/2009	11.7	Sutter	California	39.1387725442464	-121.618548986224
739	04/29/2009	5	Napa	California	38.310942	-122.296189
740	04/29/2009	5.8	Sacramento	California	38.56844	-121.49311
741	04/29/2009	4.8	Sutter	California	39.1387725442464	-121.618548986224
742	04/29/2009	8.6	Sutter	California	39.1387725442464	-121.618548986224
743	04/30/2009	6.5	Napa	California	38.310942	-122.296189
744	04/30/2009	6.8	Sacramento	California	38.56844	-121.49311
745	04/30/2009	5.9	Sutter	California	39.1387725442464	-121.618548986224
746	04/30/2009	8.8	Sutter	California	39.1387725442464	-121.618548986224
747	05/01/2009	5	Contra Costa	California	37.936013	-122.026154
748	05/01/2009	4.9	Contra Costa	California	37.936013	-122.026154
749	05/01/2009	5.6	Napa	California	38.310942	-122.296189
750	05/01/2009	7.9	Sacramento	California	38.6137790009202	-121.368014
751	05/01/2009	4.1	Sacramento	California	38.6137790009202	-121.368014
752	05/01/2009	7.1	Sacramento	California	38.6137790009202	-121.368014
753	05/01/2009	8.9	Sacramento	California	38.56844	-121.49311
754	05/01/2009	8.6	Sacramento	California	38.56844	-121.49311
755	05/01/2009	8.3	Sacramento	California	38.556326	-121.458499
756	05/01/2009	7.5	Sutter	California	39.1387725442464	-121.618548986224
757	05/01/2009	13.5	Sutter	California	39.1387725442464	-121.618548986224
758	05/02/2009	4.6	Napa	California	38.310942	-122.296189
759	05/02/2009	5.5	Sacramento	California	38.56844	-121.49311
760	05/02/2009	3	Sutter	California	39.1387725442464	-121.618548986224
761	05/02/2009	6.7	Sutter	California	39.1387725442464	-121.618548986224
762	05/03/2009	3.9	Napa	California	38.310942	-122.296189
763	05/03/2009	4.9	Sacramento	California	38.56844	-121.49311
764	05/03/2009	2.9	Sutter	California	39.1387725442464	-121.618548986224
765	05/03/2009	7.4	Sutter	California	39.1387725442464	-121.618548986224
766	05/04/2009	1.1	Contra Costa	California	37.936013	-122.026154
767	05/04/2009	4.7	Napa	California	38.310942	-122.296189
768	05/04/2009	2.2	Sacramento	California	38.6137790009202	-121.368014
769	05/04/2009	2.3	Sacramento	California	38.6137790009202	-121.368014
770	05/04/2009	2.7	Sacramento	California	38.56844	-121.49311
771	05/04/2009	2.2	Sacramento	California	38.56844	-121.49311
772	05/04/2009	2.3	Sacramento	California	38.556326	-121.458499
773	05/04/2009	2.3	Sutter	California	39.1387725442464	-121.618548986224
774	05/04/2009	4.8	Sutter	California	39.1387725442464	-121.618548986224
775	05/05/2009	2.7	Napa	California	38.310942	-122.296189
776	05/05/2009	2.6	Sacramento	California	38.56844	-121.49311
777	05/05/2009	2.3	Sutter	California	39.1387725442464	-121.618548986224
778	05/05/2009	5.7	Sutter	California	39.1387725442464	-121.618548986224
779	05/06/2009	2.9	Napa	California	38.310942	-122.296189
780	05/06/2009	3.1	Sacramento	California	38.56844	-121.49311
781	05/06/2009	2	Sutter	California	39.1387725442464	-121.618548986224
782	05/06/2009	5.6	Sutter	California	39.1387725442464	-121.618548986224
783	05/07/2009	5	Contra Costa	California	37.936013	-122.026154
784	05/07/2009	4.6	Contra Costa	California	37.936013	-122.026154
785	05/07/2009	4.8	Napa	California	38.310942	-122.296189
786	05/07/2009	4.3	Sacramento	California	38.6137790009202	-121.368014
787	05/07/2009	4.6	Sacramento	California	38.6137790009202	-121.368014
788	05/07/2009	4.1	Sacramento	California	38.56844	-121.49311
789	05/07/2009	3.6	Sacramento	California	38.56844	-121.49311
790	05/07/2009	4.6	Sacramento	California	38.556326	-121.458499
791	05/07/2009	2.8	Sutter	California	39.1387725442464	-121.618548986224
792	05/07/2009	5.3	Sutter	California	39.1387725442464	-121.618548986224
793	05/08/2009	7	Napa	California	38.310942	-122.296189
794	05/08/2009	4	Sacramento	California	38.56844	-121.49311
795	05/08/2009	3.2	Sutter	California	39.1387725442464	-121.618548986224
796	05/08/2009	5	Sutter	California	39.1387725442464	-121.618548986224
797	05/09/2009	9.2	Napa	California	38.310942	-122.296189
798	05/09/2009	5.8	Sutter	California	39.1387725442464	-121.618548986224
799	05/09/2009	8	Sutter	California	39.1387725442464	-121.618548986224
800	05/10/2009	9.5	Contra Costa	California	37.936013	-122.026154
801	05/10/2009	10.2	Napa	California	38.310942	-122.296189
802	05/10/2009	8.6	Sacramento	California	38.6137790009202	-121.368014
803	05/10/2009	7.6	Sacramento	California	38.6137790009202	-121.368014
804	05/10/2009	9	Sacramento	California	38.56844	-121.49311
805	05/10/2009	11	Sacramento	California	38.56844	-121.49311
806	05/10/2009	8.5	Sacramento	California	38.556326	-121.458499
807	05/10/2009	5.5	Sutter	California	39.1387725442464	-121.618548986224
808	05/10/2009	9.3	Sutter	California	39.1387725442464	-121.618548986224
809	05/11/2009	8	Napa	California	38.310942	-122.296189
810	05/11/2009	5.6	Sutter	California	39.1387725442464	-121.618548986224
811	05/11/2009	10.6	Sutter	California	39.1387725442464	-121.618548986224
812	05/12/2009	5.1	Napa	California	38.310942	-122.296189
813	05/12/2009	5.1	Sutter	California	39.1387725442464	-121.618548986224
814	05/12/2009	10.5	Sutter	California	39.1387725442464	-121.618548986224
815	05/13/2009	4.6	Contra Costa	California	37.936013	-122.026154
816	05/13/2009	6.6	Contra Costa	California	37.936013	-122.026154
817	05/13/2009	5.2	Napa	California	38.310942	-122.296189
818	05/13/2009	5.7	Sacramento	California	38.6137790009202	-121.368014
819	05/13/2009	5.9	Sacramento	California	38.6137790009202	-121.368014
820	05/13/2009	6	Sacramento	California	38.6137790009202	-121.368014
821	05/13/2009	5	Sacramento	California	38.56844	-121.49311
822	05/13/2009	5	Sacramento	California	38.56844	-121.49311
823	05/13/2009	5.2	Sacramento	California	38.556326	-121.458499
824	05/13/2009	3.4	Sutter	California	39.1387725442464	-121.618548986224
825	05/13/2009	5.3	Sutter	California	39.1387725442464	-121.618548986224
826	05/14/2009	4.9	Napa	California	38.310942	-122.296189
827	05/14/2009	4.1	Sutter	California	39.1387725442464	-121.618548986224
828	05/14/2009	6.7	Sutter	California	39.1387725442464	-121.618548986224
829	05/15/2009	4.4	Napa	California	38.310942	-122.296189
830	05/15/2009	3.7	Sutter	California	39.1387725442464	-121.618548986224
831	05/15/2009	6.7	Sutter	California	39.1387725442464	-121.618548986224
832	05/16/2009	7.7	Contra Costa	California	37.936013	-122.026154
833	05/16/2009	8.4	Napa	California	38.310942	-122.296189
834	05/16/2009	10.4	Sacramento	California	38.6137790009202	-121.368014
835	05/16/2009	9.6	Sacramento	California	38.6137790009202	-121.368014
836	05/16/2009	11.2	Sacramento	California	38.56844	-121.49311
837	05/16/2009	10.7	Sacramento	California	38.556326	-121.458499
838	05/16/2009	7	Sutter	California	39.1387725442464	-121.618548986224
839	05/16/2009	13.6	Sutter	California	39.1387725442464	-121.618548986224
840	05/17/2009	12.7	Napa	California	38.310942	-122.296189
841	05/17/2009	7.7	Sutter	California	39.1387725442464	-121.618548986224
842	05/17/2009	16	Sutter	California	39.1387725442464	-121.618548986224
843	05/18/2009	8.7	Napa	California	38.310942	-122.296189
844	05/18/2009	8.8	Sutter	California	39.1387725442464	-121.618548986224
845	05/18/2009	15.6	Sutter	California	39.1387725442464	-121.618548986224
846	05/19/2009	5.1	Napa	California	38.310942	-122.296189
847	05/19/2009	6.7	Sacramento	California	38.6137790009202	-121.368014
848	05/19/2009	5.4	Sacramento	California	38.56844	-121.49311
849	05/19/2009	12	Sacramento	California	38.56844	-121.49311
850	05/19/2009	5.9	Sacramento	California	38.556326	-121.458499
851	05/19/2009	5	Sutter	California	39.1387725442464	-121.618548986224
852	05/19/2009	10.7	Sutter	California	39.1387725442464	-121.618548986224
853	05/20/2009	9.4	Contra Costa	California	37.936013	-122.026154
854	05/20/2009	7.8	Napa	California	38.310942	-122.296189
855	05/20/2009	5.7	Sutter	California	39.1387725442464	-121.618548986224
856	05/20/2009	9.2	Sutter	California	39.1387725442464	-121.618548986224
857	05/21/2009	11.4	Napa	California	38.310942	-122.296189
858	05/21/2009	9.7	Sacramento	California	38.56844	-121.49311
859	05/21/2009	6.5	Sutter	California	39.1387725442464	-121.618548986224
860	05/21/2009	12	Sutter	California	39.1387725442464	-121.618548986224
861	05/22/2009	11.7	Contra Costa	California	37.936013	-122.026154
862	05/22/2009	13	Napa	California	38.310942	-122.296189
863	05/22/2009	11.9	Sacramento	California	38.6137790009202	-121.368014
864	05/22/2009	12.2	Sacramento	California	38.6137790009202	-121.368014
865	05/22/2009	12	Sacramento	California	38.56844	-121.49311
866	05/22/2009	11.9	Sacramento	California	38.56844	-121.49311
867	05/22/2009	11.6	Sacramento	California	38.556326	-121.458499
868	05/22/2009	7.5	Sutter	California	39.1387725442464	-121.618548986224
869	05/22/2009	11.8	Sutter	California	39.1387725442464	-121.618548986224
870	05/23/2009	12.6	Napa	California	38.310942	-122.296189
871	05/23/2009	12.9	Sacramento	California	38.56844	-121.49311
872	05/23/2009	9.4	Sutter	California	39.1387725442464	-121.618548986224
873	05/23/2009	15.4	Sutter	California	39.1387725442464	-121.618548986224
874	05/24/2009	12.3	Napa	California	38.310942	-122.296189
875	05/24/2009	13	Sacramento	California	38.56844	-121.49311
876	05/24/2009	9.6	Sutter	California	39.1387725442464	-121.618548986224
877	05/24/2009	17.2	Sutter	California	39.1387725442464	-121.618548986224
878	05/25/2009	11.8	Contra Costa	California	37.936013	-122.026154
879	05/25/2009	12.9	Contra Costa	California	37.936013	-122.026154
880	05/25/2009	14	Napa	California	38.310942	-122.296189
881	05/25/2009	12.8	Sacramento	California	38.6137790009202	-121.368014
882	05/25/2009	12.9	Sacramento	California	38.6137790009202	-121.368014
883	05/25/2009	13.9	Sacramento	California	38.6137790009202	-121.368014
884	05/25/2009	13.6	Sacramento	California	38.56844	-121.49311
885	05/25/2009	14.6	Sacramento	California	38.56844	-121.49311
886	05/25/2009	14	Sacramento	California	38.56844	-121.49311
887	05/25/2009	12.9	Sacramento	California	38.556326	-121.458499
888	05/25/2009	9.8	Sutter	California	39.1387725442464	-121.618548986224
889	05/25/2009	16	Sutter	California	39.1387725442464	-121.618548986224
890	05/26/2009	14.2	Napa	California	38.310942	-122.296189
891	05/26/2009	13.7	Sacramento	California	38.56844	-121.49311
892	05/26/2009	9	Sutter	California	39.1387725442464	-121.618548986224
893	05/26/2009	14.7	Sutter	California	39.1387725442464	-121.618548986224
894	05/27/2009	11.7	Napa	California	38.310942	-122.296189
895	05/27/2009	12.8	Sacramento	California	38.56844	-121.49311
896	05/27/2009	10.2	Sutter	California	39.1387725442464	-121.618548986224
897	05/27/2009	15.5	Sutter	California	39.1387725442464	-121.618548986224
898	05/28/2009	7.4	Contra Costa	California	37.936013	-122.026154
899	05/28/2009	5.7	Napa	California	38.310942	-122.296189
900	05/28/2009	8.8	Sacramento	California	38.6137790009202	-121.368014
901	05/28/2009	8.4	Sacramento	California	38.6137790009202	-121.368014
902	05/28/2009	8.1	Sacramento	California	38.56844	-121.49311
903	05/28/2009	7.4	Sacramento	California	38.56844	-121.49311
904	05/28/2009	7.8	Sacramento	California	38.556326	-121.458499
905	05/28/2009	7.7	Sutter	California	39.1387725442464	-121.618548986224
906	05/28/2009	11.6	Sutter	California	39.1387725442464	-121.618548986224
907	05/29/2009	6.4	Napa	California	38.310942	-122.296189
908	05/29/2009	6.9	Sacramento	California	38.56844	-121.49311
909	05/29/2009	6.3	Sutter	California	39.1387725442464	-121.618548986224
910	05/29/2009	10.9	Sutter	California	39.1387725442464	-121.618548986224
911	05/30/2009	5.1	Napa	California	38.310942	-122.296189
912	05/30/2009	6.4	Sacramento	California	38.56844	-121.49311
913	05/30/2009	6	Sutter	California	39.1387725442464	-121.618548986224
914	05/30/2009	9.6	Sutter	California	39.1387725442464	-121.618548986224
915	05/31/2009	7.4	Contra Costa	California	37.936013	-122.026154
916	05/31/2009	3.9	Napa	California	38.310942	-122.296189
917	05/31/2009	5.8	Sacramento	California	38.6137790009202	-121.368014
918	05/31/2009	3	Sacramento	California	38.6137790009202	-121.368014
919	05/31/2009	4.5	Sacramento	California	38.56844	-121.49311
920	05/31/2009	4.3	Sacramento	California	38.56844	-121.49311
921	05/31/2009	5	Sacramento	California	38.56844	-121.49311
922	05/31/2009	4.2	Sacramento	California	38.556326	-121.458499
923	05/31/2009	5.6	Sutter	California	39.1387725442464	-121.618548986224
924	05/31/2009	8.4	Sutter	California	39.1387725442464	-121.618548986224
925	06/01/2009	5.2	Napa	California	38.310942	-122.296189
926	06/01/2009	4	Sacramento	California	38.56844	-121.49311
927	06/01/2009	5.4	Sutter	California	39.1387725442464	-121.618548986224
928	06/01/2009	8.8	Sutter	California	39.1387725442464	-121.618548986224
929	06/02/2009	5.2	Napa	California	38.310942	-122.296189
930	06/02/2009	3.2	Sacramento	California	38.56844	-121.49311
931	06/02/2009	4	Sutter	California	39.1387725442464	-121.618548986224
932	06/02/2009	7.3	Sutter	California	39.1387725442464	-121.618548986224
933	06/03/2009	6.7	Contra Costa	California	37.936013	-122.026154
934	06/03/2009	5.9	Napa	California	38.310942	-122.296189
935	06/03/2009	6.4	Sacramento	California	38.6137790009202	-121.368014
936	06/03/2009	5.7	Sacramento	California	38.6137790009202	-121.368014
937	06/03/2009	5.4	Sacramento	California	38.56844	-121.49311
938	06/03/2009	6.3	Sacramento	California	38.56844	-121.49311
939	06/03/2009	5.9	Sacramento	California	38.556326	-121.458499
940	06/03/2009	5	Sutter	California	39.1387725442464	-121.618548986224
941	06/03/2009	7.8	Sutter	California	39.1387725442464	-121.618548986224
942	06/04/2009	3	Napa	California	38.310942	-122.296189
943	06/04/2009	4.2	Sacramento	California	38.56844	-121.49311
944	06/04/2009	4.8	Sutter	California	39.1387725442464	-121.618548986224
945	06/04/2009	8.7	Sutter	California	39.1387725442464	-121.618548986224
946	06/05/2009	2.7	Napa	California	38.310942	-122.296189
947	06/05/2009	4.2	Sacramento	California	38.56844	-121.49311
948	06/05/2009	3.2	Sutter	California	39.1387725442464	-121.618548986224
949	06/05/2009	7.4	Sutter	California	39.1387725442464	-121.618548986224
950	06/06/2009	4	Contra Costa	California	37.936013	-122.026154
951	06/06/2009	4.2	Contra Costa	California	37.936013	-122.026154
952	06/06/2009	3.9	Napa	California	38.310942	-122.296189
953	06/06/2009	3.6	Sacramento	California	38.6137790009202	-121.368014
954	06/06/2009	3.1	Sacramento	California	38.6137790009202	-121.368014
955	06/06/2009	2.8	Sacramento	California	38.6137790009202	-121.368014
956	06/06/2009	4	Sacramento	California	38.56844	-121.49311
957	06/06/2009	4	Sacramento	California	38.56844	-121.49311
958	06/06/2009	4	Sacramento	California	38.56844	-121.49311
959	06/06/2009	3.2	Sacramento	California	38.556326	-121.458499
960	06/06/2009	3	Sutter	California	39.1387725442464	-121.618548986224
961	06/06/2009	6.1	Sutter	California	39.1387725442464	-121.618548986224
962	06/07/2009	5.7	Napa	California	38.310942	-122.296189
963	06/07/2009	4.7	Sacramento	California	38.56844	-121.49311
964	06/07/2009	4.7	Sutter	California	39.1387725442464	-121.618548986224
965	06/07/2009	6.5	Sutter	California	39.1387725442464	-121.618548986224
966	06/08/2009	6.5	Napa	California	38.310942	-122.296189
967	06/08/2009	7.1	Sacramento	California	38.56844	-121.49311
968	06/08/2009	6.3	Sutter	California	39.1387725442464	-121.618548986224
969	06/08/2009	10.7	Sutter	California	39.1387725442464	-121.618548986224
970	06/09/2009	2.8	Contra Costa	California	37.936013	-122.026154
971	06/09/2009	2.7	Napa	California	38.310942	-122.296189
972	06/09/2009	3.3	Sacramento	California	38.6137790009202	-121.368014
973	06/09/2009	4.1	Sacramento	California	38.6137790009202	-121.368014
974	06/09/2009	3.7	Sacramento	California	38.56844	-121.49311
975	06/09/2009	2.5	Sacramento	California	38.56844	-121.49311
976	06/09/2009	3	Sacramento	California	38.56844	-121.49311
977	06/09/2009	3.2	Sacramento	California	38.556326	-121.458499
978	06/09/2009	3.5	Sutter	California	39.1387725442464	-121.618548986224
979	06/09/2009	6.6	Sutter	California	39.1387725442464	-121.618548986224
980	06/10/2009	4.3	Napa	California	38.310942	-122.296189
981	06/10/2009	3.5	Sacramento	California	38.56844	-121.49311
982	06/10/2009	3.4	Sutter	California	39.1387725442464	-121.618548986224
983	06/10/2009	3.3	Sutter	California	39.1387725442464	-121.618548986224
984	06/11/2009	4.3	Napa	California	38.310942	-122.296189
985	06/11/2009	3.7	Sacramento	California	38.56844	-121.49311
986	06/11/2009	4.4	Sutter	California	39.1387725442464	-121.618548986224
987	06/11/2009	5.9	Sutter	California	39.1387725442464	-121.618548986224
988	06/12/2009	5.5	Contra Costa	California	37.936013	-122.026154
989	06/12/2009	5.1	Napa	California	38.310942	-122.296189
990	06/12/2009	4.4	Sacramento	California	38.6137790009202	-121.368014
991	06/12/2009	4.9	Sacramento	California	38.56844	-121.49311
992	06/12/2009	3.9	Sacramento	California	38.56844	-121.49311
993	06/12/2009	4.3	Sacramento	California	38.556326	-121.458499
994	06/12/2009	4.4	Sutter	California	39.1387725442464	-121.618548986224
995	06/12/2009	7.7	Sutter	California	39.1387725442464	-121.618548986224
996	06/13/2009	3.7	Napa	California	38.310942	-122.296189
997	06/13/2009	3.8	Sacramento	California	38.56844	-121.49311
998	06/13/2009	3.6	Sutter	California	39.1387725442464	-121.618548986224
999	06/13/2009	6.1	Sutter	California	39.1387725442464	-121.618548986224
1000	06/14/2009	3.7	Napa	California	38.310942	-122.296189
1001	06/14/2009	4.7	Sacramento	California	38.56844	-121.49311
1002	06/14/2009	3	Sutter	California	39.1387725442464	-121.618548986224
1003	06/14/2009	5.5	Sutter	California	39.1387725442464	-121.618548986224
1004	06/15/2009	5	Contra Costa	California	37.936013	-122.026154
1005	06/15/2009	3.7	Napa	California	38.310942	-122.296189
1006	06/15/2009	4.1	Sacramento	California	38.6137790009202	-121.368014
1007	06/15/2009	3.7	Sacramento	California	38.6137790009202	-121.368014
1008	06/15/2009	3.7	Sacramento	California	38.56844	-121.49311
1009	06/15/2009	3.3	Sacramento	California	38.56844	-121.49311
1010	06/15/2009	3.8	Sacramento	California	38.556326	-121.458499
1011	06/15/2009	4.5	Sutter	California	39.1387725442464	-121.618548986224
1012	06/15/2009	7.2	Sutter	California	39.1387725442464	-121.618548986224
1013	06/16/2009	7.5	Napa	California	38.310942	-122.296189
1014	06/16/2009	4.7	Sacramento	California	38.56844	-121.49311
1015	06/16/2009	6.3	Sutter	California	39.1387725442464	-121.618548986224
1016	06/16/2009	8.4	Sutter	California	39.1387725442464	-121.618548986224
1017	06/17/2009	8.6	Napa	California	38.310942	-122.296189
1018	06/17/2009	8.6	Sacramento	California	38.56844	-121.49311
1019	06/17/2009	9.9	Sutter	California	39.1387725442464	-121.618548986224
1020	06/18/2009	7.4	Contra Costa	California	37.936013	-122.026154
1021	06/18/2009	7.9	Contra Costa	California	37.936013	-122.026154
1022	06/18/2009	11.7	Napa	California	38.310942	-122.296189
1023	06/18/2009	8	Sacramento	California	38.6137790009202	-121.368014
1024	06/18/2009	7.7	Sacramento	California	38.6137790009202	-121.368014
1025	06/18/2009	8	Sacramento	California	38.6137790009202	-121.368014
1026	06/18/2009	8.2	Sacramento	California	38.56844	-121.49311
1027	06/18/2009	8.9	Sacramento	California	38.56844	-121.49311
1028	06/18/2009	9	Sacramento	California	38.56844	-121.49311
1029	06/18/2009	7.7	Sacramento	California	38.556326	-121.458499
1030	06/18/2009	7.2	Sutter	California	39.1387725442464	-121.618548986224
1031	06/18/2009	12.8	Sutter	California	39.1387725442464	-121.618548986224
1032	06/19/2009	10.5	Napa	California	38.310942	-122.296189
1033	06/19/2009	9.7	Sacramento	California	38.56844	-121.49311
1034	06/19/2009	6.3	Sutter	California	39.1387725442464	-121.618548986224
1035	06/19/2009	10.8	Sutter	California	39.1387725442464	-121.618548986224
1036	06/20/2009	9.4	Napa	California	38.310942	-122.296189
1037	06/20/2009	10.1	Sacramento	California	38.56844	-121.49311
1038	06/20/2009	6.1	Sutter	California	39.1387725442464	-121.618548986224
1039	06/20/2009	10.4	Sutter	California	39.1387725442464	-121.618548986224
1040	06/21/2009	7.5	Contra Costa	California	37.936013	-122.026154
1041	06/21/2009	6.3	Napa	California	38.310942	-122.296189
1042	06/21/2009	7.8	Sacramento	California	38.6137790009202	-121.368014
1043	06/21/2009	7.5	Sacramento	California	38.6137790009202	-121.368014
1044	06/21/2009	6.9	Sacramento	California	38.56844	-121.49311
1045	06/21/2009	7.8	Sacramento	California	38.56844	-121.49311
1046	06/21/2009	6.8	Sacramento	California	38.556326	-121.458499
1047	06/21/2009	4.4	Sutter	California	39.1387725442464	-121.618548986224
1048	06/21/2009	9.1	Sutter	California	39.1387725442464	-121.618548986224
1049	06/22/2009	6.4	Napa	California	38.310942	-122.296189
1050	06/22/2009	3.9	Sacramento	California	38.56844	-121.49311
1051	06/22/2009	3.4	Sutter	California	39.1387725442464	-121.618548986224
1052	06/22/2009	6.3	Sutter	California	39.1387725442464	-121.618548986224
1053	06/23/2009	11.5	Napa	California	38.310942	-122.296189
1054	06/23/2009	6.8	Sacramento	California	38.56844	-121.49311
1055	06/23/2009	5	Sutter	California	39.1387725442464	-121.618548986224
1056	06/23/2009	9.9	Sutter	California	39.1387725442464	-121.618548986224
1057	06/24/2009	12.8	Contra Costa	California	37.936013	-122.026154
1058	06/24/2009	10.7	Napa	California	38.310942	-122.296189
1059	06/24/2009	12.3	Sacramento	California	38.6137790009202	-121.368014
1060	06/24/2009	11.6	Sacramento	California	38.6137790009202	-121.368014
1061	06/24/2009	11.3	Sacramento	California	38.56844	-121.49311
1062	06/24/2009	16	Sacramento	California	38.56844	-121.49311
1063	06/24/2009	10.5	Sacramento	California	38.556326	-121.458499
1064	06/24/2009	8	Sutter	California	39.1387725442464	-121.618548986224
1065	06/24/2009	13	Sutter	California	39.1387725442464	-121.618548986224
1066	06/25/2009	9.1	Napa	California	38.310942	-122.296189
1067	06/25/2009	7.9	Sacramento	California	38.56844	-121.49311
1068	06/25/2009	7.8	Sutter	California	39.1387725442464	-121.618548986224
1069	06/25/2009	13.5	Sutter	California	39.1387725442464	-121.618548986224
1070	06/26/2009	13.9	Napa	California	38.310942	-122.296189
1071	06/26/2009	13.3	Sacramento	California	38.56844	-121.49311
1072	06/26/2009	15	Sacramento	California	38.56844	-121.49311
1073	06/26/2009	9.3	Sutter	California	39.1387725442464	-121.618548986224
1074	06/26/2009	15.2	Sutter	California	39.1387725442464	-121.618548986224
1075	06/27/2009	11.4	Contra Costa	California	37.936013	-122.026154
1076	06/27/2009	14.4	Napa	California	38.310942	-122.296189
1077	06/27/2009	13.3	Sacramento	California	38.6137790009202	-121.368014
1078	06/27/2009	17.2	Sacramento	California	38.6137790009202	-121.368014
1079	06/27/2009	12	Sacramento	California	38.56844	-121.49311
1080	06/27/2009	12.7	Sacramento	California	38.56844	-121.49311
1081	06/27/2009	12	Sacramento	California	38.556326	-121.458499
1082	06/27/2009	11.5	Sutter	California	39.1387725442464	-121.618548986224
1083	06/27/2009	17.9	Sutter	California	39.1387725442464	-121.618548986224
1084	06/28/2009	17.6	Napa	California	38.310942	-122.296189
1085	06/28/2009	13.7	Sacramento	California	38.56844	-121.49311
1086	06/28/2009	9.4	Sutter	California	39.1387725442464	-121.618548986224
1087	06/28/2009	15.3	Sutter	California	39.1387725442464	-121.618548986224
1088	06/29/2009	17.6	Napa	California	38.310942	-122.296189
1089	06/29/2009	14.2	Sacramento	California	38.56844	-121.49311
1090	06/29/2009	8	Sutter	California	39.1387725442464	-121.618548986224
1091	06/29/2009	15.2	Sutter	California	39.1387725442464	-121.618548986224
1092	06/30/2009	11.5	Contra Costa	California	37.936013	-122.026154
1093	06/30/2009	11.6	Contra Costa	California	37.936013	-122.026154
1094	06/30/2009	13.6	Napa	California	38.310942	-122.296189
1095	06/30/2009	13.2	Sacramento	California	38.6137790009202	-121.368014
1096	06/30/2009	13.2	Sacramento	California	38.6137790009202	-121.368014
1097	06/30/2009	13.5	Sacramento	California	38.6137790009202	-121.368014
1098	06/30/2009	12.9	Sacramento	California	38.56844	-121.49311
1099	06/30/2009	13.4	Sacramento	California	38.56844	-121.49311
1100	06/30/2009	13	Sacramento	California	38.56844	-121.49311
1101	06/30/2009	12.5	Sacramento	California	38.556326	-121.458499
1102	06/30/2009	9.4	Sutter	California	39.1387725442464	-121.618548986224
1103	06/30/2009	17.9	Sutter	California	39.1387725442464	-121.618548986224
1104	07/01/2009	11.7	Napa	California	38.310942	-122.296189
1105	07/01/2009	10.4	Sacramento	California	38.56844	-121.49311
1106	07/01/2009	9.8	Sutter	California	39.1387725442464	-121.618548986224
1107	07/01/2009	17.8	Sutter	California	39.1387725442464	-121.618548986224
1108	07/02/2009	11.3	Napa	California	38.310942	-122.296189
1109	07/02/2009	11.5	Sacramento	California	38.56844	-121.49311
1110	07/02/2009	8	Sutter	California	39.1387725442464	-121.618548986224
1111	07/02/2009	16.9	Sutter	California	39.1387725442464	-121.618548986224
1112	07/03/2009	9.3	Contra Costa	California	37.936013	-122.026154
1113	07/03/2009	8.4	Napa	California	38.310942	-122.296189
1114	07/03/2009	9	Sacramento	California	38.6137790009202	-121.368014
1115	07/03/2009	10.1	Sacramento	California	38.6137790009202	-121.368014
1116	07/03/2009	7.8	Sacramento	California	38.56844	-121.49311
1117	07/03/2009	8.7	Sacramento	California	38.56844	-121.49311
1118	07/03/2009	8	Sacramento	California	38.556326	-121.458499
1119	07/03/2009	7.5	Sutter	California	39.1387725442464	-121.618548986224
1120	07/03/2009	14.8	Sutter	California	39.1387725442464	-121.618548986224
1121	07/04/2009	7.1	Napa	California	38.310942	-122.296189
1122	07/04/2009	10.4	Sacramento	California	38.56844	-121.49311
1123	07/04/2009	10.3	Sutter	California	39.1387725442464	-121.618548986224
1124	07/04/2009	17.6	Sutter	California	39.1387725442464	-121.618548986224
1125	07/05/2009	6.5	Napa	California	38.310942	-122.296189
1126	07/05/2009	6.3	Sacramento	California	38.56844	-121.49311
1127	07/05/2009	5.8	Sutter	California	39.1387725442464	-121.618548986224
1128	07/05/2009	12.5	Sutter	California	39.1387725442464	-121.618548986224
1129	07/06/2009	8.1	Contra Costa	California	37.936013	-122.026154
1130	07/06/2009	7.5	Napa	California	38.310942	-122.296189
1131	07/06/2009	6.7	Sacramento	California	38.6137790009202	-121.368014
1132	07/06/2009	6.7	Sacramento	California	38.6137790009202	-121.368014
1133	07/06/2009	6.2	Sacramento	California	38.56844	-121.49311
1134	07/06/2009	7.3	Sacramento	California	38.56844	-121.49311
1135	07/06/2009	7	Sacramento	California	38.56844	-121.49311
1136	07/06/2009	5.7	Sacramento	California	38.556326	-121.458499
1137	07/06/2009	5.2	Sutter	California	39.1387725442464	-121.618548986224
1138	07/06/2009	11.8	Sutter	California	39.1387725442464	-121.618548986224
1139	07/07/2009	8.7	Napa	California	38.310942	-122.296189
1140	07/07/2009	7.8	Sacramento	California	38.56844	-121.49311
1141	07/07/2009	5.7	Sutter	California	39.1387725442464	-121.618548986224
1142	07/07/2009	11.2	Sutter	California	39.1387725442464	-121.618548986224
1143	07/08/2009	7.4	Napa	California	38.310942	-122.296189
1144	07/08/2009	11.2	Sacramento	California	38.56844	-121.49311
1145	07/08/2009	7.9	Sutter	California	39.1387725442464	-121.618548986224
1146	07/08/2009	13.7	Sutter	California	39.1387725442464	-121.618548986224
1147	07/09/2009	8.4	Contra Costa	California	37.936013	-122.026154
1148	07/09/2009	6.4	Napa	California	38.310942	-122.296189
1149	07/09/2009	8.1	Sacramento	California	38.6137790009202	-121.368014
1150	07/09/2009	8.2	Sacramento	California	38.6137790009202	-121.368014
1151	07/09/2009	7.5	Sacramento	California	38.56844	-121.49311
1152	07/09/2009	8.5	Sacramento	California	38.56844	-121.49311
1153	07/09/2009	7.7	Sacramento	California	38.556326	-121.458499
1154	07/09/2009	6.2	Sutter	California	39.1387725442464	-121.618548986224
1155	07/09/2009	12.8	Sutter	California	39.1387725442464	-121.618548986224
1156	07/10/2009	9	Napa	California	38.310942	-122.296189
1157	07/10/2009	9.7	Sacramento	California	38.56844	-121.49311
1158	07/10/2009	5.5	Sutter	California	39.1387725442464	-121.618548986224
1159	07/10/2009	11.7	Sutter	California	39.1387725442464	-121.618548986224
1160	07/11/2009	7.6	Napa	California	38.310942	-122.296189
1161	07/11/2009	8.4	Sacramento	California	38.56844	-121.49311
1162	07/11/2009	5.7	Sutter	California	39.1387725442464	-121.618548986224
1163	07/11/2009	11.2	Sutter	California	39.1387725442464	-121.618548986224
1164	07/12/2009	5	Contra Costa	California	37.936013	-122.026154
1165	07/12/2009	6.2	Napa	California	38.310942	-122.296189
1166	07/12/2009	5.8	Sacramento	California	38.6137790009202	-121.368014
1167	07/12/2009	6.1	Sacramento	California	38.56844	-121.49311
1168	07/12/2009	6.5	Sacramento	California	38.56844	-121.49311
1169	07/12/2009	7	Sacramento	California	38.56844	-121.49311
1170	07/12/2009	5.8	Sacramento	California	38.556326	-121.458499
1171	07/12/2009	5.1	Sutter	California	39.1387725442464	-121.618548986224
1172	07/12/2009	10.1	Sutter	California	39.1387725442464	-121.618548986224
1173	07/13/2009	8.5	Napa	California	38.310942	-122.296189
1174	07/13/2009	7.1	Sacramento	California	38.56844	-121.49311
1175	07/13/2009	5.3	Sutter	California	39.1387725442464	-121.618548986224
1176	07/13/2009	10.4	Sutter	California	39.1387725442464	-121.618548986224
1177	07/14/2009	12	Napa	California	38.310942	-122.296189
1178	07/14/2009	9.7	Sacramento	California	38.56844	-121.49311
1179	07/14/2009	6.1	Sutter	California	39.1387725442464	-121.618548986224
1180	07/14/2009	10.4	Sutter	California	39.1387725442464	-121.618548986224
1181	07/15/2009	12.6	Contra Costa	California	37.936013	-122.026154
1182	07/15/2009	13	Contra Costa	California	37.936013	-122.026154
1183	07/15/2009	13.5	Napa	California	38.310942	-122.296189
1184	07/15/2009	10	Sacramento	California	38.6137790009202	-121.368014
1185	07/15/2009	9.8	Sacramento	California	38.6137790009202	-121.368014
1186	07/15/2009	9.4	Sacramento	California	38.6137790009202	-121.368014
1187	07/15/2009	9.8	Sacramento	California	38.56844	-121.49311
1188	07/15/2009	11.2	Sacramento	California	38.56844	-121.49311
1189	07/15/2009	9.6	Sacramento	California	38.556326	-121.458499
1190	07/15/2009	7.2	Sutter	California	39.1387725442464	-121.618548986224
1191	07/15/2009	13	Sutter	California	39.1387725442464	-121.618548986224
1192	07/16/2009	8.3	Napa	California	38.310942	-122.296189
1193	07/16/2009	9.8	Sacramento	California	38.6137790009202	-121.368014
1194	07/16/2009	8.4	Sutter	California	39.1387725442464	-121.618548986224
1195	07/16/2009	15.4	Sutter	California	39.1387725442464	-121.618548986224
1196	07/17/2009	7.1	Napa	California	38.310942	-122.296189
1197	07/17/2009	9.1	Sutter	California	39.1387725442464	-121.618548986224
1198	07/17/2009	16.1	Sutter	California	39.1387725442464	-121.618548986224
1199	07/18/2009	8.4	Contra Costa	California	37.936013	-122.026154
1200	07/18/2009	8	Napa	California	38.310942	-122.296189
1201	07/18/2009	7.9	Sacramento	California	38.6137790009202	-121.368014
1202	07/18/2009	7.6	Sacramento	California	38.6137790009202	-121.368014
1203	07/18/2009	7.3	Sacramento	California	38.56844	-121.49311
1204	07/18/2009	7	Sacramento	California	38.56844	-121.49311
1205	07/18/2009	7.1	Sacramento	California	38.556326	-121.458499
1206	07/18/2009	7	Sutter	California	39.1387725442464	-121.618548986224
1207	07/18/2009	13	Sutter	California	39.1387725442464	-121.618548986224
1208	07/19/2009	11.5	Napa	California	38.310942	-122.296189
1209	07/19/2009	8.3	Sutter	California	39.1387725442464	-121.618548986224
1210	07/19/2009	14.6	Sutter	California	39.1387725442464	-121.618548986224
1211	07/20/2009	9.9	Napa	California	38.310942	-122.296189
1212	07/20/2009	8	Sutter	California	39.1387725442464	-121.618548986224
1213	07/20/2009	15.1	Sutter	California	39.1387725442464	-121.618548986224
1214	07/21/2009	5.4	Contra Costa	California	37.936013	-122.026154
1215	07/21/2009	6.3	Napa	California	38.310942	-122.296189
1216	07/21/2009	6.6	Sacramento	California	38.6137790009202	-121.368014
1217	07/21/2009	6.8	Sacramento	California	38.6137790009202	-121.368014
1218	07/21/2009	6.3	Sacramento	California	38.56844	-121.49311
1219	07/21/2009	7.2	Sacramento	California	38.56844	-121.49311
1220	07/21/2009	7	Sacramento	California	38.56844	-121.49311
1221	07/21/2009	5.9	Sacramento	California	38.556326	-121.458499
1222	07/21/2009	6.7	Sutter	California	39.1387725442464	-121.618548986224
1223	07/21/2009	13.5	Sutter	California	39.1387725442464	-121.618548986224
1224	07/22/2009	6.5	Napa	California	38.310942	-122.296189
1225	07/22/2009	5.3	Sacramento	California	38.56844	-121.49311
1226	07/22/2009	5	Sutter	California	39.1387725442464	-121.618548986224
1227	07/22/2009	10.9	Sutter	California	39.1387725442464	-121.618548986224
1228	07/23/2009	6	Napa	California	38.310942	-122.296189
1229	07/23/2009	7.6	Sacramento	California	38.56844	-121.49311
1230	07/23/2009	4.3	Sutter	California	39.1387725442464	-121.618548986224
1231	07/23/2009	12	Sutter	California	39.1387725442464	-121.618548986224
1232	07/24/2009	3	Contra Costa	California	37.936013	-122.026154
1233	07/24/2009	5.2	Napa	California	38.310942	-122.296189
1234	07/24/2009	5.1	Sacramento	California	38.6137790009202	-121.368014
1235	07/24/2009	5.3	Sacramento	California	38.6137790009202	-121.368014
1236	07/24/2009	5.1	Sacramento	California	38.6137790009202	-121.368014
1237	07/24/2009	4.4	Sacramento	California	38.56844	-121.49311
1238	07/24/2009	6.2	Sacramento	California	38.56844	-121.49311
1239	07/24/2009	4.2	Sacramento	California	38.556326	-121.458499
1240	07/24/2009	5	Sutter	California	39.1387725442464	-121.618548986224
1241	07/24/2009	12.7	Sutter	California	39.1387725442464	-121.618548986224
1242	07/25/2009	5.5	Napa	California	38.310942	-122.296189
1243	07/25/2009	8.6	Sacramento	California	38.56844	-121.49311
1244	07/25/2009	6	Sutter	California	39.1387725442464	-121.618548986224
1245	07/25/2009	12.3	Sutter	California	39.1387725442464	-121.618548986224
1246	07/26/2009	5.5	Napa	California	38.310942	-122.296189
1247	07/26/2009	9.9	Sacramento	California	38.56844	-121.49311
1248	07/26/2009	6.5	Sutter	California	39.1387725442464	-121.618548986224
1249	07/26/2009	12.7	Sutter	California	39.1387725442464	-121.618548986224
1250	07/27/2009	7.1	Contra Costa	California	37.936013	-122.026154
1251	07/27/2009	4.6	Napa	California	38.310942	-122.296189
1252	07/27/2009	7.7	Sacramento	California	38.6137790009202	-121.368014
1253	07/27/2009	8.8	Sacramento	California	38.6137790009202	-121.368014
1254	07/27/2009	6.6	Sacramento	California	38.56844	-121.49311
1255	07/27/2009	8.9	Sacramento	California	38.56844	-121.49311
1256	07/27/2009	6.7	Sacramento	California	38.556326	-121.458499
1257	07/27/2009	7.9	Sutter	California	39.1387725442464	-121.618548986224
1258	07/27/2009	14.5	Sutter	California	39.1387725442464	-121.618548986224
1259	07/28/2009	3.9	Contra Costa	California	37.936013	-122.026154
1260	07/28/2009	5	Napa	California	38.310942	-122.296189
1261	07/28/2009	7.2	Sacramento	California	38.56844	-121.49311
1262	07/28/2009	6.3	Sutter	California	39.1387725442464	-121.618548986224
1263	07/28/2009	12.3	Sutter	California	39.1387725442464	-121.618548986224
1264	07/29/2009	3.2	Napa	California	38.310942	-122.296189
1265	07/29/2009	5.1	Sacramento	California	38.56844	-121.49311
1266	07/29/2009	5	Sutter	California	39.1387725442464	-121.618548986224
1267	07/29/2009	11.2	Sutter	California	39.1387725442464	-121.618548986224
1268	07/30/2009	3.8	Contra Costa	California	37.936013	-122.026154
1269	07/30/2009	3.3	Napa	California	38.310942	-122.296189
1270	07/30/2009	3.9	Sacramento	California	38.6137790009202	-121.368014
1271	07/30/2009	3.8	Sacramento	California	38.6137790009202	-121.368014
1272	07/30/2009	3.5	Sacramento	California	38.56844	-121.49311
1273	07/30/2009	5.3	Sacramento	California	38.56844	-121.49311
1274	07/30/2009	5	Sacramento	California	38.56844	-121.49311
1275	07/30/2009	3	Sacramento	California	38.556326	-121.458499
1276	07/30/2009	4.9	Sutter	California	39.1387725442464	-121.618548986224
1277	07/30/2009	11.5	Sutter	California	39.1387725442464	-121.618548986224
1278	07/31/2009	3.7	Napa	California	38.310942	-122.296189
1279	07/31/2009	5	Sacramento	California	38.56844	-121.49311
1280	07/31/2009	5.2	Sutter	California	39.1387725442464	-121.618548986224
1281	07/31/2009	12.4	Sutter	California	39.1387725442464	-121.618548986224
1282	08/01/2009	4.7	Napa	California	38.310942	-122.296189
1283	08/01/2009	4.2	Sacramento	California	38.56844	-121.49311
1284	08/01/2009	4.3	Sutter	California	39.1387725442464	-121.618548986224
1285	08/01/2009	10.2	Sutter	California	39.1387725442464	-121.618548986224
1286	08/02/2009	2.6	Contra Costa	California	37.936013	-122.026154
1287	08/02/2009	1	Sacramento	California	38.6137790009202	-121.368014
1288	08/02/2009	1.9	Sacramento	California	38.6137790009202	-121.368014
1289	08/02/2009	1	Sacramento	California	38.56844	-121.49311
1290	08/02/2009	2.2	Sacramento	California	38.56844	-121.49311
1291	08/02/2009	1	Sacramento	California	38.556326	-121.458499
1292	08/02/2009	3	Sutter	California	39.1387725442464	-121.618548986224
1293	08/02/2009	9.3	Sutter	California	39.1387725442464	-121.618548986224
1294	08/03/2009	2.1	Sacramento	California	38.56844	-121.49311
1295	08/03/2009	2.9	Sutter	California	39.1387725442464	-121.618548986224
1296	08/03/2009	8.9	Sutter	California	39.1387725442464	-121.618548986224
1297	08/04/2009	3	Sacramento	California	38.56844	-121.49311
1298	08/04/2009	2.8	Sutter	California	39.1387725442464	-121.618548986224
1299	08/04/2009	7.7	Sutter	California	39.1387725442464	-121.618548986224
1300	08/05/2009	2.8	Contra Costa	California	37.936013	-122.026154
1301	08/05/2009	2.2	Contra Costa	California	37.936013	-122.026154
1302	08/05/2009	2.5	Sacramento	California	38.6137790009202	-121.368014
1303	08/05/2009	2.4	Sacramento	California	38.6137790009202	-121.368014
1304	08/05/2009	2.6	Sacramento	California	38.6137790009202	-121.368014
1305	08/05/2009	2.1	Sacramento	California	38.56844	-121.49311
1306	08/05/2009	2.9	Sacramento	California	38.56844	-121.49311
1307	08/05/2009	2	Sacramento	California	38.56844	-121.49311
1308	08/05/2009	2	Sacramento	California	38.556326	-121.458499
1309	08/05/2009	2.1	Sutter	California	39.1387725442464	-121.618548986224
1310	08/05/2009	8.7	Sutter	California	39.1387725442464	-121.618548986224
1311	08/06/2009	2.6	Sacramento	California	38.56844	-121.49311
1312	08/06/2009	2.2	Sutter	California	39.1387725442464	-121.618548986224
1313	08/06/2009	8.8	Sutter	California	39.1387725442464	-121.618548986224
1314	08/07/2009	8.7	Napa	California	38.310942	-122.296189
1315	08/07/2009	7.5	Sacramento	California	38.56844	-121.49311
1316	08/07/2009	4.8	Sutter	California	39.1387725442464	-121.618548986224
1317	08/07/2009	7.1	Sutter	California	39.1387725442464	-121.618548986224
1318	08/08/2009	12	Contra Costa	California	37.936013	-122.026154
1319	08/08/2009	15.2	Napa	California	38.310942	-122.296189
1320	08/08/2009	9.8	Sacramento	California	38.6137790009202	-121.368014
1321	08/08/2009	10.4	Sacramento	California	38.6137790009202	-121.368014
1322	08/08/2009	11	Sacramento	California	38.56844	-121.49311
1323	08/08/2009	13.7	Sacramento	California	38.56844	-121.49311
1324	08/08/2009	10.4	Sacramento	California	38.556326	-121.458499
1325	08/08/2009	12.1	Sutter	California	39.1387725442464	-121.618548986224
1326	08/08/2009	17.9	Sutter	California	39.1387725442464	-121.618548986224
1327	08/09/2009	16.3	Napa	California	38.310942	-122.296189
1328	08/09/2009	18.5	Sacramento	California	38.56844	-121.49311
1329	08/09/2009	19.5	Sutter	California	39.1387725442464	-121.618548986224
1330	08/09/2009	25.8	Sutter	California	39.1387725442464	-121.618548986224
1331	08/10/2009	11.5	Napa	California	38.310942	-122.296189
1332	08/10/2009	18.8	Sacramento	California	38.56844	-121.49311
1333	08/10/2009	22.9	Sutter	California	39.1387725442464	-121.618548986224
1334	08/11/2009	4.1	Contra Costa	California	37.936013	-122.026154
1335	08/11/2009	6.5	Napa	California	38.310942	-122.296189
1336	08/11/2009	6.3	Sacramento	California	38.6137790009202	-121.368014
1337	08/11/2009	6.8	Sacramento	California	38.6137790009202	-121.368014
1338	08/11/2009	5.7	Sacramento	California	38.56844	-121.49311
1339	08/11/2009	7	Sacramento	California	38.56844	-121.49311
1340	08/11/2009	5.6	Sacramento	California	38.556326	-121.458499
1341	08/11/2009	5.3	Sutter	California	39.1387725442464	-121.618548986224
1342	08/11/2009	13.6	Sutter	California	39.1387725442464	-121.618548986224
1343	08/12/2009	5.3	Napa	California	38.310942	-122.296189
1344	08/12/2009	8.5	Sutter	California	39.1387725442464	-121.618548986224
1345	08/13/2009	4.3	Napa	California	38.310942	-122.296189
1346	08/13/2009	7.3	Sutter	California	39.1387725442464	-121.618548986224
1347	08/14/2009	10	Contra Costa	California	37.936013	-122.026154
1348	08/14/2009	9.3	Napa	California	38.310942	-122.296189
1349	08/14/2009	8	Sacramento	California	38.6137790009202	-121.368014
1350	08/14/2009	7.8	Sacramento	California	38.6137790009202	-121.368014
1351	08/14/2009	7.2	Sacramento	California	38.56844	-121.49311
1352	08/14/2009	7.6	Sacramento	California	38.556326	-121.458499
1353	08/14/2009	12	Sutter	California	39.1387725442464	-121.618548986224
1354	08/15/2009	14.2	Napa	California	38.310942	-122.296189
1355	08/15/2009	9	Sacramento	California	38.56844	-121.49311
1356	08/15/2009	12.5	Sutter	California	39.1387725442464	-121.618548986224
1357	08/16/2009	15.9	Napa	California	38.310942	-122.296189
1358	08/16/2009	24.5	Sutter	California	39.1387725442464	-121.618548986224
1359	08/17/2009	14.6	Contra Costa	California	37.936013	-122.026154
1360	08/17/2009	14.7	Contra Costa	California	37.936013	-122.026154
1361	08/17/2009	12.3	Napa	California	38.310942	-122.296189
1362	08/17/2009	13.7	Sacramento	California	38.6137790009202	-121.368014
1363	08/17/2009	13.7	Sacramento	California	38.6137790009202	-121.368014
1364	08/17/2009	13.6	Sacramento	California	38.6137790009202	-121.368014
1365	08/17/2009	13	Sacramento	California	38.56844	-121.49311
1366	08/17/2009	12.7	Sacramento	California	38.556326	-121.458499
1367	08/17/2009	27	Sutter	California	39.1387725442464	-121.618548986224
1368	08/18/2009	7	Napa	California	38.310942	-122.296189
1369	08/18/2009	8.5	Sacramento	California	38.56844	-121.49311
1370	08/18/2009	11.2	Sutter	California	39.1387725442464	-121.618548986224
1371	08/18/2009	15.8	Sutter	California	39.1387725442464	-121.618548986224
1372	08/19/2009	6.3	Napa	California	38.310942	-122.296189
1373	08/19/2009	9.4	Sutter	California	39.1387725442464	-121.618548986224
1374	08/19/2009	16	Sutter	California	39.1387725442464	-121.618548986224
1375	08/20/2009	8.7	Contra Costa	California	37.936013	-122.026154
1376	08/20/2009	4.9	Napa	California	38.310942	-122.296189
1377	08/20/2009	5.4	Sacramento	California	38.6137790009202	-121.368014
1378	08/20/2009	5.1	Sacramento	California	38.6137790009202	-121.368014
1379	08/20/2009	4.6	Sacramento	California	38.56844	-121.49311
1380	08/20/2009	4.4	Sacramento	California	38.556326	-121.458499
1381	08/20/2009	6.3	Sutter	California	39.1387725442464	-121.618548986224
1382	08/20/2009	11.6	Sutter	California	39.1387725442464	-121.618548986224
1383	08/21/2009	7.3	Napa	California	38.310942	-122.296189
1384	08/21/2009	8.3	Sutter	California	39.1387725442464	-121.618548986224
1385	08/21/2009	14.6	Sutter	California	39.1387725442464	-121.618548986224
1386	08/22/2009	9.4	Napa	California	38.310942	-122.296189
1387	08/22/2009	8.5	Sutter	California	39.1387725442464	-121.618548986224
1388	08/22/2009	14.8	Sutter	California	39.1387725442464	-121.618548986224
1389	08/23/2009	11.6	Contra Costa	California	37.936013	-122.026154
1390	08/23/2009	8.3	Napa	California	38.310942	-122.296189
1391	08/23/2009	8.2	Sacramento	California	38.6137790009202	-121.368014
1392	08/23/2009	8.3	Sacramento	California	38.6137790009202	-121.368014
1393	08/23/2009	8.7	Sacramento	California	38.56844	-121.49311
1394	08/23/2009	9	Sacramento	California	38.56844	-121.49311
1395	08/23/2009	8	Sacramento	California	38.556326	-121.458499
1396	08/23/2009	6	Sutter	California	39.1387725442464	-121.618548986224
1397	08/23/2009	11.8	Sutter	California	39.1387725442464	-121.618548986224
1398	08/24/2009	12	Napa	California	38.310942	-122.296189
1399	08/24/2009	6.7	Sutter	California	39.1387725442464	-121.618548986224
1400	08/24/2009	14	Sutter	California	39.1387725442464	-121.618548986224
1401	08/25/2009	12.5	Napa	California	38.310942	-122.296189
1402	08/25/2009	9	Sutter	California	39.1387725442464	-121.618548986224
1403	08/25/2009	15.5	Sutter	California	39.1387725442464	-121.618548986224
1404	08/26/2009	7.3	Contra Costa	California	37.936013	-122.026154
1405	08/26/2009	10.1	Napa	California	38.310942	-122.296189
1406	08/26/2009	8.3	Sacramento	California	38.6137790009202	-121.368014
1407	08/26/2009	8.1	Sacramento	California	38.6137790009202	-121.368014
1408	08/26/2009	7.5	Sacramento	California	38.56844	-121.49311
1409	08/26/2009	7.6	Sacramento	California	38.556326	-121.458499
1410	08/26/2009	8.8	Sutter	California	39.1387725442464	-121.618548986224
1411	08/26/2009	16.2	Sutter	California	39.1387725442464	-121.618548986224
1412	08/27/2009	6.1	Napa	California	38.310942	-122.296189
1413	08/27/2009	7.9	Sacramento	California	38.56844	-121.49311
1414	08/27/2009	7	Sutter	California	39.1387725442464	-121.618548986224
1415	08/27/2009	12	Sutter	California	39.1387725442464	-121.618548986224
1416	08/28/2009	7.4	Napa	California	38.310942	-122.296189
1417	08/28/2009	15.1	Sacramento	California	38.56844	-121.49311
1418	08/28/2009	12.3	Sutter	California	39.1387725442464	-121.618548986224
1419	08/29/2009	5.7	Contra Costa	California	37.936013	-122.026154
1420	08/29/2009	5.5	Contra Costa	California	37.936013	-122.026154
1421	08/29/2009	6.7	Napa	California	38.310942	-122.296189
1422	08/29/2009	8.3	Sacramento	California	38.6137790009202	-121.368014
1423	08/29/2009	8.9	Sacramento	California	38.6137790009202	-121.368014
1424	08/29/2009	8.9	Sacramento	California	38.6137790009202	-121.368014
1425	08/29/2009	9.4	Sacramento	California	38.56844	-121.49311
1426	08/29/2009	9.9	Sacramento	California	38.56844	-121.49311
1427	08/29/2009	10	Sacramento	California	38.56844	-121.49311
1428	08/29/2009	9.9	Sacramento	California	38.556326	-121.458499
1429	08/29/2009	4.1	Sutter	California	39.1387725442464	-121.618548986224
1430	08/29/2009	9.1	Sutter	California	39.1387725442464	-121.618548986224
1431	08/30/2009	4	Napa	California	38.310942	-122.296189
1432	08/30/2009	5.2	Sacramento	California	38.56844	-121.49311
1433	08/30/2009	3.5	Sutter	California	39.1387725442464	-121.618548986224
1434	08/30/2009	8.2	Sutter	California	39.1387725442464	-121.618548986224
1435	08/31/2009	4.2	Napa	California	38.310942	-122.296189
1436	08/31/2009	5.1	Sacramento	California	38.56844	-121.49311
1437	08/31/2009	3.9	Sutter	California	39.1387725442464	-121.618548986224
1438	08/31/2009	9.2	Sutter	California	39.1387725442464	-121.618548986224
1439	09/01/2009	7.3	Contra Costa	California	37.936013	-122.026154
1440	09/01/2009	8.5	Napa	California	38.310942	-122.296189
1441	09/01/2009	6	Sacramento	California	38.6137790009202	-121.368014
1442	09/01/2009	6.9	Sacramento	California	38.6137790009202	-121.368014
1443	09/01/2009	5.8	Sacramento	California	38.56844	-121.49311
1444	09/01/2009	7	Sacramento	California	38.56844	-121.49311
1445	09/01/2009	9	Sacramento	California	38.56844	-121.49311
1446	09/01/2009	5.9	Sacramento	California	38.556326	-121.458499
1447	09/01/2009	5	Sutter	California	39.1387725442464	-121.618548986224
1448	09/01/2009	11.7	Sutter	California	39.1387725442464	-121.618548986224
1449	09/02/2009	7.5	Napa	California	38.310942	-122.296189
1450	09/02/2009	10	Sacramento	California	38.56844	-121.49311
1451	09/02/2009	8	Sutter	California	39.1387725442464	-121.618548986224
1452	09/02/2009	14	Sutter	California	39.1387725442464	-121.618548986224
1453	09/03/2009	5.1	Napa	California	38.310942	-122.296189
1454	09/03/2009	8.2	Sacramento	California	38.56844	-121.49311
1455	09/03/2009	4.8	Sutter	California	39.1387725442464	-121.618548986224
1456	09/03/2009	10	Sutter	California	39.1387725442464	-121.618548986224
1457	09/04/2009	5.6	Contra Costa	California	37.936013	-122.026154
1458	09/04/2009	5.7	Napa	California	38.310942	-122.296189
1459	09/04/2009	6.8	Sacramento	California	38.6137790009202	-121.368014
1460	09/04/2009	7.7	Sacramento	California	38.6137790009202	-121.368014
1461	09/04/2009	8.1	Sacramento	California	38.56844	-121.49311
1462	09/04/2009	9.8	Sacramento	California	38.56844	-121.49311
1463	09/04/2009	7.1	Sacramento	California	38.556326	-121.458499
1464	09/04/2009	4.2	Sutter	California	39.1387725442464	-121.618548986224
1465	09/04/2009	9	Sutter	California	39.1387725442464	-121.618548986224
1466	09/05/2009	4.4	Napa	California	38.310942	-122.296189
1467	09/05/2009	4.7	Sacramento	California	38.56844	-121.49311
1468	09/05/2009	4	Sutter	California	39.1387725442464	-121.618548986224
1469	09/05/2009	9.2	Sutter	California	39.1387725442464	-121.618548986224
1470	09/06/2009	5	Napa	California	38.310942	-122.296189
1471	09/06/2009	4.8	Sacramento	California	38.56844	-121.49311
1472	09/06/2009	2.9	Sutter	California	39.1387725442464	-121.618548986224
1473	09/06/2009	6.7	Sutter	California	39.1387725442464	-121.618548986224
1474	09/07/2009	6.3	Contra Costa	California	37.936013	-122.026154
1475	09/07/2009	7.2	Napa	California	38.310942	-122.296189
1476	09/07/2009	4.5	Sacramento	California	38.6137790009202	-121.368014
1477	09/07/2009	4.3	Sacramento	California	38.6137790009202	-121.368014
1478	09/07/2009	5.1	Sacramento	California	38.56844	-121.49311
1479	09/07/2009	6.7	Sacramento	California	38.56844	-121.49311
1480	09/07/2009	5	Sacramento	California	38.56844	-121.49311
1481	09/07/2009	4.8	Sacramento	California	38.556326	-121.458499
1482	09/07/2009	3.6	Sutter	California	39.1387725442464	-121.618548986224
1483	09/07/2009	9.5	Sutter	California	39.1387725442464	-121.618548986224
1484	09/08/2009	8.6	Napa	California	38.310942	-122.296189
1485	09/08/2009	9.9	Sacramento	California	38.56844	-121.49311
1486	09/08/2009	5.3	Sutter	California	39.1387725442464	-121.618548986224
1487	09/08/2009	9.8	Sutter	California	39.1387725442464	-121.618548986224
1488	09/09/2009	8.5	Napa	California	38.310942	-122.296189
1489	09/09/2009	11.6	Sacramento	California	38.56844	-121.49311
1490	09/09/2009	7.2	Sutter	California	39.1387725442464	-121.618548986224
1491	09/09/2009	13.2	Sutter	California	39.1387725442464	-121.618548986224
1492	09/10/2009	8.3	Contra Costa	California	37.936013	-122.026154
1493	09/10/2009	8.4	Contra Costa	California	37.936013	-122.026154
1494	09/10/2009	10.1	Napa	California	38.310942	-122.296189
1495	09/10/2009	9.3	Sacramento	California	38.6137790009202	-121.368014
1496	09/10/2009	9.5	Sacramento	California	38.6137790009202	-121.368014
1497	09/10/2009	9.4	Sacramento	California	38.6137790009202	-121.368014
1498	09/10/2009	10.2	Sacramento	California	38.56844	-121.49311
1499	09/10/2009	12.1	Sacramento	California	38.56844	-121.49311
1500	09/10/2009	9.6	Sacramento	California	38.556326	-121.458499
1501	09/10/2009	9.1	Sutter	California	39.1387725442464	-121.618548986224
1502	09/10/2009	15.4	Sutter	California	39.1387725442464	-121.618548986224
1503	09/11/2009	7.6	Napa	California	38.310942	-122.296189
1504	09/11/2009	12.4	Sacramento	California	38.56844	-121.49311
1505	09/11/2009	6.7	Sutter	California	39.1387725442464	-121.618548986224
1506	09/11/2009	13.2	Sutter	California	39.1387725442464	-121.618548986224
1507	09/12/2009	4.7	Napa	California	38.310942	-122.296189
1508	09/12/2009	6.9	Sacramento	California	38.56844	-121.49311
1509	09/12/2009	5.3	Sutter	California	39.1387725442464	-121.618548986224
1510	09/12/2009	10.8	Sutter	California	39.1387725442464	-121.618548986224
1511	09/13/2009	3.8	Contra Costa	California	37.936013	-122.026154
1512	09/13/2009	5.5	Napa	California	38.310942	-122.296189
1513	09/13/2009	3	Sacramento	California	38.6137790009202	-121.368014
1514	09/13/2009	4.2	Sacramento	California	38.6137790009202	-121.368014
1515	09/13/2009	3	Sacramento	California	38.56844	-121.49311
1516	09/13/2009	6.2	Sacramento	California	38.56844	-121.49311
1517	09/13/2009	2.8	Sacramento	California	38.556326	-121.458499
1518	09/13/2009	3.2	Sutter	California	39.1387725442464	-121.618548986224
1519	09/13/2009	8.1	Sutter	California	39.1387725442464	-121.618548986224
1520	09/14/2009	5.3	Napa	California	38.310942	-122.296189
1521	09/14/2009	7.9	Sacramento	California	38.56844	-121.49311
1522	09/14/2009	3	Sutter	California	39.1387725442464	-121.618548986224
1523	09/14/2009	9.2	Sutter	California	39.1387725442464	-121.618548986224
1524	09/15/2009	6.2	Napa	California	38.310942	-122.296189
1525	09/15/2009	9	Sacramento	California	38.56844	-121.49311
1526	09/15/2009	4.8	Sutter	California	39.1387725442464	-121.618548986224
1527	09/15/2009	11.7	Sutter	California	39.1387725442464	-121.618548986224
1528	09/16/2009	3.9	Contra Costa	California	37.936013	-122.026154
1529	09/16/2009	5.2	Napa	California	38.310942	-122.296189
1530	09/16/2009	4	Sacramento	California	38.6137790009202	-121.368014
1531	09/16/2009	4.6	Sacramento	California	38.6137790009202	-121.368014
1532	09/16/2009	5.4	Sacramento	California	38.56844	-121.49311
1533	09/16/2009	7.8	Sacramento	California	38.56844	-121.49311
1534	09/16/2009	5	Sacramento	California	38.56844	-121.49311
1535	09/16/2009	3.9	Sacramento	California	38.556326	-121.458499
1536	09/16/2009	4.9	Sutter	California	39.1387725442464	-121.618548986224
1537	09/16/2009	11.5	Sutter	California	39.1387725442464	-121.618548986224
1538	09/17/2009	8.7	Napa	California	38.310942	-122.296189
1539	09/17/2009	11.7	Sacramento	California	38.56844	-121.49311
1540	09/17/2009	5.9	Sutter	California	39.1387725442464	-121.618548986224
1541	09/17/2009	12.8	Sutter	California	39.1387725442464	-121.618548986224
1542	09/18/2009	9.2	Napa	California	38.310942	-122.296189
1543	09/18/2009	14.1	Sacramento	California	38.56844	-121.49311
1544	09/18/2009	7.3	Sutter	California	39.1387725442464	-121.618548986224
1545	09/18/2009	13.2	Sutter	California	39.1387725442464	-121.618548986224
1546	09/19/2009	8.2	Contra Costa	California	37.936013	-122.026154
1547	09/19/2009	9.3	Napa	California	38.310942	-122.296189
1548	09/19/2009	6.7	Sacramento	California	38.6137790009202	-121.368014
1549	09/19/2009	7.2	Sacramento	California	38.6137790009202	-121.368014
1550	09/19/2009	7.2	Sacramento	California	38.56844	-121.49311
1551	09/19/2009	7.3	Sacramento	California	38.556326	-121.458499
1552	09/19/2009	6.1	Sutter	California	39.1387725442464	-121.618548986224
1553	09/19/2009	12.3	Sutter	California	39.1387725442464	-121.618548986224
1554	09/20/2009	10.8	Napa	California	38.310942	-122.296189
1555	09/20/2009	5.4	Sutter	California	39.1387725442464	-121.618548986224
1556	09/20/2009	10.6	Sutter	California	39.1387725442464	-121.618548986224
1557	09/21/2009	7.7	Napa	California	38.310942	-122.296189
1558	09/21/2009	4.7	Sutter	California	39.1387725442464	-121.618548986224
1559	09/21/2009	8.3	Sutter	California	39.1387725442464	-121.618548986224
1560	09/22/2009	7.9	Contra Costa	California	37.936013	-122.026154
1561	09/22/2009	7.9	Contra Costa	California	37.936013	-122.026154
1562	09/22/2009	7.4	Napa	California	38.310942	-122.296189
1563	09/22/2009	8.8	Sacramento	California	38.6137790009202	-121.368014
1564	09/22/2009	9.4	Sacramento	California	38.6137790009202	-121.368014
1565	09/22/2009	8.9	Sacramento	California	38.6137790009202	-121.368014
1566	09/22/2009	10.4	Sacramento	California	38.56844	-121.49311
1567	09/22/2009	10	Sacramento	California	38.56844	-121.49311
1568	09/22/2009	10	Sacramento	California	38.56844	-121.49311
1569	09/22/2009	8.9	Sacramento	California	38.556326	-121.458499
1570	09/22/2009	6	Sutter	California	39.1387725442464	-121.618548986224
1571	09/22/2009	11.4	Sutter	California	39.1387725442464	-121.618548986224
1572	09/23/2009	8.1	Napa	California	38.310942	-122.296189
1573	09/23/2009	8	Sutter	California	39.1387725442464	-121.618548986224
1574	09/23/2009	13.4	Sutter	California	39.1387725442464	-121.618548986224
1575	09/24/2009	9.8	Sutter	California	39.1387725442464	-121.618548986224
1576	09/24/2009	16.7	Sutter	California	39.1387725442464	-121.618548986224
1577	09/25/2009	9.5	Contra Costa	California	37.936013	-122.026154
1578	09/25/2009	9.1	Sacramento	California	38.6137790009202	-121.368014
1579	09/25/2009	8.8	Sacramento	California	38.6137790009202	-121.368014
1580	09/25/2009	10.8	Sutter	California	39.1387725442464	-121.618548986224
1581	09/25/2009	18.8	Sutter	California	39.1387725442464	-121.618548986224
1582	09/26/2009	13	Sutter	California	39.1387725442464	-121.618548986224
1583	09/26/2009	19.5	Sutter	California	39.1387725442464	-121.618548986224
1584	09/27/2009	11.4	Sutter	California	39.1387725442464	-121.618548986224
1585	09/27/2009	18.5	Sutter	California	39.1387725442464	-121.618548986224
1586	09/28/2009	12.6	Contra Costa	California	37.936013	-122.026154
1587	09/28/2009	11.8	Sacramento	California	38.6137790009202	-121.368014
1588	09/28/2009	11.8	Sacramento	California	38.6137790009202	-121.368014
1589	09/28/2009	12	Sacramento	California	38.56844	-121.49311
1590	09/28/2009	13	Sacramento	California	38.56844	-121.49311
1591	09/28/2009	9.4	Sutter	California	39.1387725442464	-121.618548986224
1592	09/28/2009	16.7	Sutter	California	39.1387725442464	-121.618548986224
1593	09/29/2009	5.2	Sutter	California	39.1387725442464	-121.618548986224
1594	09/29/2009	9.6	Sutter	California	39.1387725442464	-121.618548986224
1595	09/30/2009	1	Sutter	California	39.1387725442464	-121.618548986224
1596	09/30/2009	1.8	Sutter	California	39.1387725442464	-121.618548986224
1597	10/01/2009	8.9	Contra Costa	California	37.936013	-122.026154
1598	10/01/2009	4.8	Sacramento	California	38.6137790009202	-121.368014
1599	10/01/2009	4.6	Sacramento	California	38.6137790009202	-121.368014
1600	10/01/2009	6.5	Sacramento	California	38.56844	-121.49311
1601	10/01/2009	5.3	Sacramento	California	38.56844	-121.49311
1602	10/01/2009	6.5	Sacramento	California	38.556326	-121.458499
1603	10/01/2009	4.5	Sutter	California	39.1387725442464	-121.618548986224
1604	10/01/2009	6.9	Sutter	California	39.1387725442464	-121.618548986224
1605	10/02/2009	5.7	Contra Costa	California	37.936013	-122.026154
1606	10/02/2009	6.8	Sacramento	California	38.56844	-121.49311
1607	10/02/2009	6	Sacramento	California	38.56844	-121.49311
1608	10/02/2009	7.7	Sacramento	California	38.556326	-121.458499
1609	10/02/2009	5.6	Sutter	California	39.1387725442464	-121.618548986224
1610	10/02/2009	9	Sutter	California	39.1387725442464	-121.618548986224
1611	10/03/2009	7.6	Contra Costa	California	37.936013	-122.026154
1612	10/03/2009	5.4	Sacramento	California	38.56844	-121.49311
1613	10/03/2009	5.9	Sacramento	California	38.556326	-121.458499
1614	10/03/2009	3.9	Sutter	California	39.1387725442464	-121.618548986224
1615	10/03/2009	8.5	Sutter	California	39.1387725442464	-121.618548986224
1616	10/04/2009	4.5	Contra Costa	California	37.936013	-122.026154
1617	10/04/2009	5	Contra Costa	California	37.936013	-122.026154
1618	10/04/2009	3.6	Sacramento	California	38.6137790009202	-121.368014
1619	10/04/2009	4.1	Sacramento	California	38.6137790009202	-121.368014
1620	10/04/2009	4.5	Sacramento	California	38.6137790009202	-121.368014
1621	10/04/2009	3.6	Sacramento	California	38.56844	-121.49311
1622	10/04/2009	2.7	Sacramento	California	38.56844	-121.49311
1623	10/04/2009	5	Sacramento	California	38.56844	-121.49311
1624	10/04/2009	3.8	Sacramento	California	38.556326	-121.458499
1625	10/04/2009	3.1	Sutter	California	39.1387725442464	-121.618548986224
1626	10/04/2009	5.3	Sutter	California	39.1387725442464	-121.618548986224
1627	10/05/2009	6.6	Contra Costa	California	37.936013	-122.026154
1628	10/05/2009	8.4	Sacramento	California	38.56844	-121.49311
1629	10/05/2009	8.2	Sacramento	California	38.556326	-121.458499
1630	10/05/2009	7.2	Sutter	California	39.1387725442464	-121.618548986224
1631	10/05/2009	13	Sutter	California	39.1387725442464	-121.618548986224
1632	10/06/2009	6.4	Contra Costa	California	37.936013	-122.026154
1633	10/06/2009	8.9	Sacramento	California	38.56844	-121.49311
1634	10/06/2009	4	Sutter	California	39.1387725442464	-121.618548986224
1635	10/06/2009	8	Sutter	California	39.1387725442464	-121.618548986224
1636	10/07/2009	7.4	Contra Costa	California	37.936013	-122.026154
1637	10/07/2009	9.5	Sacramento	California	38.56844	-121.49311
1638	10/07/2009	9.1	Sacramento	California	38.56844	-121.49311
1639	10/07/2009	10	Sacramento	California	38.56844	-121.49311
1640	10/07/2009	9.3	Sacramento	California	38.556326	-121.458499
1641	10/07/2009	5.6	Sutter	California	39.1387725442464	-121.618548986224
1642	10/07/2009	9.7	Sutter	California	39.1387725442464	-121.618548986224
1643	10/08/2009	9	Contra Costa	California	37.936013	-122.026154
1644	10/08/2009	7	Sacramento	California	38.56844	-121.49311
1645	10/08/2009	7.1	Sutter	California	39.1387725442464	-121.618548986224
1646	10/08/2009	11.4	Sutter	California	39.1387725442464	-121.618548986224
1647	10/09/2009	10	Contra Costa	California	37.936013	-122.026154
1648	10/09/2009	8.9	Sacramento	California	38.56844	-121.49311
1649	10/09/2009	9.1	Sutter	California	39.1387725442464	-121.618548986224
1650	10/09/2009	14	Sutter	California	39.1387725442464	-121.618548986224
1651	10/10/2009	11	Contra Costa	California	37.936013	-122.026154
1652	10/10/2009	9.3	Sacramento	California	38.6137790009202	-121.368014
1653	10/10/2009	9.6	Sacramento	California	38.6137790009202	-121.368014
1654	10/10/2009	9	Sacramento	California	38.56844	-121.49311
1655	10/10/2009	10.9	Sacramento	California	38.56844	-121.49311
1656	10/10/2009	8.4	Sacramento	California	38.556326	-121.458499
1657	10/10/2009	9.3	Sutter	California	39.1387725442464	-121.618548986224
1658	10/10/2009	14.4	Sutter	California	39.1387725442464	-121.618548986224
1659	10/11/2009	9.5	Contra Costa	California	37.936013	-122.026154
1660	10/11/2009	7.9	Sacramento	California	38.56844	-121.49311
1661	10/11/2009	7.7	Sutter	California	39.1387725442464	-121.618548986224
1662	10/11/2009	14.8	Sutter	California	39.1387725442464	-121.618548986224
1663	10/12/2009	6.3	Contra Costa	California	37.936013	-122.026154
1664	10/12/2009	8.7	Sutter	California	39.1387725442464	-121.618548986224
1665	10/12/2009	14.3	Sutter	California	39.1387725442464	-121.618548986224
1666	10/13/2009	2.6	Contra Costa	California	37.936013	-122.026154
1667	10/13/2009	4.2	Sacramento	California	38.6137790009202	-121.368014
1668	10/13/2009	1.4	Sacramento	California	38.6137790009202	-121.368014
1669	10/13/2009	4.6	Sacramento	California	38.56844	-121.49311
1670	10/13/2009	5.2	Sacramento	California	38.56844	-121.49311
1671	10/13/2009	6	Sacramento	California	38.56844	-121.49311
1672	10/13/2009	4.1	Sacramento	California	38.556326	-121.458499
1673	10/13/2009	3.2	Sutter	California	39.1387725442464	-121.618548986224
1674	10/13/2009	6	Sutter	California	39.1387725442464	-121.618548986224
1675	10/14/2009	5.8	Contra Costa	California	37.936013	-122.026154
1676	10/14/2009	9.1	Napa	California	38.310942	-122.296189
1677	10/14/2009	8.3	Sacramento	California	38.56844	-121.49311
1678	10/14/2009	3.2	Sutter	California	39.1387725442464	-121.618548986224
1679	10/14/2009	8.3	Sutter	California	39.1387725442464	-121.618548986224
1680	10/15/2009	7	Contra Costa	California	37.936013	-122.026154
1681	10/15/2009	9.5	Napa	California	38.310942	-122.296189
1682	10/15/2009	8.8	Sacramento	California	38.56844	-121.49311
1683	10/15/2009	5.7	Sutter	California	39.1387725442464	-121.618548986224
1684	10/15/2009	10.8	Sutter	California	39.1387725442464	-121.618548986224
1685	10/16/2009	4.5	Contra Costa	California	37.936013	-122.026154
1686	10/16/2009	4.6	Contra Costa	California	37.936013	-122.026154
1687	10/16/2009	7.7	Napa	California	38.310942	-122.296189
1688	10/16/2009	5.5	Sacramento	California	38.6137790009202	-121.368014
1689	10/16/2009	5.4	Sacramento	California	38.6137790009202	-121.368014
1690	10/16/2009	5.8	Sacramento	California	38.6137790009202	-121.368014
1691	10/16/2009	6.5	Sacramento	California	38.56844	-121.49311
1692	10/16/2009	9.5	Sacramento	California	38.56844	-121.49311
1693	10/16/2009	4.7	Sacramento	California	38.556326	-121.458499
1694	10/16/2009	4.8	Sutter	California	39.1387725442464	-121.618548986224
1695	10/16/2009	8.7	Sutter	California	39.1387725442464	-121.618548986224
1696	10/17/2009	5.4	Contra Costa	California	37.936013	-122.026154
1697	10/17/2009	7.7	Napa	California	38.310942	-122.296189
1698	10/17/2009	15.1	Sacramento	California	38.56844	-121.49311
1699	10/17/2009	11.2	Sutter	California	39.1387725442464	-121.618548986224
1700	10/17/2009	17.5	Sutter	California	39.1387725442464	-121.618548986224
1701	10/18/2009	5	Contra Costa	California	37.936013	-122.026154
1702	10/18/2009	6.2	Napa	California	38.310942	-122.296189
1703	10/18/2009	4	Sacramento	California	38.56844	-121.49311
1704	10/18/2009	5.2	Sutter	California	39.1387725442464	-121.618548986224
1705	10/18/2009	9.8	Sutter	California	39.1387725442464	-121.618548986224
1706	10/19/2009	4.6	Contra Costa	California	37.936013	-122.026154
1707	10/19/2009	7.9	Napa	California	38.310942	-122.296189
1708	10/19/2009	3.1	Sacramento	California	38.6137790009202	-121.368014
1709	10/19/2009	2.9	Sacramento	California	38.6137790009202	-121.368014
1710	10/19/2009	3.4	Sacramento	California	38.56844	-121.49311
1711	10/19/2009	5.1	Sacramento	California	38.56844	-121.49311
1712	10/19/2009	3.3	Sacramento	California	38.556326	-121.458499
1713	10/19/2009	2.2	Sutter	California	39.1387725442464	-121.618548986224
1714	10/19/2009	5.2	Sutter	California	39.1387725442464	-121.618548986224
1715	10/20/2009	3.6	Contra Costa	California	37.936013	-122.026154
1716	10/20/2009	7.2	Napa	California	38.310942	-122.296189
1717	10/20/2009	2.6	Sacramento	California	38.56844	-121.49311
1718	10/20/2009	3.2	Sutter	California	39.1387725442464	-121.618548986224
1719	10/20/2009	5.5	Sutter	California	39.1387725442464	-121.618548986224
1720	10/21/2009	5.4	Contra Costa	California	37.936013	-122.026154
1721	10/21/2009	8.1	Napa	California	38.310942	-122.296189
1722	10/21/2009	9.9	Sacramento	California	38.56844	-121.49311
1723	10/21/2009	6.9	Sutter	California	39.1387725442464	-121.618548986224
1724	10/21/2009	10.6	Sutter	California	39.1387725442464	-121.618548986224
1725	10/22/2009	7.3	Contra Costa	California	37.936013	-122.026154
1726	10/22/2009	8.6	Napa	California	38.310942	-122.296189
1727	10/22/2009	9.2	Sacramento	California	38.6137790009202	-121.368014
1728	10/22/2009	10.2	Sacramento	California	38.6137790009202	-121.368014
1729	10/22/2009	10.1	Sacramento	California	38.56844	-121.49311
1730	10/22/2009	12.1	Sacramento	California	38.56844	-121.49311
1731	10/22/2009	11	Sacramento	California	38.56844	-121.49311
1732	10/22/2009	9.3	Sacramento	California	38.556326	-121.458499
1733	10/22/2009	7.6	Sutter	California	39.1387725442464	-121.618548986224
1734	10/22/2009	12.7	Sutter	California	39.1387725442464	-121.618548986224
1735	10/23/2009	7.5	Contra Costa	California	37.936013	-122.026154
1736	10/23/2009	10.7	Napa	California	38.310942	-122.296189
1737	10/23/2009	18.4	Sacramento	California	38.56844	-121.49311
1738	10/23/2009	10.3	Sutter	California	39.1387725442464	-121.618548986224
1739	10/23/2009	14.9	Sutter	California	39.1387725442464	-121.618548986224
1740	10/24/2009	6.4	Contra Costa	California	37.936013	-122.026154
1741	10/24/2009	11.4	Napa	California	38.310942	-122.296189
1742	10/24/2009	15.9	Sacramento	California	38.56844	-121.49311
1743	10/24/2009	9.3	Sutter	California	39.1387725442464	-121.618548986224
1744	10/24/2009	14.7	Sutter	California	39.1387725442464	-121.618548986224
1745	10/25/2009	4.3	Contra Costa	California	37.936013	-122.026154
1746	10/25/2009	8.6	Napa	California	38.310942	-122.296189
1747	10/25/2009	5.7	Sacramento	California	38.6137790009202	-121.368014
1748	10/25/2009	7	Sacramento	California	38.6137790009202	-121.368014
1749	10/25/2009	5	Sacramento	California	38.56844	-121.49311
1750	10/25/2009	5.6	Sacramento	California	38.556326	-121.458499
1751	10/25/2009	3.2	Sutter	California	39.1387725442464	-121.618548986224
1752	10/25/2009	4.1	Sutter	California	39.1387725442464	-121.618548986224
1753	10/26/2009	4.3	Contra Costa	California	37.936013	-122.026154
1754	10/26/2009	5.9	Napa	California	38.310942	-122.296189
1755	10/26/2009	8	Sacramento	California	38.56844	-121.49311
1756	10/26/2009	7.2	Sutter	California	39.1387725442464	-121.618548986224
1757	10/26/2009	9.6	Sutter	California	39.1387725442464	-121.618548986224
1758	10/27/2009	2	Contra Costa	California	37.936013	-122.026154
1759	10/27/2009	3.6	Napa	California	38.310942	-122.296189
1760	10/27/2009	1	Sacramento	California	38.56844	-121.49311
1761	10/27/2009	1	Sutter	California	39.1387725442464	-121.618548986224
1762	10/27/2009	2.7	Sutter	California	39.1387725442464	-121.618548986224
1763	10/28/2009	3.1	Contra Costa	California	37.936013	-122.026154
1764	10/28/2009	3.2	Contra Costa	California	37.936013	-122.026154
1765	10/28/2009	5.6	Napa	California	38.310942	-122.296189
1766	10/28/2009	3.9	Sacramento	California	38.6137790009202	-121.368014
1767	10/28/2009	3.6	Sacramento	California	38.6137790009202	-121.368014
1768	10/28/2009	3.3	Sacramento	California	38.56844	-121.49311
1769	10/28/2009	2.1	Sacramento	California	38.56844	-121.49311
1770	10/28/2009	3	Sacramento	California	38.56844	-121.49311
1771	10/28/2009	3.7	Sacramento	California	38.556326	-121.458499
1772	10/28/2009	2.8	Sutter	California	39.1387725442464	-121.618548986224
1773	10/28/2009	3.7	Sutter	California	39.1387725442464	-121.618548986224
1774	10/29/2009	6	Contra Costa	California	37.936013	-122.026154
1775	10/29/2009	8.2	Napa	California	38.310942	-122.296189
1776	10/29/2009	7.2	Sacramento	California	38.56844	-121.49311
1777	10/29/2009	10.6	Sutter	California	39.1387725442464	-121.618548986224
1778	10/29/2009	10.4	Sutter	California	39.1387725442464	-121.618548986224
1779	10/30/2009	7	Contra Costa	California	37.936013	-122.026154
1780	10/30/2009	10.4	Napa	California	38.310942	-122.296189
1781	10/30/2009	17	Sacramento	California	38.56844	-121.49311
1782	10/30/2009	14.8	Sutter	California	39.1387725442464	-121.618548986224
1783	10/30/2009	18	Sutter	California	39.1387725442464	-121.618548986224
1784	10/31/2009	10.4	Contra Costa	California	37.936013	-122.026154
1785	10/31/2009	13.2	Napa	California	38.310942	-122.296189
1786	10/31/2009	20.4	Sacramento	California	38.6137790009202	-121.368014
1787	10/31/2009	24.5	Sacramento	California	38.6137790009202	-121.368014
1788	10/31/2009	20.1	Sacramento	California	38.56844	-121.49311
1789	10/31/2009	25.1	Sacramento	California	38.56844	-121.49311
1790	10/31/2009	17.6	Sacramento	California	38.556326	-121.458499
1791	10/31/2009	7.8	Sutter	California	39.1387725442464	-121.618548986224
1792	10/31/2009	21.4	Sutter	California	39.1387725442464	-121.618548986224
1793	11/01/2009	6.8	Contra Costa	California	37.936013	-122.026154
1794	11/01/2009	14.4	Napa	California	38.310942	-122.296189
1795	11/01/2009	21	Sacramento	California	38.56844	-121.49311
1796	11/01/2009	9.3	Sutter	California	39.1387725442464	-121.618548986224
1797	11/01/2009	13	Sutter	California	39.1387725442464	-121.618548986224
1798	11/02/2009	6	Contra Costa	California	37.936013	-122.026154
1799	11/02/2009	10.3	Napa	California	38.310942	-122.296189
1800	11/02/2009	18.8	Sacramento	California	38.56844	-121.49311
1801	11/02/2009	9.8	Sutter	California	39.1387725442464	-121.618548986224
1802	11/02/2009	12.7	Sutter	California	39.1387725442464	-121.618548986224
1803	11/03/2009	10.7	Contra Costa	California	37.936013	-122.026154
1804	11/03/2009	11	Napa	California	38.310942	-122.296189
1805	11/03/2009	15.6	Sacramento	California	38.6137790009202	-121.368014
1806	11/03/2009	14.5	Sacramento	California	38.6137790009202	-121.368014
1807	11/03/2009	14.5	Sacramento	California	38.6137790009202	-121.368014
1808	11/03/2009	16.6	Sacramento	California	38.56844	-121.49311
1809	11/03/2009	19.5	Sacramento	California	38.56844	-121.49311
1810	11/03/2009	17	Sacramento	California	38.56844	-121.49311
1811	11/03/2009	15.2	Sacramento	California	38.556326	-121.458499
1812	11/03/2009	10.5	Sutter	California	39.1387725442464	-121.618548986224
1813	11/03/2009	12.7	Sutter	California	39.1387725442464	-121.618548986224
1814	11/04/2009	9.9	Contra Costa	California	37.936013	-122.026154
1815	11/04/2009	13.2	Napa	California	38.310942	-122.296189
1816	11/04/2009	19.4	Sacramento	California	38.56844	-121.49311
1817	11/04/2009	13.5	Sutter	California	39.1387725442464	-121.618548986224
1818	11/04/2009	18.5	Sutter	California	39.1387725442464	-121.618548986224
1819	11/05/2009	4.5	Contra Costa	California	37.936013	-122.026154
1820	11/05/2009	7.1	Napa	California	38.310942	-122.296189
1821	11/05/2009	6.9	Sacramento	California	38.56844	-121.49311
1822	11/05/2009	4.2	Sutter	California	39.1387725442464	-121.618548986224
1823	11/05/2009	6.1	Sutter	California	39.1387725442464	-121.618548986224
1824	11/06/2009	2.6	Contra Costa	California	37.936013	-122.026154
1825	11/06/2009	8.1	Napa	California	38.310942	-122.296189
1826	11/06/2009	5.1	Sacramento	California	38.6137790009202	-121.368014
1827	11/06/2009	5.1	Sacramento	California	38.6137790009202	-121.368014
1828	11/06/2009	4.9	Sacramento	California	38.56844	-121.49311
1829	11/06/2009	5.8	Sacramento	California	38.56844	-121.49311
1830	11/06/2009	4.6	Sacramento	California	38.556326	-121.458499
1831	11/06/2009	3.9	Sutter	California	39.1387725442464	-121.618548986224
1832	11/06/2009	7	Sutter	California	39.1387725442464	-121.618548986224
1833	11/07/2009	3.8	Contra Costa	California	37.936013	-122.026154
1834	11/07/2009	6.5	Napa	California	38.310942	-122.296189
1835	11/07/2009	5.3	Sacramento	California	38.56844	-121.49311
1836	11/07/2009	2.6	Sutter	California	39.1387725442464	-121.618548986224
1837	11/07/2009	4.5	Sutter	California	39.1387725442464	-121.618548986224
1838	11/08/2009	4.8	Contra Costa	California	37.936013	-122.026154
1839	11/08/2009	10.5	Napa	California	38.310942	-122.296189
1840	11/08/2009	8.2	Sacramento	California	38.56844	-121.49311
1841	11/08/2009	6.7	Sutter	California	39.1387725442464	-121.618548986224
1842	11/08/2009	8.5	Sutter	California	39.1387725442464	-121.618548986224
1843	11/09/2009	8.2	Contra Costa	California	37.936013	-122.026154
1844	11/09/2009	8.8	Contra Costa	California	37.936013	-122.026154
1845	11/09/2009	11.9	Napa	California	38.310942	-122.296189
1846	11/09/2009	20.7	Sacramento	California	38.6137790009202	-121.368014
1847	11/09/2009	23.6	Sacramento	California	38.6137790009202	-121.368014
1848	11/09/2009	23	Sacramento	California	38.6137790009202	-121.368014
1849	11/09/2009	13.4	Sacramento	California	38.56844	-121.49311
1850	11/09/2009	15.4	Sacramento	California	38.56844	-121.49311
1851	11/09/2009	17	Sacramento	California	38.56844	-121.49311
1852	11/09/2009	14.9	Sacramento	California	38.556326	-121.458499
1853	11/09/2009	13.9	Sutter	California	39.1387725442464	-121.618548986224
1854	11/09/2009	23.1	Sutter	California	39.1387725442464	-121.618548986224
1855	11/10/2009	11.5	Contra Costa	California	37.936013	-122.026154
1856	11/10/2009	15	Napa	California	38.310942	-122.296189
1857	11/10/2009	13	Sacramento	California	38.56844	-121.49311
1858	11/10/2009	10.4	Sutter	California	39.1387725442464	-121.618548986224
1859	11/10/2009	14.2	Sutter	California	39.1387725442464	-121.618548986224
1860	11/11/2009	10.7	Contra Costa	California	37.936013	-122.026154
1861	11/11/2009	14.3	Napa	California	38.310942	-122.296189
1862	11/11/2009	17.9	Sacramento	California	38.56844	-121.49311
1863	11/11/2009	17.8	Sutter	California	39.1387725442464	-121.618548986224
1864	11/11/2009	23.3	Sutter	California	39.1387725442464	-121.618548986224
1865	11/12/2009	5.9	Contra Costa	California	37.936013	-122.026154
1866	11/12/2009	13	Napa	California	38.310942	-122.296189
1867	11/12/2009	18.3	Sacramento	California	38.6137790009202	-121.368014
1868	11/12/2009	17.4	Sacramento	California	38.6137790009202	-121.368014
1869	11/12/2009	14	Sacramento	California	38.56844	-121.49311
1870	11/12/2009	13.7	Sacramento	California	38.556326	-121.458499
1871	11/12/2009	6.9	Sutter	California	39.1387725442464	-121.618548986224
1872	11/12/2009	12.5	Sutter	California	39.1387725442464	-121.618548986224
1873	11/13/2009	4.5	Contra Costa	California	37.936013	-122.026154
1874	11/13/2009	16.9	Napa	California	38.310942	-122.296189
1875	11/13/2009	8.3	Sacramento	California	38.56844	-121.49311
1876	11/13/2009	8.5	Sacramento	California	38.56844	-121.49311
1877	11/13/2009	7	Sutter	California	39.1387725442464	-121.618548986224
1878	11/13/2009	10	Sutter	California	39.1387725442464	-121.618548986224
1879	11/14/2009	7.1	Contra Costa	California	37.936013	-122.026154
1880	11/14/2009	17.6	Napa	California	38.310942	-122.296189
1881	11/14/2009	9	Sacramento	California	38.56844	-121.49311
1882	11/14/2009	6.8	Sutter	California	39.1387725442464	-121.618548986224
1883	11/14/2009	11	Sutter	California	39.1387725442464	-121.618548986224
1884	11/15/2009	8.6	Contra Costa	California	37.936013	-122.026154
1885	11/15/2009	18.7	Napa	California	38.310942	-122.296189
1886	11/15/2009	21.6	Sacramento	California	38.6137790009202	-121.368014
1887	11/15/2009	19.6	Sacramento	California	38.6137790009202	-121.368014
1888	11/15/2009	15.1	Sacramento	California	38.56844	-121.49311
1889	11/15/2009	16.9	Sacramento	California	38.56844	-121.49311
1890	11/15/2009	18	Sacramento	California	38.56844	-121.49311
1891	11/15/2009	17	Sacramento	California	38.556326	-121.458499
1892	11/15/2009	11.3	Sutter	California	39.1387725442464	-121.618548986224
1893	11/15/2009	15.4	Sutter	California	39.1387725442464	-121.618548986224
1894	11/16/2009	14	Contra Costa	California	37.936013	-122.026154
1895	11/16/2009	19.6	Napa	California	38.310942	-122.296189
1896	11/16/2009	27.9	Sacramento	California	38.56844	-121.49311
1897	11/16/2009	16.2	Sutter	California	39.1387725442464	-121.618548986224
1898	11/16/2009	21.7	Sutter	California	39.1387725442464	-121.618548986224
1899	11/17/2009	7.3	Contra Costa	California	37.936013	-122.026154
1900	11/17/2009	13.3	Napa	California	38.310942	-122.296189
1901	11/17/2009	13.7	Sacramento	California	38.56844	-121.49311
1902	11/17/2009	12.1	Sutter	California	39.1387725442464	-121.618548986224
1903	11/17/2009	16.5	Sutter	California	39.1387725442464	-121.618548986224
1904	11/18/2009	3.5	Contra Costa	California	37.936013	-122.026154
1905	11/18/2009	10.8	Napa	California	38.310942	-122.296189
1906	11/18/2009	10.9	Sacramento	California	38.6137790009202	-121.368014
1907	11/18/2009	9.5	Sacramento	California	38.6137790009202	-121.368014
1908	11/18/2009	6.3	Sacramento	California	38.56844	-121.49311
1909	11/18/2009	7.6	Sacramento	California	38.56844	-121.49311
1910	11/18/2009	6.5	Sacramento	California	38.556326	-121.458499
1911	11/18/2009	5.6	Sutter	California	39.1387725442464	-121.618548986224
1912	11/18/2009	10	Sutter	California	39.1387725442464	-121.618548986224
1913	11/19/2009	7.9	Contra Costa	California	37.936013	-122.026154
1914	11/19/2009	14.7	Napa	California	38.310942	-122.296189
1915	11/19/2009	18.6	Sacramento	California	38.56844	-121.49311
1916	11/19/2009	14.4	Sutter	California	39.1387725442464	-121.618548986224
1917	11/19/2009	19.8	Sutter	California	39.1387725442464	-121.618548986224
1918	11/20/2009	6.5	Contra Costa	California	37.936013	-122.026154
1919	11/20/2009	15.4	Napa	California	38.310942	-122.296189
1920	11/20/2009	14.4	Sacramento	California	38.56844	-121.49311
1921	11/20/2009	10.7	Sutter	California	39.1387725442464	-121.618548986224
1922	11/20/2009	17.2	Sutter	California	39.1387725442464	-121.618548986224
1923	11/21/2009	5.5	Contra Costa	California	37.936013	-122.026154
1924	11/21/2009	15	Napa	California	38.310942	-122.296189
1925	11/21/2009	16.7	Sacramento	California	38.6137790009202	-121.368014
1926	11/21/2009	17	Sacramento	California	38.6137790009202	-121.368014
1927	11/21/2009	19	Sacramento	California	38.6137790009202	-121.368014
1928	11/21/2009	8.7	Sacramento	California	38.56844	-121.49311
1929	11/21/2009	9.7	Sacramento	California	38.56844	-121.49311
1930	11/21/2009	9	Sacramento	California	38.56844	-121.49311
1931	11/21/2009	11.6	Sacramento	California	38.556326	-121.458499
1932	11/21/2009	8	Sutter	California	39.1387725442464	-121.618548986224
1933	11/21/2009	14.2	Sutter	California	39.1387725442464	-121.618548986224
1934	11/22/2009	7.9	Contra Costa	California	37.936013	-122.026154
1935	11/22/2009	19.6	Napa	California	38.310942	-122.296189
1936	11/22/2009	7.6	Sacramento	California	38.56844	-121.49311
1937	11/22/2009	5.1	Sutter	California	39.1387725442464	-121.618548986224
1938	11/22/2009	10.1	Sutter	California	39.1387725442464	-121.618548986224
1939	11/23/2009	10.4	Contra Costa	California	37.936013	-122.026154
1940	11/23/2009	16.4	Napa	California	38.310942	-122.296189
1941	11/23/2009	8.2	Sacramento	California	38.56844	-121.49311
1942	11/23/2009	3.2	Sutter	California	39.1387725442464	-121.618548986224
1943	11/23/2009	7.1	Sutter	California	39.1387725442464	-121.618548986224
1944	11/24/2009	11	Contra Costa	California	37.936013	-122.026154
1945	11/24/2009	18.3	Napa	California	38.310942	-122.296189
1946	11/24/2009	26.4	Sacramento	California	38.6137790009202	-121.368014
1947	11/24/2009	27.1	Sacramento	California	38.6137790009202	-121.368014
1948	11/24/2009	23	Sacramento	California	38.56844	-121.49311
1949	11/24/2009	23.3	Sacramento	California	38.56844	-121.49311
1950	11/24/2009	28	Sacramento	California	38.56844	-121.49311
1951	11/24/2009	24.5	Sacramento	California	38.556326	-121.458499
1952	11/24/2009	16.3	Sutter	California	39.1387725442464	-121.618548986224
1953	11/24/2009	24.8	Sutter	California	39.1387725442464	-121.618548986224
1954	11/25/2009	13.2	Contra Costa	California	37.936013	-122.026154
1955	11/25/2009	13.7	Contra Costa	California	37.936013	-122.026154
1956	11/25/2009	17.6	Napa	California	38.310942	-122.296189
1957	11/25/2009	35.5	Sacramento	California	38.56844	-121.49311
1958	11/25/2009	17.2	Sutter	California	39.1387725442464	-121.618548986224
1959	11/25/2009	25.5	Sutter	California	39.1387725442464	-121.618548986224
1960	11/26/2009	29.2	Contra Costa	California	37.936013	-122.026154
1961	11/26/2009	24.4	Napa	California	38.310942	-122.296189
1962	11/26/2009	27.6	Sacramento	California	38.56844	-121.49311
1963	11/26/2009	16.5	Sutter	California	39.1387725442464	-121.618548986224
1964	11/26/2009	24.3	Sutter	California	39.1387725442464	-121.618548986224
1965	11/27/2009	6.8	Contra Costa	California	37.936013	-122.026154
1966	11/27/2009	18.1	Napa	California	38.310942	-122.296189
1967	11/27/2009	8.5	Sacramento	California	38.6137790009202	-121.368014
1968	11/27/2009	7.7	Sacramento	California	38.6137790009202	-121.368014
1969	11/27/2009	7.9	Sacramento	California	38.56844	-121.49311
1970	11/27/2009	8.9	Sacramento	California	38.56844	-121.49311
1971	11/27/2009	7.4	Sacramento	California	38.556326	-121.458499
1972	11/27/2009	8.2	Sutter	California	39.1387725442464	-121.618548986224
1973	11/27/2009	14.7	Sutter	California	39.1387725442464	-121.618548986224
1974	11/28/2009	2.5	Contra Costa	California	37.936013	-122.026154
1975	11/28/2009	2.5	Napa	California	38.310942	-122.296189
1976	11/28/2009	1.5	Sacramento	California	38.56844	-121.49311
1977	11/28/2009	1	Sutter	California	39.1387725442464	-121.618548986224
1978	11/28/2009	4.7	Sutter	California	39.1387725442464	-121.618548986224
1979	11/29/2009	7.7	Contra Costa	California	37.936013	-122.026154
1980	11/29/2009	8.5	Napa	California	38.310942	-122.296189
1981	11/29/2009	6.7	Sacramento	California	38.56844	-121.49311
1982	11/29/2009	3.6	Sutter	California	39.1387725442464	-121.618548986224
1983	11/29/2009	6.2	Sutter	California	39.1387725442464	-121.618548986224
1984	11/30/2009	16.3	Contra Costa	California	37.936013	-122.026154
1985	11/30/2009	20.5	Napa	California	38.310942	-122.296189
1986	11/30/2009	26.9	Sacramento	California	38.6137790009202	-121.368014
1987	11/30/2009	27.5	Sacramento	California	38.6137790009202	-121.368014
1988	11/30/2009	20.8	Sacramento	California	38.56844	-121.49311
1989	11/30/2009	22	Sacramento	California	38.56844	-121.49311
1990	11/30/2009	20	Sacramento	California	38.56844	-121.49311
1991	11/30/2009	21.3	Sacramento	California	38.556326	-121.458499
1992	11/30/2009	22	Sutter	California	39.1387725442464	-121.618548986224
1993	11/30/2009	29.8	Sutter	California	39.1387725442464	-121.618548986224
1994	12/01/2009	16.1	Contra Costa	California	37.936013	-122.026154
1995	12/01/2009	19.6	Napa	California	38.310942	-122.296189
1996	12/01/2009	38.7	Sacramento	California	38.56844	-121.49311
1997	12/01/2009	23.1	Sutter	California	39.1387725442464	-121.618548986224
1998	12/01/2009	31	Sutter	California	39.1387725442464	-121.618548986224
1999	12/02/2009	18.2	Contra Costa	California	37.936013	-122.026154
[truncated: 34,664 more rows]
