# Supplementary material for: Association of temporary Environmental Protection Agency regulation suspension with industrial economic viability and local air quality in California, United States
Source: Environ Sci Eur. 2021 Apr 21;33(1):52. doi: 10.1186/s12302-021-00489-9 (PMC8058586; doi:10.1186/s12302-021-00489-9)
Supplement: Supplementary file 6 — Additional file 6. California2013.csv [file 12302_2021_489_MOESM6_ESM.csv]

Country	Correlation Coefficient
Contra Costa	-0.443504962
Napa	-0.608508624
Sacramento	-0.663018559
Sutter	-0.685308624
