# Supplementary material for: Association of temporary Environmental Protection Agency regulation suspension with industrial economic viability and local air quality in California, United States
Source: Environ Sci Eur. 2021 Apr 21;33(1):52. doi: 10.1186/s12302-021-00489-9 (PMC8058586; doi:10.1186/s12302-021-00489-9)
Supplement: Supplementary file 7 — Additional file 7. California2014.csv [file 12302_2021_489_MOESM7_ESM.csv]

Date	Source	Site ID	POC	Daily Mean PM2.5 Concentration	UNITS	DAILY_AQI_VALUE	Site Name	DAILY_OBS_COUNT	PERCENT_COMPLETE	AQS_PARAMETER_CODE	AQS_PARAMETER_DESC	CBSA_CODE	CBSA_NAME	STATE_CODE	STATE	COUNTY_CODE	COUNTY	SITE_LATITUDE	SITE_LONGITUDE
01/01/2009	AQS	060010007	1	14.4	ug/m3 LC	56	Livermore	1	100.0000	88502	Acceptable PM2.5 AQI & Speciation Mass	41860	San Francisco-Oakland-Hayward, CA	06	California	001	Alameda	37.687526	-121.784217
01/02/2009	AQS	060010007	1	11.3	ug/m3 LC	47	Livermore	1	100.0000	88502	Acceptable PM2.5 AQI & Speciation Mass	41860	San Francisco-Oakland-Hayward, CA	06	California	001	Alameda	37.687526	-121.784217
01/03/2009	AQS	060010007	1	10.5	ug/m3 LC	44	Livermore	1	100.0000	88502	Acceptable PM2.5 AQI & Speciation Mass	41860	San Francisco-Oakland-Hayward, CA	06	California	001	Alameda	37.687526	-121.784217
01/04/2009	AQS	060010007	1	7.8	ug/m3 LC	33	Livermore	1	100.0000	88502	Acceptable PM2.5 AQI & Speciation Mass	41860	San Francisco-Oakland-Hayward, CA	06	California	001	Alameda	37.687526	-121.784217
01/05/2009	AQS	060010007	1	9.6	ug/m3 LC	40	Livermore	1	100.0000	88502	Acceptable PM2.5 AQI & Speciation Mass	41860	San Francisco-Oakland-Hayward, CA	06	California	001	Alameda	37.687526	-121.784217
01/06/2009	AQS	060010007	1	16.5	ug/m3 LC	60	Livermore	1	100.0000	88101	PM2.5 - Local Conditions	41860	San Francisco-Oakland-Hayward, CA	06	California	001	Alameda	37.687526	-121.784217
01/07/2009	AQS	060010007	1	14	ug/m3 LC	55	Livermore	1	100.0000	88502	Acceptable PM2.5 AQI & Speciation Mass	41860	San Francisco-Oakland-Hayward, CA	06	California	001	Alameda	37.687526	-121.784217
01/08/2009	AQS	060010007	1	16.8	ug/m3 LC	61	Livermore	1	100.0000	88502	Acceptable PM2.5 AQI & Speciation Mass	41860	San Francisco-Oakland-Hayward, CA	06	California	001	Alameda	37.687526	-121.784217
01/09/2009	AQS	060010007	1	7.7	ug/m3 LC	32	Livermore	1	100.0000	88101	PM2.5 - Local Conditions	41860	San Francisco-Oakland-Hayward, CA	06	California	001	Alameda	37.687526	-121.784217
01/10/2009	AQS	060010007	1	16.3	ug/m3 LC	60	Livermore	1	100.0000	88502	Acceptable PM2.5 AQI & Speciation Mass	41860	San Francisco-Oakland-Hayward, CA	06	California	001	Alameda	37.687526	-121.784217
01/11/2009	AQS	060010007	1	9.1	ug/m3 LC	38	Livermore	1	100.0000	88101	PM2.5 - Local Conditions	41860	San Francisco-Oakland-Hayward, CA	06	California	001	Alameda	37.687526	-121.784217
01/12/2009	AQS	060010007	1	6	ug/m3 LC	25	Livermore	1	100.0000	88502	Acceptable PM2.5 AQI & Speciation Mass	41860	San Francisco-Oakland-Hayward, CA	06	California	001	Alameda	37.687526	-121.784217
01/13/2009	AQS	060010007	1	8.5	ug/m3 LC	35	Livermore	1	100.0000	88101	PM2.5 - Local Conditions	41860	San Francisco-Oakland-Hayward, CA	06	California	001	Alameda	37.687526	-121.784217
01/14/2009	AQS	060010007	1	11.3	ug/m3 LC	47	Livermore	1	100.0000	88502	Acceptable PM2.5 AQI & Speciation Mass	41860	San Francisco-Oakland-Hayward, CA	06	California	001	Alameda	37.687526	-121.784217
01/15/2009	AQS	060010007	1	13.7	ug/m3 LC	54	Livermore	1	100.0000	88502	Acceptable PM2.5 AQI & Speciation Mass	41860	San Francisco-Oakland-Hayward, CA	06	California	001	Alameda	37.687526	-121.784217
01/16/2009	AQS	060010007	1	18.7	ug/m3 LC	65	Livermore	1	100.0000	88101	PM2.5 - Local Conditions	41860	San Francisco-Oakland-Hayward, CA	06	California	001	Alameda	37.687526	-121.784217
01/17/2009	AQS	060010007	1	29.6	ug/m3 LC	88	Livermore	1	100.0000	88502	Acceptable PM2.5 AQI & Speciation Mass	41860	San Francisco-Oakland-Hayward, CA	06	California	001	Alameda	37.687526	-121.784217
01/18/2009	AQS	060010007	1	30.8	ug/m3 LC	90	Livermore	1	100.0000	88101	PM2.5 - Local Conditions	41860	San Francisco-Oakland-Hayward, CA	06	California	001	Alameda	37.687526	-121.784217
01/19/2009	AQS	060010007	1	15.6	ug/m3 LC	58	Livermore	1	100.0000	88502	Acceptable PM2.5 AQI & Speciation Mass	41860	San Francisco-Oakland-Hayward, CA	06	California	001	Alameda	37.687526	-121.784217
01/20/2009	AQS	060010007	1	11.5	ug/m3 LC	48	Livermore	1	100.0000	88502	Acceptable PM2.5 AQI & Speciation Mass	41860	San Francisco-Oakland-Hayward, CA	06	California	001	Alameda	37.687526	-121.784217
01/21/2009	AQS	060010007	1	15.2	ug/m3 LC	58	Livermore	1	100.0000	88502	Acceptable PM2.5 AQI & Speciation Mass	41860	San Francisco-Oakland-Hayward, CA	06	California	001	Alameda	37.687526	-121.784217
01/22/2009	AQS	060010007	1	11.1	ug/m3 LC	46	Livermore	1	100.0000	88101	PM2.5 - Local Conditions	41860	San Francisco-Oakland-Hayward, CA	06	California	001	Alameda	37.687526	-121.784217
01/23/2009	AQS	060010007	1	10.6	ug/m3 LC	44	Livermore	1	100.0000	88101	PM2.5 - Local Conditions	41860	San Francisco-Oakland-Hayward, CA	06	California	001	Alameda	37.687526	-121.784217
01/24/2009	AQS	060010007	1	7	ug/m3 LC	29	Livermore	1	100.0000	88101	PM2.5 - Local Conditions	41860	San Francisco-Oakland-Hayward, CA	06	California	001	Alameda	37.687526	-121.784217
01/25/2009	AQS	060010007	1	4.9	ug/m3 LC	20	Livermore	1	100.0000	88101	PM2.5 - Local Conditions	41860	San Francisco-Oakland-Hayward, CA	06	California	001	Alameda	37.687526	-121.784217
01/26/2009	AQS	060010007	1	3.3	ug/m3 LC	14	Livermore	1	100.0000	88502	Acceptable PM2.5 AQI & Speciation Mass	41860	San Francisco-Oakland-Hayward, CA	06	California	001	Alameda	37.687526	-121.784217
01/27/2009	AQS	060010007	1	6.9	ug/m3 LC	29	Livermore	1	100.0000	88502	Acceptable PM2.5 AQI & Speciation Mass	41860	San Francisco-Oakland-Hayward, CA	06	California	001	Alameda	37.687526	-121.784217
01/28/2009	AQS	060010007	1	11.4	ug/m3 LC	48	Livermore	1	100.0000	88101	PM2.5 - Local Conditions	41860	San Francisco-Oakland-Hayward, CA	06	California	001	Alameda	37.687526	-121.784217
01/29/2009	AQS	060010007	1	5.5	ug/m3 LC	23	Livermore	1	100.0000	88502	Acceptable PM2.5 AQI & Speciation Mass	41860	San Francisco-Oakland-Hayward, CA	06	California	001	Alameda	37.687526	-121.784217
01/30/2009	AQS	060010007	1	25.7	ug/m3 LC	80	Livermore	1	100.0000	88101	PM2.5 - Local Conditions	41860	San Francisco-Oakland-Hayward, CA	06	California	001	Alameda	37.687526	-121.784217
01/31/2009	AQS	060010007	1	16.6	ug/m3 LC	60	Livermore	1	100.0000	88502	Acceptable PM2.5 AQI & Speciation Mass	41860	San Francisco-Oakland-Hayward, CA	06	California	001	Alameda	37.687526	-121.784217
02/01/2009	AQS	060010007	1	9.7	ug/m3 LC	40	Livermore	1	100.0000	88502	Acceptable PM2.5 AQI & Speciation Mass	41860	San Francisco-Oakland-Hayward, CA	06	California	001	Alameda	37.687526	-121.784217
02/02/2009	AQS	060010007	1	33.9	ug/m3 LC	97	Livermore	1	100.0000	88502	Acceptable PM2.5 AQI & Speciation Mass	41860	San Francisco-Oakland-Hayward, CA	06	California	001	Alameda	37.687526	-121.784217
02/03/2009	AQS	060010007	1	38.5	ug/m3 LC	108	Livermore	1	100.0000	88502	Acceptable PM2.5 AQI & Speciation Mass	41860	San Francisco-Oakland-Hayward, CA	06	California	001	Alameda	37.687526	-121.784217
02/04/2009	AQS	060010007	1	32.7	ug/m3 LC	94	Livermore	1	100.0000	88502	Acceptable PM2.5 AQI & Speciation Mass	41860	San Francisco-Oakland-Hayward, CA	06	California	001	Alameda	37.687526	-121.784217
02/05/2009	AQS	060010007	1	3.7	ug/m3 LC	15	Livermore	1	100.0000	88502	Acceptable PM2.5 AQI & Speciation Mass	41860	San Francisco-Oakland-Hayward, CA	06	California	001	Alameda	37.687526	-121.784217
02/06/2009	AQS	060010007	1	4	ug/m3 LC	17	Livermore	1	100.0000	88101	PM2.5 - Local Conditions	41860	San Francisco-Oakland-Hayward, CA	06	California	001	Alameda	37.687526	-121.784217
02/07/2009	AQS	060010007	1	6.9	ug/m3 LC	29	Livermore	1	100.0000	88502	Acceptable PM2.5 AQI & Speciation Mass	41860	San Francisco-Oakland-Hayward, CA	06	California	001	Alameda	37.687526	-121.784217
02/08/2009	AQS	060010007	1	3.8	ug/m3 LC	16	Livermore	1	100.0000	88502	Acceptable PM2.5 AQI & Speciation Mass	41860	San Francisco-Oakland-Hayward, CA	06	California	001	Alameda	37.687526	-121.784217
02/09/2009	AQS	060010007	1	2.1	ug/m3 LC	9	Livermore	1	100.0000	88502	Acceptable PM2.5 AQI & Speciation Mass	41860	San Francisco-Oakland-Hayward, CA	06	California	001	Alameda	37.687526	-121.784217
02/10/2009	AQS	060010007	1	6.7	ug/m3 LC	28	Livermore	1	100.0000	88101	PM2.5 - Local Conditions	41860	San Francisco-Oakland-Hayward, CA	06	California	001	Alameda	37.687526	-121.784217
02/11/2009	AQS	060010007	1	4.1	ug/m3 LC	17	Livermore	1	100.0000	88101	PM2.5 - Local Conditions	41860	San Francisco-Oakland-Hayward, CA	06	California	001	Alameda	37.687526	-121.784217
02/12/2009	AQS	060010007	1	3.7	ug/m3 LC	15	Livermore	1	100.0000	88101	PM2.5 - Local Conditions	41860	San Francisco-Oakland-Hayward, CA	06	California	001	Alameda	37.687526	-121.784217
02/13/2009	AQS	060010007	1	2.2	ug/m3 LC	9	Livermore	1	100.0000	88101	PM2.5 - Local Conditions	41860	San Francisco-Oakland-Hayward, CA	06	California	001	Alameda	37.687526	-121.784217
02/14/2009	AQS	060010007	1	2.7	ug/m3 LC	11	Livermore	1	100.0000	88101	PM2.5 - Local Conditions	41860	San Francisco-Oakland-Hayward, CA	06	California	001	Alameda	37.687526	-121.784217
02/15/2009	AQS	060010007	1	2	ug/m3 LC	8	Livermore	1	100.0000	88502	Acceptable PM2.5 AQI & Speciation Mass	41860	San Francisco-Oakland-Hayward, CA	06	California	001	Alameda	37.687526	-121.784217
02/16/2009	AQS	060010007	1	0.7	ug/m3 LC	3	Livermore	1	100.0000	88502	Acceptable PM2.5 AQI & Speciation Mass	41860	San Francisco-Oakland-Hayward, CA	06	California	001	Alameda	37.687526	-121.784217
02/17/2009	AQS	060010007	1	2.8	ug/m3 LC	12	Livermore	1	100.0000	88101	PM2.5 - Local Conditions	41860	San Francisco-Oakland-Hayward, CA	06	California	001	Alameda	37.687526	-121.784217
02/18/2009	AQS	060010007	1	5.3	ug/m3 LC	22	Livermore	1	100.0000	88101	PM2.5 - Local Conditions	41860	San Francisco-Oakland-Hayward, CA	06	California	001	Alameda	37.687526	-121.784217
02/19/2009	AQS	060010007	1	11	ug/m3 LC	46	Livermore	1	100.0000	88101	PM2.5 - Local Conditions	41860	San Francisco-Oakland-Hayward, CA	06	California	001	Alameda	37.687526	-121.784217
02/20/2009	AQS	060010007	1	11.8	ug/m3 LC	49	Livermore	1	100.0000	88101	PM2.5 - Local Conditions	41860	San Francisco-Oakland-Hayward, CA	06	California	001	Alameda	37.687526	-121.784217
02/21/2009	AQS	060010007	1	9.8	ug/m3 LC	41	Livermore	1	100.0000	88101	PM2.5 - Local Conditions	41860	San Francisco-Oakland-Hayward, CA	06	California	001	Alameda	37.687526	-121.784217
02/22/2009	AQS	060010007	1	3.3	ug/m3 LC	14	Livermore	1	100.0000	88101	PM2.5 - Local Conditions	41860	San Francisco-Oakland-Hayward, CA	06	California	001	Alameda	37.687526	-121.784217
02/23/2009	AQS	060010007	1	0.3	ug/m3 LC	1	Livermore	1	100.0000	88502	Acceptable PM2.5 AQI & Speciation Mass	41860	San Francisco-Oakland-Hayward, CA	06	California	001	Alameda	37.687526	-121.784217
02/24/2009	AQS	060010007	1	3.3	ug/m3 LC	14	Livermore	1	100.0000	88101	PM2.5 - Local Conditions	41860	San Francisco-Oakland-Hayward, CA	06	California	001	Alameda	37.687526	-121.784217
02/25/2009	AQS	060010007	1	3.3	ug/m3 LC	14	Livermore	1	100.0000	88101	PM2.5 - Local Conditions	41860	San Francisco-Oakland-Hayward, CA	06	California	001	Alameda	37.687526	-121.784217
02/26/2009	AQS	060010007	1	0.6	ug/m3 LC	3	Livermore	1	100.0000	88502	Acceptable PM2.5 AQI & Speciation Mass	41860	San Francisco-Oakland-Hayward, CA	06	California	001	Alameda	37.687526	-121.784217
02/27/2009	AQS	060010007	1	2	ug/m3 LC	8	Livermore	1	100.0000	88502	Acceptable PM2.5 AQI & Speciation Mass	41860	San Francisco-Oakland-Hayward, CA	06	California	001	Alameda	37.687526	-121.784217
02/28/2009	AQS	060010007	1	14.9	ug/m3 LC	57	Livermore	1	100.0000	88502	Acceptable PM2.5 AQI & Speciation Mass	41860	San Francisco-Oakland-Hayward, CA	06	California	001	Alameda	37.687526	-121.784217
03/01/2009	AQS	060010007	1	14	ug/m3 LC	55	Livermore	1	100.0000	88101	PM2.5 - Local Conditions	41860	San Francisco-Oakland-Hayward, CA	06	California	001	Alameda	37.687526	-121.784217
03/02/2009	AQS	060010007	1	0.5	ug/m3 LC	2	Livermore	1	100.0000	88502	Acceptable PM2.5 AQI & Speciation Mass	41860	San Francisco-Oakland-Hayward, CA	06	California	001	Alameda	37.687526	-121.784217
03/03/2009	AQS	060010007	1	0.7	ug/m3 LC	3	Livermore	1	100.0000	88502	Acceptable PM2.5 AQI & Speciation Mass	41860	San Francisco-Oakland-Hayward, CA	06	California	001	Alameda	37.687526	-121.784217
03/04/2009	AQS	060010007	1	2	ug/m3 LC	8	Livermore	1	100.0000	88502	Acceptable PM2.5 AQI & Speciation Mass	41860	San Francisco-Oakland-Hayward, CA	06	California	001	Alameda	37.687526	-121.784217
03/05/2009	AQS	060010007	1	3	ug/m3 LC	13	Livermore	1	100.0000	88502	Acceptable PM2.5 AQI & Speciation Mass	41860	San Francisco-Oakland-Hayward, CA	06	California	001	Alameda	37.687526	-121.784217
03/06/2009	AQS	060010007	1	1.7	ug/m3 LC	7	Livermore	1	100.0000	88502	Acceptable PM2.5 AQI & Speciation Mass	41860	San Francisco-Oakland-Hayward, CA	06	California	001	Alameda	37.687526	-121.784217
03/07/2009	AQS	060010007	1	5.9	ug/m3 LC	25	Livermore	1	100.0000	88101	PM2.5 - Local Conditions	41860	San Francisco-Oakland-Hayward, CA	06	California	001	Alameda	37.687526	-121.784217
03/08/2009	AQS	060010007	1	6.5	ug/m3 LC	27	Livermore	1	100.0000	88101	PM2.5 - Local Conditions	41860	San Francisco-Oakland-Hayward, CA	06	California	001	Alameda	37.687526	-121.784217
03/09/2009	AQS	060010007	1	3	ug/m3 LC	13	Livermore	1	100.0000	88101	PM2.5 - Local Conditions	41860	San Francisco-Oakland-Hayward, CA	06	California	001	Alameda	37.687526	-121.784217
03/10/2009	AQS	060010007	1	3.8	ug/m3 LC	16	Livermore	1	100.0000	88502	Acceptable PM2.5 AQI & Speciation Mass	41860	San Francisco-Oakland-Hayward, CA	06	California	001	Alameda	37.687526	-121.784217
03/11/2009	AQS	060010007	1	7.3	ug/m3 LC	30	Livermore	1	100.0000	88101	PM2.5 - Local Conditions	41860	San Francisco-Oakland-Hayward, CA	06	California	001	Alameda	37.687526	-121.784217
03/12/2009	AQS	060010007	1	9	ug/m3 LC	38	Livermore	1	100.0000	88101	PM2.5 - Local Conditions	41860	San Francisco-Oakland-Hayward, CA	06	California	001	Alameda	37.687526	-121.784217
03/13/2009	AQS	060010007	1	5.3	ug/m3 LC	22	Livermore	1	100.0000	88502	Acceptable PM2.5 AQI & Speciation Mass	41860	San Francisco-Oakland-Hayward, CA	06	California	001	Alameda	37.687526	-121.784217
03/14/2009	AQS	060010007	1	2.5	ug/m3 LC	10	Livermore	1	100.0000	88502	Acceptable PM2.5 AQI & Speciation Mass	41860	San Francisco-Oakland-Hayward, CA	06	California	001	Alameda	37.687526	-121.784217
03/15/2009	AQS	060010007	1	2.3	ug/m3 LC	10	Livermore	1	100.0000	88101	PM2.5 - Local Conditions	41860	San Francisco-Oakland-Hayward, CA	06	California	001	Alameda	37.687526	-121.784217
03/16/2009	AQS	060010007	1	2.3	ug/m3 LC	10	Livermore	1	100.0000	88101	PM2.5 - Local Conditions	41860	San Francisco-Oakland-Hayward, CA	06	California	001	Alameda	37.687526	-121.784217
03/17/2009	AQS	060010007	1	4.8	ug/m3 LC	20	Livermore	1	100.0000	88101	PM2.5 - Local Conditions	41860	San Francisco-Oakland-Hayward, CA	06	California	001	Alameda	37.687526	-121.784217
03/18/2009	AQS	060010007	1	6.6	ug/m3 LC	28	Livermore	1	100.0000	88502	Acceptable PM2.5 AQI & Speciation Mass	41860	San Francisco-Oakland-Hayward, CA	06	California	001	Alameda	37.687526	-121.784217
03/19/2009	AQS	060010007	1	8.5	ug/m3 LC	35	Livermore	1	100.0000	88101	PM2.5 - Local Conditions	41860	San Francisco-Oakland-Hayward, CA	06	California	001	Alameda	37.687526	-121.784217
03/20/2009	AQS	060010007	1	5.1	ug/m3 LC	21	Livermore	1	100.0000	88101	PM2.5 - Local Conditions	41860	San Francisco-Oakland-Hayward, CA	06	California	001	Alameda	37.687526	-121.784217
03/21/2009	AQS	060010007	1	1.5	ug/m3 LC	6	Livermore	1	100.0000	88502	Acceptable PM2.5 AQI & Speciation Mass	41860	San Francisco-Oakland-Hayward, CA	06	California	001	Alameda	37.687526	-121.784217
03/22/2009	AQS	060010007	1	2.4	ug/m3 LC	10	Livermore	1	100.0000	88101	PM2.5 - Local Conditions	41860	San Francisco-Oakland-Hayward, CA	06	California	001	Alameda	37.687526	-121.784217
03/23/2009	AQS	060010007	1	3.8	ug/m3 LC	16	Livermore	1	100.0000	88101	PM2.5 - Local Conditions	41860	San Francisco-Oakland-Hayward, CA	06	California	001	Alameda	37.687526	-121.784217
03/24/2009	AQS	060010007	1	6.1	ug/m3 LC	25	Livermore	1	100.0000	88101	PM2.5 - Local Conditions	41860	San Francisco-Oakland-Hayward, CA	06	California	001	Alameda	37.687526	-121.784217
03/25/2009	AQS	060010007	1	4.8	ug/m3 LC	20	Livermore	1	100.0000	88502	Acceptable PM2.5 AQI & Speciation Mass	41860	San Francisco-Oakland-Hayward, CA	06	California	001	Alameda	37.687526	-121.784217
03/26/2009	AQS	060010007	1	3.3	ug/m3 LC	14	Livermore	1	100.0000	88502	Acceptable PM2.5 AQI & Speciation Mass	41860	San Francisco-Oakland-Hayward, CA	06	California	001	Alameda	37.687526	-121.784217
03/27/2009	AQS	060010007	1	4.2	ug/m3 LC	18	Livermore	1	100.0000	88502	Acceptable PM2.5 AQI & Speciation Mass	41860	San Francisco-Oakland-Hayward, CA	06	California	001	Alameda	37.687526	-121.784217
03/28/2009	AQS	060010007	1	4.7	ug/m3 LC	20	Livermore	1	100.0000	88502	Acceptable PM2.5 AQI & Speciation Mass	41860	San Francisco-Oakland-Hayward, CA	06	California	001	Alameda	37.687526	-121.784217
03/29/2009	AQS	060010007	1	1.9	ug/m3 LC	8	Livermore	1	100.0000	88502	Acceptable PM2.5 AQI & Speciation Mass	41860	San Francisco-Oakland-Hayward, CA	06	California	001	Alameda	37.687526	-121.784217
03/30/2009	AQS	060010007	1	1.9	ug/m3 LC	8	Livermore	1	100.0000	88502	Acceptable PM2.5 AQI & Speciation Mass	41860	San Francisco-Oakland-Hayward, CA	06	California	001	Alameda	37.687526	-121.784217
03/31/2009	AQS	060010007	1	7	ug/m3 LC	29	Livermore	1	100.0000	88101	PM2.5 - Local Conditions	41860	San Francisco-Oakland-Hayward, CA	06	California	001	Alameda	37.687526	-121.784217
04/01/2009	AQS	060010007	1	7.8	ug/m3 LC	33	Livermore	1	100.0000	88101	PM2.5 - Local Conditions	41860	San Francisco-Oakland-Hayward, CA	06	California	001	Alameda	37.687526	-121.784217
04/02/2009	AQS	060010007	1	3.5	ug/m3 LC	15	Livermore	1	100.0000	88502	Acceptable PM2.5 AQI & Speciation Mass	41860	San Francisco-Oakland-Hayward, CA	06	California	001	Alameda	37.687526	-121.784217
04/03/2009	AQS	060010007	1	5.5	ug/m3 LC	23	Livermore	1	100.0000	88502	Acceptable PM2.5 AQI & Speciation Mass	41860	San Francisco-Oakland-Hayward, CA	06	California	001	Alameda	37.687526	-121.784217
04/04/2009	AQS	060010007	1	5.1	ug/m3 LC	21	Livermore	1	100.0000	88502	Acceptable PM2.5 AQI & Speciation Mass	41860	San Francisco-Oakland-Hayward, CA	06	California	001	Alameda	37.687526	-121.784217
04/05/2009	AQS	060010007	1	6.8	ug/m3 LC	28	Livermore	1	100.0000	88502	Acceptable PM2.5 AQI & Speciation Mass	41860	San Francisco-Oakland-Hayward, CA	06	California	001	Alameda	37.687526	-121.784217
04/06/2009	AQS	060010007	1	8.5	ug/m3 LC	35	Livermore	1	100.0000	88502	Acceptable PM2.5 AQI & Speciation Mass	41860	San Francisco-Oakland-Hayward, CA	06	California	001	Alameda	37.687526	-121.784217
04/07/2009	AQS	060010007	1	5.4	ug/m3 LC	23	Livermore	1	100.0000	88502	Acceptable PM2.5 AQI & Speciation Mass	41860	San Francisco-Oakland-Hayward, CA	06	California	001	Alameda	37.687526	-121.784217
04/08/2009	AQS	060010007	1	1.6	ug/m3 LC	7	Livermore	1	100.0000	88502	Acceptable PM2.5 AQI & Speciation Mass	41860	San Francisco-Oakland-Hayward, CA	06	California	001	Alameda	37.687526	-121.784217
04/09/2009	AQS	060010007	1	4.1	ug/m3 LC	17	Livermore	1	100.0000	88502	Acceptable PM2.5 AQI & Speciation Mass	41860	San Francisco-Oakland-Hayward, CA	06	California	001	Alameda	37.687526	-121.784217
04/10/2009	AQS	060010007	1	3.2	ug/m3 LC	13	Livermore	1	100.0000	88502	Acceptable PM2.5 AQI & Speciation Mass	41860	San Francisco-Oakland-Hayward, CA	06	California	001	Alameda	37.687526	-121.784217
04/11/2009	AQS	060010007	1	3.1	ug/m3 LC	13	Livermore	1	100.0000	88502	Acceptable PM2.5 AQI & Speciation Mass	41860	San Francisco-Oakland-Hayward, CA	06	California	001	Alameda	37.687526	-121.784217
04/12/2009	AQS	060010007	1	4.4	ug/m3 LC	18	Livermore	1	100.0000	88502	Acceptable PM2.5 AQI & Speciation Mass	41860	San Francisco-Oakland-Hayward, CA	06	California	001	Alameda	37.687526	-121.784217
04/13/2009	AQS	060010007	1	8	ug/m3 LC	33	Livermore	1	100.0000	88502	Acceptable PM2.5 AQI & Speciation Mass	41860	San Francisco-Oakland-Hayward, CA	06	California	001	Alameda	37.687526	-121.784217
04/14/2009	AQS	060010007	1	4.1	ug/m3 LC	17	Livermore	1	100.0000	88502	Acceptable PM2.5 AQI & Speciation Mass	41860	San Francisco-Oakland-Hayward, CA	06	California	001	Alameda	37.687526	-121.784217
04/15/2009	AQS	060010007	1	4	ug/m3 LC	17	Livermore	1	100.0000	88502	Acceptable PM2.5 AQI & Speciation Mass	41860	San Francisco-Oakland-Hayward, CA	06	California	001	Alameda	37.687526	-121.784217
04/16/2009	AQS	060010007	1	5.6	ug/m3 LC	23	Livermore	1	100.0000	88502	Acceptable PM2.5 AQI & Speciation Mass	41860	San Francisco-Oakland-Hayward, CA	06	California	001	Alameda	37.687526	-121.784217
04/17/2009	AQS	060010007	1	5.3	ug/m3 LC	22	Livermore	1	100.0000	88502	Acceptable PM2.5 AQI & Speciation Mass	41860	San Francisco-Oakland-Hayward, CA	06	California	001	Alameda	37.687526	-121.784217
04/18/2009	AQS	060010007	1	4.9	ug/m3 LC	20	Livermore	1	100.0000	88502	Acceptable PM2.5 AQI & Speciation Mass	41860	San Francisco-Oakland-Hayward, CA	06	California	001	Alameda	37.687526	-121.784217
04/19/2009	AQS	060010007	1	8.5	ug/m3 LC	35	Livermore	1	100.0000	88101	PM2.5 - Local Conditions	41860	San Francisco-Oakland-Hayward, CA	06	California	001	Alameda	37.687526	-121.784217
04/20/2009	AQS	060010007	1	9	ug/m3 LC	38	Livermore	1	100.0000	88502	Acceptable PM2.5 AQI & Speciation Mass	41860	San Francisco-Oakland-Hayward, CA	06	California	001	Alameda	37.687526	-121.784217
04/21/2009	AQS	060010007	1	9.7	ug/m3 LC	40	Livermore	1	100.0000	88502	Acceptable PM2.5 AQI & Speciation Mass	41860	San Francisco-Oakland-Hayward, CA	06	California	001	Alameda	37.687526	-121.784217
04/22/2009	AQS	060010007	1	10.7	ug/m3 LC	45	Livermore	1	100.0000	88502	Acceptable PM2.5 AQI & Speciation Mass	41860	San Francisco-Oakland-Hayward, CA	06	California	001	Alameda	37.687526	-121.784217
04/23/2009	AQS	060010007	1	8.5	ug/m3 LC	35	Livermore	1	100.0000	88502	Acceptable PM2.5 AQI & Speciation Mass	41860	San Francisco-Oakland-Hayward, CA	06	California	001	Alameda	37.687526	-121.784217
04/24/2009	AQS	060010007	1	7	ug/m3 LC	29	Livermore	1	100.0000	88502	Acceptable PM2.5 AQI & Speciation Mass	41860	San Francisco-Oakland-Hayward, CA	06	California	001	Alameda	37.687526	-121.784217
04/25/2009	AQS	060010007	1	8.5	ug/m3 LC	35	Livermore	1	100.0000	88502	Acceptable PM2.5 AQI & Speciation Mass	41860	San Francisco-Oakland-Hayward, CA	06	California	001	Alameda	37.687526	-121.784217
04/26/2009	AQS	060010007	1	11.4	ug/m3 LC	48	Livermore	1	100.0000	88502	Acceptable PM2.5 AQI & Speciation Mass	41860	San Francisco-Oakland-Hayward, CA	06	California	001	Alameda	37.687526	-121.784217
04/27/2009	AQS	060010007	1	12	ug/m3 LC	50	Livermore	1	100.0000	88502	Acceptable PM2.5 AQI & Speciation Mass	41860	San Francisco-Oakland-Hayward, CA	06	California	001	Alameda	37.687526	-121.784217
04/28/2009	AQS	060010007	1	5.2	ug/m3 LC	22	Livermore	1	100.0000	88502	Acceptable PM2.5 AQI & Speciation Mass	41860	San Francisco-Oakland-Hayward, CA	06	California	001	Alameda	37.687526	-121.784217
04/29/2009	AQS	060010007	1	5.2	ug/m3 LC	22	Livermore	1	100.0000	88502	Acceptable PM2.5 AQI & Speciation Mass	41860	San Francisco-Oakland-Hayward, CA	06	California	001	Alameda	37.687526	-121.784217
04/30/2009	AQS	060010007	1	7.2	ug/m3 LC	30	Livermore	1	100.0000	88502	Acceptable PM2.5 AQI & Speciation Mass	41860	San Francisco-Oakland-Hayward, CA	06	California	001	Alameda	37.687526	-121.784217
05/01/2009	AQS	060010007	1	5.4	ug/m3 LC	23	Livermore	1	100.0000	88502	Acceptable PM2.5 AQI & Speciation Mass	41860	San Francisco-Oakland-Hayward, CA	06	California	001	Alameda	37.687526	-121.784217
05/02/2009	AQS	060010007	1	4	ug/m3 LC	17	Livermore	1	100.0000	88502	Acceptable PM2.5 AQI & Speciation Mass	41860	San Francisco-Oakland-Hayward, CA	06	California	001	Alameda	37.687526	-121.784217
05/03/2009	AQS	060010007	1	3.1	ug/m3 LC	13	Livermore	1	100.0000	88502	Acceptable PM2.5 AQI & Speciation Mass	41860	San Francisco-Oakland-Hayward, CA	06	California	001	Alameda	37.687526	-121.784217
05/04/2009	AQS	060010007	1	3.7	ug/m3 LC	15	Livermore	1	100.0000	88502	Acceptable PM2.5 AQI & Speciation Mass	41860	San Francisco-Oakland-Hayward, CA	06	California	001	Alameda	37.687526	-121.784217
05/05/2009	AQS	060010007	1	2.3	ug/m3 LC	10	Livermore	1	100.0000	88502	Acceptable PM2.5 AQI & Speciation Mass	41860	San Francisco-Oakland-Hayward, CA	06	California	001	Alameda	37.687526	-121.784217
05/06/2009	AQS	060010007	1	3.2	ug/m3 LC	13	Livermore	1	100.0000	88502	Acceptable PM2.5 AQI & Speciation Mass	41860	San Francisco-Oakland-Hayward, CA	06	California	001	Alameda	37.687526	-121.784217
05/07/2009	AQS	060010007	1	6.2	ug/m3 LC	26	Livermore	1	100.0000	88502	Acceptable PM2.5 AQI & Speciation Mass	41860	San Francisco-Oakland-Hayward, CA	06	California	001	Alameda	37.687526	-121.784217
05/08/2009	AQS	060010007	1	7.3	ug/m3 LC	30	Livermore	1	100.0000	88502	Acceptable PM2.5 AQI & Speciation Mass	41860	San Francisco-Oakland-Hayward, CA	06	California	001	Alameda	37.687526	-121.784217
05/09/2009	AQS	060010007	1	11.7	ug/m3 LC	49	Livermore	1	100.0000	88502	Acceptable PM2.5 AQI & Speciation Mass	41860	San Francisco-Oakland-Hayward, CA	06	California	001	Alameda	37.687526	-121.784217
05/10/2009	AQS	060010007	1	10.4	ug/m3 LC	43	Livermore	1	100.0000	88502	Acceptable PM2.5 AQI & Speciation Mass	41860	San Francisco-Oakland-Hayward, CA	06	California	001	Alameda	37.687526	-121.784217
05/11/2009	AQS	060010007	1	10	ug/m3 LC	42	Livermore	1	100.0000	88502	Acceptable PM2.5 AQI & Speciation Mass	41860	San Francisco-Oakland-Hayward, CA	06	California	001	Alameda	37.687526	-121.784217
05/12/2009	AQS	060010007	1	5.9	ug/m3 LC	25	Livermore	1	100.0000	88502	Acceptable PM2.5 AQI & Speciation Mass	41860	San Francisco-Oakland-Hayward, CA	06	California	001	Alameda	37.687526	-121.784217
05/13/2009	AQS	060010007	1	9.1	ug/m3 LC	38	Livermore	1	100.0000	88502	Acceptable PM2.5 AQI & Speciation Mass	41860	San Francisco-Oakland-Hayward, CA	06	California	001	Alameda	37.687526	-121.784217
05/14/2009	AQS	060010007	1	7.2	ug/m3 LC	30	Livermore	1	100.0000	88502	Acceptable PM2.5 AQI & Speciation Mass	41860	San Francisco-Oakland-Hayward, CA	06	California	001	Alameda	37.687526	-121.784217
05/15/2009	AQS	060010007	1	7	ug/m3 LC	29	Livermore	1	100.0000	88502	Acceptable PM2.5 AQI & Speciation Mass	41860	San Francisco-Oakland-Hayward, CA	06	California	001	Alameda	37.687526	-121.784217
05/16/2009	AQS	060010007	1	8.3	ug/m3 LC	35	Livermore	1	100.0000	88502	Acceptable PM2.5 AQI & Speciation Mass	41860	San Francisco-Oakland-Hayward, CA	06	California	001	Alameda	37.687526	-121.784217
05/17/2009	AQS	060010007	1	10.8	ug/m3 LC	45	Livermore	1	100.0000	88502	Acceptable PM2.5 AQI & Speciation Mass	41860	San Francisco-Oakland-Hayward, CA	06	California	001	Alameda	37.687526	-121.784217
05/18/2009	AQS	060010007	1	14.1	ug/m3 LC	55	Livermore	1	100.0000	88502	Acceptable PM2.5 AQI & Speciation Mass	41860	San Francisco-Oakland-Hayward, CA	06	California	001	Alameda	37.687526	-121.784217
05/19/2009	AQS	060010007	1	6.1	ug/m3 LC	25	Livermore	1	100.0000	88502	Acceptable PM2.5 AQI & Speciation Mass	41860	San Francisco-Oakland-Hayward, CA	06	California	001	Alameda	37.687526	-121.784217
05/20/2009	AQS	060010007	1	10.9	ug/m3 LC	45	Livermore	1	100.0000	88502	Acceptable PM2.5 AQI & Speciation Mass	41860	San Francisco-Oakland-Hayward, CA	06	California	001	Alameda	37.687526	-121.784217
05/21/2009	AQS	060010007	1	11.9	ug/m3 LC	50	Livermore	1	100.0000	88502	Acceptable PM2.5 AQI & Speciation Mass	41860	San Francisco-Oakland-Hayward, CA	06	California	001	Alameda	37.687526	-121.784217
05/22/2009	AQS	060010007	1	15.5	ug/m3 LC	58	Livermore	1	100.0000	88502	Acceptable PM2.5 AQI & Speciation Mass	41860	San Francisco-Oakland-Hayward, CA	06	California	001	Alameda	37.687526	-121.784217
05/23/2009	AQS	060010007	1	11.5	ug/m3 LC	48	Livermore	1	100.0000	88502	Acceptable PM2.5 AQI & Speciation Mass	41860	San Francisco-Oakland-Hayward, CA	06	California	001	Alameda	37.687526	-121.784217
05/24/2009	AQS	060010007	1	11.1	ug/m3 LC	46	Livermore	1	100.0000	88502	Acceptable PM2.5 AQI & Speciation Mass	41860	San Francisco-Oakland-Hayward, CA	06	California	001	Alameda	37.687526	-121.784217
05/25/2009	AQS	060010007	1	13.3	ug/m3 LC	54	Livermore	1	100.0000	88502	Acceptable PM2.5 AQI & Speciation Mass	41860	San Francisco-Oakland-Hayward, CA	06	California	001	Alameda	37.687526	-121.784217
05/26/2009	AQS	060010007	1	14.2	ug/m3 LC	55	Livermore	1	100.0000	88502	Acceptable PM2.5 AQI & Speciation Mass	41860	San Francisco-Oakland-Hayward, CA	06	California	001	Alameda	37.687526	-121.784217
05/27/2009	AQS	060010007	1	14.2	ug/m3 LC	55	Livermore	1	100.0000	88502	Acceptable PM2.5 AQI & Speciation Mass	41860	San Francisco-Oakland-Hayward, CA	06	California	001	Alameda	37.687526	-121.784217
05/28/2009	AQS	060010007	1	12.5	ug/m3 LC	52	Livermore	1	100.0000	88502	Acceptable PM2.5 AQI & Speciation Mass	41860	San Francisco-Oakland-Hayward, CA	06	California	001	Alameda	37.687526	-121.784217
05/29/2009	AQS	060010007	1	12.3	ug/m3 LC	51	Livermore	1	100.0000	88502	Acceptable PM2.5 AQI & Speciation Mass	41860	San Francisco-Oakland-Hayward, CA	06	California	001	Alameda	37.687526	-121.784217
05/30/2009	AQS	060010007	1	11	ug/m3 LC	46	Livermore	1	100.0000	88502	Acceptable PM2.5 AQI & Speciation Mass	41860	San Francisco-Oakland-Hayward, CA	06	California	001	Alameda	37.687526	-121.784217
05/31/2009	AQS	060010007	1	6.5	ug/m3 LC	27	Livermore	1	100.0000	88502	Acceptable PM2.5 AQI & Speciation Mass	41860	San Francisco-Oakland-Hayward, CA	06	California	001	Alameda	37.687526	-121.784217
06/01/2009	AQS	060010007	1	3.6	ug/m3 LC	15	Livermore	1	100.0000	88502	Acceptable PM2.5 AQI & Speciation Mass	41860	San Francisco-Oakland-Hayward, CA	06	California	001	Alameda	37.687526	-121.784217
06/02/2009	AQS	060010007	1	5.4	ug/m3 LC	23	Livermore	1	100.0000	88502	Acceptable PM2.5 AQI & Speciation Mass	41860	San Francisco-Oakland-Hayward, CA	06	California	001	Alameda	37.687526	-121.784217
06/03/2009	AQS	060010007	1	7	ug/m3 LC	29	Livermore	1	100.0000	88502	Acceptable PM2.5 AQI & Speciation Mass	41860	San Francisco-Oakland-Hayward, CA	06	California	001	Alameda	37.687526	-121.784217
06/04/2009	AQS	060010007	1	4.2	ug/m3 LC	18	Livermore	1	100.0000	88502	Acceptable PM2.5 AQI & Speciation Mass	41860	San Francisco-Oakland-Hayward, CA	06	California	001	Alameda	37.687526	-121.784217
06/05/2009	AQS	060010007	1	3.8	ug/m3 LC	16	Livermore	1	100.0000	88502	Acceptable PM2.5 AQI & Speciation Mass	41860	San Francisco-Oakland-Hayward, CA	06	California	001	Alameda	37.687526	-121.784217
06/06/2009	AQS	060010007	1	4.7	ug/m3 LC	20	Livermore	1	100.0000	88502	Acceptable PM2.5 AQI & Speciation Mass	41860	San Francisco-Oakland-Hayward, CA	06	California	001	Alameda	37.687526	-121.784217
06/07/2009	AQS	060010007	1	6	ug/m3 LC	25	Livermore	1	100.0000	88502	Acceptable PM2.5 AQI & Speciation Mass	41860	San Francisco-Oakland-Hayward, CA	06	California	001	Alameda	37.687526	-121.784217
06/08/2009	AQS	060010007	1	7	ug/m3 LC	29	Livermore	1	100.0000	88502	Acceptable PM2.5 AQI & Speciation Mass	41860	San Francisco-Oakland-Hayward, CA	06	California	001	Alameda	37.687526	-121.784217
06/09/2009	AQS	060010007	1	2.1	ug/m3 LC	9	Livermore	1	100.0000	88502	Acceptable PM2.5 AQI & Speciation Mass	41860	San Francisco-Oakland-Hayward, CA	06	California	001	Alameda	37.687526	-121.784217
06/10/2009	AQS	060010007	1	3.7	ug/m3 LC	15	Livermore	1	100.0000	88502	Acceptable PM2.5 AQI & Speciation Mass	41860	San Francisco-Oakland-Hayward, CA	06	California	001	Alameda	37.687526	-121.784217
06/11/2009	AQS	060010007	1	4.3	ug/m3 LC	18	Livermore	1	100.0000	88502	Acceptable PM2.5 AQI & Speciation Mass	41860	San Francisco-Oakland-Hayward, CA	06	California	001	Alameda	37.687526	-121.784217
06/12/2009	AQS	060010007	1	5.4	ug/m3 LC	23	Livermore	1	100.0000	88502	Acceptable PM2.5 AQI & Speciation Mass	41860	San Francisco-Oakland-Hayward, CA	06	California	001	Alameda	37.687526	-121.784217
06/13/2009	AQS	060010007	1	2.5	ug/m3 LC	10	Livermore	1	100.0000	88502	Acceptable PM2.5 AQI & Speciation Mass	41860	San Francisco-Oakland-Hayward, CA	06	California	001	Alameda	37.687526	-121.784217
06/14/2009	AQS	060010007	1	4	ug/m3 LC	17	Livermore	1	100.0000	88502	Acceptable PM2.5 AQI & Speciation Mass	41860	San Francisco-Oakland-Hayward, CA	06	California	001	Alameda	37.687526	-121.784217
06/15/2009	AQS	060010007	1	4.8	ug/m3 LC	20	Livermore	1	100.0000	88502	Acceptable PM2.5 AQI & Speciation Mass	41860	San Francisco-Oakland-Hayward, CA	06	California	001	Alameda	37.687526	-121.784217
06/16/2009	AQS	060010007	1	6.9	ug/m3 LC	29	Livermore	1	100.0000	88502	Acceptable PM2.5 AQI & Speciation Mass	41860	San Francisco-Oakland-Hayward, CA	06	California	001	Alameda	37.687526	-121.784217
06/17/2009	AQS	060010007	1	5.1	ug/m3 LC	21	Livermore	1	100.0000	88502	Acceptable PM2.5 AQI & Speciation Mass	41860	San Francisco-Oakland-Hayward, CA	06	California	001	Alameda	37.687526	-121.784217
06/18/2009	AQS	060010007	1	5.9	ug/m3 LC	25	Livermore	1	100.0000	88502	Acceptable PM2.5 AQI & Speciation Mass	41860	San Francisco-Oakland-Hayward, CA	06	California	001	Alameda	37.687526	-121.784217
06/19/2009	AQS	060010007	1	7.6	ug/m3 LC	32	Livermore	1	100.0000	88502	Acceptable PM2.5 AQI & Speciation Mass	41860	San Francisco-Oakland-Hayward, CA	06	California	001	Alameda	37.687526	-121.784217
06/20/2009	AQS	060010007	1	8.3	ug/m3 LC	35	Livermore	1	100.0000	88502	Acceptable PM2.5 AQI & Speciation Mass	41860	San Francisco-Oakland-Hayward, CA	06	California	001	Alameda	37.687526	-121.784217
06/21/2009	AQS	060010007	1	7.2	ug/m3 LC	30	Livermore	1	100.0000	88502	Acceptable PM2.5 AQI & Speciation Mass	41860	San Francisco-Oakland-Hayward, CA	06	California	001	Alameda	37.687526	-121.784217
06/22/2009	AQS	060010007	1	4.2	ug/m3 LC	18	Livermore	1	100.0000	88502	Acceptable PM2.5 AQI & Speciation Mass	41860	San Francisco-Oakland-Hayward, CA	06	California	001	Alameda	37.687526	-121.784217
06/23/2009	AQS	060010007	1	5.6	ug/m3 LC	23	Livermore	1	100.0000	88502	Acceptable PM2.5 AQI & Speciation Mass	41860	San Francisco-Oakland-Hayward, CA	06	California	001	Alameda	37.687526	-121.784217
06/24/2009	AQS	060010007	1	13.2	ug/m3 LC	53	Livermore	1	100.0000	88502	Acceptable PM2.5 AQI & Speciation Mass	41860	San Francisco-Oakland-Hayward, CA	06	California	001	Alameda	37.687526	-121.784217
06/25/2009	AQS	060010007	1	6.4	ug/m3 LC	27	Livermore	1	100.0000	88502	Acceptable PM2.5 AQI & Speciation Mass	41860	San Francisco-Oakland-Hayward, CA	06	California	001	Alameda	37.687526	-121.784217
06/26/2009	AQS	060010007	1	11.2	ug/m3 LC	47	Livermore	1	100.0000	88502	Acceptable PM2.5 AQI & Speciation Mass	41860	San Francisco-Oakland-Hayward, CA	06	California	001	Alameda	37.687526	-121.784217
06/27/2009	AQS	060010007	1	11.2	ug/m3 LC	47	Livermore	1	100.0000	88502	Acceptable PM2.5 AQI & Speciation Mass	41860	San Francisco-Oakland-Hayward, CA	06	California	001	Alameda	37.687526	-121.784217
06/28/2009	AQS	060010007	1	10.3	ug/m3 LC	43	Livermore	1	100.0000	88502	Acceptable PM2.5 AQI & Speciation Mass	41860	San Francisco-Oakland-Hayward, CA	06	California	001	Alameda	37.687526	-121.784217
06/29/2009	AQS	060010007	1	14.2	ug/m3 LC	55	Livermore	1	100.0000	88502	Acceptable PM2.5 AQI & Speciation Mass	41860	San Francisco-Oakland-Hayward, CA	06	California	001	Alameda	37.687526	-121.784217
06/30/2009	AQS	060010007	1	12.2	ug/m3 LC	51	Livermore	1	100.0000	88502	Acceptable PM2.5 AQI & Speciation Mass	41860	San Francisco-Oakland-Hayward, CA	06	California	001	Alameda	37.687526	-121.784217
07/01/2009	AQS	060010007	1	11.9	ug/m3 LC	50	Livermore	1	100.0000	88502	Acceptable PM2.5 AQI & Speciation Mass	41860	San Francisco-Oakland-Hayward, CA	06	California	001	Alameda	37.687526	-121.784217
07/02/2009	AQS	060010007	1	11.4	ug/m3 LC	48	Livermore	1	100.0000	88502	Acceptable PM2.5 AQI & Speciation Mass	41860	San Francisco-Oakland-Hayward, CA	06	California	001	Alameda	37.687526	-121.784217
07/03/2009	AQS	060010007	1	9.5	ug/m3 LC	40	Livermore	1	100.0000	88502	Acceptable PM2.5 AQI & Speciation Mass	41860	San Francisco-Oakland-Hayward, CA	06	California	001	Alameda	37.687526	-121.784217
07/04/2009	AQS	060010007	1	8.6	ug/m3 LC	36	Livermore	1	100.0000	88502	Acceptable PM2.5 AQI & Speciation Mass	41860	San Francisco-Oakland-Hayward, CA	06	California	001	Alameda	37.687526	-121.784217
07/05/2009	AQS	060010007	1	6	ug/m3 LC	25	Livermore	1	100.0000	88502	Acceptable PM2.5 AQI & Speciation Mass	41860	San Francisco-Oakland-Hayward, CA	06	California	001	Alameda	37.687526	-121.784217
07/06/2009	AQS	060010007	1	4.2	ug/m3 LC	18	Livermore	1	100.0000	88502	Acceptable PM2.5 AQI & Speciation Mass	41860	San Francisco-Oakland-Hayward, CA	06	California	001	Alameda	37.687526	-121.784217
07/07/2009	AQS	060010007	1	7.7	ug/m3 LC	32	Livermore	1	100.0000	88502	Acceptable PM2.5 AQI & Speciation Mass	41860	San Francisco-Oakland-Hayward, CA	06	California	001	Alameda	37.687526	-121.784217
07/08/2009	AQS	060010007	1	7.2	ug/m3 LC	30	Livermore	1	100.0000	88502	Acceptable PM2.5 AQI & Speciation Mass	41860	San Francisco-Oakland-Hayward, CA	06	California	001	Alameda	37.687526	-121.784217
07/09/2009	AQS	060010007	1	4.9	ug/m3 LC	20	Livermore	1	100.0000	88502	Acceptable PM2.5 AQI & Speciation Mass	41860	San Francisco-Oakland-Hayward, CA	06	California	001	Alameda	37.687526	-121.784217
07/10/2009	AQS	060010007	1	5.4	ug/m3 LC	23	Livermore	1	100.0000	88502	Acceptable PM2.5 AQI & Speciation Mass	41860	San Francisco-Oakland-Hayward, CA	06	California	001	Alameda	37.687526	-121.784217
07/11/2009	AQS	060010007	1	5	ug/m3 LC	21	Livermore	1	100.0000	88502	Acceptable PM2.5 AQI & Speciation Mass	41860	San Francisco-Oakland-Hayward, CA	06	California	001	Alameda	37.687526	-121.784217
07/12/2009	AQS	060010007	1	5.3	ug/m3 LC	22	Livermore	1	100.0000	88101	PM2.5 - Local Conditions	41860	San Francisco-Oakland-Hayward, CA	06	California	001	Alameda	37.687526	-121.784217
07/13/2009	AQS	060010007	1	4.6	ug/m3 LC	19	Livermore	1	100.0000	88502	Acceptable PM2.5 AQI & Speciation Mass	41860	San Francisco-Oakland-Hayward, CA	06	California	001	Alameda	37.687526	-121.784217
07/14/2009	AQS	060010007	1	6.9	ug/m3 LC	29	Livermore	1	100.0000	88502	Acceptable PM2.5 AQI & Speciation Mass	41860	San Francisco-Oakland-Hayward, CA	06	California	001	Alameda	37.687526	-121.784217
07/15/2009	AQS	060010007	1	11.3	ug/m3 LC	47	Livermore	1	100.0000	88502	Acceptable PM2.5 AQI & Speciation Mass	41860	San Francisco-Oakland-Hayward, CA	06	California	001	Alameda	37.687526	-121.784217
07/16/2009	AQS	060010007	1	7.5	ug/m3 LC	31	Livermore	1	100.0000	88502	Acceptable PM2.5 AQI & Speciation Mass	41860	San Francisco-Oakland-Hayward, CA	06	California	001	Alameda	37.687526	-121.784217
07/17/2009	AQS	060010007	1	4.7	ug/m3 LC	20	Livermore	1	100.0000	88502	Acceptable PM2.5 AQI & Speciation Mass	41860	San Francisco-Oakland-Hayward, CA	06	California	001	Alameda	37.687526	-121.784217
07/18/2009	AQS	060010007	1	8.1	ug/m3 LC	34	Livermore	1	100.0000	88101	PM2.5 - Local Conditions	41860	San Francisco-Oakland-Hayward, CA	06	California	001	Alameda	37.687526	-121.784217
07/19/2009	AQS	060010007	1	9	ug/m3 LC	38	Livermore	1	100.0000	88502	Acceptable PM2.5 AQI & Speciation Mass	41860	San Francisco-Oakland-Hayward, CA	06	California	001	Alameda	37.687526	-121.784217
07/20/2009	AQS	060010007	1	10.4	ug/m3 LC	43	Livermore	1	100.0000	88502	Acceptable PM2.5 AQI & Speciation Mass	41860	San Francisco-Oakland-Hayward, CA	06	California	001	Alameda	37.687526	-121.784217
07/21/2009	AQS	060010007	1	3.6	ug/m3 LC	15	Livermore	1	100.0000	88502	Acceptable PM2.5 AQI & Speciation Mass	41860	San Francisco-Oakland-Hayward, CA	06	California	001	Alameda	37.687526	-121.784217
07/22/2009	AQS	060010007	1	3.1	ug/m3 LC	13	Livermore	1	100.0000	88502	Acceptable PM2.5 AQI & Speciation Mass	41860	San Francisco-Oakland-Hayward, CA	06	California	001	Alameda	37.687526	-121.784217
07/23/2009	AQS	060010007	1	3.3	ug/m3 LC	14	Livermore	1	100.0000	88502	Acceptable PM2.5 AQI & Speciation Mass	41860	San Francisco-Oakland-Hayward, CA	06	California	001	Alameda	37.687526	-121.784217
07/24/2009	AQS	060010007	1	3.6	ug/m3 LC	15	Livermore	1	100.0000	88101	PM2.5 - Local Conditions	41860	San Francisco-Oakland-Hayward, CA	06	California	001	Alameda	37.687526	-121.784217
07/25/2009	AQS	060010007	1	3	ug/m3 LC	13	Livermore	1	100.0000	88502	Acceptable PM2.5 AQI & Speciation Mass	41860	San Francisco-Oakland-Hayward, CA	06	California	001	Alameda	37.687526	-121.784217
07/26/2009	AQS	060010007	1	5.5	ug/m3 LC	23	Livermore	1	100.0000	88502	Acceptable PM2.5 AQI & Speciation Mass	41860	San Francisco-Oakland-Hayward, CA	06	California	001	Alameda	37.687526	-121.784217
07/27/2009	AQS	060010007	1	5.1	ug/m3 LC	21	Livermore	1	100.0000	88502	Acceptable PM2.5 AQI & Speciation Mass	41860	San Francisco-Oakland-Hayward, CA	06	California	001	Alameda	37.687526	-121.784217
07/28/2009	AQS	060010007	1	3.3	ug/m3 LC	14	Livermore	1	100.0000	88502	Acceptable PM2.5 AQI & Speciation Mass	41860	San Francisco-Oakland-Hayward, CA	06	California	001	Alameda	37.687526	-121.784217
07/29/2009	AQS	060010007	1	2.7	ug/m3 LC	11	Livermore	1	100.0000	88502	Acceptable PM2.5 AQI & Speciation Mass	41860	San Francisco-Oakland-Hayward, CA	06	California	001	Alameda	37.687526	-121.784217
07/30/2009	AQS	060010007	1	3.2	ug/m3 LC	13	Livermore	1	100.0000	88101	PM2.5 - Local Conditions	41860	San Francisco-Oakland-Hayward, CA	06	California	001	Alameda	37.687526	-121.784217
07/31/2009	AQS	060010007	1	1.2	ug/m3 LC	5	Livermore	1	100.0000	88502	Acceptable PM2.5 AQI & Speciation Mass	41860	San Francisco-Oakland-Hayward, CA	06	California	001	Alameda	37.687526	-121.784217
08/01/2009	AQS	060010007	1	1.9	ug/m3 LC	8	Livermore	1	100.0000	88502	Acceptable PM2.5 AQI & Speciation Mass	41860	San Francisco-Oakland-Hayward, CA	06	California	001	Alameda	37.687526	-121.784217
08/02/2009	AQS	060010007	1	1.7	ug/m3 LC	7	Livermore	1	100.0000	88502	Acceptable PM2.5 AQI & Speciation Mass	41860	San Francisco-Oakland-Hayward, CA	06	California	001	Alameda	37.687526	-121.784217
08/03/2009	AQS	060010007	1	1.6	ug/m3 LC	7	Livermore	1	100.0000	88502	Acceptable PM2.5 AQI & Speciation Mass	41860	San Francisco-Oakland-Hayward, CA	06	California	001	Alameda	37.687526	-121.784217
08/04/2009	AQS	060010007	1	1.5	ug/m3 LC	6	Livermore	1	100.0000	88502	Acceptable PM2.5 AQI & Speciation Mass	41860	San Francisco-Oakland-Hayward, CA	06	California	001	Alameda	37.687526	-121.784217
08/05/2009	AQS	060010007	1	2.4	ug/m3 LC	10	Livermore	1	100.0000	88101	PM2.5 - Local Conditions	41860	San Francisco-Oakland-Hayward, CA	06	California	001	Alameda	37.687526	-121.784217
08/06/2009	AQS	060010007	1	1	ug/m3 LC	4	Livermore	1	100.0000	88502	Acceptable PM2.5 AQI & Speciation Mass	41860	San Francisco-Oakland-Hayward, CA	06	California	001	Alameda	37.687526	-121.784217
08/07/2009	AQS	060010007	1	7.2	ug/m3 LC	30	Livermore	1	100.0000	88502	Acceptable PM2.5 AQI & Speciation Mass	41860	San Francisco-Oakland-Hayward, CA	06	California	001	Alameda	37.687526	-121.784217
08/08/2009	AQS	060010007	1	14	ug/m3 LC	55	Livermore	1	100.0000	88502	Acceptable PM2.5 AQI & Speciation Mass	41860	San Francisco-Oakland-Hayward, CA	06	California	001	Alameda	37.687526	-121.784217
08/09/2009	AQS	060010007	1	14.1	ug/m3 LC	55	Livermore	1	100.0000	88502	Acceptable PM2.5 AQI & Speciation Mass	41860	San Francisco-Oakland-Hayward, CA	06	California	001	Alameda	37.687526	-121.784217
08/10/2009	AQS	060010007	1	13.6	ug/m3 LC	54	Livermore	1	100.0000	88502	Acceptable PM2.5 AQI & Speciation Mass	41860	San Francisco-Oakland-Hayward, CA	06	California	001	Alameda	37.687526	-121.784217
08/11/2009	AQS	060010007	1	6.3	ug/m3 LC	26	Livermore	1	100.0000	88502	Acceptable PM2.5 AQI & Speciation Mass	41860	San Francisco-Oakland-Hayward, CA	06	California	001	Alameda	37.687526	-121.784217
08/12/2009	AQS	060010007	1	3.6	ug/m3 LC	15	Livermore	1	100.0000	88502	Acceptable PM2.5 AQI & Speciation Mass	41860	San Francisco-Oakland-Hayward, CA	06	California	001	Alameda	37.687526	-121.784217
08/13/2009	AQS	060010007	1	3.6	ug/m3 LC	15	Livermore	1	100.0000	88502	Acceptable PM2.5 AQI & Speciation Mass	41860	San Francisco-Oakland-Hayward, CA	06	California	001	Alameda	37.687526	-121.784217
08/14/2009	AQS	060010007	1	5.2	ug/m3 LC	22	Livermore	1	100.0000	88502	Acceptable PM2.5 AQI & Speciation Mass	41860	San Francisco-Oakland-Hayward, CA	06	California	001	Alameda	37.687526	-121.784217
08/15/2009	AQS	060010007	1	9.2	ug/m3 LC	38	Livermore	1	100.0000	88502	Acceptable PM2.5 AQI & Speciation Mass	41860	San Francisco-Oakland-Hayward, CA	06	California	001	Alameda	37.687526	-121.784217
08/16/2009	AQS	060010007	1	11.1	ug/m3 LC	46	Livermore	1	100.0000	88502	Acceptable PM2.5 AQI & Speciation Mass	41860	San Francisco-Oakland-Hayward, CA	06	California	001	Alameda	37.687526	-121.784217
08/17/2009	AQS	060010007	1	14	ug/m3 LC	55	Livermore	1	100.0000	88502	Acceptable PM2.5 AQI & Speciation Mass	41860	San Francisco-Oakland-Hayward, CA	06	California	001	Alameda	37.687526	-121.784217
08/18/2009	AQS	060010007	1	11	ug/m3 LC	46	Livermore	1	100.0000	88502	Acceptable PM2.5 AQI & Speciation Mass	41860	San Francisco-Oakland-Hayward, CA	06	California	001	Alameda	37.687526	-121.784217
08/19/2009	AQS	060010007	1	12.4	ug/m3 LC	52	Livermore	1	100.0000	88502	Acceptable PM2.5 AQI & Speciation Mass	41860	San Francisco-Oakland-Hayward, CA	06	California	001	Alameda	37.687526	-121.784217
08/20/2009	AQS	060010007	1	10	ug/m3 LC	42	Livermore	1	100.0000	88502	Acceptable PM2.5 AQI & Speciation Mass	41860	San Francisco-Oakland-Hayward, CA	06	California	001	Alameda	37.687526	-121.784217
08/21/2009	AQS	060010007	1	9.1	ug/m3 LC	38	Livermore	1	100.0000	88502	Acceptable PM2.5 AQI & Speciation Mass	41860	San Francisco-Oakland-Hayward, CA	06	California	001	Alameda	37.687526	-121.784217
08/22/2009	AQS	060010007	1	12	ug/m3 LC	50	Livermore	1	100.0000	88502	Acceptable PM2.5 AQI & Speciation Mass	41860	San Francisco-Oakland-Hayward, CA	06	California	001	Alameda	37.687526	-121.784217
08/23/2009	AQS	060010007	1	8.9	ug/m3 LC	37	Livermore	1	100.0000	88502	Acceptable PM2.5 AQI & Speciation Mass	41860	San Francisco-Oakland-Hayward, CA	06	California	001	Alameda	37.687526	-121.784217
08/24/2009	AQS	060010007	1	9.6	ug/m3 LC	40	Livermore	1	100.0000	88502	Acceptable PM2.5 AQI & Speciation Mass	41860	San Francisco-Oakland-Hayward, CA	06	California	001	Alameda	37.687526	-121.784217
08/25/2009	AQS	060010007	1	8.7	ug/m3 LC	36	Livermore	1	100.0000	88502	Acceptable PM2.5 AQI & Speciation Mass	41860	San Francisco-Oakland-Hayward, CA	06	California	001	Alameda	37.687526	-121.784217
08/26/2009	AQS	060010007	1	9.3	ug/m3 LC	39	Livermore	1	100.0000	88502	Acceptable PM2.5 AQI & Speciation Mass	41860	San Francisco-Oakland-Hayward, CA	06	California	001	Alameda	37.687526	-121.784217
08/27/2009	AQS	060010007	1	5	ug/m3 LC	21	Livermore	1	100.0000	88502	Acceptable PM2.5 AQI & Speciation Mass	41860	San Francisco-Oakland-Hayward, CA	06	California	001	Alameda	37.687526	-121.784217
08/28/2009	AQS	060010007	1	6.4	ug/m3 LC	27	Livermore	1	100.0000	88502	Acceptable PM2.5 AQI & Speciation Mass	41860	San Francisco-Oakland-Hayward, CA	06	California	001	Alameda	37.687526	-121.784217
08/29/2009	AQS	060010007	1	6.1	ug/m3 LC	25	Livermore	1	100.0000	88502	Acceptable PM2.5 AQI & Speciation Mass	41860	San Francisco-Oakland-Hayward, CA	06	California	001	Alameda	37.687526	-121.784217
08/30/2009	AQS	060010007	1	5.2	ug/m3 LC	22	Livermore	1	100.0000	88502	Acceptable PM2.5 AQI & Speciation Mass	41860	San Francisco-Oakland-Hayward, CA	06	California	001	Alameda	37.687526	-121.784217
08/31/2009	AQS	060010007	1	4.7	ug/m3 LC	20	Livermore	1	100.0000	88502	Acceptable PM2.5 AQI & Speciation Mass	41860	San Francisco-Oakland-Hayward, CA	06	California	001	Alameda	37.687526	-121.784217
09/01/2009	AQS	060010007	1	6.7	ug/m3 LC	28	Livermore	1	100.0000	88502	Acceptable PM2.5 AQI & Speciation Mass	41860	San Francisco-Oakland-Hayward, CA	06	California	001	Alameda	37.687526	-121.784217
09/02/2009	AQS	060010007	1	7.7	ug/m3 LC	32	Livermore	1	100.0000	88502	Acceptable PM2.5 AQI & Speciation Mass	41860	San Francisco-Oakland-Hayward, CA	06	California	001	Alameda	37.687526	-121.784217
09/03/2009	AQS	060010007	1	3.9	ug/m3 LC	16	Livermore	1	100.0000	88502	Acceptable PM2.5 AQI & Speciation Mass	41860	San Francisco-Oakland-Hayward, CA	06	California	001	Alameda	37.687526	-121.784217
09/04/2009	AQS	060010007	1	6.5	ug/m3 LC	27	Livermore	1	100.0000	88101	PM2.5 - Local Conditions	41860	San Francisco-Oakland-Hayward, CA	06	California	001	Alameda	37.687526	-121.784217
09/05/2009	AQS	060010007	1	3.2	ug/m3 LC	13	Livermore	1	100.0000	88502	Acceptable PM2.5 AQI & Speciation Mass	41860	San Francisco-Oakland-Hayward, CA	06	California	001	Alameda	37.687526	-121.784217
09/06/2009	AQS	060010007	1	2.2	ug/m3 LC	9	Livermore	1	100.0000	88502	Acceptable PM2.5 AQI & Speciation Mass	41860	San Francisco-Oakland-Hayward, CA	06	California	001	Alameda	37.687526	-121.784217
09/07/2009	AQS	060010007	1	4.2	ug/m3 LC	18	Livermore	1	100.0000	88502	Acceptable PM2.5 AQI & Speciation Mass	41860	San Francisco-Oakland-Hayward, CA	06	California	001	Alameda	37.687526	-121.784217
09/08/2009	AQS	060010007	1	5.8	ug/m3 LC	24	Livermore	1	100.0000	88502	Acceptable PM2.5 AQI & Speciation Mass	41860	San Francisco-Oakland-Hayward, CA	06	California	001	Alameda	37.687526	-121.784217
09/09/2009	AQS	060010007	1	10.1	ug/m3 LC	42	Livermore	1	100.0000	88502	Acceptable PM2.5 AQI & Speciation Mass	41860	San Francisco-Oakland-Hayward, CA	06	California	001	Alameda	37.687526	-121.784217
09/10/2009	AQS	060010007	1	8.9	ug/m3 LC	37	Livermore	1	100.0000	88101	PM2.5 - Local Conditions	41860	San Francisco-Oakland-Hayward, CA	06	California	001	Alameda	37.687526	-121.784217
09/11/2009	AQS	060010007	1	3.4	ug/m3 LC	14	Livermore	1	100.0000	88502	Acceptable PM2.5 AQI & Speciation Mass	41860	San Francisco-Oakland-Hayward, CA	06	California	001	Alameda	37.687526	-121.784217
09/12/2009	AQS	060010007	1	5	ug/m3 LC	21	Livermore	1	100.0000	88502	Acceptable PM2.5 AQI & Speciation Mass	41860	San Francisco-Oakland-Hayward, CA	06	California	001	Alameda	37.687526	-121.784217
09/13/2009	AQS	060010007	1	4	ug/m3 LC	17	Livermore	1	100.0000	88502	Acceptable PM2.5 AQI & Speciation Mass	41860	San Francisco-Oakland-Hayward, CA	06	California	001	Alameda	37.687526	-121.784217
09/14/2009	AQS	060010007	1	3.3	ug/m3 LC	14	Livermore	1	100.0000	88502	Acceptable PM2.5 AQI & Speciation Mass	41860	San Francisco-Oakland-Hayward, CA	06	California	001	Alameda	37.687526	-121.784217
09/15/2009	AQS	060010007	1	2.1	ug/m3 LC	9	Livermore	1	100.0000	88502	Acceptable PM2.5 AQI & Speciation Mass	41860	San Francisco-Oakland-Hayward, CA	06	California	001	Alameda	37.687526	-121.784217
09/16/2009	AQS	060010007	1	2.6	ug/m3 LC	11	Livermore	1	100.0000	88502	Acceptable PM2.5 AQI & Speciation Mass	41860	San Francisco-Oakland-Hayward, CA	06	California	001	Alameda	37.687526	-121.784217
09/17/2009	AQS	060010007	1	8	ug/m3 LC	33	Livermore	1	100.0000	88502	Acceptable PM2.5 AQI & Speciation Mass	41860	San Francisco-Oakland-Hayward, CA	06	California	001	Alameda	37.687526	-121.784217
09/18/2009	AQS	060010007	1	7.5	ug/m3 LC	31	Livermore	1	100.0000	88502	Acceptable PM2.5 AQI & Speciation Mass	41860	San Francisco-Oakland-Hayward, CA	06	California	001	Alameda	37.687526	-121.784217
09/19/2009	AQS	060010007	1	8.3	ug/m3 LC	35	Livermore	1	100.0000	88502	Acceptable PM2.5 AQI & Speciation Mass	41860	San Francisco-Oakland-Hayward, CA	06	California	001	Alameda	37.687526	-121.784217
09/20/2009	AQS	060010007	1	6.7	ug/m3 LC	28	Livermore	1	100.0000	88502	Acceptable PM2.5 AQI & Speciation Mass	41860	San Francisco-Oakland-Hayward, CA	06	California	001	Alameda	37.687526	-121.784217
09/21/2009	AQS	060010007	1	7.3	ug/m3 LC	30	Livermore	1	100.0000	88502	Acceptable PM2.5 AQI & Speciation Mass	41860	San Francisco-Oakland-Hayward, CA	06	California	001	Alameda	37.687526	-121.784217
09/22/2009	AQS	060010007	1	8.1	ug/m3 LC	34	Livermore	1	100.0000	88502	Acceptable PM2.5 AQI & Speciation Mass	41860	San Francisco-Oakland-Hayward, CA	06	California	001	Alameda	37.687526	-121.784217
09/23/2009	AQS	060010007	1	7	ug/m3 LC	29	Livermore	1	100.0000	88502	Acceptable PM2.5 AQI & Speciation Mass	41860	San Francisco-Oakland-Hayward, CA	06	California	001	Alameda	37.687526	-121.784217
09/24/2009	AQS	060010007	1	9	ug/m3 LC	38	Livermore	1	100.0000	88502	Acceptable PM2.5 AQI & Speciation Mass	41860	San Francisco-Oakland-Hayward, CA	06	California	001	Alameda	37.687526	-121.784217
09/28/2009	AQS	060010007	1	14.3	ug/m3 LC	56	Livermore	1	100.0000	88101	PM2.5 - Local Conditions	41860	San Francisco-Oakland-Hayward, CA	06	California	001	Alameda	37.687526	-121.784217
09/29/2009	AQS	060010007	1	5.2	ug/m3 LC	22	Livermore	1	100.0000	88502	Acceptable PM2.5 AQI & Speciation Mass	41860	San Francisco-Oakland-Hayward, CA	06	California	001	Alameda	37.687526	-121.784217
09/30/2009	AQS	060010007	1	4.5	ug/m3 LC	19	Livermore	1	100.0000	88502	Acceptable PM2.5 AQI & Speciation Mass	41860	San Francisco-Oakland-Hayward, CA	06	California	001	Alameda	37.687526	-121.784217
10/01/2009	AQS	060010007	1	3.3	ug/m3 LC	14	Livermore	1	100.0000	88502	Acceptable PM2.5 AQI & Speciation Mass	41860	San Francisco-Oakland-Hayward, CA	06	California	001	Alameda	37.687526	-121.784217
10/02/2009	AQS	060010007	1	7.8	ug/m3 LC	33	Livermore	1	100.0000	88502	Acceptable PM2.5 AQI & Speciation Mass	41860	San Francisco-Oakland-Hayward, CA	06	California	001	Alameda	37.687526	-121.784217
10/03/2009	AQS	060010007	1	7.1	ug/m3 LC	30	Livermore	1	100.0000	88502	Acceptable PM2.5 AQI & Speciation Mass	41860	San Francisco-Oakland-Hayward, CA	06	California	001	Alameda	37.687526	-121.784217
10/04/2009	AQS	060010007	1	4.5	ug/m3 LC	19	Livermore	1	100.0000	88502	Acceptable PM2.5 AQI & Speciation Mass	41860	San Francisco-Oakland-Hayward, CA	06	California	001	Alameda	37.687526	-121.784217
10/05/2009	AQS	060010007	1	4.1	ug/m3 LC	17	Livermore	1	100.0000	88502	Acceptable PM2.5 AQI & Speciation Mass	41860	San Francisco-Oakland-Hayward, CA	06	California	001	Alameda	37.687526	-121.784217
10/06/2009	AQS	060010007	1	7.3	ug/m3 LC	30	Livermore	1	100.0000	88502	Acceptable PM2.5 AQI & Speciation Mass	41860	San Francisco-Oakland-Hayward, CA	06	California	001	Alameda	37.687526	-121.784217
10/07/2009	AQS	060010007	1	6.3	ug/m3 LC	26	Livermore	1	100.0000	88502	Acceptable PM2.5 AQI & Speciation Mass	41860	San Francisco-Oakland-Hayward, CA	06	California	001	Alameda	37.687526	-121.784217
10/08/2009	AQS	060010007	1	9.5	ug/m3 LC	40	Livermore	1	100.0000	88502	Acceptable PM2.5 AQI & Speciation Mass	41860	San Francisco-Oakland-Hayward, CA	06	California	001	Alameda	37.687526	-121.784217
10/09/2009	AQS	060010007	1	10.7	ug/m3 LC	45	Livermore	1	100.0000	88502	Acceptable PM2.5 AQI & Speciation Mass	41860	San Francisco-Oakland-Hayward, CA	06	California	001	Alameda	37.687526	-121.784217
10/10/2009	AQS	060010007	1	12.5	ug/m3 LC	52	Livermore	1	100.0000	88101	PM2.5 - Local Conditions	41860	San Francisco-Oakland-Hayward, CA	06	California	001	Alameda	37.687526	-121.784217
10/11/2009	AQS	060010007	1	12.5	ug/m3 LC	52	Livermore	1	100.0000	88502	Acceptable PM2.5 AQI & Speciation Mass	41860	San Francisco-Oakland-Hayward, CA	06	California	001	Alameda	37.687526	-121.784217
10/12/2009	AQS	060010007	1	6.6	ug/m3 LC	28	Livermore	1	100.0000	88101	PM2.5 - Local Conditions	41860	San Francisco-Oakland-Hayward, CA	06	California	001	Alameda	37.687526	-121.784217
10/13/2009	AQS	060010007	1	1.9	ug/m3 LC	8	Livermore	1	100.0000	88101	PM2.5 - Local Conditions	41860	San Francisco-Oakland-Hayward, CA	06	California	001	Alameda	37.687526	-121.784217
10/14/2009	AQS	060010007	1	5	ug/m3 LC	21	Livermore	1	100.0000	88101	PM2.5 - Local Conditions	41860	San Francisco-Oakland-Hayward, CA	06	California	001	Alameda	37.687526	-121.784217
10/15/2009	AQS	060010007	1	9.2	ug/m3 LC	38	Livermore	1	100.0000	88502	Acceptable PM2.5 AQI & Speciation Mass	41860	San Francisco-Oakland-Hayward, CA	06	California	001	Alameda	37.687526	-121.784217
10/16/2009	AQS	060010007	1	5.3	ug/m3 LC	22	Livermore	1	100.0000	88502	Acceptable PM2.5 AQI & Speciation Mass	41860	San Francisco-Oakland-Hayward, CA	06	California	001	Alameda	37.687526	-121.784217
10/17/2009	AQS	060010007	1	7.1	ug/m3 LC	30	Livermore	1	100.0000	88502	Acceptable PM2.5 AQI & Speciation Mass	41860	San Francisco-Oakland-Hayward, CA	06	California	001	Alameda	37.687526	-121.784217
10/18/2009	AQS	060010007	1	4.3	ug/m3 LC	18	Livermore	1	100.0000	88101	PM2.5 - Local Conditions	41860	San Francisco-Oakland-Hayward, CA	06	California	001	Alameda	37.687526	-121.784217
10/19/2009	AQS	060010007	1	4.3	ug/m3 LC	18	Livermore	1	100.0000	88101	PM2.5 - Local Conditions	41860	San Francisco-Oakland-Hayward, CA	06	California	001	Alameda	37.687526	-121.784217
10/20/2009	AQS	060010007	1	6.7	ug/m3 LC	28	Livermore	1	100.0000	88502	Acceptable PM2.5 AQI & Speciation Mass	41860	San Francisco-Oakland-Hayward, CA	06	California	001	Alameda	37.687526	-121.784217
10/21/2009	AQS	060010007	1	5.8	ug/m3 LC	24	Livermore	1	100.0000	88101	PM2.5 - Local Conditions	41860	San Francisco-Oakland-Hayward, CA	06	California	001	Alameda	37.687526	-121.784217
10/22/2009	AQS	060010007	1	7.9	ug/m3 LC	33	Livermore	1	100.0000	88502	Acceptable PM2.5 AQI & Speciation Mass	41860	San Francisco-Oakland-Hayward, CA	06	California	001	Alameda	37.687526	-121.784217
10/23/2009	AQS	060010007	1	10.6	ug/m3 LC	44	Livermore	1	100.0000	88101	PM2.5 - Local Conditions	41860	San Francisco-Oakland-Hayward, CA	06	California	001	Alameda	37.687526	-121.784217
10/24/2009	AQS	060010007	1	7.1	ug/m3 LC	30	Livermore	1	100.0000	88502	Acceptable PM2.5 AQI & Speciation Mass	41860	San Francisco-Oakland-Hayward, CA	06	California	001	Alameda	37.687526	-121.784217
10/25/2009	AQS	060010007	1	4.7	ug/m3 LC	20	Livermore	1	100.0000	88502	Acceptable PM2.5 AQI & Speciation Mass	41860	San Francisco-Oakland-Hayward, CA	06	California	001	Alameda	37.687526	-121.784217
10/26/2009	AQS	060010007	1	3	ug/m3 LC	13	Livermore	1	100.0000	88502	Acceptable PM2.5 AQI & Speciation Mass	41860	San Francisco-Oakland-Hayward, CA	06	California	001	Alameda	37.687526	-121.784217
10/27/2009	AQS	060010007	1	0.8	ug/m3 LC	3	Livermore	1	100.0000	88502	Acceptable PM2.5 AQI & Speciation Mass	41860	San Francisco-Oakland-Hayward, CA	06	California	001	Alameda	37.687526	-121.784217
10/28/2009	AQS	060010007	1	2.6	ug/m3 LC	11	Livermore	1	100.0000	88502	Acceptable PM2.5 AQI & Speciation Mass	41860	San Francisco-Oakland-Hayward, CA	06	California	001	Alameda	37.687526	-121.784217
10/29/2009	AQS	060010007	1	6.2	ug/m3 LC	26	Livermore	1	100.0000	88502	Acceptable PM2.5 AQI & Speciation Mass	41860	San Francisco-Oakland-Hayward, CA	06	California	001	Alameda	37.687526	-121.784217
10/30/2009	AQS	060010007	1	8.2	ug/m3 LC	34	Livermore	1	100.0000	88502	Acceptable PM2.5 AQI & Speciation Mass	41860	San Francisco-Oakland-Hayward, CA	06	California	001	Alameda	37.687526	-121.784217
10/31/2009	AQS	060010007	1	11.1	ug/m3 LC	46	Livermore	1	100.0000	88101	PM2.5 - Local Conditions	41860	San Francisco-Oakland-Hayward, CA	06	California	001	Alameda	37.687526	-121.784217
11/01/2009	AQS	060010007	1	10.2	ug/m3 LC	43	Livermore	1	100.0000	88502	Acceptable PM2.5 AQI & Speciation Mass	41860	San Francisco-Oakland-Hayward, CA	06	California	001	Alameda	37.687526	-121.784217
11/02/2009	AQS	060010007	1	4	ug/m3 LC	17	Livermore	1	100.0000	88502	Acceptable PM2.5 AQI & Speciation Mass	41860	San Francisco-Oakland-Hayward, CA	06	California	001	Alameda	37.687526	-121.784217
11/03/2009	AQS	060010007	1	13.5	ug/m3 LC	54	Livermore	1	100.0000	88502	Acceptable PM2.5 AQI & Speciation Mass	41860	San Francisco-Oakland-Hayward, CA	06	California	001	Alameda	37.687526	-121.784217
11/04/2009	AQS	060010007	1	13.9	ug/m3 LC	55	Livermore	1	100.0000	88502	Acceptable PM2.5 AQI & Speciation Mass	41860	San Francisco-Oakland-Hayward, CA	06	California	001	Alameda	37.687526	-121.784217
11/05/2009	AQS	060010007	1	3.5	ug/m3 LC	15	Livermore	1	100.0000	88502	Acceptable PM2.5 AQI & Speciation Mass	41860	San Francisco-Oakland-Hayward, CA	06	California	001	Alameda	37.687526	-121.784217
11/06/2009	AQS	060010007	1	3.3	ug/m3 LC	14	Livermore	1	100.0000	88502	Acceptable PM2.5 AQI & Speciation Mass	41860	San Francisco-Oakland-Hayward, CA	06	California	001	Alameda	37.687526	-121.784217
11/07/2009	AQS	060010007	1	7.3	ug/m3 LC	30	Livermore	1	100.0000	88101	PM2.5 - Local Conditions	41860	San Francisco-Oakland-Hayward, CA	06	California	001	Alameda	37.687526	-121.784217
11/08/2009	AQS	060010007	1	8.4	ug/m3 LC	35	Livermore	1	100.0000	88101	PM2.5 - Local Conditions	41860	San Francisco-Oakland-Hayward, CA	06	California	001	Alameda	37.687526	-121.784217
11/09/2009	AQS	060010007	1	10.9	ug/m3 LC	45	Livermore	1	100.0000	88101	PM2.5 - Local Conditions	41860	San Francisco-Oakland-Hayward, CA	06	California	001	Alameda	37.687526	-121.784217
11/10/2009	AQS	060010007	1	12.2	ug/m3 LC	51	Livermore	1	100.0000	88101	PM2.5 - Local Conditions	41860	San Francisco-Oakland-Hayward, CA	06	California	001	Alameda	37.687526	-121.784217
11/11/2009	AQS	060010007	1	12.1	ug/m3 LC	51	Livermore	1	100.0000	88502	Acceptable PM2.5 AQI & Speciation Mass	41860	San Francisco-Oakland-Hayward, CA	06	California	001	Alameda	37.687526	-121.784217
11/12/2009	AQS	060010007	1	9.9	ug/m3 LC	41	Livermore	1	100.0000	88101	PM2.5 - Local Conditions	41860	San Francisco-Oakland-Hayward, CA	06	California	001	Alameda	37.687526	-121.784217
11/13/2009	AQS	060010007	1	9.2	ug/m3 LC	38	Livermore	1	100.0000	88101	PM2.5 - Local Conditions	41860	San Francisco-Oakland-Hayward, CA	06	California	001	Alameda	37.687526	-121.784217
11/14/2009	AQS	060010007	1	12.8	ug/m3 LC	52	Livermore	1	100.0000	88101	PM2.5 - Local Conditions	41860	San Francisco-Oakland-Hayward, CA	06	California	001	Alameda	37.687526	-121.784217
11/15/2009	AQS	060010007	1	11.8	ug/m3 LC	49	Livermore	1	100.0000	88101	PM2.5 - Local Conditions	41860	San Francisco-Oakland-Hayward, CA	06	California	001	Alameda	37.687526	-121.784217
11/16/2009	AQS	060010007	1	16.3	ug/m3 LC	60	Livermore	1	100.0000	88101	PM2.5 - Local Conditions	41860	San Francisco-Oakland-Hayward, CA	06	California	001	Alameda	37.687526	-121.784217
11/17/2009	AQS	060010007	1	9.9	ug/m3 LC	41	Livermore	1	100.0000	88101	PM2.5 - Local Conditions	41860	San Francisco-Oakland-Hayward, CA	06	California	001	Alameda	37.687526	-121.784217
11/18/2009	AQS	060010007	1	4.2	ug/m3 LC	18	Livermore	1	100.0000	88502	Acceptable PM2.5 AQI & Speciation Mass	41860	San Francisco-Oakland-Hayward, CA	06	California	001	Alameda	37.687526	-121.784217
11/19/2009	AQS	060010007	1	14.5	ug/m3 LC	56	Livermore	1	100.0000	88101	PM2.5 - Local Conditions	41860	San Francisco-Oakland-Hayward, CA	06	California	001	Alameda	37.687526	-121.784217
11/20/2009	AQS	060010007	1	8	ug/m3 LC	33	Livermore	1	100.0000	88502	Acceptable PM2.5 AQI & Speciation Mass	41860	San Francisco-Oakland-Hayward, CA	06	California	001	Alameda	37.687526	-121.784217
11/21/2009	AQS	060010007	1	9.2	ug/m3 LC	38	Livermore	1	100.0000	88101	PM2.5 - Local Conditions	41860	San Francisco-Oakland-Hayward, CA	06	California	001	Alameda	37.687526	-121.784217
11/22/2009	AQS	060010007	1	11.3	ug/m3 LC	47	Livermore	1	100.0000	88101	PM2.5 - Local Conditions	41860	San Francisco-Oakland-Hayward, CA	06	California	001	Alameda	37.687526	-121.784217
11/23/2009	AQS	060010007	1	1.2	ug/m3 LC	5	Livermore	1	100.0000	88502	Acceptable PM2.5 AQI & Speciation Mass	41860	San Francisco-Oakland-Hayward, CA	06	California	001	Alameda	37.687526	-121.784217
11/24/2009	AQS	060010007	1	6.5	ug/m3 LC	27	Livermore	1	100.0000	88502	Acceptable PM2.5 AQI & Speciation Mass	41860	San Francisco-Oakland-Hayward, CA	06	California	001	Alameda	37.687526	-121.784217
11/25/2009	AQS	060010007	1	14.2	ug/m3 LC	55	Livermore	1	100.0000	88502	Acceptable PM2.5 AQI & Speciation Mass	41860	San Francisco-Oakland-Hayward, CA	06	California	001	Alameda	37.687526	-121.784217
11/26/2009	AQS	060010007	1	18.7	ug/m3 LC	65	Livermore	1	100.0000	88502	Acceptable PM2.5 AQI & Speciation Mass	41860	San Francisco-Oakland-Hayward, CA	06	California	001	Alameda	37.687526	-121.784217
11/27/2009	AQS	060010007	1	9.4	ug/m3 LC	39	Livermore	1	100.0000	88101	PM2.5 - Local Conditions	41860	San Francisco-Oakland-Hayward, CA	06	California	001	Alameda	37.687526	-121.784217
11/28/2009	AQS	060010007	1	2.8	ug/m3 LC	12	Livermore	1	100.0000	88101	PM2.5 - Local Conditions	41860	San Francisco-Oakland-Hayward, CA	06	California	001	Alameda	37.687526	-121.784217
11/29/2009	AQS	060010007	1	2.6	ug/m3 LC	11	Livermore	1	100.0000	88502	Acceptable PM2.5 AQI & Speciation Mass	41860	San Francisco-Oakland-Hayward, CA	06	California	001	Alameda	37.687526	-121.784217
11/30/2009	AQS	060010007	1	17.4	ug/m3 LC	62	Livermore	1	100.0000	88101	PM2.5 - Local Conditions	41860	San Francisco-Oakland-Hayward, CA	06	California	001	Alameda	37.687526	-121.784217
12/01/2009	AQS	060010007	1	18.7	ug/m3 LC	65	Livermore	1	100.0000	88502	Acceptable PM2.5 AQI & Speciation Mass	41860	San Francisco-Oakland-Hayward, CA	06	California	001	Alameda	37.687526	-121.784217
12/02/2009	AQS	060010007	1	29.8	ug/m3 LC	88	Livermore	1	100.0000	88101	PM2.5 - Local Conditions	41860	San Francisco-Oakland-Hayward, CA	06	California	001	Alameda	37.687526	-121.784217
12/03/2009	AQS	060010007	1	10.2	ug/m3 LC	43	Livermore	1	100.0000	88502	Acceptable PM2.5 AQI & Speciation Mass	41860	San Francisco-Oakland-Hayward, CA	06	California	001	Alameda	37.687526	-121.784217
12/04/2009	AQS	060010007	1	21.4	ug/m3 LC	71	Livermore	1	100.0000	88502	Acceptable PM2.5 AQI & Speciation Mass	41860	San Francisco-Oakland-Hayward, CA	06	California	001	Alameda	37.687526	-121.784217
12/05/2009	AQS	060010007	1	28.1	ug/m3 LC	85	Livermore	1	100.0000	88101	PM2.5 - Local Conditions	41860	San Francisco-Oakland-Hayward, CA	06	California	001	Alameda	37.687526	-121.784217
12/06/2009	AQS	060010007	1	9.9	ug/m3 LC	41	Livermore	1	100.0000	88502	Acceptable PM2.5 AQI & Speciation Mass	41860	San Francisco-Oakland-Hayward, CA	06	California	001	Alameda	37.687526	-121.784217
12/07/2009	AQS	060010007	1	8.7	ug/m3 LC	36	Livermore	1	100.0000	88502	Acceptable PM2.5 AQI & Speciation Mass	41860	San Francisco-Oakland-Hayward, CA	06	California	001	Alameda	37.687526	-121.784217
12/08/2009	AQS	060010007	1	12.4	ug/m3 LC	52	Livermore	1	100.0000	88502	Acceptable PM2.5 AQI & Speciation Mass	41860	San Francisco-Oakland-Hayward, CA	06	California	001	Alameda	37.687526	-121.784217
12/09/2009	AQS	060010007	1	15.2	ug/m3 LC	58	Livermore	1	100.0000	88502	Acceptable PM2.5 AQI & Speciation Mass	41860	San Francisco-Oakland-Hayward, CA	06	California	001	Alameda	37.687526	-121.784217
12/10/2009	AQS	060010007	1	29.2	ug/m3 LC	87	Livermore	1	100.0000	88502	Acceptable PM2.5 AQI & Speciation Mass	41860	San Francisco-Oakland-Hayward, CA	06	California	001	Alameda	37.687526	-121.784217
12/11/2009	AQS	060010007	1	24.1	ug/m3 LC	76	Livermore	1	100.0000	88101	PM2.5 - Local Conditions	41860	San Francisco-Oakland-Hayward, CA	06	California	001	Alameda	37.687526	-121.784217
12/12/2009	AQS	060010007	1	8.6	ug/m3 LC	36	Livermore	1	100.0000	88101	PM2.5 - Local Conditions	41860	San Francisco-Oakland-Hayward, CA	06	California	001	Alameda	37.687526	-121.784217
12/13/2009	AQS	060010007	1	1.6	ug/m3 LC	7	Livermore	1	100.0000	88502	Acceptable PM2.5 AQI & Speciation Mass	41860	San Francisco-Oakland-Hayward, CA	06	California	001	Alameda	37.687526	-121.784217
12/14/2009	AQS	060010007	1	6.2	ug/m3 LC	26	Livermore	1	100.0000	88502	Acceptable PM2.5 AQI & Speciation Mass	41860	San Francisco-Oakland-Hayward, CA	06	California	001	Alameda	37.687526	-121.784217
12/15/2009	AQS	060010007	1	13.5	ug/m3 LC	54	Livermore	1	100.0000	88101	PM2.5 - Local Conditions	41860	San Francisco-Oakland-Hayward, CA	06	California	001	Alameda	37.687526	-121.784217
12/16/2009	AQS	060010007	1	11	ug/m3 LC	46	Livermore	1	100.0000	88101	PM2.5 - Local Conditions	41860	San Francisco-Oakland-Hayward, CA	06	California	001	Alameda	37.687526	-121.784217
12/17/2009	AQS	060010007	1	4.7	ug/m3 LC	20	Livermore	1	100.0000	88502	Acceptable PM2.5 AQI & Speciation Mass	41860	San Francisco-Oakland-Hayward, CA	06	California	001	Alameda	37.687526	-121.784217
12/18/2009	AQS	060010007	1	10.7	ug/m3 LC	45	Livermore	1	100.0000	88101	PM2.5 - Local Conditions	41860	San Francisco-Oakland-Hayward, CA	06	California	001	Alameda	37.687526	-121.784217
12/19/2009	AQS	060010007	1	15.5	ug/m3 LC	58	Livermore	1	100.0000	88502	Acceptable PM2.5 AQI & Speciation Mass	41860	San Francisco-Oakland-Hayward, CA	06	California	001	Alameda	37.687526	-121.784217
12/20/2009	AQS	060010007	1	23.3	ug/m3 LC	75	Livermore	1	100.0000	88502	Acceptable PM2.5 AQI & Speciation Mass	41860	San Francisco-Oakland-Hayward, CA	06	California	001	Alameda	37.687526	-121.784217
12/21/2009	AQS	060010007	1	5.5	ug/m3 LC	23	Livermore	1	100.0000	88502	Acceptable PM2.5 AQI & Speciation Mass	41860	San Francisco-Oakland-Hayward, CA	06	California	001	Alameda	37.687526	-121.784217
12/22/2009	AQS	060010007	1	2.8	ug/m3 LC	12	Livermore	1	100.0000	88101	PM2.5 - Local Conditions	41860	San Francisco-Oakland-Hayward, CA	06	California	001	Alameda	37.687526	-121.784217
12/23/2009	AQS	060010007	1	4.6	ug/m3 LC	19	Livermore	1	100.0000	88502	Acceptable PM2.5 AQI & Speciation Mass	41860	San Francisco-Oakland-Hayward, CA	06	California	001	Alameda	37.687526	-121.784217
12/24/2009	AQS	060010007	1	20.7	ug/m3 LC	69	Livermore	1	100.0000	88101	PM2.5 - Local Conditions	41860	San Francisco-Oakland-Hayward, CA	06	California	001	Alameda	37.687526	-121.784217
12/25/2009	AQS	060010007	1	29.9	ug/m3 LC	88	Livermore	1	100.0000	88101	PM2.5 - Local Conditions	41860	San Francisco-Oakland-Hayward, CA	06	California	001	Alameda	37.687526	-121.784217
12/26/2009	AQS	060010007	1	32.2	ug/m3 LC	93	Livermore	1	100.0000	88101	PM2.5 - Local Conditions	41860	San Francisco-Oakland-Hayward, CA	06	California	001	Alameda	37.687526	-121.784217
12/27/2009	AQS	060010007	1	17.5	ug/m3 LC	62	Livermore	1	100.0000	88101	PM2.5 - Local Conditions	41860	San Francisco-Oakland-Hayward, CA	06	California	001	Alameda	37.687526	-121.784217
12/28/2009	AQS	060010007	1	11.9	ug/m3 LC	50	Livermore	1	100.0000	88101	PM2.5 - Local Conditions	41860	San Francisco-Oakland-Hayward, CA	06	California	001	Alameda	37.687526	-121.784217
12/29/2009	AQS	060010007	1	10.7	ug/m3 LC	45	Livermore	1	100.0000	88101	PM2.5 - Local Conditions	41860	San Francisco-Oakland-Hayward, CA	06	California	001	Alameda	37.687526	-121.784217
12/30/2009	AQS	060010007	1	7.5	ug/m3 LC	31	Livermore	1	100.0000	88101	PM2.5 - Local Conditions	41860	San Francisco-Oakland-Hayward, CA	06	California	001	Alameda	37.687526	-121.784217
12/31/2009	AQS	060010007	1	17.8	ug/m3 LC	63	Livermore	1	100.0000	88502	Acceptable PM2.5 AQI & Speciation Mass	41860	San Francisco-Oakland-Hayward, CA	06	California	001	Alameda	37.687526	-121.784217
01/01/2009	AQS	060010007	5	15.3	ug/m3 LC	58	Livermore	1	100.0000	88502	Acceptable PM2.5 AQI & Speciation Mass	41860	San Francisco-Oakland-Hayward, CA	06	California	001	Alameda	37.687526	-121.784217
01/07/2009	AQS	060010007	5	16.9	ug/m3 LC	61	Livermore	1	100.0000	88502	Acceptable PM2.5 AQI & Speciation Mass	41860	San Francisco-Oakland-Hayward, CA	06	California	001	Alameda	37.687526	-121.784217
01/13/2009	AQS	060010007	5	7.6	ug/m3 LC	32	Livermore	1	100.0000	88502	Acceptable PM2.5 AQI & Speciation Mass	41860	San Francisco-Oakland-Hayward, CA	06	California	001	Alameda	37.687526	-121.784217
01/19/2009	AQS	060010007	5	17.7	ug/m3 LC	63	Livermore	1	100.0000	88502	Acceptable PM2.5 AQI & Speciation Mass	41860	San Francisco-Oakland-Hayward, CA	06	California	001	Alameda	37.687526	-121.784217
01/25/2009	AQS	060010007	5	3.4	ug/m3 LC	14	Livermore	1	100.0000	88502	Acceptable PM2.5 AQI & Speciation Mass	41860	San Francisco-Oakland-Hayward, CA	06	California	001	Alameda	37.687526	-121.784217
01/31/2009	AQS	060010007	5	17.7	ug/m3 LC	63	Livermore	1	100.0000	88502	Acceptable PM2.5 AQI & Speciation Mass	41860	San Francisco-Oakland-Hayward, CA	06	California	001	Alameda	37.687526	-121.784217
02/06/2009	AQS	060010007	5	4.1	ug/m3 LC	17	Livermore	1	100.0000	88502	Acceptable PM2.5 AQI & Speciation Mass	41860	San Francisco-Oakland-Hayward, CA	06	California	001	Alameda	37.687526	-121.784217
02/12/2009	AQS	060010007	5	3.2	ug/m3 LC	13	Livermore	1	100.0000	88502	Acceptable PM2.5 AQI & Speciation Mass	41860	San Francisco-Oakland-Hayward, CA	06	California	001	Alameda	37.687526	-121.784217
02/18/2009	AQS	060010007	5	3.9	ug/m3 LC	16	Livermore	1	100.0000	88502	Acceptable PM2.5 AQI & Speciation Mass	41860	San Francisco-Oakland-Hayward, CA	06	California	001	Alameda	37.687526	-121.784217
02/24/2009	AQS	060010007	5	1	ug/m3 LC	4	Livermore	1	100.0000	88502	Acceptable PM2.5 AQI & Speciation Mass	41860	San Francisco-Oakland-Hayward, CA	06	California	001	Alameda	37.687526	-121.784217
03/02/2009	AQS	060010007	5	3	ug/m3 LC	13	Livermore	1	100.0000	88502	Acceptable PM2.5 AQI & Speciation Mass	41860	San Francisco-Oakland-Hayward, CA	06	California	001	Alameda	37.687526	-121.784217
03/08/2009	AQS	060010007	5	7.1	ug/m3 LC	30	Livermore	1	100.0000	88502	Acceptable PM2.5 AQI & Speciation Mass	41860	San Francisco-Oakland-Hayward, CA	06	California	001	Alameda	37.687526	-121.784217
03/14/2009	AQS	060010007	5	3.6	ug/m3 LC	15	Livermore	1	100.0000	88502	Acceptable PM2.5 AQI & Speciation Mass	41860	San Francisco-Oakland-Hayward, CA	06	California	001	Alameda	37.687526	-121.784217
03/20/2009	AQS	060010007	5	5.7	ug/m3 LC	24	Livermore	1	100.0000	88502	Acceptable PM2.5 AQI & Speciation Mass	41860	San Francisco-Oakland-Hayward, CA	06	California	001	Alameda	37.687526	-121.784217
03/26/2009	AQS	060010007	5	5	ug/m3 LC	21	Livermore	1	100.0000	88502	Acceptable PM2.5 AQI & Speciation Mass	41860	San Francisco-Oakland-Hayward, CA	06	California	001	Alameda	37.687526	-121.784217
04/01/2009	AQS	060010007	5	7.3	ug/m3 LC	30	Livermore	1	100.0000	88502	Acceptable PM2.5 AQI & Speciation Mass	41860	San Francisco-Oakland-Hayward, CA	06	California	001	Alameda	37.687526	-121.784217
04/07/2009	AQS	060010007	5	4.8	ug/m3 LC	20	Livermore	1	100.0000	88502	Acceptable PM2.5 AQI & Speciation Mass	41860	San Francisco-Oakland-Hayward, CA	06	California	001	Alameda	37.687526	-121.784217
04/13/2009	AQS	060010007	5	5.3	ug/m3 LC	22	Livermore	1	100.0000	88502	Acceptable PM2.5 AQI & Speciation Mass	41860	San Francisco-Oakland-Hayward, CA	06	California	001	Alameda	37.687526	-121.784217
04/19/2009	AQS	060010007	5	9.1	ug/m3 LC	38	Livermore	1	100.0000	88502	Acceptable PM2.5 AQI & Speciation Mass	41860	San Francisco-Oakland-Hayward, CA	06	California	001	Alameda	37.687526	-121.784217
04/25/2009	AQS	060010007	5	8.4	ug/m3 LC	35	Livermore	1	100.0000	88502	Acceptable PM2.5 AQI & Speciation Mass	41860	San Francisco-Oakland-Hayward, CA	06	California	001	Alameda	37.687526	-121.784217
05/01/2009	AQS	060010007	5	5.8	ug/m3 LC	24	Livermore	1	100.0000	88502	Acceptable PM2.5 AQI & Speciation Mass	41860	San Francisco-Oakland-Hayward, CA	06	California	001	Alameda	37.687526	-121.784217
05/07/2009	AQS	060010007	5	7.7	ug/m3 LC	32	Livermore	1	100.0000	88502	Acceptable PM2.5 AQI & Speciation Mass	41860	San Francisco-Oakland-Hayward, CA	06	California	001	Alameda	37.687526	-121.784217
05/13/2009	AQS	060010007	5	7.4	ug/m3 LC	31	Livermore	1	100.0000	88502	Acceptable PM2.5 AQI & Speciation Mass	41860	San Francisco-Oakland-Hayward, CA	06	California	001	Alameda	37.687526	-121.784217
05/19/2009	AQS	060010007	5	7	ug/m3 LC	29	Livermore	1	100.0000	88502	Acceptable PM2.5 AQI & Speciation Mass	41860	San Francisco-Oakland-Hayward, CA	06	California	001	Alameda	37.687526	-121.784217
05/25/2009	AQS	060010007	5	10.5	ug/m3 LC	44	Livermore	1	100.0000	88502	Acceptable PM2.5 AQI & Speciation Mass	41860	San Francisco-Oakland-Hayward, CA	06	California	001	Alameda	37.687526	-121.784217
05/31/2009	AQS	060010007	5	5.2	ug/m3 LC	22	Livermore	1	100.0000	88502	Acceptable PM2.5 AQI & Speciation Mass	41860	San Francisco-Oakland-Hayward, CA	06	California	001	Alameda	37.687526	-121.784217
06/06/2009	AQS	060010007	5	3.6	ug/m3 LC	15	Livermore	1	100.0000	88502	Acceptable PM2.5 AQI & Speciation Mass	41860	San Francisco-Oakland-Hayward, CA	06	California	001	Alameda	37.687526	-121.784217
06/12/2009	AQS	060010007	5	5	ug/m3 LC	21	Livermore	1	100.0000	88502	Acceptable PM2.5 AQI & Speciation Mass	41860	San Francisco-Oakland-Hayward, CA	06	California	001	Alameda	37.687526	-121.784217
06/18/2009	AQS	060010007	5	8	ug/m3 LC	33	Livermore	1	100.0000	88502	Acceptable PM2.5 AQI & Speciation Mass	41860	San Francisco-Oakland-Hayward, CA	06	California	001	Alameda	37.687526	-121.784217
06/24/2009	AQS	060010007	5	12.2	ug/m3 LC	51	Livermore	1	100.0000	88502	Acceptable PM2.5 AQI & Speciation Mass	41860	San Francisco-Oakland-Hayward, CA	06	California	001	Alameda	37.687526	-121.784217
06/30/2009	AQS	060010007	5	12.3	ug/m3 LC	51	Livermore	1	100.0000	88502	Acceptable PM2.5 AQI & Speciation Mass	41860	San Francisco-Oakland-Hayward, CA	06	California	001	Alameda	37.687526	-121.784217
07/06/2009	AQS	060010007	5	7.7	ug/m3 LC	32	Livermore	1	100.0000	88502	Acceptable PM2.5 AQI & Speciation Mass	41860	San Francisco-Oakland-Hayward, CA	06	California	001	Alameda	37.687526	-121.784217
07/12/2009	AQS	060010007	5	6	ug/m3 LC	25	Livermore	1	100.0000	88502	Acceptable PM2.5 AQI & Speciation Mass	41860	San Francisco-Oakland-Hayward, CA	06	California	001	Alameda	37.687526	-121.784217
07/18/2009	AQS	060010007	5	6.7	ug/m3 LC	28	Livermore	1	100.0000	88502	Acceptable PM2.5 AQI & Speciation Mass	41860	San Francisco-Oakland-Hayward, CA	06	California	001	Alameda	37.687526	-121.784217
07/24/2009	AQS	060010007	5	1.9	ug/m3 LC	8	Livermore	1	100.0000	88502	Acceptable PM2.5 AQI & Speciation Mass	41860	San Francisco-Oakland-Hayward, CA	06	California	001	Alameda	37.687526	-121.784217
07/30/2009	AQS	060010007	5	1.3	ug/m3 LC	5	Livermore	1	100.0000	88502	Acceptable PM2.5 AQI & Speciation Mass	41860	San Francisco-Oakland-Hayward, CA	06	California	001	Alameda	37.687526	-121.784217
08/05/2009	AQS	060010007	5	1	ug/m3 LC	4	Livermore	1	100.0000	88502	Acceptable PM2.5 AQI & Speciation Mass	41860	San Francisco-Oakland-Hayward, CA	06	California	001	Alameda	37.687526	-121.784217
08/11/2009	AQS	060010007	5	5.3	ug/m3 LC	22	Livermore	1	100.0000	88502	Acceptable PM2.5 AQI & Speciation Mass	41860	San Francisco-Oakland-Hayward, CA	06	California	001	Alameda	37.687526	-121.784217
08/17/2009	AQS	060010007	5	13.9	ug/m3 LC	55	Livermore	1	100.0000	88502	Acceptable PM2.5 AQI & Speciation Mass	41860	San Francisco-Oakland-Hayward, CA	06	California	001	Alameda	37.687526	-121.784217
08/23/2009	AQS	060010007	5	7.9	ug/m3 LC	33	Livermore	1	100.0000	88502	Acceptable PM2.5 AQI & Speciation Mass	41860	San Francisco-Oakland-Hayward, CA	06	California	001	Alameda	37.687526	-121.784217
09/01/2009	AQS	060010007	5	5.1	ug/m3 LC	21	Livermore	1	100.0000	88502	Acceptable PM2.5 AQI & Speciation Mass	41860	San Francisco-Oakland-Hayward, CA	06	California	001	Alameda	37.687526	-121.784217
09/04/2009	AQS	060010007	5	3.2	ug/m3 LC	13	Livermore	1	100.0000	88502	Acceptable PM2.5 AQI & Speciation Mass	41860	San Francisco-Oakland-Hayward, CA	06	California	001	Alameda	37.687526	-121.784217
09/10/2009	AQS	060010007	5	7.5	ug/m3 LC	31	Livermore	1	100.0000	88502	Acceptable PM2.5 AQI & Speciation Mass	41860	San Francisco-Oakland-Hayward, CA	06	California	001	Alameda	37.687526	-121.784217
09/16/2009	AQS	060010007	5	2.1	ug/m3 LC	9	Livermore	1	100.0000	88502	Acceptable PM2.5 AQI & Speciation Mass	41860	San Francisco-Oakland-Hayward, CA	06	California	001	Alameda	37.687526	-121.784217
09/22/2009	AQS	060010007	5	11.5	ug/m3 LC	48	Livermore	1	100.0000	88502	Acceptable PM2.5 AQI & Speciation Mass	41860	San Francisco-Oakland-Hayward, CA	06	California	001	Alameda	37.687526	-121.784217
09/28/2009	AQS	060010007	5	9.4	ug/m3 LC	39	Livermore	1	100.0000	88502	Acceptable PM2.5 AQI & Speciation Mass	41860	San Francisco-Oakland-Hayward, CA	06	California	001	Alameda	37.687526	-121.784217
10/04/2009	AQS	060010007	5	5.4	ug/m3 LC	23	Livermore	1	100.0000	88502	Acceptable PM2.5 AQI & Speciation Mass	41860	San Francisco-Oakland-Hayward, CA	06	California	001	Alameda	37.687526	-121.784217
10/10/2009	AQS	060010007	5	11.6	ug/m3 LC	48	Livermore	1	100.0000	88502	Acceptable PM2.5 AQI & Speciation Mass	41860	San Francisco-Oakland-Hayward, CA	06	California	001	Alameda	37.687526	-121.784217
10/16/2009	AQS	060010007	5	4.5	ug/m3 LC	19	Livermore	1	100.0000	88502	Acceptable PM2.5 AQI & Speciation Mass	41860	San Francisco-Oakland-Hayward, CA	06	California	001	Alameda	37.687526	-121.784217
10/22/2009	AQS	060010007	5	5.5	ug/m3 LC	23	Livermore	1	100.0000	88502	Acceptable PM2.5 AQI & Speciation Mass	41860	San Francisco-Oakland-Hayward, CA	06	California	001	Alameda	37.687526	-121.784217
10/28/2009	AQS	060010007	5	3.4	ug/m3 LC	14	Livermore	1	100.0000	88502	Acceptable PM2.5 AQI & Speciation Mass	41860	San Francisco-Oakland-Hayward, CA	06	California	001	Alameda	37.687526	-121.784217
11/03/2009	AQS	060010007	5	13.9	ug/m3 LC	55	Livermore	1	100.0000	88502	Acceptable PM2.5 AQI & Speciation Mass	41860	San Francisco-Oakland-Hayward, CA	06	California	001	Alameda	37.687526	-121.784217
11/09/2009	AQS	060010007	5	9.9	ug/m3 LC	41	Livermore	1	100.0000	88502	Acceptable PM2.5 AQI & Speciation Mass	41860	San Francisco-Oakland-Hayward, CA	06	California	001	Alameda	37.687526	-121.784217
11/15/2009	AQS	060010007	5	13.8	ug/m3 LC	55	Livermore	1	100.0000	88502	Acceptable PM2.5 AQI & Speciation Mass	41860	San Francisco-Oakland-Hayward, CA	06	California	001	Alameda	37.687526	-121.784217
11/21/2009	AQS	060010007	5	10.4	ug/m3 LC	43	Livermore	1	100.0000	88502	Acceptable PM2.5 AQI & Speciation Mass	41860	San Francisco-Oakland-Hayward, CA	06	California	001	Alameda	37.687526	-121.784217
11/27/2009	AQS	060010007	5	7.7	ug/m3 LC	32	Livermore	1	100.0000	88502	Acceptable PM2.5 AQI & Speciation Mass	41860	San Francisco-Oakland-Hayward, CA	06	California	001	Alameda	37.687526	-121.784217
12/03/2009	AQS	060010007	5	16.5	ug/m3 LC	60	Livermore	1	100.0000	88502	Acceptable PM2.5 AQI & Speciation Mass	41860	San Francisco-Oakland-Hayward, CA	06	California	001	Alameda	37.687526	-121.784217
12/09/2009	AQS	060010007	5	20.6	ug/m3 LC	69	Livermore	1	100.0000	88502	Acceptable PM2.5 AQI & Speciation Mass	41860	San Francisco-Oakland-Hayward, CA	06	California	001	Alameda	37.687526	-121.784217
12/15/2009	AQS	060010007	5	12.8	ug/m3 LC	52	Livermore	1	100.0000	88502	Acceptable PM2.5 AQI & Speciation Mass	41860	San Francisco-Oakland-Hayward, CA	06	California	001	Alameda	37.687526	-121.784217
12/21/2009	AQS	060010007	5	10.8	ug/m3 LC	45	Livermore	1	100.0000	88502	Acceptable PM2.5 AQI & Speciation Mass	41860	San Francisco-Oakland-Hayward, CA	06	California	001	Alameda	37.687526	-121.784217
12/27/2009	AQS	060010007	5	16.6	ug/m3 LC	60	Livermore	1	100.0000	88502	Acceptable PM2.5 AQI & Speciation Mass	41860	San Francisco-Oakland-Hayward, CA	06	California	001	Alameda	37.687526	-121.784217
01/01/2009	AQS	060010009	1	26.7	ug/m3 LC	82	Oakland	1	100.0000	88101	PM2.5 - Local Conditions	41860	San Francisco-Oakland-Hayward, CA	06	California	001	Alameda	37.743065	-122.169935
01/04/2009	AQS	060010009	1	8.6	ug/m3 LC	36	Oakland	1	100.0000	88101	PM2.5 - Local Conditions	41860	San Francisco-Oakland-Hayward, CA	06	California	001	Alameda	37.743065	-122.169935
01/07/2009	AQS	060010009	1	19.2	ug/m3 LC	66	Oakland	1	100.0000	88101	PM2.5 - Local Conditions	41860	San Francisco-Oakland-Hayward, CA	06	California	001	Alameda	37.743065	-122.169935
01/10/2009	AQS	060010009	1	9.2	ug/m3 LC	38	Oakland	1	100.0000	88101	PM2.5 - Local Conditions	41860	San Francisco-Oakland-Hayward, CA	06	California	001	Alameda	37.743065	-122.169935
01/13/2009	AQS	060010009	1	4.4	ug/m3 LC	18	Oakland	1	100.0000	88101	PM2.5 - Local Conditions	41860	San Francisco-Oakland-Hayward, CA	06	California	001	Alameda	37.743065	-122.169935
01/16/2009	AQS	060010009	1	20.6	ug/m3 LC	69	Oakland	1	100.0000	88101	PM2.5 - Local Conditions	41860	San Francisco-Oakland-Hayward, CA	06	California	001	Alameda	37.743065	-122.169935
01/19/2009	AQS	060010009	1	8	ug/m3 LC	33	Oakland	1	100.0000	88101	PM2.5 - Local Conditions	41860	San Francisco-Oakland-Hayward, CA	06	California	001	Alameda	37.743065	-122.169935
01/22/2009	AQS	060010009	1	12.4	ug/m3 LC	52	Oakland	1	100.0000	88101	PM2.5 - Local Conditions	41860	San Francisco-Oakland-Hayward, CA	06	California	001	Alameda	37.743065	-122.169935
01/25/2009	AQS	060010009	1	5.7	ug/m3 LC	24	Oakland	1	100.0000	88101	PM2.5 - Local Conditions	41860	San Francisco-Oakland-Hayward, CA	06	California	001	Alameda	37.743065	-122.169935
01/28/2009	AQS	060010009	1	9.9	ug/m3 LC	41	Oakland	1	100.0000	88101	PM2.5 - Local Conditions	41860	San Francisco-Oakland-Hayward, CA	06	California	001	Alameda	37.743065	-122.169935
02/03/2009	AQS	060010009	1	36.3	ug/m3 LC	103	Oakland	1	100.0000	88101	PM2.5 - Local Conditions	41860	San Francisco-Oakland-Hayward, CA	06	California	001	Alameda	37.743065	-122.169935
02/04/2009	AQS	060010009	1	34.2	ug/m3 LC	97	Oakland	1	100.0000	88101	PM2.5 - Local Conditions	41860	San Francisco-Oakland-Hayward, CA	06	California	001	Alameda	37.743065	-122.169935
02/06/2009	AQS	060010009	1	2.8	ug/m3 LC	12	Oakland	1	100.0000	88101	PM2.5 - Local Conditions	41860	San Francisco-Oakland-Hayward, CA	06	California	001	Alameda	37.743065	-122.169935
02/09/2009	AQS	060010009	1	3.9	ug/m3 LC	16	Oakland	1	100.0000	88101	PM2.5 - Local Conditions	41860	San Francisco-Oakland-Hayward, CA	06	California	001	Alameda	37.743065	-122.169935
02/12/2009	AQS	060010009	1	3.7	ug/m3 LC	15	Oakland	1	100.0000	88101	PM2.5 - Local Conditions	41860	San Francisco-Oakland-Hayward, CA	06	California	001	Alameda	37.743065	-122.169935
02/15/2009	AQS	060010009	1	4	ug/m3 LC	17	Oakland	1	100.0000	88101	PM2.5 - Local Conditions	41860	San Francisco-Oakland-Hayward, CA	06	California	001	Alameda	37.743065	-122.169935
02/18/2009	AQS	060010009	1	4.5	ug/m3 LC	19	Oakland	1	100.0000	88101	PM2.5 - Local Conditions	41860	San Francisco-Oakland-Hayward, CA	06	California	001	Alameda	37.743065	-122.169935
02/21/2009	AQS	060010009	1	9.1	ug/m3 LC	38	Oakland	1	100.0000	88101	PM2.5 - Local Conditions	41860	San Francisco-Oakland-Hayward, CA	06	California	001	Alameda	37.743065	-122.169935
02/24/2009	AQS	060010009	1	5	ug/m3 LC	21	Oakland	1	100.0000	88101	PM2.5 - Local Conditions	41860	San Francisco-Oakland-Hayward, CA	06	California	001	Alameda	37.743065	-122.169935
02/27/2009	AQS	060010009	1	5	ug/m3 LC	21	Oakland	1	100.0000	88101	PM2.5 - Local Conditions	41860	San Francisco-Oakland-Hayward, CA	06	California	001	Alameda	37.743065	-122.169935
03/02/2009	AQS	060010009	1	2.3	ug/m3 LC	10	Oakland	1	100.0000	88101	PM2.5 - Local Conditions	41860	San Francisco-Oakland-Hayward, CA	06	California	001	Alameda	37.743065	-122.169935
03/05/2009	AQS	060010009	1	3.8	ug/m3 LC	16	Oakland	1	100.0000	88101	PM2.5 - Local Conditions	41860	San Francisco-Oakland-Hayward, CA	06	California	001	Alameda	37.743065	-122.169935
03/08/2009	AQS	060010009	1	7.1	ug/m3 LC	30	Oakland	1	100.0000	88101	PM2.5 - Local Conditions	41860	San Francisco-Oakland-Hayward, CA	06	California	001	Alameda	37.743065	-122.169935
03/11/2009	AQS	060010009	1	6.8	ug/m3 LC	28	Oakland	1	100.0000	88101	PM2.5 - Local Conditions	41860	San Francisco-Oakland-Hayward, CA	06	California	001	Alameda	37.743065	-122.169935
03/14/2009	AQS	060010009	1	4.4	ug/m3 LC	18	Oakland	1	100.0000	88101	PM2.5 - Local Conditions	41860	San Francisco-Oakland-Hayward, CA	06	California	001	Alameda	37.743065	-122.169935
03/17/2009	AQS	060010009	1	5.5	ug/m3 LC	23	Oakland	1	100.0000	88101	PM2.5 - Local Conditions	41860	San Francisco-Oakland-Hayward, CA	06	California	001	Alameda	37.743065	-122.169935
03/20/2009	AQS	060010009	1	5.6	ug/m3 LC	23	Oakland	1	100.0000	88101	PM2.5 - Local Conditions	41860	San Francisco-Oakland-Hayward, CA	06	California	001	Alameda	37.743065	-122.169935
03/23/2009	AQS	060010009	1	5.1	ug/m3 LC	21	Oakland	1	100.0000	88101	PM2.5 - Local Conditions	41860	San Francisco-Oakland-Hayward, CA	06	California	001	Alameda	37.743065	-122.169935
03/26/2009	AQS	060010009	1	7.5	ug/m3 LC	31	Oakland	1	100.0000	88101	PM2.5 - Local Conditions	41860	San Francisco-Oakland-Hayward, CA	06	California	001	Alameda	37.743065	-122.169935
03/29/2009	AQS	060010009	1	6.4	ug/m3 LC	27	Oakland	1	100.0000	88101	PM2.5 - Local Conditions	41860	San Francisco-Oakland-Hayward, CA	06	California	001	Alameda	37.743065	-122.169935
04/01/2009	AQS	060010009	1	9.5	ug/m3 LC	40	Oakland	1	100.0000	88101	PM2.5 - Local Conditions	41860	San Francisco-Oakland-Hayward, CA	06	California	001	Alameda	37.743065	-122.169935
04/07/2009	AQS	060010009	1	6.5	ug/m3 LC	27	Oakland	1	100.0000	88101	PM2.5 - Local Conditions	41860	San Francisco-Oakland-Hayward, CA	06	California	001	Alameda	37.743065	-122.169935
04/13/2009	AQS	060010009	1	9.8	ug/m3 LC	41	Oakland	1	100.0000	88101	PM2.5 - Local Conditions	41860	San Francisco-Oakland-Hayward, CA	06	California	001	Alameda	37.743065	-122.169935
04/19/2009	AQS	060010009	1	9.7	ug/m3 LC	40	Oakland	1	100.0000	88101	PM2.5 - Local Conditions	41860	San Francisco-Oakland-Hayward, CA	06	California	001	Alameda	37.743065	-122.169935
04/25/2009	AQS	060010009	1	11	ug/m3 LC	46	Oakland	1	100.0000	88101	PM2.5 - Local Conditions	41860	San Francisco-Oakland-Hayward, CA	06	California	001	Alameda	37.743065	-122.169935
05/01/2009	AQS	060010009	1	7.1	ug/m3 LC	30	Oakland	1	100.0000	88101	PM2.5 - Local Conditions	41860	San Francisco-Oakland-Hayward, CA	06	California	001	Alameda	37.743065	-122.169935
05/07/2009	AQS	060010009	1	7.9	ug/m3 LC	33	Oakland	1	100.0000	88101	PM2.5 - Local Conditions	41860	San Francisco-Oakland-Hayward, CA	06	California	001	Alameda	37.743065	-122.169935
05/13/2009	AQS	060010009	1	10.1	ug/m3 LC	42	Oakland	1	100.0000	88101	PM2.5 - Local Conditions	41860	San Francisco-Oakland-Hayward, CA	06	California	001	Alameda	37.743065	-122.169935
05/19/2009	AQS	060010009	1	7.5	ug/m3 LC	31	Oakland	1	100.0000	88101	PM2.5 - Local Conditions	41860	San Francisco-Oakland-Hayward, CA	06	California	001	Alameda	37.743065	-122.169935
05/25/2009	AQS	060010009	1	15	ug/m3 LC	57	Oakland	1	100.0000	88101	PM2.5 - Local Conditions	41860	San Francisco-Oakland-Hayward, CA	06	California	001	Alameda	37.743065	-122.169935
05/31/2009	AQS	060010009	1	5.6	ug/m3 LC	23	Oakland	1	100.0000	88101	PM2.5 - Local Conditions	41860	San Francisco-Oakland-Hayward, CA	06	California	001	Alameda	37.743065	-122.169935
06/06/2009	AQS	060010009	1	5.3	ug/m3 LC	22	Oakland	1	100.0000	88101	PM2.5 - Local Conditions	41860	San Francisco-Oakland-Hayward, CA	06	California	001	Alameda	37.743065	-122.169935
06/12/2009	AQS	060010009	1	5.7	ug/m3 LC	24	Oakland	1	100.0000	88101	PM2.5 - Local Conditions	41860	San Francisco-Oakland-Hayward, CA	06	California	001	Alameda	37.743065	-122.169935
06/18/2009	AQS	060010009	1	11.9	ug/m3 LC	50	Oakland	1	100.0000	88101	PM2.5 - Local Conditions	41860	San Francisco-Oakland-Hayward, CA	06	California	001	Alameda	37.743065	-122.169935
06/24/2009	AQS	060010009	1	14.8	ug/m3 LC	57	Oakland	1	100.0000	88101	PM2.5 - Local Conditions	41860	San Francisco-Oakland-Hayward, CA	06	California	001	Alameda	37.743065	-122.169935
06/30/2009	AQS	060010009	1	13.5	ug/m3 LC	54	Oakland	1	100.0000	88101	PM2.5 - Local Conditions	41860	San Francisco-Oakland-Hayward, CA	06	California	001	Alameda	37.743065	-122.169935
07/06/2009	AQS	060010009	1	8.5	ug/m3 LC	35	Oakland	1	100.0000	88101	PM2.5 - Local Conditions	41860	San Francisco-Oakland-Hayward, CA	06	California	001	Alameda	37.743065	-122.169935
07/12/2009	AQS	060010009	1	7	ug/m3 LC	29	Oakland	1	100.0000	88101	PM2.5 - Local Conditions	41860	San Francisco-Oakland-Hayward, CA	06	California	001	Alameda	37.743065	-122.169935
07/18/2009	AQS	060010009	1	9.1	ug/m3 LC	38	Oakland	1	100.0000	88101	PM2.5 - Local Conditions	41860	San Francisco-Oakland-Hayward, CA	06	California	001	Alameda	37.743065	-122.169935
07/24/2009	AQS	060010009	1	2.8	ug/m3 LC	12	Oakland	1	100.0000	88101	PM2.5 - Local Conditions	41860	San Francisco-Oakland-Hayward, CA	06	California	001	Alameda	37.743065	-122.169935
07/30/2009	AQS	060010009	1	2.2	ug/m3 LC	9	Oakland	1	100.0000	88101	PM2.5 - Local Conditions	41860	San Francisco-Oakland-Hayward, CA	06	California	001	Alameda	37.743065	-122.169935
08/05/2009	AQS	060010009	1	3.2	ug/m3 LC	13	Oakland	1	100.0000	88101	PM2.5 - Local Conditions	41860	San Francisco-Oakland-Hayward, CA	06	California	001	Alameda	37.743065	-122.169935
08/11/2009	AQS	060010009	1	4.4	ug/m3 LC	18	Oakland	1	100.0000	88101	PM2.5 - Local Conditions	41860	San Francisco-Oakland-Hayward, CA	06	California	001	Alameda	37.743065	-122.169935
08/17/2009	AQS	060010009	1	13.1	ug/m3 LC	53	Oakland	1	100.0000	88101	PM2.5 - Local Conditions	41860	San Francisco-Oakland-Hayward, CA	06	California	001	Alameda	37.743065	-122.169935
08/23/2009	AQS	060010009	1	13	ug/m3 LC	53	Oakland	1	100.0000	88101	PM2.5 - Local Conditions	41860	San Francisco-Oakland-Hayward, CA	06	California	001	Alameda	37.743065	-122.169935
08/29/2009	AQS	060010009	1	11.5	ug/m3 LC	48	Oakland	1	100.0000	88101	PM2.5 - Local Conditions	41860	San Francisco-Oakland-Hayward, CA	06	California	001	Alameda	37.743065	-122.169935
09/04/2009	AQS	060010009	1	7	ug/m3 LC	29	Oakland	1	100.0000	88101	PM2.5 - Local Conditions	41860	San Francisco-Oakland-Hayward, CA	06	California	001	Alameda	37.743065	-122.169935
09/10/2009	AQS	060010009	1	9.6	ug/m3 LC	40	Oakland	1	100.0000	88101	PM2.5 - Local Conditions	41860	San Francisco-Oakland-Hayward, CA	06	California	001	Alameda	37.743065	-122.169935
09/16/2009	AQS	060010009	1	4.1	ug/m3 LC	17	Oakland	1	100.0000	88101	PM2.5 - Local Conditions	41860	San Francisco-Oakland-Hayward, CA	06	California	001	Alameda	37.743065	-122.169935
09/22/2009	AQS	060010009	1	9	ug/m3 LC	38	Oakland	1	100.0000	88101	PM2.5 - Local Conditions	41860	San Francisco-Oakland-Hayward, CA	06	California	001	Alameda	37.743065	-122.169935
09/28/2009	AQS	060010009	1	12.7	ug/m3 LC	52	Oakland	1	100.0000	88101	PM2.5 - Local Conditions	41860	San Francisco-Oakland-Hayward, CA	06	California	001	Alameda	37.743065	-122.169935
10/01/2009	AQS	060010009	3	6.5	ug/m3 LC	27	Oakland	1	100.0000	88101	PM2.5 - Local Conditions	41860	San Francisco-Oakland-Hayward, CA	06	California	001	Alameda	37.743065	-122.169935
10/02/2009	AQS	060010009	3	9.5	ug/m3 LC	40	Oakland	1	100.0000	88101	PM2.5 - Local Conditions	41860	San Francisco-Oakland-Hayward, CA	06	California	001	Alameda	37.743065	-122.169935
10/03/2009	AQS	060010009	3	10.7	ug/m3 LC	45	Oakland	1	100.0000	88101	PM2.5 - Local Conditions	41860	San Francisco-Oakland-Hayward, CA	06	California	001	Alameda	37.743065	-122.169935
10/04/2009	AQS	060010009	3	5.5	ug/m3 LC	23	Oakland	1	100.0000	88101	PM2.5 - Local Conditions	41860	San Francisco-Oakland-Hayward, CA	06	California	001	Alameda	37.743065	-122.169935
10/05/2009	AQS	060010009	3	7.2	ug/m3 LC	30	Oakland	1	100.0000	88101	PM2.5 - Local Conditions	41860	San Francisco-Oakland-Hayward, CA	06	California	001	Alameda	37.743065	-122.169935
10/06/2009	AQS	060010009	3	8.2	ug/m3 LC	34	Oakland	1	100.0000	88101	PM2.5 - Local Conditions	41860	San Francisco-Oakland-Hayward, CA	06	California	001	Alameda	37.743065	-122.169935
10/07/2009	AQS	060010009	3	9.6	ug/m3 LC	40	Oakland	1	100.0000	88101	PM2.5 - Local Conditions	41860	San Francisco-Oakland-Hayward, CA	06	California	001	Alameda	37.743065	-122.169935
10/08/2009	AQS	060010009	3	9.2	ug/m3 LC	38	Oakland	1	100.0000	88101	PM2.5 - Local Conditions	41860	San Francisco-Oakland-Hayward, CA	06	California	001	Alameda	37.743065	-122.169935
10/09/2009	AQS	060010009	3	12.1	ug/m3 LC	51	Oakland	1	100.0000	88101	PM2.5 - Local Conditions	41860	San Francisco-Oakland-Hayward, CA	06	California	001	Alameda	37.743065	-122.169935
10/10/2009	AQS	060010009	3	14	ug/m3 LC	55	Oakland	1	100.0000	88101	PM2.5 - Local Conditions	41860	San Francisco-Oakland-Hayward, CA	06	California	001	Alameda	37.743065	-122.169935
10/11/2009	AQS	060010009	3	9.7	ug/m3 LC	40	Oakland	1	100.0000	88101	PM2.5 - Local Conditions	41860	San Francisco-Oakland-Hayward, CA	06	California	001	Alameda	37.743065	-122.169935
10/12/2009	AQS	060010009	3	7.2	ug/m3 LC	30	Oakland	1	100.0000	88101	PM2.5 - Local Conditions	41860	San Francisco-Oakland-Hayward, CA	06	California	001	Alameda	37.743065	-122.169935
10/13/2009	AQS	060010009	3	1.7	ug/m3 LC	7	Oakland	1	100.0000	88101	PM2.5 - Local Conditions	41860	San Francisco-Oakland-Hayward, CA	06	California	001	Alameda	37.743065	-122.169935
10/14/2009	AQS	060010009	3	5.5	ug/m3 LC	23	Oakland	1	100.0000	88101	PM2.5 - Local Conditions	41860	San Francisco-Oakland-Hayward, CA	06	California	001	Alameda	37.743065	-122.169935
10/15/2009	AQS	060010009	3	7	ug/m3 LC	29	Oakland	1	100.0000	88101	PM2.5 - Local Conditions	41860	San Francisco-Oakland-Hayward, CA	06	California	001	Alameda	37.743065	-122.169935
10/16/2009	AQS	060010009	3	7.3	ug/m3 LC	30	Oakland	1	100.0000	88101	PM2.5 - Local Conditions	41860	San Francisco-Oakland-Hayward, CA	06	California	001	Alameda	37.743065	-122.169935
10/17/2009	AQS	060010009	3	7.4	ug/m3 LC	31	Oakland	1	100.0000	88101	PM2.5 - Local Conditions	41860	San Francisco-Oakland-Hayward, CA	06	California	001	Alameda	37.743065	-122.169935
10/18/2009	AQS	060010009	3	5.9	ug/m3 LC	25	Oakland	1	100.0000	88101	PM2.5 - Local Conditions	41860	San Francisco-Oakland-Hayward, CA	06	California	001	Alameda	37.743065	-122.169935
10/19/2009	AQS	060010009	3	6.8	ug/m3 LC	28	Oakland	1	100.0000	88101	PM2.5 - Local Conditions	41860	San Francisco-Oakland-Hayward, CA	06	California	001	Alameda	37.743065	-122.169935
10/20/2009	AQS	060010009	3	8.3	ug/m3 LC	35	Oakland	1	100.0000	88101	PM2.5 - Local Conditions	41860	San Francisco-Oakland-Hayward, CA	06	California	001	Alameda	37.743065	-122.169935
10/21/2009	AQS	060010009	3	6.7	ug/m3 LC	28	Oakland	1	100.0000	88101	PM2.5 - Local Conditions	41860	San Francisco-Oakland-Hayward, CA	06	California	001	Alameda	37.743065	-122.169935
10/22/2009	AQS	060010009	3	10.6	ug/m3 LC	44	Oakland	1	100.0000	88101	PM2.5 - Local Conditions	41860	San Francisco-Oakland-Hayward, CA	06	California	001	Alameda	37.743065	-122.169935
10/23/2009	AQS	060010009	3	12.8	ug/m3 LC	52	Oakland	1	100.0000	88101	PM2.5 - Local Conditions	41860	San Francisco-Oakland-Hayward, CA	06	California	001	Alameda	37.743065	-122.169935
10/24/2009	AQS	060010009	3	11.1	ug/m3 LC	46	Oakland	1	100.0000	88101	PM2.5 - Local Conditions	41860	San Francisco-Oakland-Hayward, CA	06	California	001	Alameda	37.743065	-122.169935
10/25/2009	AQS	060010009	3	10	ug/m3 LC	42	Oakland	1	100.0000	88101	PM2.5 - Local Conditions	41860	San Francisco-Oakland-Hayward, CA	06	California	001	Alameda	37.743065	-122.169935
10/26/2009	AQS	060010009	3	9.7	ug/m3 LC	40	Oakland	1	100.0000	88101	PM2.5 - Local Conditions	41860	San Francisco-Oakland-Hayward, CA	06	California	001	Alameda	37.743065	-122.169935
10/27/2009	AQS	060010009	3	3.6	ug/m3 LC	15	Oakland	1	100.0000	88101	PM2.5 - Local Conditions	41860	San Francisco-Oakland-Hayward, CA	06	California	001	Alameda	37.743065	-122.169935
10/28/2009	AQS	060010009	3	4.7	ug/m3 LC	20	Oakland	1	100.0000	88101	PM2.5 - Local Conditions	41860	San Francisco-Oakland-Hayward, CA	06	California	001	Alameda	37.743065	-122.169935
10/29/2009	AQS	060010009	3	8.1	ug/m3 LC	34	Oakland	1	100.0000	88101	PM2.5 - Local Conditions	41860	San Francisco-Oakland-Hayward, CA	06	California	001	Alameda	37.743065	-122.169935
10/30/2009	AQS	060010009	3	10.4	ug/m3 LC	43	Oakland	1	100.0000	88101	PM2.5 - Local Conditions	41860	San Francisco-Oakland-Hayward, CA	06	California	001	Alameda	37.743065	-122.169935
10/31/2009	AQS	060010009	3	15.5	ug/m3 LC	58	Oakland	1	100.0000	88101	PM2.5 - Local Conditions	41860	San Francisco-Oakland-Hayward, CA	06	California	001	Alameda	37.743065	-122.169935
11/01/2009	AQS	060010009	3	9.1	ug/m3 LC	38	Oakland	1	100.0000	88101	PM2.5 - Local Conditions	41860	San Francisco-Oakland-Hayward, CA	06	California	001	Alameda	37.743065	-122.169935
11/02/2009	AQS	060010009	3	7.2	ug/m3 LC	30	Oakland	1	100.0000	88101	PM2.5 - Local Conditions	41860	San Francisco-Oakland-Hayward, CA	06	California	001	Alameda	37.743065	-122.169935
11/03/2009	AQS	060010009	3	15.1	ug/m3 LC	57	Oakland	1	100.0000	88101	PM2.5 - Local Conditions	41860	San Francisco-Oakland-Hayward, CA	06	California	001	Alameda	37.743065	-122.169935
11/04/2009	AQS	060010009	3	8.9	ug/m3 LC	37	Oakland	1	100.0000	88101	PM2.5 - Local Conditions	41860	San Francisco-Oakland-Hayward, CA	06	California	001	Alameda	37.743065	-122.169935
11/05/2009	AQS	060010009	3	5.5	ug/m3 LC	23	Oakland	1	100.0000	88101	PM2.5 - Local Conditions	41860	San Francisco-Oakland-Hayward, CA	06	California	001	Alameda	37.743065	-122.169935
11/06/2009	AQS	060010009	3	4.9	ug/m3 LC	20	Oakland	1	100.0000	88101	PM2.5 - Local Conditions	41860	San Francisco-Oakland-Hayward, CA	06	California	001	Alameda	37.743065	-122.169935
11/07/2009	AQS	060010009	3	8.3	ug/m3 LC	35	Oakland	1	100.0000	88101	PM2.5 - Local Conditions	41860	San Francisco-Oakland-Hayward, CA	06	California	001	Alameda	37.743065	-122.169935
11/08/2009	AQS	060010009	3	6.7	ug/m3 LC	28	Oakland	1	100.0000	88101	PM2.5 - Local Conditions	41860	San Francisco-Oakland-Hayward, CA	06	California	001	Alameda	37.743065	-122.169935
11/09/2009	AQS	060010009	3	10.7	ug/m3 LC	45	Oakland	1	100.0000	88101	PM2.5 - Local Conditions	41860	San Francisco-Oakland-Hayward, CA	06	California	001	Alameda	37.743065	-122.169935
11/10/2009	AQS	060010009	3	15	ug/m3 LC	57	Oakland	1	100.0000	88101	PM2.5 - Local Conditions	41860	San Francisco-Oakland-Hayward, CA	06	California	001	Alameda	37.743065	-122.169935
11/11/2009	AQS	060010009	3	12	ug/m3 LC	50	Oakland	1	100.0000	88101	PM2.5 - Local Conditions	41860	San Francisco-Oakland-Hayward, CA	06	California	001	Alameda	37.743065	-122.169935
11/12/2009	AQS	060010009	3	9.1	ug/m3 LC	38	Oakland	1	100.0000	88101	PM2.5 - Local Conditions	41860	San Francisco-Oakland-Hayward, CA	06	California	001	Alameda	37.743065	-122.169935
11/13/2009	AQS	060010009	3	9	ug/m3 LC	38	Oakland	1	100.0000	88101	PM2.5 - Local Conditions	41860	San Francisco-Oakland-Hayward, CA	06	California	001	Alameda	37.743065	-122.169935
11/14/2009	AQS	060010009	3	10.7	ug/m3 LC	45	Oakland	1	100.0000	88101	PM2.5 - Local Conditions	41860	San Francisco-Oakland-Hayward, CA	06	California	001	Alameda	37.743065	-122.169935
11/15/2009	AQS	060010009	3	8.8	ug/m3 LC	37	Oakland	1	100.0000	88101	PM2.5 - Local Conditions	41860	San Francisco-Oakland-Hayward, CA	06	California	001	Alameda	37.743065	-122.169935
11/16/2009	AQS	060010009	3	15	ug/m3 LC	57	Oakland	1	100.0000	88101	PM2.5 - Local Conditions	41860	San Francisco-Oakland-Hayward, CA	06	California	001	Alameda	37.743065	-122.169935
11/17/2009	AQS	060010009	3	9.9	ug/m3 LC	41	Oakland	1	100.0000	88101	PM2.5 - Local Conditions	41860	San Francisco-Oakland-Hayward, CA	06	California	001	Alameda	37.743065	-122.169935
11/18/2009	AQS	060010009	3	5.5	ug/m3 LC	23	Oakland	1	100.0000	88101	PM2.5 - Local Conditions	41860	San Francisco-Oakland-Hayward, CA	06	California	001	Alameda	37.743065	-122.169935
11/19/2009	AQS	060010009	3	10.5	ug/m3 LC	44	Oakland	1	100.0000	88101	PM2.5 - Local Conditions	41860	San Francisco-Oakland-Hayward, CA	06	California	001	Alameda	37.743065	-122.169935
11/20/2009	AQS	060010009	3	9	ug/m3 LC	38	Oakland	1	100.0000	88101	PM2.5 - Local Conditions	41860	San Francisco-Oakland-Hayward, CA	06	California	001	Alameda	37.743065	-122.169935
11/21/2009	AQS	060010009	3	7.6	ug/m3 LC	32	Oakland	1	100.0000	88101	PM2.5 - Local Conditions	41860	San Francisco-Oakland-Hayward, CA	06	California	001	Alameda	37.743065	-122.169935
11/22/2009	AQS	060010009	3	6.1	ug/m3 LC	25	Oakland	1	100.0000	88101	PM2.5 - Local Conditions	41860	San Francisco-Oakland-Hayward, CA	06	California	001	Alameda	37.743065	-122.169935
11/23/2009	AQS	060010009	3	8.4	ug/m3 LC	35	Oakland	1	100.0000	88101	PM2.5 - Local Conditions	41860	San Francisco-Oakland-Hayward, CA	06	California	001	Alameda	37.743065	-122.169935
11/24/2009	AQS	060010009	3	6.2	ug/m3 LC	26	Oakland	1	100.0000	88101	PM2.5 - Local Conditions	41860	San Francisco-Oakland-Hayward, CA	06	California	001	Alameda	37.743065	-122.169935
11/25/2009	AQS	060010009	3	13.2	ug/m3 LC	53	Oakland	1	100.0000	88101	PM2.5 - Local Conditions	41860	San Francisco-Oakland-Hayward, CA	06	California	001	Alameda	37.743065	-122.169935
11/26/2009	AQS	060010009	3	17.9	ug/m3 LC	63	Oakland	1	100.0000	88101	PM2.5 - Local Conditions	41860	San Francisco-Oakland-Hayward, CA	06	California	001	Alameda	37.743065	-122.169935
11/27/2009	AQS	060010009	3	7.9	ug/m3 LC	33	Oakland	1	100.0000	88101	PM2.5 - Local Conditions	41860	San Francisco-Oakland-Hayward, CA	06	California	001	Alameda	37.743065	-122.169935
11/28/2009	AQS	060010009	3	3.4	ug/m3 LC	14	Oakland	1	100.0000	88101	PM2.5 - Local Conditions	41860	San Francisco-Oakland-Hayward, CA	06	California	001	Alameda	37.743065	-122.169935
11/29/2009	AQS	060010009	3	2.8	ug/m3 LC	12	Oakland	1	100.0000	88101	PM2.5 - Local Conditions	41860	San Francisco-Oakland-Hayward, CA	06	California	001	Alameda	37.743065	-122.169935
11/30/2009	AQS	060010009	3	12.2	ug/m3 LC	51	Oakland	1	100.0000	88101	PM2.5 - Local Conditions	41860	San Francisco-Oakland-Hayward, CA	06	California	001	Alameda	37.743065	-122.169935
12/01/2009	AQS	060010009	3	22.5	ug/m3 LC	73	Oakland	1	100.0000	88101	PM2.5 - Local Conditions	41860	San Francisco-Oakland-Hayward, CA	06	California	001	Alameda	37.743065	-122.169935
12/02/2009	AQS	060010009	3	18.1	ug/m3 LC	64	Oakland	1	100.0000	88101	PM2.5 - Local Conditions	41860	San Francisco-Oakland-Hayward, CA	06	California	001	Alameda	37.743065	-122.169935
12/03/2009	AQS	060010009	3	20.6	ug/m3 LC	69	Oakland	1	100.0000	88101	PM2.5 - Local Conditions	41860	San Francisco-Oakland-Hayward, CA	06	California	001	Alameda	37.743065	-122.169935
12/04/2009	AQS	060010009	3	24.7	ug/m3 LC	77	Oakland	1	100.0000	88101	PM2.5 - Local Conditions	41860	San Francisco-Oakland-Hayward, CA	06	California	001	Alameda	37.743065	-122.169935
12/05/2009	AQS	060010009	3	18.2	ug/m3 LC	64	Oakland	1	100.0000	88101	PM2.5 - Local Conditions	41860	San Francisco-Oakland-Hayward, CA	06	California	001	Alameda	37.743065	-122.169935
12/06/2009	AQS	060010009	3	12.2	ug/m3 LC	51	Oakland	1	100.0000	88101	PM2.5 - Local Conditions	41860	San Francisco-Oakland-Hayward, CA	06	California	001	Alameda	37.743065	-122.169935
12/07/2009	AQS	060010009	3	7.6	ug/m3 LC	32	Oakland	1	100.0000	88101	PM2.5 - Local Conditions	41860	San Francisco-Oakland-Hayward, CA	06	California	001	Alameda	37.743065	-122.169935
12/08/2009	AQS	060010009	3	10.5	ug/m3 LC	44	Oakland	1	100.0000	88101	PM2.5 - Local Conditions	41860	San Francisco-Oakland-Hayward, CA	06	California	001	Alameda	37.743065	-122.169935
12/09/2009	AQS	060010009	3	16.8	ug/m3 LC	61	Oakland	1	100.0000	88101	PM2.5 - Local Conditions	41860	San Francisco-Oakland-Hayward, CA	06	California	001	Alameda	37.743065	-122.169935
12/10/2009	AQS	060010009	3	23.5	ug/m3 LC	75	Oakland	1	100.0000	88101	PM2.5 - Local Conditions	41860	San Francisco-Oakland-Hayward, CA	06	California	001	Alameda	37.743065	-122.169935
12/11/2009	AQS	060010009	3	14.5	ug/m3 LC	56	Oakland	1	100.0000	88101	PM2.5 - Local Conditions	41860	San Francisco-Oakland-Hayward, CA	06	California	001	Alameda	37.743065	-122.169935
12/12/2009	AQS	060010009	3	2.7	ug/m3 LC	11	Oakland	1	100.0000	88101	PM2.5 - Local Conditions	41860	San Francisco-Oakland-Hayward, CA	06	California	001	Alameda	37.743065	-122.169935
12/13/2009	AQS	060010009	3	3.2	ug/m3 LC	13	Oakland	1	100.0000	88101	PM2.5 - Local Conditions	41860	San Francisco-Oakland-Hayward, CA	06	California	001	Alameda	37.743065	-122.169935
12/14/2009	AQS	060010009	3	7.4	ug/m3 LC	31	Oakland	1	100.0000	88101	PM2.5 - Local Conditions	41860	San Francisco-Oakland-Hayward, CA	06	California	001	Alameda	37.743065	-122.169935
12/15/2009	AQS	060010009	3	6.7	ug/m3 LC	28	Oakland	1	100.0000	88101	PM2.5 - Local Conditions	41860	San Francisco-Oakland-Hayward, CA	06	California	001	Alameda	37.743065	-122.169935
12/16/2009	AQS	060010009	3	8.9	ug/m3 LC	37	Oakland	1	100.0000	88101	PM2.5 - Local Conditions	41860	San Francisco-Oakland-Hayward, CA	06	California	001	Alameda	37.743065	-122.169935
12/17/2009	AQS	060010009	3	8.6	ug/m3 LC	36	Oakland	1	100.0000	88101	PM2.5 - Local Conditions	41860	San Francisco-Oakland-Hayward, CA	06	California	001	Alameda	37.743065	-122.169935
12/18/2009	AQS	060010009	3	9.3	ug/m3 LC	39	Oakland	1	100.0000	88101	PM2.5 - Local Conditions	41860	San Francisco-Oakland-Hayward, CA	06	California	001	Alameda	37.743065	-122.169935
12/19/2009	AQS	060010009	3	18.1	ug/m3 LC	64	Oakland	1	100.0000	88101	PM2.5 - Local Conditions	41860	San Francisco-Oakland-Hayward, CA	06	California	001	Alameda	37.743065	-122.169935
12/20/2009	AQS	060010009	3	21.4	ug/m3 LC	71	Oakland	1	100.0000	88101	PM2.5 - Local Conditions	41860	San Francisco-Oakland-Hayward, CA	06	California	001	Alameda	37.743065	-122.169935
12/21/2009	AQS	060010009	3	7.8	ug/m3 LC	33	Oakland	1	100.0000	88101	PM2.5 - Local Conditions	41860	San Francisco-Oakland-Hayward, CA	06	California	001	Alameda	37.743065	-122.169935
12/22/2009	AQS	060010009	3	2.7	ug/m3 LC	11	Oakland	1	100.0000	88101	PM2.5 - Local Conditions	41860	San Francisco-Oakland-Hayward, CA	06	California	001	Alameda	37.743065	-122.169935
12/23/2009	AQS	060010009	3	7.4	ug/m3 LC	31	Oakland	1	100.0000	88101	PM2.5 - Local Conditions	41860	San Francisco-Oakland-Hayward, CA	06	California	001	Alameda	37.743065	-122.169935
12/24/2009	AQS	060010009	3	10.3	ug/m3 LC	43	Oakland	1	100.0000	88101	PM2.5 - Local Conditions	41860	San Francisco-Oakland-Hayward, CA	06	California	001	Alameda	37.743065	-122.169935
12/25/2009	AQS	060010009	3	24.5	ug/m3 LC	77	Oakland	1	100.0000	88101	PM2.5 - Local Conditions	41860	San Francisco-Oakland-Hayward, CA	06	California	001	Alameda	37.743065	-122.169935
12/26/2009	AQS	060010009	3	14.4	ug/m3 LC	56	Oakland	1	100.0000	88101	PM2.5 - Local Conditions	41860	San Francisco-Oakland-Hayward, CA	06	California	001	Alameda	37.743065	-122.169935
12/27/2009	AQS	060010009	3	11.6	ug/m3 LC	48	Oakland	1	100.0000	88101	PM2.5 - Local Conditions	41860	San Francisco-Oakland-Hayward, CA	06	California	001	Alameda	37.743065	-122.169935
12/28/2009	AQS	060010009	3	6.9	ug/m3 LC	29	Oakland	1	100.0000	88101	PM2.5 - Local Conditions	41860	San Francisco-Oakland-Hayward, CA	06	California	001	Alameda	37.743065	-122.169935
12/29/2009	AQS	060010009	3	10	ug/m3 LC	42	Oakland	1	100.0000	88101	PM2.5 - Local Conditions	41860	San Francisco-Oakland-Hayward, CA	06	California	001	Alameda	37.743065	-122.169935
12/30/2009	AQS	060010009	3	6.4	ug/m3 LC	27	Oakland	1	100.0000	88101	PM2.5 - Local Conditions	41860	San Francisco-Oakland-Hayward, CA	06	California	001	Alameda	37.743065	-122.169935
12/31/2009	AQS	060010009	3	15.5	ug/m3 LC	58	Oakland	1	100.0000	88101	PM2.5 - Local Conditions	41860	San Francisco-Oakland-Hayward, CA	06	California	001	Alameda	37.743065	-122.169935
02/26/2009	AQS	060010011	1	3.1	ug/m3 LC	13	Oakland West	1	100.0000	88502	Acceptable PM2.5 AQI & Speciation Mass	41860	San Francisco-Oakland-Hayward, CA	06	California	001	Alameda	37.814781	-122.282347
02/27/2009	AQS	060010011	1	6.5	ug/m3 LC	27	Oakland West	1	100.0000	88502	Acceptable PM2.5 AQI & Speciation Mass	41860	San Francisco-Oakland-Hayward, CA	06	California	001	Alameda	37.814781	-122.282347
02/28/2009	AQS	060010011	1	12.4	ug/m3 LC	52	Oakland West	1	100.0000	88502	Acceptable PM2.5 AQI & Speciation Mass	41860	San Francisco-Oakland-Hayward, CA	06	California	001	Alameda	37.814781	-122.282347
03/01/2009	AQS	060010011	1	8.9	ug/m3 LC	37	Oakland West	1	100.0000	88502	Acceptable PM2.5 AQI & Speciation Mass	41860	San Francisco-Oakland-Hayward, CA	06	California	001	Alameda	37.814781	-122.282347
03/02/2009	AQS	060010011	1	6.1	ug/m3 LC	25	Oakland West	1	100.0000	88502	Acceptable PM2.5 AQI & Speciation Mass	41860	San Francisco-Oakland-Hayward, CA	06	California	001	Alameda	37.814781	-122.282347
03/03/2009	AQS	060010011	1	3.8	ug/m3 LC	16	Oakland West	1	100.0000	88502	Acceptable PM2.5 AQI & Speciation Mass	41860	San Francisco-Oakland-Hayward, CA	06	California	001	Alameda	37.814781	-122.282347
03/04/2009	AQS	060010011	1	3.2	ug/m3 LC	13	Oakland West	1	100.0000	88502	Acceptable PM2.5 AQI & Speciation Mass	41860	San Francisco-Oakland-Hayward, CA	06	California	001	Alameda	37.814781	-122.282347
03/05/2009	AQS	060010011	1	3.9	ug/m3 LC	16	Oakland West	1	100.0000	88502	Acceptable PM2.5 AQI & Speciation Mass	41860	San Francisco-Oakland-Hayward, CA	06	California	001	Alameda	37.814781	-122.282347
03/06/2009	AQS	060010011	1	3.6	ug/m3 LC	15	Oakland West	1	100.0000	88502	Acceptable PM2.5 AQI & Speciation Mass	41860	San Francisco-Oakland-Hayward, CA	06	California	001	Alameda	37.814781	-122.282347
03/07/2009	AQS	060010011	1	6.1	ug/m3 LC	25	Oakland West	1	100.0000	88502	Acceptable PM2.5 AQI & Speciation Mass	41860	San Francisco-Oakland-Hayward, CA	06	California	001	Alameda	37.814781	-122.282347
03/08/2009	AQS	060010011	1	5.8	ug/m3 LC	24	Oakland West	1	100.0000	88502	Acceptable PM2.5 AQI & Speciation Mass	41860	San Francisco-Oakland-Hayward, CA	06	California	001	Alameda	37.814781	-122.282347
03/09/2009	AQS	060010011	1	1.9	ug/m3 LC	8	Oakland West	1	100.0000	88502	Acceptable PM2.5 AQI & Speciation Mass	41860	San Francisco-Oakland-Hayward, CA	06	California	001	Alameda	37.814781	-122.282347
03/10/2009	AQS	060010011	1	3.9	ug/m3 LC	16	Oakland West	1	100.0000	88502	Acceptable PM2.5 AQI & Speciation Mass	41860	San Francisco-Oakland-Hayward, CA	06	California	001	Alameda	37.814781	-122.282347
03/11/2009	AQS	060010011	1	8	ug/m3 LC	33	Oakland West	1	100.0000	88502	Acceptable PM2.5 AQI & Speciation Mass	41860	San Francisco-Oakland-Hayward, CA	06	California	001	Alameda	37.814781	-122.282347
03/12/2009	AQS	060010011	1	11.8	ug/m3 LC	49	Oakland West	1	100.0000	88502	Acceptable PM2.5 AQI & Speciation Mass	41860	San Francisco-Oakland-Hayward, CA	06	California	001	Alameda	37.814781	-122.282347
03/13/2009	AQS	060010011	1	8.8	ug/m3 LC	37	Oakland West	1	100.0000	88502	Acceptable PM2.5 AQI & Speciation Mass	41860	San Francisco-Oakland-Hayward, CA	06	California	001	Alameda	37.814781	-122.282347
03/14/2009	AQS	060010011	1	4.8	ug/m3 LC	20	Oakland West	1	100.0000	88502	Acceptable PM2.5 AQI & Speciation Mass	41860	San Francisco-Oakland-Hayward, CA	06	California	001	Alameda	37.814781	-122.282347
03/15/2009	AQS	060010011	1	3.8	ug/m3 LC	16	Oakland West	1	100.0000	88502	Acceptable PM2.5 AQI & Speciation Mass	41860	San Francisco-Oakland-Hayward, CA	06	California	001	Alameda	37.814781	-122.282347
03/16/2009	AQS	060010011	1	3.9	ug/m3 LC	16	Oakland West	1	100.0000	88502	Acceptable PM2.5 AQI & Speciation Mass	41860	San Francisco-Oakland-Hayward, CA	06	California	001	Alameda	37.814781	-122.282347
03/17/2009	AQS	060010011	1	7.1	ug/m3 LC	30	Oakland West	1	100.0000	88502	Acceptable PM2.5 AQI & Speciation Mass	41860	San Francisco-Oakland-Hayward, CA	06	California	001	Alameda	37.814781	-122.282347
03/18/2009	AQS	060010011	1	11.4	ug/m3 LC	48	Oakland West	1	100.0000	88502	Acceptable PM2.5 AQI & Speciation Mass	41860	San Francisco-Oakland-Hayward, CA	06	California	001	Alameda	37.814781	-122.282347
03/19/2009	AQS	060010011	1	11.7	ug/m3 LC	49	Oakland West	1	100.0000	88502	Acceptable PM2.5 AQI & Speciation Mass	41860	San Francisco-Oakland-Hayward, CA	06	California	001	Alameda	37.814781	-122.282347
03/20/2009	AQS	060010011	1	5.3	ug/m3 LC	22	Oakland West	1	100.0000	88502	Acceptable PM2.5 AQI & Speciation Mass	41860	San Francisco-Oakland-Hayward, CA	06	California	001	Alameda	37.814781	-122.282347
03/21/2009	AQS	060010011	1	2.9	ug/m3 LC	12	Oakland West	1	100.0000	88502	Acceptable PM2.5 AQI & Speciation Mass	41860	San Francisco-Oakland-Hayward, CA	06	California	001	Alameda	37.814781	-122.282347
03/22/2009	AQS	060010011	1	3.9	ug/m3 LC	16	Oakland West	1	100.0000	88502	Acceptable PM2.5 AQI & Speciation Mass	41860	San Francisco-Oakland-Hayward, CA	06	California	001	Alameda	37.814781	-122.282347
03/23/2009	AQS	060010011	1	3.4	ug/m3 LC	14	Oakland West	1	100.0000	88502	Acceptable PM2.5 AQI & Speciation Mass	41860	San Francisco-Oakland-Hayward, CA	06	California	001	Alameda	37.814781	-122.282347
03/24/2009	AQS	060010011	1	8.4	ug/m3 LC	35	Oakland West	1	100.0000	88502	Acceptable PM2.5 AQI & Speciation Mass	41860	San Francisco-Oakland-Hayward, CA	06	California	001	Alameda	37.814781	-122.282347
03/25/2009	AQS	060010011	1	9.2	ug/m3 LC	38	Oakland West	1	100.0000	88502	Acceptable PM2.5 AQI & Speciation Mass	41860	San Francisco-Oakland-Hayward, CA	06	California	001	Alameda	37.814781	-122.282347
03/26/2009	AQS	060010011	1	7.7	ug/m3 LC	32	Oakland West	1	100.0000	88502	Acceptable PM2.5 AQI & Speciation Mass	41860	San Francisco-Oakland-Hayward, CA	06	California	001	Alameda	37.814781	-122.282347
03/27/2009	AQS	060010011	1	11.2	ug/m3 LC	47	Oakland West	1	100.0000	88502	Acceptable PM2.5 AQI & Speciation Mass	41860	San Francisco-Oakland-Hayward, CA	06	California	001	Alameda	37.814781	-122.282347
03/28/2009	AQS	060010011	1	17.2	ug/m3 LC	62	Oakland West	1	100.0000	88502	Acceptable PM2.5 AQI & Speciation Mass	41860	San Francisco-Oakland-Hayward, CA	06	California	001	Alameda	37.814781	-122.282347
03/29/2009	AQS	060010011	1	6.1	ug/m3 LC	25	Oakland West	1	100.0000	88502	Acceptable PM2.5 AQI & Speciation Mass	41860	San Francisco-Oakland-Hayward, CA	06	California	001	Alameda	37.814781	-122.282347
03/30/2009	AQS	060010011	1	6.9	ug/m3 LC	29	Oakland West	1	100.0000	88502	Acceptable PM2.5 AQI & Speciation Mass	41860	San Francisco-Oakland-Hayward, CA	06	California	001	Alameda	37.814781	-122.282347
03/31/2009	AQS	060010011	1	13.8	ug/m3 LC	55	Oakland West	1	100.0000	88502	Acceptable PM2.5 AQI & Speciation Mass	41860	San Francisco-Oakland-Hayward, CA	06	California	001	Alameda	37.814781	-122.282347
04/01/2009	AQS	060010011	1	8.2	ug/m3 LC	34	Oakland West	1	100.0000	88502	Acceptable PM2.5 AQI & Speciation Mass	41860	San Francisco-Oakland-Hayward, CA	06	California	001	Alameda	37.814781	-122.282347
04/02/2009	AQS	060010011	1	5.4	ug/m3 LC	23	Oakland West	1	100.0000	88502	Acceptable PM2.5 AQI & Speciation Mass	41860	San Francisco-Oakland-Hayward, CA	06	California	001	Alameda	37.814781	-122.282347
04/03/2009	AQS	060010011	1	6.2	ug/m3 LC	26	Oakland West	1	100.0000	88502	Acceptable PM2.5 AQI & Speciation Mass	41860	San Francisco-Oakland-Hayward, CA	06	California	001	Alameda	37.814781	-122.282347
04/04/2009	AQS	060010011	1	9.2	ug/m3 LC	38	Oakland West	1	100.0000	88502	Acceptable PM2.5 AQI & Speciation Mass	41860	San Francisco-Oakland-Hayward, CA	06	California	001	Alameda	37.814781	-122.282347
04/05/2009	AQS	060010011	1	11.6	ug/m3 LC	48	Oakland West	1	100.0000	88502	Acceptable PM2.5 AQI & Speciation Mass	41860	San Francisco-Oakland-Hayward, CA	06	California	001	Alameda	37.814781	-122.282347
04/06/2009	AQS	060010011	1	14.2	ug/m3 LC	55	Oakland West	1	100.0000	88502	Acceptable PM2.5 AQI & Speciation Mass	41860	San Francisco-Oakland-Hayward, CA	06	California	001	Alameda	37.814781	-122.282347
04/07/2009	AQS	060010011	1	9.2	ug/m3 LC	38	Oakland West	1	100.0000	88502	Acceptable PM2.5 AQI & Speciation Mass	41860	San Francisco-Oakland-Hayward, CA	06	California	001	Alameda	37.814781	-122.282347
04/08/2009	AQS	060010011	1	4.6	ug/m3 LC	19	Oakland West	1	100.0000	88502	Acceptable PM2.5 AQI & Speciation Mass	41860	San Francisco-Oakland-Hayward, CA	06	California	001	Alameda	37.814781	-122.282347
04/09/2009	AQS	060010011	1	7.1	ug/m3 LC	30	Oakland West	1	100.0000	88502	Acceptable PM2.5 AQI & Speciation Mass	41860	San Francisco-Oakland-Hayward, CA	06	California	001	Alameda	37.814781	-122.282347
04/10/2009	AQS	060010011	1	4.2	ug/m3 LC	18	Oakland West	1	100.0000	88502	Acceptable PM2.5 AQI & Speciation Mass	41860	San Francisco-Oakland-Hayward, CA	06	California	001	Alameda	37.814781	-122.282347
04/11/2009	AQS	060010011	1	5.2	ug/m3 LC	22	Oakland West	1	100.0000	88502	Acceptable PM2.5 AQI & Speciation Mass	41860	San Francisco-Oakland-Hayward, CA	06	California	001	Alameda	37.814781	-122.282347
04/12/2009	AQS	060010011	1	6	ug/m3 LC	25	Oakland West	1	100.0000	88502	Acceptable PM2.5 AQI & Speciation Mass	41860	San Francisco-Oakland-Hayward, CA	06	California	001	Alameda	37.814781	-122.282347
04/13/2009	AQS	060010011	1	7.8	ug/m3 LC	33	Oakland West	1	100.0000	88502	Acceptable PM2.5 AQI & Speciation Mass	41860	San Francisco-Oakland-Hayward, CA	06	California	001	Alameda	37.814781	-122.282347
04/14/2009	AQS	060010011	1	5	ug/m3 LC	21	Oakland West	1	100.0000	88502	Acceptable PM2.5 AQI & Speciation Mass	41860	San Francisco-Oakland-Hayward, CA	06	California	001	Alameda	37.814781	-122.282347
04/15/2009	AQS	060010011	1	6.6	ug/m3 LC	28	Oakland West	1	100.0000	88502	Acceptable PM2.5 AQI & Speciation Mass	41860	San Francisco-Oakland-Hayward, CA	06	California	001	Alameda	37.814781	-122.282347
04/16/2009	AQS	060010011	1	8.5	ug/m3 LC	35	Oakland West	1	100.0000	88502	Acceptable PM2.5 AQI & Speciation Mass	41860	San Francisco-Oakland-Hayward, CA	06	California	001	Alameda	37.814781	-122.282347
04/17/2009	AQS	060010011	1	10.6	ug/m3 LC	44	Oakland West	1	100.0000	88502	Acceptable PM2.5 AQI & Speciation Mass	41860	San Francisco-Oakland-Hayward, CA	06	California	001	Alameda	37.814781	-122.282347
04/18/2009	AQS	060010011	1	12.4	ug/m3 LC	52	Oakland West	1	100.0000	88502	Acceptable PM2.5 AQI & Speciation Mass	41860	San Francisco-Oakland-Hayward, CA	06	California	001	Alameda	37.814781	-122.282347
04/19/2009	AQS	060010011	1	16.3	ug/m3 LC	60	Oakland West	1	100.0000	88502	Acceptable PM2.5 AQI & Speciation Mass	41860	San Francisco-Oakland-Hayward, CA	06	California	001	Alameda	37.814781	-122.282347
04/20/2009	AQS	060010011	1	17.7	ug/m3 LC	63	Oakland West	1	100.0000	88502	Acceptable PM2.5 AQI & Speciation Mass	41860	San Francisco-Oakland-Hayward, CA	06	California	001	Alameda	37.814781	-122.282347
04/21/2009	AQS	060010011	1	16.9	ug/m3 LC	61	Oakland West	1	100.0000	88502	Acceptable PM2.5 AQI & Speciation Mass	41860	San Francisco-Oakland-Hayward, CA	06	California	001	Alameda	37.814781	-122.282347
04/22/2009	AQS	060010011	1	16.5	ug/m3 LC	60	Oakland West	1	100.0000	88502	Acceptable PM2.5 AQI & Speciation Mass	41860	San Francisco-Oakland-Hayward, CA	06	California	001	Alameda	37.814781	-122.282347
04/23/2009	AQS	060010011	1	13.9	ug/m3 LC	55	Oakland West	1	100.0000	88502	Acceptable PM2.5 AQI & Speciation Mass	41860	San Francisco-Oakland-Hayward, CA	06	California	001	Alameda	37.814781	-122.282347
04/24/2009	AQS	060010011	1	12.3	ug/m3 LC	51	Oakland West	1	100.0000	88502	Acceptable PM2.5 AQI & Speciation Mass	41860	San Francisco-Oakland-Hayward, CA	06	California	001	Alameda	37.814781	-122.282347
04/25/2009	AQS	060010011	1	13.5	ug/m3 LC	54	Oakland West	1	100.0000	88502	Acceptable PM2.5 AQI & Speciation Mass	41860	San Francisco-Oakland-Hayward, CA	06	California	001	Alameda	37.814781	-122.282347
04/26/2009	AQS	060010011	1	15.2	ug/m3 LC	58	Oakland West	1	100.0000	88502	Acceptable PM2.5 AQI & Speciation Mass	41860	San Francisco-Oakland-Hayward, CA	06	California	001	Alameda	37.814781	-122.282347
04/27/2009	AQS	060010011	1	13	ug/m3 LC	53	Oakland West	1	100.0000	88502	Acceptable PM2.5 AQI & Speciation Mass	41860	San Francisco-Oakland-Hayward, CA	06	California	001	Alameda	37.814781	-122.282347
04/28/2009	AQS	060010011	1	8	ug/m3 LC	33	Oakland West	1	100.0000	88502	Acceptable PM2.5 AQI & Speciation Mass	41860	San Francisco-Oakland-Hayward, CA	06	California	001	Alameda	37.814781	-122.282347
04/29/2009	AQS	060010011	1	9.4	ug/m3 LC	39	Oakland West	1	100.0000	88502	Acceptable PM2.5 AQI & Speciation Mass	41860	San Francisco-Oakland-Hayward, CA	06	California	001	Alameda	37.814781	-122.282347
04/30/2009	AQS	060010011	1	11.2	ug/m3 LC	47	Oakland West	1	100.0000	88502	Acceptable PM2.5 AQI & Speciation Mass	41860	San Francisco-Oakland-Hayward, CA	06	California	001	Alameda	37.814781	-122.282347
05/01/2009	AQS	060010011	1	8.5	ug/m3 LC	35	Oakland West	1	100.0000	88502	Acceptable PM2.5 AQI & Speciation Mass	41860	San Francisco-Oakland-Hayward, CA	06	California	001	Alameda	37.814781	-122.282347
05/02/2009	AQS	060010011	1	7.6	ug/m3 LC	32	Oakland West	1	100.0000	88502	Acceptable PM2.5 AQI & Speciation Mass	41860	San Francisco-Oakland-Hayward, CA	06	California	001	Alameda	37.814781	-122.282347
05/03/2009	AQS	060010011	1	7.5	ug/m3 LC	31	Oakland West	1	100.0000	88502	Acceptable PM2.5 AQI & Speciation Mass	41860	San Francisco-Oakland-Hayward, CA	06	California	001	Alameda	37.814781	-122.282347
05/04/2009	AQS	060010011	1	6.7	ug/m3 LC	28	Oakland West	1	100.0000	88502	Acceptable PM2.5 AQI & Speciation Mass	41860	San Francisco-Oakland-Hayward, CA	06	California	001	Alameda	37.814781	-122.282347
05/05/2009	AQS	060010011	1	4.8	ug/m3 LC	20	Oakland West	1	100.0000	88502	Acceptable PM2.5 AQI & Speciation Mass	41860	San Francisco-Oakland-Hayward, CA	06	California	001	Alameda	37.814781	-122.282347
05/06/2009	AQS	060010011	1	7.5	ug/m3 LC	31	Oakland West	1	100.0000	88502	Acceptable PM2.5 AQI & Speciation Mass	41860	San Francisco-Oakland-Hayward, CA	06	California	001	Alameda	37.814781	-122.282347
05/07/2009	AQS	060010011	1	10.6	ug/m3 LC	44	Oakland West	1	100.0000	88502	Acceptable PM2.5 AQI & Speciation Mass	41860	San Francisco-Oakland-Hayward, CA	06	California	001	Alameda	37.814781	-122.282347
05/08/2009	AQS	060010011	1	15.9	ug/m3 LC	59	Oakland West	1	100.0000	88502	Acceptable PM2.5 AQI & Speciation Mass	41860	San Francisco-Oakland-Hayward, CA	06	California	001	Alameda	37.814781	-122.282347
05/09/2009	AQS	060010011	1	19.3	ug/m3 LC	66	Oakland West	1	100.0000	88502	Acceptable PM2.5 AQI & Speciation Mass	41860	San Francisco-Oakland-Hayward, CA	06	California	001	Alameda	37.814781	-122.282347
05/10/2009	AQS	060010011	1	18	ug/m3 LC	63	Oakland West	1	100.0000	88502	Acceptable PM2.5 AQI & Speciation Mass	41860	San Francisco-Oakland-Hayward, CA	06	California	001	Alameda	37.814781	-122.282347
05/11/2009	AQS	060010011	1	12.3	ug/m3 LC	51	Oakland West	1	100.0000	88502	Acceptable PM2.5 AQI & Speciation Mass	41860	San Francisco-Oakland-Hayward, CA	06	California	001	Alameda	37.814781	-122.282347
05/12/2009	AQS	060010011	1	11.6	ug/m3 LC	48	Oakland West	1	100.0000	88502	Acceptable PM2.5 AQI & Speciation Mass	41860	San Francisco-Oakland-Hayward, CA	06	California	001	Alameda	37.814781	-122.282347
05/13/2009	AQS	060010011	1	15	ug/m3 LC	57	Oakland West	1	100.0000	88502	Acceptable PM2.5 AQI & Speciation Mass	41860	San Francisco-Oakland-Hayward, CA	06	California	001	Alameda	37.814781	-122.282347
05/14/2009	AQS	060010011	1	10.6	ug/m3 LC	44	Oakland West	1	100.0000	88502	Acceptable PM2.5 AQI & Speciation Mass	41860	San Francisco-Oakland-Hayward, CA	06	California	001	Alameda	37.814781	-122.282347
05/15/2009	AQS	060010011	1	10	ug/m3 LC	42	Oakland West	1	100.0000	88502	Acceptable PM2.5 AQI & Speciation Mass	41860	San Francisco-Oakland-Hayward, CA	06	California	001	Alameda	37.814781	-122.282347
05/16/2009	AQS	060010011	1	16.9	ug/m3 LC	61	Oakland West	1	100.0000	88502	Acceptable PM2.5 AQI & Speciation Mass	41860	San Francisco-Oakland-Hayward, CA	06	California	001	Alameda	37.814781	-122.282347
05/17/2009	AQS	060010011	1	19.7	ug/m3 LC	67	Oakland West	1	100.0000	88502	Acceptable PM2.5 AQI & Speciation Mass	41860	San Francisco-Oakland-Hayward, CA	06	California	001	Alameda	37.814781	-122.282347
05/18/2009	AQS	060010011	1	7.8	ug/m3 LC	33	Oakland West	1	100.0000	88502	Acceptable PM2.5 AQI & Speciation Mass	41860	San Francisco-Oakland-Hayward, CA	06	California	001	Alameda	37.814781	-122.282347
05/19/2009	AQS	060010011	1	8.9	ug/m3 LC	37	Oakland West	1	100.0000	88502	Acceptable PM2.5 AQI & Speciation Mass	41860	San Francisco-Oakland-Hayward, CA	06	California	001	Alameda	37.814781	-122.282347
05/20/2009	AQS	060010011	1	15	ug/m3 LC	57	Oakland West	1	100.0000	88502	Acceptable PM2.5 AQI & Speciation Mass	41860	San Francisco-Oakland-Hayward, CA	06	California	001	Alameda	37.814781	-122.282347
05/21/2009	AQS	060010011	1	16.1	ug/m3 LC	59	Oakland West	1	100.0000	88502	Acceptable PM2.5 AQI & Speciation Mass	41860	San Francisco-Oakland-Hayward, CA	06	California	001	Alameda	37.814781	-122.282347
05/22/2009	AQS	060010011	1	16.8	ug/m3 LC	61	Oakland West	1	100.0000	88502	Acceptable PM2.5 AQI & Speciation Mass	41860	San Francisco-Oakland-Hayward, CA	06	California	001	Alameda	37.814781	-122.282347
05/23/2009	AQS	060010011	1	15.1	ug/m3 LC	57	Oakland West	1	100.0000	88502	Acceptable PM2.5 AQI & Speciation Mass	41860	San Francisco-Oakland-Hayward, CA	06	California	001	Alameda	37.814781	-122.282347
05/24/2009	AQS	060010011	1	16.1	ug/m3 LC	59	Oakland West	1	100.0000	88502	Acceptable PM2.5 AQI & Speciation Mass	41860	San Francisco-Oakland-Hayward, CA	06	California	001	Alameda	37.814781	-122.282347
05/25/2009	AQS	060010011	1	17.5	ug/m3 LC	62	Oakland West	1	100.0000	88502	Acceptable PM2.5 AQI & Speciation Mass	41860	San Francisco-Oakland-Hayward, CA	06	California	001	Alameda	37.814781	-122.282347
05/26/2009	AQS	060010011	1	20.2	ug/m3 LC	68	Oakland West	1	100.0000	88502	Acceptable PM2.5 AQI & Speciation Mass	41860	San Francisco-Oakland-Hayward, CA	06	California	001	Alameda	37.814781	-122.282347
05/27/2009	AQS	060010011	1	15.4	ug/m3 LC	58	Oakland West	1	100.0000	88502	Acceptable PM2.5 AQI & Speciation Mass	41860	San Francisco-Oakland-Hayward, CA	06	California	001	Alameda	37.814781	-122.282347
05/28/2009	AQS	060010011	1	11.4	ug/m3 LC	48	Oakland West	1	100.0000	88502	Acceptable PM2.5 AQI & Speciation Mass	41860	San Francisco-Oakland-Hayward, CA	06	California	001	Alameda	37.814781	-122.282347
05/29/2009	AQS	060010011	1	9.2	ug/m3 LC	38	Oakland West	1	100.0000	88502	Acceptable PM2.5 AQI & Speciation Mass	41860	San Francisco-Oakland-Hayward, CA	06	California	001	Alameda	37.814781	-122.282347
05/30/2009	AQS	060010011	1	9.7	ug/m3 LC	40	Oakland West	1	100.0000	88502	Acceptable PM2.5 AQI & Speciation Mass	41860	San Francisco-Oakland-Hayward, CA	06	California	001	Alameda	37.814781	-122.282347
05/31/2009	AQS	060010011	1	8	ug/m3 LC	33	Oakland West	1	100.0000	88502	Acceptable PM2.5 AQI & Speciation Mass	41860	San Francisco-Oakland-Hayward, CA	06	California	001	Alameda	37.814781	-122.282347
06/01/2009	AQS	060010011	1	8.2	ug/m3 LC	34	Oakland West	1	100.0000	88502	Acceptable PM2.5 AQI & Speciation Mass	41860	San Francisco-Oakland-Hayward, CA	06	California	001	Alameda	37.814781	-122.282347
06/02/2009	AQS	060010011	1	12.5	ug/m3 LC	52	Oakland West	1	100.0000	88502	Acceptable PM2.5 AQI & Speciation Mass	41860	San Francisco-Oakland-Hayward, CA	06	California	001	Alameda	37.814781	-122.282347
06/03/2009	AQS	060010011	1	11.4	ug/m3 LC	48	Oakland West	1	100.0000	88502	Acceptable PM2.5 AQI & Speciation Mass	41860	San Francisco-Oakland-Hayward, CA	06	California	001	Alameda	37.814781	-122.282347
06/04/2009	AQS	060010011	1	8.2	ug/m3 LC	34	Oakland West	1	100.0000	88502	Acceptable PM2.5 AQI & Speciation Mass	41860	San Francisco-Oakland-Hayward, CA	06	California	001	Alameda	37.814781	-122.282347
06/05/2009	AQS	060010011	1	8.7	ug/m3 LC	36	Oakland West	1	100.0000	88502	Acceptable PM2.5 AQI & Speciation Mass	41860	San Francisco-Oakland-Hayward, CA	06	California	001	Alameda	37.814781	-122.282347
06/06/2009	AQS	060010011	1	8.2	ug/m3 LC	34	Oakland West	1	100.0000	88502	Acceptable PM2.5 AQI & Speciation Mass	41860	San Francisco-Oakland-Hayward, CA	06	California	001	Alameda	37.814781	-122.282347
06/07/2009	AQS	060010011	1	8.4	ug/m3 LC	35	Oakland West	1	100.0000	88502	Acceptable PM2.5 AQI & Speciation Mass	41860	San Francisco-Oakland-Hayward, CA	06	California	001	Alameda	37.814781	-122.282347
06/08/2009	AQS	060010011	1	9.9	ug/m3 LC	41	Oakland West	1	100.0000	88502	Acceptable PM2.5 AQI & Speciation Mass	41860	San Francisco-Oakland-Hayward, CA	06	California	001	Alameda	37.814781	-122.282347
06/11/2009	AQS	060010011	1	6.3	ug/m3 LC	26	Oakland West	1	100.0000	88502	Acceptable PM2.5 AQI & Speciation Mass	41860	San Francisco-Oakland-Hayward, CA	06	California	001	Alameda	37.814781	-122.282347
06/12/2009	AQS	060010011	1	9	ug/m3 LC	38	Oakland West	1	100.0000	88502	Acceptable PM2.5 AQI & Speciation Mass	41860	San Francisco-Oakland-Hayward, CA	06	California	001	Alameda	37.814781	-122.282347
06/13/2009	AQS	060010011	1	5.5	ug/m3 LC	23	Oakland West	1	100.0000	88502	Acceptable PM2.5 AQI & Speciation Mass	41860	San Francisco-Oakland-Hayward, CA	06	California	001	Alameda	37.814781	-122.282347
06/14/2009	AQS	060010011	1	5.9	ug/m3 LC	25	Oakland West	1	100.0000	88502	Acceptable PM2.5 AQI & Speciation Mass	41860	San Francisco-Oakland-Hayward, CA	06	California	001	Alameda	37.814781	-122.282347
06/15/2009	AQS	060010011	1	6.5	ug/m3 LC	27	Oakland West	1	100.0000	88502	Acceptable PM2.5 AQI & Speciation Mass	41860	San Francisco-Oakland-Hayward, CA	06	California	001	Alameda	37.814781	-122.282347
06/16/2009	AQS	060010011	1	11	ug/m3 LC	46	Oakland West	1	100.0000	88502	Acceptable PM2.5 AQI & Speciation Mass	41860	San Francisco-Oakland-Hayward, CA	06	California	001	Alameda	37.814781	-122.282347
06/17/2009	AQS	060010011	1	9.5	ug/m3 LC	40	Oakland West	1	100.0000	88502	Acceptable PM2.5 AQI & Speciation Mass	41860	San Francisco-Oakland-Hayward, CA	06	California	001	Alameda	37.814781	-122.282347
06/18/2009	AQS	060010011	1	12.8	ug/m3 LC	52	Oakland West	1	100.0000	88502	Acceptable PM2.5 AQI & Speciation Mass	41860	San Francisco-Oakland-Hayward, CA	06	California	001	Alameda	37.814781	-122.282347
06/19/2009	AQS	060010011	1	15.1	ug/m3 LC	57	Oakland West	1	100.0000	88502	Acceptable PM2.5 AQI & Speciation Mass	41860	San Francisco-Oakland-Hayward, CA	06	California	001	Alameda	37.814781	-122.282347
06/20/2009	AQS	060010011	1	14.2	ug/m3 LC	55	Oakland West	1	100.0000	88502	Acceptable PM2.5 AQI & Speciation Mass	41860	San Francisco-Oakland-Hayward, CA	06	California	001	Alameda	37.814781	-122.282347
06/21/2009	AQS	060010011	1	13	ug/m3 LC	53	Oakland West	1	100.0000	88502	Acceptable PM2.5 AQI & Speciation Mass	41860	San Francisco-Oakland-Hayward, CA	06	California	001	Alameda	37.814781	-122.282347
06/22/2009	AQS	060010011	1	15.7	ug/m3 LC	59	Oakland West	1	100.0000	88502	Acceptable PM2.5 AQI & Speciation Mass	41860	San Francisco-Oakland-Hayward, CA	06	California	001	Alameda	37.814781	-122.282347
06/23/2009	AQS	060010011	1	20.4	ug/m3 LC	68	Oakland West	1	100.0000	88502	Acceptable PM2.5 AQI & Speciation Mass	41860	San Francisco-Oakland-Hayward, CA	06	California	001	Alameda	37.814781	-122.282347
06/24/2009	AQS	060010011	1	14.1	ug/m3 LC	55	Oakland West	1	100.0000	88502	Acceptable PM2.5 AQI & Speciation Mass	41860	San Francisco-Oakland-Hayward, CA	06	California	001	Alameda	37.814781	-122.282347
06/25/2009	AQS	060010011	1	8.9	ug/m3 LC	37	Oakland West	1	100.0000	88502	Acceptable PM2.5 AQI & Speciation Mass	41860	San Francisco-Oakland-Hayward, CA	06	California	001	Alameda	37.814781	-122.282347
06/26/2009	AQS	060010011	1	17	ug/m3 LC	61	Oakland West	1	100.0000	88502	Acceptable PM2.5 AQI & Speciation Mass	41860	San Francisco-Oakland-Hayward, CA	06	California	001	Alameda	37.814781	-122.282347
06/27/2009	AQS	060010011	1	21.7	ug/m3 LC	71	Oakland West	1	100.0000	88502	Acceptable PM2.5 AQI & Speciation Mass	41860	San Francisco-Oakland-Hayward, CA	06	California	001	Alameda	37.814781	-122.282347
06/28/2009	AQS	060010011	1	23.5	ug/m3 LC	75	Oakland West	1	100.0000	88502	Acceptable PM2.5 AQI & Speciation Mass	41860	San Francisco-Oakland-Hayward, CA	06	California	001	Alameda	37.814781	-122.282347
06/29/2009	AQS	060010011	1	24.3	ug/m3 LC	77	Oakland West	1	100.0000	88502	Acceptable PM2.5 AQI & Speciation Mass	41860	San Francisco-Oakland-Hayward, CA	06	California	001	Alameda	37.814781	-122.282347
06/30/2009	AQS	060010011	1	15.9	ug/m3 LC	59	Oakland West	1	100.0000	88502	Acceptable PM2.5 AQI & Speciation Mass	41860	San Francisco-Oakland-Hayward, CA	06	California	001	Alameda	37.814781	-122.282347
07/01/2009	AQS	060010011	1	16.2	ug/m3 LC	60	Oakland West	1	100.0000	88502	Acceptable PM2.5 AQI & Speciation Mass	41860	San Francisco-Oakland-Hayward, CA	06	California	001	Alameda	37.814781	-122.282347
07/02/2009	AQS	060010011	1	14.9	ug/m3 LC	57	Oakland West	1	100.0000	88502	Acceptable PM2.5 AQI & Speciation Mass	41860	San Francisco-Oakland-Hayward, CA	06	California	001	Alameda	37.814781	-122.282347
07/03/2009	AQS	060010011	1	10.7	ug/m3 LC	45	Oakland West	1	100.0000	88502	Acceptable PM2.5 AQI & Speciation Mass	41860	San Francisco-Oakland-Hayward, CA	06	California	001	Alameda	37.814781	-122.282347
07/04/2009	AQS	060010011	1	9.7	ug/m3 LC	40	Oakland West	1	100.0000	88502	Acceptable PM2.5 AQI & Speciation Mass	41860	San Francisco-Oakland-Hayward, CA	06	California	001	Alameda	37.814781	-122.282347
07/05/2009	AQS	060010011	1	6.5	ug/m3 LC	27	Oakland West	1	100.0000	88502	Acceptable PM2.5 AQI & Speciation Mass	41860	San Francisco-Oakland-Hayward, CA	06	California	001	Alameda	37.814781	-122.282347
07/06/2009	AQS	060010011	1	9.8	ug/m3 LC	41	Oakland West	1	100.0000	88502	Acceptable PM2.5 AQI & Speciation Mass	41860	San Francisco-Oakland-Hayward, CA	06	California	001	Alameda	37.814781	-122.282347
07/07/2009	AQS	060010011	1	11.6	ug/m3 LC	48	Oakland West	1	100.0000	88502	Acceptable PM2.5 AQI & Speciation Mass	41860	San Francisco-Oakland-Hayward, CA	06	California	001	Alameda	37.814781	-122.282347
07/08/2009	AQS	060010011	1	14.7	ug/m3 LC	56	Oakland West	1	100.0000	88502	Acceptable PM2.5 AQI & Speciation Mass	41860	San Francisco-Oakland-Hayward, CA	06	California	001	Alameda	37.814781	-122.282347
07/09/2009	AQS	060010011	1	11	ug/m3 LC	46	Oakland West	1	100.0000	88502	Acceptable PM2.5 AQI & Speciation Mass	41860	San Francisco-Oakland-Hayward, CA	06	California	001	Alameda	37.814781	-122.282347
07/10/2009	AQS	060010011	1	9.7	ug/m3 LC	40	Oakland West	1	100.0000	88502	Acceptable PM2.5 AQI & Speciation Mass	41860	San Francisco-Oakland-Hayward, CA	06	California	001	Alameda	37.814781	-122.282347
07/11/2009	AQS	060010011	1	10.3	ug/m3 LC	43	Oakland West	1	100.0000	88502	Acceptable PM2.5 AQI & Speciation Mass	41860	San Francisco-Oakland-Hayward, CA	06	California	001	Alameda	37.814781	-122.282347
07/12/2009	AQS	060010011	1	10	ug/m3 LC	42	Oakland West	1	100.0000	88502	Acceptable PM2.5 AQI & Speciation Mass	41860	San Francisco-Oakland-Hayward, CA	06	California	001	Alameda	37.814781	-122.282347
07/13/2009	AQS	060010011	1	15.6	ug/m3 LC	58	Oakland West	1	100.0000	88502	Acceptable PM2.5 AQI & Speciation Mass	41860	San Francisco-Oakland-Hayward, CA	06	California	001	Alameda	37.814781	-122.282347
07/14/2009	AQS	060010011	1	22.7	ug/m3 LC	73	Oakland West	1	100.0000	88502	Acceptable PM2.5 AQI & Speciation Mass	41860	San Francisco-Oakland-Hayward, CA	06	California	001	Alameda	37.814781	-122.282347
07/15/2009	AQS	060010011	1	15.3	ug/m3 LC	58	Oakland West	1	100.0000	88502	Acceptable PM2.5 AQI & Speciation Mass	41860	San Francisco-Oakland-Hayward, CA	06	California	001	Alameda	37.814781	-122.282347
07/16/2009	AQS	060010011	1	11.5	ug/m3 LC	48	Oakland West	1	100.0000	88502	Acceptable PM2.5 AQI & Speciation Mass	41860	San Francisco-Oakland-Hayward, CA	06	California	001	Alameda	37.814781	-122.282347
07/17/2009	AQS	060010011	1	8.6	ug/m3 LC	36	Oakland West	1	100.0000	88502	Acceptable PM2.5 AQI & Speciation Mass	41860	San Francisco-Oakland-Hayward, CA	06	California	001	Alameda	37.814781	-122.282347
07/18/2009	AQS	060010011	1	10	ug/m3 LC	42	Oakland West	1	100.0000	88502	Acceptable PM2.5 AQI & Speciation Mass	41860	San Francisco-Oakland-Hayward, CA	06	California	001	Alameda	37.814781	-122.282347
07/19/2009	AQS	060010011	1	13.7	ug/m3 LC	54	Oakland West	1	100.0000	88502	Acceptable PM2.5 AQI & Speciation Mass	41860	San Francisco-Oakland-Hayward, CA	06	California	001	Alameda	37.814781	-122.282347
07/20/2009	AQS	060010011	1	13.6	ug/m3 LC	54	Oakland West	1	100.0000	88502	Acceptable PM2.5 AQI & Speciation Mass	41860	San Francisco-Oakland-Hayward, CA	06	California	001	Alameda	37.814781	-122.282347
07/21/2009	AQS	060010011	1	8.2	ug/m3 LC	34	Oakland West	1	100.0000	88502	Acceptable PM2.5 AQI & Speciation Mass	41860	San Francisco-Oakland-Hayward, CA	06	California	001	Alameda	37.814781	-122.282347
07/22/2009	AQS	060010011	1	6.6	ug/m3 LC	28	Oakland West	1	100.0000	88502	Acceptable PM2.5 AQI & Speciation Mass	41860	San Francisco-Oakland-Hayward, CA	06	California	001	Alameda	37.814781	-122.282347
07/23/2009	AQS	060010011	1	6.4	ug/m3 LC	27	Oakland West	1	100.0000	88502	Acceptable PM2.5 AQI & Speciation Mass	41860	San Francisco-Oakland-Hayward, CA	06	California	001	Alameda	37.814781	-122.282347
07/24/2009	AQS	060010011	1	6.6	ug/m3 LC	28	Oakland West	1	100.0000	88502	Acceptable PM2.5 AQI & Speciation Mass	41860	San Francisco-Oakland-Hayward, CA	06	California	001	Alameda	37.814781	-122.282347
07/25/2009	AQS	060010011	1	5.5	ug/m3 LC	23	Oakland West	1	100.0000	88502	Acceptable PM2.5 AQI & Speciation Mass	41860	San Francisco-Oakland-Hayward, CA	06	California	001	Alameda	37.814781	-122.282347
07/26/2009	AQS	060010011	1	7	ug/m3 LC	29	Oakland West	1	100.0000	88502	Acceptable PM2.5 AQI & Speciation Mass	41860	San Francisco-Oakland-Hayward, CA	06	California	001	Alameda	37.814781	-122.282347
07/27/2009	AQS	060010011	1	6.8	ug/m3 LC	28	Oakland West	1	100.0000	88502	Acceptable PM2.5 AQI & Speciation Mass	41860	San Francisco-Oakland-Hayward, CA	06	California	001	Alameda	37.814781	-122.282347
07/28/2009	AQS	060010011	1	6.5	ug/m3 LC	27	Oakland West	1	100.0000	88502	Acceptable PM2.5 AQI & Speciation Mass	41860	San Francisco-Oakland-Hayward, CA	06	California	001	Alameda	37.814781	-122.282347
07/29/2009	AQS	060010011	1	4.4	ug/m3 LC	18	Oakland West	1	100.0000	88502	Acceptable PM2.5 AQI & Speciation Mass	41860	San Francisco-Oakland-Hayward, CA	06	California	001	Alameda	37.814781	-122.282347
07/30/2009	AQS	060010011	1	5.3	ug/m3 LC	22	Oakland West	1	100.0000	88502	Acceptable PM2.5 AQI & Speciation Mass	41860	San Francisco-Oakland-Hayward, CA	06	California	001	Alameda	37.814781	-122.282347
07/31/2009	AQS	060010011	1	3.5	ug/m3 LC	15	Oakland West	1	100.0000	88502	Acceptable PM2.5 AQI & Speciation Mass	41860	San Francisco-Oakland-Hayward, CA	06	California	001	Alameda	37.814781	-122.282347
08/01/2009	AQS	060010011	1	6.8	ug/m3 LC	28	Oakland West	1	100.0000	88502	Acceptable PM2.5 AQI & Speciation Mass	41860	San Francisco-Oakland-Hayward, CA	06	California	001	Alameda	37.814781	-122.282347
08/02/2009	AQS	060010011	1	5.3	ug/m3 LC	22	Oakland West	1	100.0000	88502	Acceptable PM2.5 AQI & Speciation Mass	41860	San Francisco-Oakland-Hayward, CA	06	California	001	Alameda	37.814781	-122.282347
08/03/2009	AQS	060010011	1	2.2	ug/m3 LC	9	Oakland West	1	100.0000	88502	Acceptable PM2.5 AQI & Speciation Mass	41860	San Francisco-Oakland-Hayward, CA	06	California	001	Alameda	37.814781	-122.282347
08/04/2009	AQS	060010011	1	4.1	ug/m3 LC	17	Oakland West	1	100.0000	88502	Acceptable PM2.5 AQI & Speciation Mass	41860	San Francisco-Oakland-Hayward, CA	06	California	001	Alameda	37.814781	-122.282347
08/05/2009	AQS	060010011	1	6	ug/m3 LC	25	Oakland West	1	100.0000	88502	Acceptable PM2.5 AQI & Speciation Mass	41860	San Francisco-Oakland-Hayward, CA	06	California	001	Alameda	37.814781	-122.282347
08/06/2009	AQS	060010011	1	7	ug/m3 LC	29	Oakland West	1	100.0000	88502	Acceptable PM2.5 AQI & Speciation Mass	41860	San Francisco-Oakland-Hayward, CA	06	California	001	Alameda	37.814781	-122.282347
08/07/2009	AQS	060010011	1	16.1	ug/m3 LC	59	Oakland West	1	100.0000	88502	Acceptable PM2.5 AQI & Speciation Mass	41860	San Francisco-Oakland-Hayward, CA	06	California	001	Alameda	37.814781	-122.282347
08/08/2009	AQS	060010011	1	26.5	ug/m3 LC	81	Oakland West	1	100.0000	88502	Acceptable PM2.5 AQI & Speciation Mass	41860	San Francisco-Oakland-Hayward, CA	06	California	001	Alameda	37.814781	-122.282347
08/09/2009	AQS	060010011	1	19.5	ug/m3 LC	67	Oakland West	1	100.0000	88502	Acceptable PM2.5 AQI & Speciation Mass	41860	San Francisco-Oakland-Hayward, CA	06	California	001	Alameda	37.814781	-122.282347
08/10/2009	AQS	060010011	1	15.4	ug/m3 LC	58	Oakland West	1	100.0000	88502	Acceptable PM2.5 AQI & Speciation Mass	41860	San Francisco-Oakland-Hayward, CA	06	California	001	Alameda	37.814781	-122.282347
08/11/2009	AQS	060010011	1	8.1	ug/m3 LC	34	Oakland West	1	100.0000	88502	Acceptable PM2.5 AQI & Speciation Mass	41860	San Francisco-Oakland-Hayward, CA	06	California	001	Alameda	37.814781	-122.282347
08/12/2009	AQS	060010011	1	10.4	ug/m3 LC	43	Oakland West	1	100.0000	88502	Acceptable PM2.5 AQI & Speciation Mass	41860	San Francisco-Oakland-Hayward, CA	06	California	001	Alameda	37.814781	-122.282347
08/13/2009	AQS	060010011	1	12.1	ug/m3 LC	51	Oakland West	1	100.0000	88502	Acceptable PM2.5 AQI & Speciation Mass	41860	San Francisco-Oakland-Hayward, CA	06	California	001	Alameda	37.814781	-122.282347
08/14/2009	AQS	060010011	1	14.4	ug/m3 LC	56	Oakland West	1	100.0000	88502	Acceptable PM2.5 AQI & Speciation Mass	41860	San Francisco-Oakland-Hayward, CA	06	California	001	Alameda	37.814781	-122.282347
08/15/2009	AQS	060010011	1	20.2	ug/m3 LC	68	Oakland West	1	100.0000	88502	Acceptable PM2.5 AQI & Speciation Mass	41860	San Francisco-Oakland-Hayward, CA	06	California	001	Alameda	37.814781	-122.282347
08/16/2009	AQS	060010011	1	20	ug/m3 LC	68	Oakland West	1	100.0000	88502	Acceptable PM2.5 AQI & Speciation Mass	41860	San Francisco-Oakland-Hayward, CA	06	California	001	Alameda	37.814781	-122.282347
08/17/2009	AQS	060010011	1	14.4	ug/m3 LC	56	Oakland West	1	100.0000	88502	Acceptable PM2.5 AQI & Speciation Mass	41860	San Francisco-Oakland-Hayward, CA	06	California	001	Alameda	37.814781	-122.282347
08/18/2009	AQS	060010011	1	11.4	ug/m3 LC	48	Oakland West	1	100.0000	88502	Acceptable PM2.5 AQI & Speciation Mass	41860	San Francisco-Oakland-Hayward, CA	06	California	001	Alameda	37.814781	-122.282347
08/19/2009	AQS	060010011	1	10.5	ug/m3 LC	44	Oakland West	1	100.0000	88502	Acceptable PM2.5 AQI & Speciation Mass	41860	San Francisco-Oakland-Hayward, CA	06	California	001	Alameda	37.814781	-122.282347
08/20/2009	AQS	060010011	1	11.2	ug/m3 LC	47	Oakland West	1	100.0000	88502	Acceptable PM2.5 AQI & Speciation Mass	41860	San Francisco-Oakland-Hayward, CA	06	California	001	Alameda	37.814781	-122.282347
08/21/2009	AQS	060010011	1	10.5	ug/m3 LC	44	Oakland West	1	100.0000	88502	Acceptable PM2.5 AQI & Speciation Mass	41860	San Francisco-Oakland-Hayward, CA	06	California	001	Alameda	37.814781	-122.282347
08/22/2009	AQS	060010011	1	11.5	ug/m3 LC	48	Oakland West	1	100.0000	88502	Acceptable PM2.5 AQI & Speciation Mass	41860	San Francisco-Oakland-Hayward, CA	06	California	001	Alameda	37.814781	-122.282347
08/23/2009	AQS	060010011	1	12.5	ug/m3 LC	52	Oakland West	1	100.0000	88502	Acceptable PM2.5 AQI & Speciation Mass	41860	San Francisco-Oakland-Hayward, CA	06	California	001	Alameda	37.814781	-122.282347
08/24/2009	AQS	060010011	1	15.4	ug/m3 LC	58	Oakland West	1	100.0000	88502	Acceptable PM2.5 AQI & Speciation Mass	41860	San Francisco-Oakland-Hayward, CA	06	California	001	Alameda	37.814781	-122.282347
08/25/2009	AQS	060010011	1	14.2	ug/m3 LC	55	Oakland West	1	100.0000	88502	Acceptable PM2.5 AQI & Speciation Mass	41860	San Francisco-Oakland-Hayward, CA	06	California	001	Alameda	37.814781	-122.282347
08/26/2009	AQS	060010011	1	9.9	ug/m3 LC	41	Oakland West	1	100.0000	88502	Acceptable PM2.5 AQI & Speciation Mass	41860	San Francisco-Oakland-Hayward, CA	06	California	001	Alameda	37.814781	-122.282347
08/27/2009	AQS	060010011	1	13.8	ug/m3 LC	55	Oakland West	1	100.0000	88502	Acceptable PM2.5 AQI & Speciation Mass	41860	San Francisco-Oakland-Hayward, CA	06	California	001	Alameda	37.814781	-122.282347
08/28/2009	AQS	060010011	1	13.2	ug/m3 LC	53	Oakland West	1	100.0000	88502	Acceptable PM2.5 AQI & Speciation Mass	41860	San Francisco-Oakland-Hayward, CA	06	California	001	Alameda	37.814781	-122.282347
08/29/2009	AQS	060010011	1	17.2	ug/m3 LC	62	Oakland West	1	100.0000	88502	Acceptable PM2.5 AQI & Speciation Mass	41860	San Francisco-Oakland-Hayward, CA	06	California	001	Alameda	37.814781	-122.282347
08/30/2009	AQS	060010011	1	8.1	ug/m3 LC	34	Oakland West	1	100.0000	88502	Acceptable PM2.5 AQI & Speciation Mass	41860	San Francisco-Oakland-Hayward, CA	06	California	001	Alameda	37.814781	-122.282347
08/31/2009	AQS	060010011	1	4.4	ug/m3 LC	18	Oakland West	1	100.0000	88502	Acceptable PM2.5 AQI & Speciation Mass	41860	San Francisco-Oakland-Hayward, CA	06	California	001	Alameda	37.814781	-122.282347
09/01/2009	AQS	060010011	1	10.4	ug/m3 LC	43	Oakland West	1	100.0000	88502	Acceptable PM2.5 AQI & Speciation Mass	41860	San Francisco-Oakland-Hayward, CA	06	California	001	Alameda	37.814781	-122.282347
09/02/2009	AQS	060010011	1	14.9	ug/m3 LC	57	Oakland West	1	100.0000	88502	Acceptable PM2.5 AQI & Speciation Mass	41860	San Francisco-Oakland-Hayward, CA	06	California	001	Alameda	37.814781	-122.282347
09/03/2009	AQS	060010011	1	13.6	ug/m3 LC	54	Oakland West	1	100.0000	88502	Acceptable PM2.5 AQI & Speciation Mass	41860	San Francisco-Oakland-Hayward, CA	06	California	001	Alameda	37.814781	-122.282347
09/04/2009	AQS	060010011	1	11.7	ug/m3 LC	49	Oakland West	1	100.0000	88502	Acceptable PM2.5 AQI & Speciation Mass	41860	San Francisco-Oakland-Hayward, CA	06	California	001	Alameda	37.814781	-122.282347
09/05/2009	AQS	060010011	1	8.2	ug/m3 LC	34	Oakland West	1	100.0000	88502	Acceptable PM2.5 AQI & Speciation Mass	41860	San Francisco-Oakland-Hayward, CA	06	California	001	Alameda	37.814781	-122.282347
09/06/2009	AQS	060010011	1	7.4	ug/m3 LC	31	Oakland West	1	100.0000	88502	Acceptable PM2.5 AQI & Speciation Mass	41860	San Francisco-Oakland-Hayward, CA	06	California	001	Alameda	37.814781	-122.282347
09/07/2009	AQS	060010011	1	12.4	ug/m3 LC	52	Oakland West	1	100.0000	88502	Acceptable PM2.5 AQI & Speciation Mass	41860	San Francisco-Oakland-Hayward, CA	06	California	001	Alameda	37.814781	-122.282347
09/08/2009	AQS	060010011	1	12.6	ug/m3 LC	52	Oakland West	1	100.0000	88502	Acceptable PM2.5 AQI & Speciation Mass	41860	San Francisco-Oakland-Hayward, CA	06	California	001	Alameda	37.814781	-122.282347
09/09/2009	AQS	060010011	1	13.7	ug/m3 LC	54	Oakland West	1	100.0000	88502	Acceptable PM2.5 AQI & Speciation Mass	41860	San Francisco-Oakland-Hayward, CA	06	California	001	Alameda	37.814781	-122.282347
09/10/2009	AQS	060010011	1	12	ug/m3 LC	50	Oakland West	1	100.0000	88502	Acceptable PM2.5 AQI & Speciation Mass	41860	San Francisco-Oakland-Hayward, CA	06	California	001	Alameda	37.814781	-122.282347
09/11/2009	AQS	060010011	1	8	ug/m3 LC	33	Oakland West	1	100.0000	88502	Acceptable PM2.5 AQI & Speciation Mass	41860	San Francisco-Oakland-Hayward, CA	06	California	001	Alameda	37.814781	-122.282347
09/12/2009	AQS	060010011	1	7.6	ug/m3 LC	32	Oakland West	1	100.0000	88502	Acceptable PM2.5 AQI & Speciation Mass	41860	San Francisco-Oakland-Hayward, CA	06	California	001	Alameda	37.814781	-122.282347
09/13/2009	AQS	060010011	1	6.5	ug/m3 LC	27	Oakland West	1	100.0000	88502	Acceptable PM2.5 AQI & Speciation Mass	41860	San Francisco-Oakland-Hayward, CA	06	California	001	Alameda	37.814781	-122.282347
09/14/2009	AQS	060010011	1	7.2	ug/m3 LC	30	Oakland West	1	100.0000	88502	Acceptable PM2.5 AQI & Speciation Mass	41860	San Francisco-Oakland-Hayward, CA	06	California	001	Alameda	37.814781	-122.282347
09/15/2009	AQS	060010011	1	9	ug/m3 LC	38	Oakland West	1	100.0000	88502	Acceptable PM2.5 AQI & Speciation Mass	41860	San Francisco-Oakland-Hayward, CA	06	California	001	Alameda	37.814781	-122.282347
09/16/2009	AQS	060010011	1	9.4	ug/m3 LC	39	Oakland West	1	100.0000	88502	Acceptable PM2.5 AQI & Speciation Mass	41860	San Francisco-Oakland-Hayward, CA	06	California	001	Alameda	37.814781	-122.282347
09/17/2009	AQS	060010011	1	12.1	ug/m3 LC	51	Oakland West	1	100.0000	88502	Acceptable PM2.5 AQI & Speciation Mass	41860	San Francisco-Oakland-Hayward, CA	06	California	001	Alameda	37.814781	-122.282347
09/18/2009	AQS	060010011	1	22.4	ug/m3 LC	73	Oakland West	1	100.0000	88502	Acceptable PM2.5 AQI & Speciation Mass	41860	San Francisco-Oakland-Hayward, CA	06	California	001	Alameda	37.814781	-122.282347
09/19/2009	AQS	060010011	1	10.6	ug/m3 LC	44	Oakland West	1	100.0000	88502	Acceptable PM2.5 AQI & Speciation Mass	41860	San Francisco-Oakland-Hayward, CA	06	California	001	Alameda	37.814781	-122.282347
09/20/2009	AQS	060010011	1	12.2	ug/m3 LC	51	Oakland West	1	100.0000	88502	Acceptable PM2.5 AQI & Speciation Mass	41860	San Francisco-Oakland-Hayward, CA	06	California	001	Alameda	37.814781	-122.282347
09/21/2009	AQS	060010011	1	9.3	ug/m3 LC	39	Oakland West	1	100.0000	88502	Acceptable PM2.5 AQI & Speciation Mass	41860	San Francisco-Oakland-Hayward, CA	06	California	001	Alameda	37.814781	-122.282347
09/22/2009	AQS	060010011	1	9.6	ug/m3 LC	40	Oakland West	1	100.0000	88502	Acceptable PM2.5 AQI & Speciation Mass	41860	San Francisco-Oakland-Hayward, CA	06	California	001	Alameda	37.814781	-122.282347
09/23/2009	AQS	060010011	1	10.2	ug/m3 LC	43	Oakland West	1	100.0000	88502	Acceptable PM2.5 AQI & Speciation Mass	41860	San Francisco-Oakland-Hayward, CA	06	California	001	Alameda	37.814781	-122.282347
09/24/2009	AQS	060010011	1	12.2	ug/m3 LC	51	Oakland West	1	100.0000	88502	Acceptable PM2.5 AQI & Speciation Mass	41860	San Francisco-Oakland-Hayward, CA	06	California	001	Alameda	37.814781	-122.282347
09/25/2009	AQS	060010011	1	14.7	ug/m3 LC	56	Oakland West	1	100.0000	88502	Acceptable PM2.5 AQI & Speciation Mass	41860	San Francisco-Oakland-Hayward, CA	06	California	001	Alameda	37.814781	-122.282347
09/26/2009	AQS	060010011	1	12	ug/m3 LC	50	Oakland West	1	100.0000	88502	Acceptable PM2.5 AQI & Speciation Mass	41860	San Francisco-Oakland-Hayward, CA	06	California	001	Alameda	37.814781	-122.282347
09/27/2009	AQS	060010011	1	22.8	ug/m3 LC	74	Oakland West	1	100.0000	88502	Acceptable PM2.5 AQI & Speciation Mass	41860	San Francisco-Oakland-Hayward, CA	06	California	001	Alameda	37.814781	-122.282347
09/28/2009	AQS	060010011	1	14.2	ug/m3 LC	55	Oakland West	1	100.0000	88502	Acceptable PM2.5 AQI & Speciation Mass	41860	San Francisco-Oakland-Hayward, CA	06	California	001	Alameda	37.814781	-122.282347
09/29/2009	AQS	060010011	1	8.2	ug/m3 LC	34	Oakland West	1	100.0000	88502	Acceptable PM2.5 AQI & Speciation Mass	41860	San Francisco-Oakland-Hayward, CA	06	California	001	Alameda	37.814781	-122.282347
09/30/2009	AQS	060010011	1	6.1	ug/m3 LC	25	Oakland West	1	100.0000	88502	Acceptable PM2.5 AQI & Speciation Mass	41860	San Francisco-Oakland-Hayward, CA	06	California	001	Alameda	37.814781	-122.282347
10/01/2009	AQS	060010011	1	11.1	ug/m3 LC	46	Oakland West	1	100.0000	88502	Acceptable PM2.5 AQI & Speciation Mass	41860	San Francisco-Oakland-Hayward, CA	06	California	001	Alameda	37.814781	-122.282347
10/02/2009	AQS	060010011	1	13.7	ug/m3 LC	54	Oakland West	1	100.0000	88502	Acceptable PM2.5 AQI & Speciation Mass	41860	San Francisco-Oakland-Hayward, CA	06	California	001	Alameda	37.814781	-122.282347
10/03/2009	AQS	060010011	1	11.7	ug/m3 LC	49	Oakland West	1	100.0000	88502	Acceptable PM2.5 AQI & Speciation Mass	41860	San Francisco-Oakland-Hayward, CA	06	California	001	Alameda	37.814781	-122.282347
10/04/2009	AQS	060010011	1	8	ug/m3 LC	33	Oakland West	1	100.0000	88502	Acceptable PM2.5 AQI & Speciation Mass	41860	San Francisco-Oakland-Hayward, CA	06	California	001	Alameda	37.814781	-122.282347
10/05/2009	AQS	060010011	1	10.5	ug/m3 LC	44	Oakland West	1	100.0000	88502	Acceptable PM2.5 AQI & Speciation Mass	41860	San Francisco-Oakland-Hayward, CA	06	California	001	Alameda	37.814781	-122.282347
10/06/2009	AQS	060010011	1	12.7	ug/m3 LC	52	Oakland West	1	100.0000	88502	Acceptable PM2.5 AQI & Speciation Mass	41860	San Francisco-Oakland-Hayward, CA	06	California	001	Alameda	37.814781	-122.282347
10/07/2009	AQS	060010011	1	14.1	ug/m3 LC	55	Oakland West	1	100.0000	88502	Acceptable PM2.5 AQI & Speciation Mass	41860	San Francisco-Oakland-Hayward, CA	06	California	001	Alameda	37.814781	-122.282347
10/08/2009	AQS	060010011	1	9.9	ug/m3 LC	41	Oakland West	1	100.0000	88502	Acceptable PM2.5 AQI & Speciation Mass	41860	San Francisco-Oakland-Hayward, CA	06	California	001	Alameda	37.814781	-122.282347
10/09/2009	AQS	060010011	1	12.5	ug/m3 LC	52	Oakland West	1	100.0000	88502	Acceptable PM2.5 AQI & Speciation Mass	41860	San Francisco-Oakland-Hayward, CA	06	California	001	Alameda	37.814781	-122.282347
10/10/2009	AQS	060010011	1	13.9	ug/m3 LC	55	Oakland West	1	100.0000	88502	Acceptable PM2.5 AQI & Speciation Mass	41860	San Francisco-Oakland-Hayward, CA	06	California	001	Alameda	37.814781	-122.282347
10/11/2009	AQS	060010011	1	11.7	ug/m3 LC	49	Oakland West	1	100.0000	88502	Acceptable PM2.5 AQI & Speciation Mass	41860	San Francisco-Oakland-Hayward, CA	06	California	001	Alameda	37.814781	-122.282347
10/12/2009	AQS	060010011	1	9	ug/m3 LC	38	Oakland West	1	100.0000	88502	Acceptable PM2.5 AQI & Speciation Mass	41860	San Francisco-Oakland-Hayward, CA	06	California	001	Alameda	37.814781	-122.282347
10/13/2009	AQS	060010011	1	6.2	ug/m3 LC	26	Oakland West	1	100.0000	88502	Acceptable PM2.5 AQI & Speciation Mass	41860	San Francisco-Oakland-Hayward, CA	06	California	001	Alameda	37.814781	-122.282347
10/14/2009	AQS	060010011	1	10.6	ug/m3 LC	44	Oakland West	1	100.0000	88502	Acceptable PM2.5 AQI & Speciation Mass	41860	San Francisco-Oakland-Hayward, CA	06	California	001	Alameda	37.814781	-122.282347
10/15/2009	AQS	060010011	1	13.5	ug/m3 LC	54	Oakland West	1	100.0000	88502	Acceptable PM2.5 AQI & Speciation Mass	41860	San Francisco-Oakland-Hayward, CA	06	California	001	Alameda	37.814781	-122.282347
10/16/2009	AQS	060010011	1	11.1	ug/m3 LC	46	Oakland West	1	100.0000	88502	Acceptable PM2.5 AQI & Speciation Mass	41860	San Francisco-Oakland-Hayward, CA	06	California	001	Alameda	37.814781	-122.282347
10/17/2009	AQS	060010011	1	9.9	ug/m3 LC	41	Oakland West	1	100.0000	88502	Acceptable PM2.5 AQI & Speciation Mass	41860	San Francisco-Oakland-Hayward, CA	06	California	001	Alameda	37.814781	-122.282347
10/20/2009	AQS	060010011	1	13.6	ug/m3 LC	54	Oakland West	1	100.0000	88502	Acceptable PM2.5 AQI & Speciation Mass	41860	San Francisco-Oakland-Hayward, CA	06	California	001	Alameda	37.814781	-122.282347
10/21/2009	AQS	060010011	1	11.4	ug/m3 LC	48	Oakland West	1	100.0000	88502	Acceptable PM2.5 AQI & Speciation Mass	41860	San Francisco-Oakland-Hayward, CA	06	California	001	Alameda	37.814781	-122.282347
10/22/2009	AQS	060010011	1	14.6	ug/m3 LC	56	Oakland West	1	100.0000	88502	Acceptable PM2.5 AQI & Speciation Mass	41860	San Francisco-Oakland-Hayward, CA	06	California	001	Alameda	37.814781	-122.282347
10/23/2009	AQS	060010011	1	19.5	ug/m3 LC	67	Oakland West	1	100.0000	88502	Acceptable PM2.5 AQI & Speciation Mass	41860	San Francisco-Oakland-Hayward, CA	06	California	001	Alameda	37.814781	-122.282347
10/24/2009	AQS	060010011	1	13.7	ug/m3 LC	54	Oakland West	1	100.0000	88502	Acceptable PM2.5 AQI & Speciation Mass	41860	San Francisco-Oakland-Hayward, CA	06	California	001	Alameda	37.814781	-122.282347
10/25/2009	AQS	060010011	1	12.8	ug/m3 LC	52	Oakland West	1	100.0000	88502	Acceptable PM2.5 AQI & Speciation Mass	41860	San Francisco-Oakland-Hayward, CA	06	California	001	Alameda	37.814781	-122.282347
10/26/2009	AQS	060010011	1	12.9	ug/m3 LC	53	Oakland West	1	100.0000	88502	Acceptable PM2.5 AQI & Speciation Mass	41860	San Francisco-Oakland-Hayward, CA	06	California	001	Alameda	37.814781	-122.282347
10/27/2009	AQS	060010011	1	5	ug/m3 LC	21	Oakland West	1	100.0000	88502	Acceptable PM2.5 AQI & Speciation Mass	41860	San Francisco-Oakland-Hayward, CA	06	California	001	Alameda	37.814781	-122.282347
10/28/2009	AQS	060010011	1	5.4	ug/m3 LC	23	Oakland West	1	100.0000	88502	Acceptable PM2.5 AQI & Speciation Mass	41860	San Francisco-Oakland-Hayward, CA	06	California	001	Alameda	37.814781	-122.282347
10/29/2009	AQS	060010011	1	10.6	ug/m3 LC	44	Oakland West	1	100.0000	88502	Acceptable PM2.5 AQI & Speciation Mass	41860	San Francisco-Oakland-Hayward, CA	06	California	001	Alameda	37.814781	-122.282347
10/30/2009	AQS	060010011	1	15	ug/m3 LC	57	Oakland West	1	100.0000	88502	Acceptable PM2.5 AQI & Speciation Mass	41860	San Francisco-Oakland-Hayward, CA	06	California	001	Alameda	37.814781	-122.282347
10/31/2009	AQS	060010011	1	17	ug/m3 LC	61	Oakland West	1	100.0000	88502	Acceptable PM2.5 AQI & Speciation Mass	41860	San Francisco-Oakland-Hayward, CA	06	California	001	Alameda	37.814781	-122.282347
11/01/2009	AQS	060010011	1	15.1	ug/m3 LC	57	Oakland West	1	100.0000	88502	Acceptable PM2.5 AQI & Speciation Mass	41860	San Francisco-Oakland-Hayward, CA	06	California	001	Alameda	37.814781	-122.282347
11/02/2009	AQS	060010011	1	17.1	ug/m3 LC	62	Oakland West	1	100.0000	88502	Acceptable PM2.5 AQI & Speciation Mass	41860	San Francisco-Oakland-Hayward, CA	06	California	001	Alameda	37.814781	-122.282347
11/03/2009	AQS	060010011	1	21.2	ug/m3 LC	70	Oakland West	1	100.0000	88502	Acceptable PM2.5 AQI & Speciation Mass	41860	San Francisco-Oakland-Hayward, CA	06	California	001	Alameda	37.814781	-122.282347
11/04/2009	AQS	060010011	1	12.8	ug/m3 LC	52	Oakland West	1	100.0000	88502	Acceptable PM2.5 AQI & Speciation Mass	41860	San Francisco-Oakland-Hayward, CA	06	California	001	Alameda	37.814781	-122.282347
11/05/2009	AQS	060010011	1	8.9	ug/m3 LC	37	Oakland West	1	100.0000	88502	Acceptable PM2.5 AQI & Speciation Mass	41860	San Francisco-Oakland-Hayward, CA	06	California	001	Alameda	37.814781	-122.282347
11/06/2009	AQS	060010011	1	10	ug/m3 LC	42	Oakland West	1	100.0000	88502	Acceptable PM2.5 AQI & Speciation Mass	41860	San Francisco-Oakland-Hayward, CA	06	California	001	Alameda	37.814781	-122.282347
11/07/2009	AQS	060010011	1	8.6	ug/m3 LC	36	Oakland West	1	100.0000	88502	Acceptable PM2.5 AQI & Speciation Mass	41860	San Francisco-Oakland-Hayward, CA	06	California	001	Alameda	37.814781	-122.282347
11/08/2009	AQS	060010011	1	9.9	ug/m3 LC	41	Oakland West	1	100.0000	88502	Acceptable PM2.5 AQI & Speciation Mass	41860	San Francisco-Oakland-Hayward, CA	06	California	001	Alameda	37.814781	-122.282347
11/09/2009	AQS	060010011	1	14	ug/m3 LC	55	Oakland West	1	100.0000	88502	Acceptable PM2.5 AQI & Speciation Mass	41860	San Francisco-Oakland-Hayward, CA	06	California	001	Alameda	37.814781	-122.282347
11/10/2009	AQS	060010011	1	15.3	ug/m3 LC	58	Oakland West	1	100.0000	88502	Acceptable PM2.5 AQI & Speciation Mass	41860	San Francisco-Oakland-Hayward, CA	06	California	001	Alameda	37.814781	-122.282347
11/11/2009	AQS	060010011	1	11.3	ug/m3 LC	47	Oakland West	1	100.0000	88502	Acceptable PM2.5 AQI & Speciation Mass	41860	San Francisco-Oakland-Hayward, CA	06	California	001	Alameda	37.814781	-122.282347
11/12/2009	AQS	060010011	1	10	ug/m3 LC	42	Oakland West	1	100.0000	88502	Acceptable PM2.5 AQI & Speciation Mass	41860	San Francisco-Oakland-Hayward, CA	06	California	001	Alameda	37.814781	-122.282347
11/13/2009	AQS	060010011	1	10.7	ug/m3 LC	45	Oakland West	1	100.0000	88502	Acceptable PM2.5 AQI & Speciation Mass	41860	San Francisco-Oakland-Hayward, CA	06	California	001	Alameda	37.814781	-122.282347
11/14/2009	AQS	060010011	1	12.8	ug/m3 LC	52	Oakland West	1	100.0000	88502	Acceptable PM2.5 AQI & Speciation Mass	41860	San Francisco-Oakland-Hayward, CA	06	California	001	Alameda	37.814781	-122.282347
11/15/2009	AQS	060010011	1	12.7	ug/m3 LC	52	Oakland West	1	100.0000	88502	Acceptable PM2.5 AQI & Speciation Mass	41860	San Francisco-Oakland-Hayward, CA	06	California	001	Alameda	37.814781	-122.282347
11/16/2009	AQS	060010011	1	19.1	ug/m3 LC	66	Oakland West	1	100.0000	88502	Acceptable PM2.5 AQI & Speciation Mass	41860	San Francisco-Oakland-Hayward, CA	06	California	001	Alameda	37.814781	-122.282347
11/17/2009	AQS	060010011	1	15	ug/m3 LC	57	Oakland West	1	100.0000	88502	Acceptable PM2.5 AQI & Speciation Mass	41860	San Francisco-Oakland-Hayward, CA	06	California	001	Alameda	37.814781	-122.282347
11/18/2009	AQS	060010011	1	7.7	ug/m3 LC	32	Oakland West	1	100.0000	88502	Acceptable PM2.5 AQI & Speciation Mass	41860	San Francisco-Oakland-Hayward, CA	06	California	001	Alameda	37.814781	-122.282347
11/19/2009	AQS	060010011	1	12.9	ug/m3 LC	53	Oakland West	1	100.0000	88502	Acceptable PM2.5 AQI & Speciation Mass	41860	San Francisco-Oakland-Hayward, CA	06	California	001	Alameda	37.814781	-122.282347
11/20/2009	AQS	060010011	1	12	ug/m3 LC	50	Oakland West	1	100.0000	88502	Acceptable PM2.5 AQI & Speciation Mass	41860	San Francisco-Oakland-Hayward, CA	06	California	001	Alameda	37.814781	-122.282347
11/21/2009	AQS	060010011	1	7.4	ug/m3 LC	31	Oakland West	1	100.0000	88502	Acceptable PM2.5 AQI & Speciation Mass	41860	San Francisco-Oakland-Hayward, CA	06	California	001	Alameda	37.814781	-122.282347
11/22/2009	AQS	060010011	1	10	ug/m3 LC	42	Oakland West	1	100.0000	88502	Acceptable PM2.5 AQI & Speciation Mass	41860	San Francisco-Oakland-Hayward, CA	06	California	001	Alameda	37.814781	-122.282347
11/23/2009	AQS	060010011	1	14.4	ug/m3 LC	56	Oakland West	1	100.0000	88502	Acceptable PM2.5 AQI & Speciation Mass	41860	San Francisco-Oakland-Hayward, CA	06	California	001	Alameda	37.814781	-122.282347
11/24/2009	AQS	060010011	1	15.6	ug/m3 LC	58	Oakland West	1	100.0000	88502	Acceptable PM2.5 AQI & Speciation Mass	41860	San Francisco-Oakland-Hayward, CA	06	California	001	Alameda	37.814781	-122.282347
11/25/2009	AQS	060010011	1	19	ug/m3 LC	66	Oakland West	1	100.0000	88502	Acceptable PM2.5 AQI & Speciation Mass	41860	San Francisco-Oakland-Hayward, CA	06	California	001	Alameda	37.814781	-122.282347
11/26/2009	AQS	060010011	1	20.1	ug/m3 LC	68	Oakland West	1	100.0000	88502	Acceptable PM2.5 AQI & Speciation Mass	41860	San Francisco-Oakland-Hayward, CA	06	California	001	Alameda	37.814781	-122.282347
11/27/2009	AQS	060010011	1	7.3	ug/m3 LC	30	Oakland West	1	100.0000	88502	Acceptable PM2.5 AQI & Speciation Mass	41860	San Francisco-Oakland-Hayward, CA	06	California	001	Alameda	37.814781	-122.282347
11/28/2009	AQS	060010011	1	3.8	ug/m3 LC	16	Oakland West	1	100.0000	88502	Acceptable PM2.5 AQI & Speciation Mass	41860	San Francisco-Oakland-Hayward, CA	06	California	001	Alameda	37.814781	-122.282347
11/29/2009	AQS	060010011	1	6.6	ug/m3 LC	28	Oakland West	1	100.0000	88502	Acceptable PM2.5 AQI & Speciation Mass	41860	San Francisco-Oakland-Hayward, CA	06	California	001	Alameda	37.814781	-122.282347
11/30/2009	AQS	060010011	1	18.1	ug/m3 LC	64	Oakland West	1	100.0000	88502	Acceptable PM2.5 AQI & Speciation Mass	41860	San Francisco-Oakland-Hayward, CA	06	California	001	Alameda	37.814781	-122.282347
12/01/2009	AQS	060010011	1	25.4	ug/m3 LC	79	Oakland West	1	100.0000	88502	Acceptable PM2.5 AQI & Speciation Mass	41860	San Francisco-Oakland-Hayward, CA	06	California	001	Alameda	37.814781	-122.282347
12/02/2009	AQS	060010011	1	12.4	ug/m3 LC	52	Oakland West	1	100.0000	88502	Acceptable PM2.5 AQI & Speciation Mass	41860	San Francisco-Oakland-Hayward, CA	06	California	001	Alameda	37.814781	-122.282347
12/03/2009	AQS	060010011	1	17.7	ug/m3 LC	63	Oakland West	1	100.0000	88502	Acceptable PM2.5 AQI & Speciation Mass	41860	San Francisco-Oakland-Hayward, CA	06	California	001	Alameda	37.814781	-122.282347
12/04/2009	AQS	060010011	1	25.2	ug/m3 LC	79	Oakland West	1	100.0000	88502	Acceptable PM2.5 AQI & Speciation Mass	41860	San Francisco-Oakland-Hayward, CA	06	California	001	Alameda	37.814781	-122.282347
12/05/2009	AQS	060010011	1	18.1	ug/m3 LC	64	Oakland West	1	100.0000	88502	Acceptable PM2.5 AQI & Speciation Mass	41860	San Francisco-Oakland-Hayward, CA	06	California	001	Alameda	37.814781	-122.282347
12/06/2009	AQS	060010011	1	13.4	ug/m3 LC	54	Oakland West	1	100.0000	88502	Acceptable PM2.5 AQI & Speciation Mass	41860	San Francisco-Oakland-Hayward, CA	06	California	001	Alameda	37.814781	-122.282347
12/07/2009	AQS	060010011	1	5.8	ug/m3 LC	24	Oakland West	1	100.0000	88502	Acceptable PM2.5 AQI & Speciation Mass	41860	San Francisco-Oakland-Hayward, CA	06	California	001	Alameda	37.814781	-122.282347
12/08/2009	AQS	060010011	1	9.6	ug/m3 LC	40	Oakland West	1	100.0000	88502	Acceptable PM2.5 AQI & Speciation Mass	41860	San Francisco-Oakland-Hayward, CA	06	California	001	Alameda	37.814781	-122.282347
12/09/2009	AQS	060010011	1	18	ug/m3 LC	63	Oakland West	1	100.0000	88502	Acceptable PM2.5 AQI & Speciation Mass	41860	San Francisco-Oakland-Hayward, CA	06	California	001	Alameda	37.814781	-122.282347
12/10/2009	AQS	060010011	1	24.8	ug/m3 LC	78	Oakland West	1	100.0000	88502	Acceptable PM2.5 AQI & Speciation Mass	41860	San Francisco-Oakland-Hayward, CA	06	California	001	Alameda	37.814781	-122.282347
12/11/2009	AQS	060010011	1	16	ug/m3 LC	59	Oakland West	1	100.0000	88502	Acceptable PM2.5 AQI & Speciation Mass	41860	San Francisco-Oakland-Hayward, CA	06	California	001	Alameda	37.814781	-122.282347
12/12/2009	AQS	060010011	1	6.9	ug/m3 LC	29	Oakland West	1	100.0000	88502	Acceptable PM2.5 AQI & Speciation Mass	41860	San Francisco-Oakland-Hayward, CA	06	California	001	Alameda	37.814781	-122.282347
12/13/2009	AQS	060010011	1	6.5	ug/m3 LC	27	Oakland West	1	100.0000	88502	Acceptable PM2.5 AQI & Speciation Mass	41860	San Francisco-Oakland-Hayward, CA	06	California	001	Alameda	37.814781	-122.282347
12/14/2009	AQS	060010011	1	10.8	ug/m3 LC	45	Oakland West	1	100.0000	88502	Acceptable PM2.5 AQI & Speciation Mass	41860	San Francisco-Oakland-Hayward, CA	06	California	001	Alameda	37.814781	-122.282347
12/15/2009	AQS	060010011	1	8.9	ug/m3 LC	37	Oakland West	1	100.0000	88502	Acceptable PM2.5 AQI & Speciation Mass	41860	San Francisco-Oakland-Hayward, CA	06	California	001	Alameda	37.814781	-122.282347
12/16/2009	AQS	060010011	1	14.8	ug/m3 LC	57	Oakland West	1	100.0000	88502	Acceptable PM2.5 AQI & Speciation Mass	41860	San Francisco-Oakland-Hayward, CA	06	California	001	Alameda	37.814781	-122.282347
12/17/2009	AQS	060010011	1	13	ug/m3 LC	53	Oakland West	1	100.0000	88502	Acceptable PM2.5 AQI & Speciation Mass	41860	San Francisco-Oakland-Hayward, CA	06	California	001	Alameda	37.814781	-122.282347
12/18/2009	AQS	060010011	1	15.9	ug/m3 LC	59	Oakland West	1	100.0000	88502	Acceptable PM2.5 AQI & Speciation Mass	41860	San Francisco-Oakland-Hayward, CA	06	California	001	Alameda	37.814781	-122.282347
12/19/2009	AQS	060010011	1	24.5	ug/m3 LC	77	Oakland West	1	100.0000	88502	Acceptable PM2.5 AQI & Speciation Mass	41860	San Francisco-Oakland-Hayward, CA	06	California	001	Alameda	37.814781	-122.282347
12/20/2009	AQS	060010011	1	24.4	ug/m3 LC	77	Oakland West	1	100.0000	88502	Acceptable PM2.5 AQI & Speciation Mass	41860	San Francisco-Oakland-Hayward, CA	06	California	001	Alameda	37.814781	-122.282347
12/21/2009	AQS	060010011	1	9.8	ug/m3 LC	41	Oakland West	1	100.0000	88502	Acceptable PM2.5 AQI & Speciation Mass	41860	San Francisco-Oakland-Hayward, CA	06	California	001	Alameda	37.814781	-122.282347
12/22/2009	AQS	060010011	1	2.8	ug/m3 LC	12	Oakland West	1	100.0000	88502	Acceptable PM2.5 AQI & Speciation Mass	41860	San Francisco-Oakland-Hayward, CA	06	California	001	Alameda	37.814781	-122.282347
12/23/2009	AQS	060010011	1	10.4	ug/m3 LC	43	Oakland West	1	100.0000	88502	Acceptable PM2.5 AQI & Speciation Mass	41860	San Francisco-Oakland-Hayward, CA	06	California	001	Alameda	37.814781	-122.282347
12/24/2009	AQS	060010011	1	11.8	ug/m3 LC	49	Oakland West	1	100.0000	88502	Acceptable PM2.5 AQI & Speciation Mass	41860	San Francisco-Oakland-Hayward, CA	06	California	001	Alameda	37.814781	-122.282347
12/25/2009	AQS	060010011	1	27.8	ug/m3 LC	84	Oakland West	1	100.0000	88502	Acceptable PM2.5 AQI & Speciation Mass	41860	San Francisco-Oakland-Hayward, CA	06	California	001	Alameda	37.814781	-122.282347
12/26/2009	AQS	060010011	1	27.9	ug/m3 LC	84	Oakland West	1	100.0000	88502	Acceptable PM2.5 AQI & Speciation Mass	41860	San Francisco-Oakland-Hayward, CA	06	California	001	Alameda	37.814781	-122.282347
12/27/2009	AQS	060010011	1	15.3	ug/m3 LC	58	Oakland West	1	100.0000	88502	Acceptable PM2.5 AQI & Speciation Mass	41860	San Francisco-Oakland-Hayward, CA	06	California	001	Alameda	37.814781	-122.282347
12/28/2009	AQS	060010011	1	8.1	ug/m3 LC	34	Oakland West	1	100.0000	88502	Acceptable PM2.5 AQI & Speciation Mass	41860	San Francisco-Oakland-Hayward, CA	06	California	001	Alameda	37.814781	-122.282347
12/29/2009	AQS	060010011	1	14.8	ug/m3 LC	57	Oakland West	1	100.0000	88502	Acceptable PM2.5 AQI & Speciation Mass	41860	San Francisco-Oakland-Hayward, CA	06	California	001	Alameda	37.814781	-122.282347
12/30/2009	AQS	060010011	1	8.5	ug/m3 LC	35	Oakland West	1	100.0000	88502	Acceptable PM2.5 AQI & Speciation Mass	41860	San Francisco-Oakland-Hayward, CA	06	California	001	Alameda	37.814781	-122.282347
12/31/2009	AQS	060010011	1	16.2	ug/m3 LC	60	Oakland West	1	100.0000	88502	Acceptable PM2.5 AQI & Speciation Mass	41860	San Francisco-Oakland-Hayward, CA	06	California	001	Alameda	37.814781	-122.282347
02/12/2009	AQS	060010011	5	4.3	ug/m3 LC	18	Oakland West	1	100.0000	88502	Acceptable PM2.5 AQI & Speciation Mass	41860	San Francisco-Oakland-Hayward, CA	06	California	001	Alameda	37.814781	-122.282347
02/18/2009	AQS	060010011	5	4	ug/m3 LC	17	Oakland West	1	100.0000	88502	Acceptable PM2.5 AQI & Speciation Mass	41860	San Francisco-Oakland-Hayward, CA	06	California	001	Alameda	37.814781	-122.282347
02/24/2009	AQS	060010011	5	2.1	ug/m3 LC	9	Oakland West	1	100.0000	88502	Acceptable PM2.5 AQI & Speciation Mass	41860	San Francisco-Oakland-Hayward, CA	06	California	001	Alameda	37.814781	-122.282347
03/02/2009	AQS	060010011	5	2.5	ug/m3 LC	10	Oakland West	1	100.0000	88502	Acceptable PM2.5 AQI & Speciation Mass	41860	San Francisco-Oakland-Hayward, CA	06	California	001	Alameda	37.814781	-122.282347
03/08/2009	AQS	060010011	5	4.4	ug/m3 LC	18	Oakland West	1	100.0000	88502	Acceptable PM2.5 AQI & Speciation Mass	41860	San Francisco-Oakland-Hayward, CA	06	California	001	Alameda	37.814781	-122.282347
03/20/2009	AQS	060010011	5	3.7	ug/m3 LC	15	Oakland West	1	100.0000	88502	Acceptable PM2.5 AQI & Speciation Mass	41860	San Francisco-Oakland-Hayward, CA	06	California	001	Alameda	37.814781	-122.282347
03/26/2009	AQS	060010011	5	4.9	ug/m3 LC	20	Oakland West	1	100.0000	88502	Acceptable PM2.5 AQI & Speciation Mass	41860	San Francisco-Oakland-Hayward, CA	06	California	001	Alameda	37.814781	-122.282347
04/01/2009	AQS	060010011	5	5	ug/m3 LC	21	Oakland West	1	100.0000	88502	Acceptable PM2.5 AQI & Speciation Mass	41860	San Francisco-Oakland-Hayward, CA	06	California	001	Alameda	37.814781	-122.282347
04/07/2009	AQS	060010011	5	4.9	ug/m3 LC	20	Oakland West	1	100.0000	88502	Acceptable PM2.5 AQI & Speciation Mass	41860	San Francisco-Oakland-Hayward, CA	06	California	001	Alameda	37.814781	-122.282347
04/13/2009	AQS	060010011	5	4.1	ug/m3 LC	17	Oakland West	1	100.0000	88502	Acceptable PM2.5 AQI & Speciation Mass	41860	San Francisco-Oakland-Hayward, CA	06	California	001	Alameda	37.814781	-122.282347
04/19/2009	AQS	060010011	5	8.1	ug/m3 LC	34	Oakland West	1	100.0000	88502	Acceptable PM2.5 AQI & Speciation Mass	41860	San Francisco-Oakland-Hayward, CA	06	California	001	Alameda	37.814781	-122.282347
04/25/2009	AQS	060010011	5	7.8	ug/m3 LC	33	Oakland West	1	100.0000	88502	Acceptable PM2.5 AQI & Speciation Mass	41860	San Francisco-Oakland-Hayward, CA	06	California	001	Alameda	37.814781	-122.282347
05/01/2009	AQS	060010011	5	7.1	ug/m3 LC	30	Oakland West	1	100.0000	88502	Acceptable PM2.5 AQI & Speciation Mass	41860	San Francisco-Oakland-Hayward, CA	06	California	001	Alameda	37.814781	-122.282347
05/07/2009	AQS	060010011	5	6.7	ug/m3 LC	28	Oakland West	1	100.0000	88502	Acceptable PM2.5 AQI & Speciation Mass	41860	San Francisco-Oakland-Hayward, CA	06	California	001	Alameda	37.814781	-122.282347
05/13/2009	AQS	060010011	5	6.4	ug/m3 LC	27	Oakland West	1	100.0000	88502	Acceptable PM2.5 AQI & Speciation Mass	41860	San Francisco-Oakland-Hayward, CA	06	California	001	Alameda	37.814781	-122.282347
05/19/2009	AQS	060010011	5	5.7	ug/m3 LC	24	Oakland West	1	100.0000	88502	Acceptable PM2.5 AQI & Speciation Mass	41860	San Francisco-Oakland-Hayward, CA	06	California	001	Alameda	37.814781	-122.282347
05/25/2009	AQS	060010011	5	14.5	ug/m3 LC	56	Oakland West	1	100.0000	88502	Acceptable PM2.5 AQI & Speciation Mass	41860	San Francisco-Oakland-Hayward, CA	06	California	001	Alameda	37.814781	-122.282347
05/31/2009	AQS	060010011	5	4.6	ug/m3 LC	19	Oakland West	1	100.0000	88502	Acceptable PM2.5 AQI & Speciation Mass	41860	San Francisco-Oakland-Hayward, CA	06	California	001	Alameda	37.814781	-122.282347
06/06/2009	AQS	060010011	5	2.8	ug/m3 LC	12	Oakland West	1	100.0000	88502	Acceptable PM2.5 AQI & Speciation Mass	41860	San Francisco-Oakland-Hayward, CA	06	California	001	Alameda	37.814781	-122.282347
06/12/2009	AQS	060010011	5	2.7	ug/m3 LC	11	Oakland West	1	100.0000	88502	Acceptable PM2.5 AQI & Speciation Mass	41860	San Francisco-Oakland-Hayward, CA	06	California	001	Alameda	37.814781	-122.282347
06/18/2009	AQS	060010011	5	8.5	ug/m3 LC	35	Oakland West	1	100.0000	88502	Acceptable PM2.5 AQI & Speciation Mass	41860	San Francisco-Oakland-Hayward, CA	06	California	001	Alameda	37.814781	-122.282347
06/24/2009	AQS	060010011	5	9	ug/m3 LC	38	Oakland West	1	100.0000	88502	Acceptable PM2.5 AQI & Speciation Mass	41860	San Francisco-Oakland-Hayward, CA	06	California	001	Alameda	37.814781	-122.282347
06/30/2009	AQS	060010011	5	10.5	ug/m3 LC	44	Oakland West	1	100.0000	88502	Acceptable PM2.5 AQI & Speciation Mass	41860	San Francisco-Oakland-Hayward, CA	06	California	001	Alameda	37.814781	-122.282347
07/06/2009	AQS	060010011	5	5.4	ug/m3 LC	23	Oakland West	1	100.0000	88502	Acceptable PM2.5 AQI & Speciation Mass	41860	San Francisco-Oakland-Hayward, CA	06	California	001	Alameda	37.814781	-122.282347
07/12/2009	AQS	060010011	5	5.2	ug/m3 LC	22	Oakland West	1	100.0000	88502	Acceptable PM2.5 AQI & Speciation Mass	41860	San Francisco-Oakland-Hayward, CA	06	California	001	Alameda	37.814781	-122.282347
07/18/2009	AQS	060010011	5	4.3	ug/m3 LC	18	Oakland West	1	100.0000	88502	Acceptable PM2.5 AQI & Speciation Mass	41860	San Francisco-Oakland-Hayward, CA	06	California	001	Alameda	37.814781	-122.282347
07/24/2009	AQS	060010011	5	1.7	ug/m3 LC	7	Oakland West	1	100.0000	88502	Acceptable PM2.5 AQI & Speciation Mass	41860	San Francisco-Oakland-Hayward, CA	06	California	001	Alameda	37.814781	-122.282347
07/30/2009	AQS	060010011	5	0	ug/m3 LC	0	Oakland West	1	100.0000	88502	Acceptable PM2.5 AQI & Speciation Mass	41860	San Francisco-Oakland-Hayward, CA	06	California	001	Alameda	37.814781	-122.282347
08/05/2009	AQS	060010011	5	1.6	ug/m3 LC	7	Oakland West	1	100.0000	88502	Acceptable PM2.5 AQI & Speciation Mass	41860	San Francisco-Oakland-Hayward, CA	06	California	001	Alameda	37.814781	-122.282347
08/11/2009	AQS	060010011	5	4.6	ug/m3 LC	19	Oakland West	1	100.0000	88502	Acceptable PM2.5 AQI & Speciation Mass	41860	San Francisco-Oakland-Hayward, CA	06	California	001	Alameda	37.814781	-122.282347
08/17/2009	AQS	060010011	5	9.8	ug/m3 LC	41	Oakland West	1	100.0000	88502	Acceptable PM2.5 AQI & Speciation Mass	41860	San Francisco-Oakland-Hayward, CA	06	California	001	Alameda	37.814781	-122.282347
08/23/2009	AQS	060010011	5	9.3	ug/m3 LC	39	Oakland West	1	100.0000	88502	Acceptable PM2.5 AQI & Speciation Mass	41860	San Francisco-Oakland-Hayward, CA	06	California	001	Alameda	37.814781	-122.282347
08/29/2009	AQS	060010011	5	12.6	ug/m3 LC	52	Oakland West	1	100.0000	88502	Acceptable PM2.5 AQI & Speciation Mass	41860	San Francisco-Oakland-Hayward, CA	06	California	001	Alameda	37.814781	-122.282347
09/04/2009	AQS	060010011	5	7.3	ug/m3 LC	30	Oakland West	1	100.0000	88502	Acceptable PM2.5 AQI & Speciation Mass	41860	San Francisco-Oakland-Hayward, CA	06	California	001	Alameda	37.814781	-122.282347
09/10/2009	AQS	060010011	5	10	ug/m3 LC	42	Oakland West	1	100.0000	88502	Acceptable PM2.5 AQI & Speciation Mass	41860	San Francisco-Oakland-Hayward, CA	06	California	001	Alameda	37.814781	-122.282347
09/16/2009	AQS	060010011	5	4.2	ug/m3 LC	18	Oakland West	1	100.0000	88502	Acceptable PM2.5 AQI & Speciation Mass	41860	San Francisco-Oakland-Hayward, CA	06	California	001	Alameda	37.814781	-122.282347
09/22/2009	AQS	060010011	5	6	ug/m3 LC	25	Oakland West	1	100.0000	88502	Acceptable PM2.5 AQI & Speciation Mass	41860	San Francisco-Oakland-Hayward, CA	06	California	001	Alameda	37.814781	-122.282347
09/28/2009	AQS	060010011	5	9.7	ug/m3 LC	40	Oakland West	1	100.0000	88502	Acceptable PM2.5 AQI & Speciation Mass	41860	San Francisco-Oakland-Hayward, CA	06	California	001	Alameda	37.814781	-122.282347
10/04/2009	AQS	060010011	5	5.1	ug/m3 LC	21	Oakland West	1	100.0000	88502	Acceptable PM2.5 AQI & Speciation Mass	41860	San Francisco-Oakland-Hayward, CA	06	California	001	Alameda	37.814781	-122.282347
10/10/2009	AQS	060010011	5	10.9	ug/m3 LC	45	Oakland West	1	100.0000	88502	Acceptable PM2.5 AQI & Speciation Mass	41860	San Francisco-Oakland-Hayward, CA	06	California	001	Alameda	37.814781	-122.282347
10/16/2009	AQS	060010011	5	6.6	ug/m3 LC	28	Oakland West	1	100.0000	88502	Acceptable PM2.5 AQI & Speciation Mass	41860	San Francisco-Oakland-Hayward, CA	06	California	001	Alameda	37.814781	-122.282347
10/22/2009	AQS	060010011	5	8.9	ug/m3 LC	37	Oakland West	1	100.0000	88502	Acceptable PM2.5 AQI & Speciation Mass	41860	San Francisco-Oakland-Hayward, CA	06	California	001	Alameda	37.814781	-122.282347
10/28/2009	AQS	060010011	5	5.3	ug/m3 LC	22	Oakland West	1	100.0000	88502	Acceptable PM2.5 AQI & Speciation Mass	41860	San Francisco-Oakland-Hayward, CA	06	California	001	Alameda	37.814781	-122.282347
11/03/2009	AQS	060010011	5	16.6	ug/m3 LC	60	Oakland West	1	100.0000	88502	Acceptable PM2.5 AQI & Speciation Mass	41860	San Francisco-Oakland-Hayward, CA	06	California	001	Alameda	37.814781	-122.282347
11/09/2009	AQS	060010011	5	10.8	ug/m3 LC	45	Oakland West	1	100.0000	88502	Acceptable PM2.5 AQI & Speciation Mass	41860	San Francisco-Oakland-Hayward, CA	06	California	001	Alameda	37.814781	-122.282347
11/15/2009	AQS	060010011	5	10.1	ug/m3 LC	42	Oakland West	1	100.0000	88502	Acceptable PM2.5 AQI & Speciation Mass	41860	San Francisco-Oakland-Hayward, CA	06	California	001	Alameda	37.814781	-122.282347
11/21/2009	AQS	060010011	5	5.6	ug/m3 LC	23	Oakland West	1	100.0000	88502	Acceptable PM2.5 AQI & Speciation Mass	41860	San Francisco-Oakland-Hayward, CA	06	California	001	Alameda	37.814781	-122.282347
11/27/2009	AQS	060010011	5	9	ug/m3 LC	38	Oakland West	1	100.0000	88502	Acceptable PM2.5 AQI & Speciation Mass	41860	San Francisco-Oakland-Hayward, CA	06	California	001	Alameda	37.814781	-122.282347
12/03/2009	AQS	060010011	5	15.6	ug/m3 LC	58	Oakland West	1	100.0000	88502	Acceptable PM2.5 AQI & Speciation Mass	41860	San Francisco-Oakland-Hayward, CA	06	California	001	Alameda	37.814781	-122.282347
12/09/2009	AQS	060010011	5	15.8	ug/m3 LC	59	Oakland West	1	100.0000	88502	Acceptable PM2.5 AQI & Speciation Mass	41860	San Francisco-Oakland-Hayward, CA	06	California	001	Alameda	37.814781	-122.282347
12/15/2009	AQS	060010011	5	8	ug/m3 LC	33	Oakland West	1	100.0000	88502	Acceptable PM2.5 AQI & Speciation Mass	41860	San Francisco-Oakland-Hayward, CA	06	California	001	Alameda	37.814781	-122.282347
12/21/2009	AQS	060010011	5	9	ug/m3 LC	38	Oakland West	1	100.0000	88502	Acceptable PM2.5 AQI & Speciation Mass	41860	San Francisco-Oakland-Hayward, CA	06	California	001	Alameda	37.814781	-122.282347
12/27/2009	AQS	060010011	5	15.2	ug/m3 LC	58	Oakland West	1	100.0000	88502	Acceptable PM2.5 AQI & Speciation Mass	41860	San Francisco-Oakland-Hayward, CA	06	California	001	Alameda	37.814781	-122.282347
01/01/2009	AQS	060011001	1	20.7	ug/m3 LC	69	Fremont - Chapel Way	1	100.0000	88101	PM2.5 - Local Conditions	41860	San Francisco-Oakland-Hayward, CA	06	California	001	Alameda	37.535833	-121.961823
01/04/2009	AQS	060011001	1	11.4	ug/m3 LC	48	Fremont - Chapel Way	1	100.0000	88101	PM2.5 - Local Conditions	41860	San Francisco-Oakland-Hayward, CA	06	California	001	Alameda	37.535833	-121.961823
01/07/2009	AQS	060011001	1	19	ug/m3 LC	66	Fremont - Chapel Way	1	100.0000	88101	PM2.5 - Local Conditions	41860	San Francisco-Oakland-Hayward, CA	06	California	001	Alameda	37.535833	-121.961823
01/13/2009	AQS	060011001	1	9.8	ug/m3 LC	41	Fremont - Chapel Way	1	100.0000	88101	PM2.5 - Local Conditions	41860	San Francisco-Oakland-Hayward, CA	06	California	001	Alameda	37.535833	-121.961823
01/16/2009	AQS	060011001	1	11.8	ug/m3 LC	49	Fremont - Chapel Way	1	100.0000	88101	PM2.5 - Local Conditions	41860	San Francisco-Oakland-Hayward, CA	06	California	001	Alameda	37.535833	-121.961823
01/19/2009	AQS	060011001	1	11.7	ug/m3 LC	49	Fremont - Chapel Way	1	100.0000	88101	PM2.5 - Local Conditions	41860	San Francisco-Oakland-Hayward, CA	06	California	001	Alameda	37.535833	-121.961823
01/23/2009	AQS	060011001	1	7.6	ug/m3 LC	32	Fremont - Chapel Way	1	100.0000	88101	PM2.5 - Local Conditions	41860	San Francisco-Oakland-Hayward, CA	06	California	001	Alameda	37.535833	-121.961823
01/25/2009	AQS	060011001	1	4.8	ug/m3 LC	20	Fremont - Chapel Way	1	100.0000	88101	PM2.5 - Local Conditions	41860	San Francisco-Oakland-Hayward, CA	06	California	001	Alameda	37.535833	-121.961823
01/28/2009	AQS	060011001	1	9.5	ug/m3 LC	40	Fremont - Chapel Way	1	100.0000	88101	PM2.5 - Local Conditions	41860	San Francisco-Oakland-Hayward, CA	06	California	001	Alameda	37.535833	-121.961823
01/31/2009	AQS	060011001	1	22.4	ug/m3 LC	73	Fremont - Chapel Way	1	100.0000	88101	PM2.5 - Local Conditions	41860	San Francisco-Oakland-Hayward, CA	06	California	001	Alameda	37.535833	-121.961823
02/03/2009	AQS	060011001	1	39.3	ug/m3 LC	110	Fremont - Chapel Way	1	100.0000	88101	PM2.5 - Local Conditions	41860	San Francisco-Oakland-Hayward, CA	06	California	001	Alameda	37.535833	-121.961823
02/06/2009	AQS	060011001	1	3	ug/m3 LC	13	Fremont - Chapel Way	1	100.0000	88101	PM2.5 - Local Conditions	41860	San Francisco-Oakland-Hayward, CA	06	California	001	Alameda	37.535833	-121.961823
02/09/2009	AQS	060011001	1	4.5	ug/m3 LC	19	Fremont - Chapel Way	1	100.0000	88101	PM2.5 - Local Conditions	41860	San Francisco-Oakland-Hayward, CA	06	California	001	Alameda	37.535833	-121.961823
02/12/2009	AQS	060011001	1	4	ug/m3 LC	17	Fremont - Chapel Way	1	100.0000	88101	PM2.5 - Local Conditions	41860	San Francisco-Oakland-Hayward, CA	06	California	001	Alameda	37.535833	-121.961823
02/15/2009	AQS	060011001	1	4.3	ug/m3 LC	18	Fremont - Chapel Way	1	100.0000	88101	PM2.5 - Local Conditions	41860	San Francisco-Oakland-Hayward, CA	06	California	001	Alameda	37.535833	-121.961823
02/18/2009	AQS	060011001	1	3.5	ug/m3 LC	15	Fremont - Chapel Way	1	100.0000	88101	PM2.5 - Local Conditions	41860	San Francisco-Oakland-Hayward, CA	06	California	001	Alameda	37.535833	-121.961823
02/21/2009	AQS	060011001	1	7.7	ug/m3 LC	32	Fremont - Chapel Way	1	100.0000	88101	PM2.5 - Local Conditions	41860	San Francisco-Oakland-Hayward, CA	06	California	001	Alameda	37.535833	-121.961823
02/24/2009	AQS	060011001	1	4	ug/m3 LC	17	Fremont - Chapel Way	1	100.0000	88101	PM2.5 - Local Conditions	41860	San Francisco-Oakland-Hayward, CA	06	California	001	Alameda	37.535833	-121.961823
02/27/2009	AQS	060011001	1	4	ug/m3 LC	17	Fremont - Chapel Way	1	100.0000	88101	PM2.5 - Local Conditions	41860	San Francisco-Oakland-Hayward, CA	06	California	001	Alameda	37.535833	-121.961823
03/02/2009	AQS	060011001	1	2.5	ug/m3 LC	10	Fremont - Chapel Way	1	100.0000	88101	PM2.5 - Local Conditions	41860	San Francisco-Oakland-Hayward, CA	06	California	001	Alameda	37.535833	-121.961823
03/05/2009	AQS	060011001	1	4.5	ug/m3 LC	19	Fremont - Chapel Way	1	100.0000	88101	PM2.5 - Local Conditions	41860	San Francisco-Oakland-Hayward, CA	06	California	001	Alameda	37.535833	-121.961823
03/08/2009	AQS	060011001	1	5.9	ug/m3 LC	25	Fremont - Chapel Way	1	100.0000	88101	PM2.5 - Local Conditions	41860	San Francisco-Oakland-Hayward, CA	06	California	001	Alameda	37.535833	-121.961823
03/11/2009	AQS	060011001	1	5.3	ug/m3 LC	22	Fremont - Chapel Way	1	100.0000	88101	PM2.5 - Local Conditions	41860	San Francisco-Oakland-Hayward, CA	06	California	001	Alameda	37.535833	-121.961823
03/14/2009	AQS	060011001	1	4.6	ug/m3 LC	19	Fremont - Chapel Way	1	100.0000	88101	PM2.5 - Local Conditions	41860	San Francisco-Oakland-Hayward, CA	06	California	001	Alameda	37.535833	-121.961823
03/17/2009	AQS	060011001	1	4.4	ug/m3 LC	18	Fremont - Chapel Way	1	100.0000	88101	PM2.5 - Local Conditions	41860	San Francisco-Oakland-Hayward, CA	06	California	001	Alameda	37.535833	-121.961823
03/20/2009	AQS	060011001	1	5.4	ug/m3 LC	23	Fremont - Chapel Way	1	100.0000	88101	PM2.5 - Local Conditions	41860	San Francisco-Oakland-Hayward, CA	06	California	001	Alameda	37.535833	-121.961823
03/23/2009	AQS	060011001	1	5.1	ug/m3 LC	21	Fremont - Chapel Way	1	100.0000	88101	PM2.5 - Local Conditions	41860	San Francisco-Oakland-Hayward, CA	06	California	001	Alameda	37.535833	-121.961823
03/26/2009	AQS	060011001	1	8.2	ug/m3 LC	34	Fremont - Chapel Way	1	100.0000	88101	PM2.5 - Local Conditions	41860	San Francisco-Oakland-Hayward, CA	06	California	001	Alameda	37.535833	-121.961823
03/29/2009	AQS	060011001	1	9.4	ug/m3 LC	39	Fremont - Chapel Way	1	100.0000	88101	PM2.5 - Local Conditions	41860	San Francisco-Oakland-Hayward, CA	06	California	001	Alameda	37.535833	-121.961823
04/01/2009	AQS	060011001	1	10.1	ug/m3 LC	42	Fremont - Chapel Way	1	100.0000	88101	PM2.5 - Local Conditions	41860	San Francisco-Oakland-Hayward, CA	06	California	001	Alameda	37.535833	-121.961823
04/07/2009	AQS	060011001	1	7.8	ug/m3 LC	33	Fremont - Chapel Way	1	100.0000	88101	PM2.5 - Local Conditions	41860	San Francisco-Oakland-Hayward, CA	06	California	001	Alameda	37.535833	-121.961823
04/13/2009	AQS	060011001	1	7.6	ug/m3 LC	32	Fremont - Chapel Way	1	100.0000	88101	PM2.5 - Local Conditions	41860	San Francisco-Oakland-Hayward, CA	06	California	001	Alameda	37.535833	-121.961823
04/19/2009	AQS	060011001	1	9.9	ug/m3 LC	41	Fremont - Chapel Way	1	100.0000	88101	PM2.5 - Local Conditions	41860	San Francisco-Oakland-Hayward, CA	06	California	001	Alameda	37.535833	-121.961823
04/25/2009	AQS	060011001	1	10.5	ug/m3 LC	44	Fremont - Chapel Way	1	100.0000	88101	PM2.5 - Local Conditions	41860	San Francisco-Oakland-Hayward, CA	06	California	001	Alameda	37.535833	-121.961823
05/02/2009	AQS	060011001	1	5	ug/m3 LC	21	Fremont - Chapel Way	1	100.0000	88101	PM2.5 - Local Conditions	41860	San Francisco-Oakland-Hayward, CA	06	California	001	Alameda	37.535833	-121.961823
05/07/2009	AQS	060011001	1	7.1	ug/m3 LC	30	Fremont - Chapel Way	1	100.0000	88101	PM2.5 - Local Conditions	41860	San Francisco-Oakland-Hayward, CA	06	California	001	Alameda	37.535833	-121.961823
05/13/2009	AQS	060011001	1	9.7	ug/m3 LC	40	Fremont - Chapel Way	1	100.0000	88101	PM2.5 - Local Conditions	41860	San Francisco-Oakland-Hayward, CA	06	California	001	Alameda	37.535833	-121.961823
05/19/2009	AQS	060011001	1	6	ug/m3 LC	25	Fremont - Chapel Way	1	100.0000	88101	PM2.5 - Local Conditions	41860	San Francisco-Oakland-Hayward, CA	06	California	001	Alameda	37.535833	-121.961823
05/25/2009	AQS	060011001	1	13.9	ug/m3 LC	55	Fremont - Chapel Way	1	100.0000	88101	PM2.5 - Local Conditions	41860	San Francisco-Oakland-Hayward, CA	06	California	001	Alameda	37.535833	-121.961823
05/31/2009	AQS	060011001	1	5.3	ug/m3 LC	22	Fremont - Chapel Way	1	100.0000	88101	PM2.5 - Local Conditions	41860	San Francisco-Oakland-Hayward, CA	06	California	001	Alameda	37.535833	-121.961823
06/06/2009	AQS	060011001	1	4.3	ug/m3 LC	18	Fremont - Chapel Way	1	100.0000	88101	PM2.5 - Local Conditions	41860	San Francisco-Oakland-Hayward, CA	06	California	001	Alameda	37.535833	-121.961823
06/12/2009	AQS	060011001	1	5.2	ug/m3 LC	22	Fremont - Chapel Way	1	100.0000	88101	PM2.5 - Local Conditions	41860	San Francisco-Oakland-Hayward, CA	06	California	001	Alameda	37.535833	-121.961823
06/18/2009	AQS	060011001	1	9.7	ug/m3 LC	40	Fremont - Chapel Way	1	100.0000	88101	PM2.5 - Local Conditions	41860	San Francisco-Oakland-Hayward, CA	06	California	001	Alameda	37.535833	-121.961823
06/24/2009	AQS	060011001	1	16.5	ug/m3 LC	60	Fremont - Chapel Way	1	100.0000	88101	PM2.5 - Local Conditions	41860	San Francisco-Oakland-Hayward, CA	06	California	001	Alameda	37.535833	-121.961823
06/30/2009	AQS	060011001	1	11.7	ug/m3 LC	49	Fremont - Chapel Way	1	100.0000	88101	PM2.5 - Local Conditions	41860	San Francisco-Oakland-Hayward, CA	06	California	001	Alameda	37.535833	-121.961823
07/06/2009	AQS	060011001	1	8.4	ug/m3 LC	35	Fremont - Chapel Way	1	100.0000	88101	PM2.5 - Local Conditions	41860	San Francisco-Oakland-Hayward, CA	06	California	001	Alameda	37.535833	-121.961823
07/12/2009	AQS	060011001	1	7.8	ug/m3 LC	33	Fremont - Chapel Way	1	100.0000	88101	PM2.5 - Local Conditions	41860	San Francisco-Oakland-Hayward, CA	06	California	001	Alameda	37.535833	-121.961823
07/21/2009	AQS	060011001	1	6.5	ug/m3 LC	27	Fremont - Chapel Way	1	100.0000	88101	PM2.5 - Local Conditions	41860	San Francisco-Oakland-Hayward, CA	06	California	001	Alameda	37.535833	-121.961823
07/24/2009	AQS	060011001	1	3.3	ug/m3 LC	14	Fremont - Chapel Way	1	100.0000	88101	PM2.5 - Local Conditions	41860	San Francisco-Oakland-Hayward, CA	06	California	001	Alameda	37.535833	-121.961823
07/30/2009	AQS	060011001	1	3.1	ug/m3 LC	13	Fremont - Chapel Way	1	100.0000	88101	PM2.5 - Local Conditions	41860	San Francisco-Oakland-Hayward, CA	06	California	001	Alameda	37.535833	-121.961823
08/05/2009	AQS	060011001	1	2.5	ug/m3 LC	10	Fremont - Chapel Way	1	100.0000	88101	PM2.5 - Local Conditions	41860	San Francisco-Oakland-Hayward, CA	06	California	001	Alameda	37.535833	-121.961823
08/11/2009	AQS	060011001	1	6.3	ug/m3 LC	26	Fremont - Chapel Way	1	100.0000	88101	PM2.5 - Local Conditions	41860	San Francisco-Oakland-Hayward, CA	06	California	001	Alameda	37.535833	-121.961823
08/17/2009	AQS	060011001	1	14.8	ug/m3 LC	57	Fremont - Chapel Way	1	100.0000	88101	PM2.5 - Local Conditions	41860	San Francisco-Oakland-Hayward, CA	06	California	001	Alameda	37.535833	-121.961823
08/23/2009	AQS	060011001	1	12.2	ug/m3 LC	51	Fremont - Chapel Way	1	100.0000	88101	PM2.5 - Local Conditions	41860	San Francisco-Oakland-Hayward, CA	06	California	001	Alameda	37.535833	-121.961823
08/29/2009	AQS	060011001	1	11.7	ug/m3 LC	49	Fremont - Chapel Way	1	100.0000	88101	PM2.5 - Local Conditions	41860	San Francisco-Oakland-Hayward, CA	06	California	001	Alameda	37.535833	-121.961823
09/04/2009	AQS	060011001	1	7.2	ug/m3 LC	30	Fremont - Chapel Way	1	100.0000	88101	PM2.5 - Local Conditions	41860	San Francisco-Oakland-Hayward, CA	06	California	001	Alameda	37.535833	-121.961823
09/10/2009	AQS	060011001	1	11.1	ug/m3 LC	46	Fremont - Chapel Way	1	100.0000	88101	PM2.5 - Local Conditions	41860	San Francisco-Oakland-Hayward, CA	06	California	001	Alameda	37.535833	-121.961823
09/16/2009	AQS	060011001	1	3.4	ug/m3 LC	14	Fremont - Chapel Way	1	100.0000	88101	PM2.5 - Local Conditions	41860	San Francisco-Oakland-Hayward, CA	06	California	001	Alameda	37.535833	-121.961823
09/22/2009	AQS	060011001	1	10	ug/m3 LC	42	Fremont - Chapel Way	1	100.0000	88101	PM2.5 - Local Conditions	41860	San Francisco-Oakland-Hayward, CA	06	California	001	Alameda	37.535833	-121.961823
09/28/2009	AQS	060011001	1	12.7	ug/m3 LC	52	Fremont - Chapel Way	1	100.0000	88101	PM2.5 - Local Conditions	41860	San Francisco-Oakland-Hayward, CA	06	California	001	Alameda	37.535833	-121.961823
10/01/2009	AQS	060011001	3	7.6	ug/m3 LC	32	Fremont - Chapel Way	1	100.0000	88101	PM2.5 - Local Conditions	41860	San Francisco-Oakland-Hayward, CA	06	California	001	Alameda	37.535833	-121.961823
10/02/2009	AQS	060011001	3	10.7	ug/m3 LC	45	Fremont - Chapel Way	1	100.0000	88101	PM2.5 - Local Conditions	41860	San Francisco-Oakland-Hayward, CA	06	California	001	Alameda	37.535833	-121.961823
10/03/2009	AQS	060011001	3	9.9	ug/m3 LC	41	Fremont - Chapel Way	1	100.0000	88101	PM2.5 - Local Conditions	41860	San Francisco-Oakland-Hayward, CA	06	California	001	Alameda	37.535833	-121.961823
10/04/2009	AQS	060011001	3	7.1	ug/m3 LC	30	Fremont - Chapel Way	1	100.0000	88101	PM2.5 - Local Conditions	41860	San Francisco-Oakland-Hayward, CA	06	California	001	Alameda	37.535833	-121.961823
10/05/2009	AQS	060011001	3	10	ug/m3 LC	42	Fremont - Chapel Way	1	100.0000	88101	PM2.5 - Local Conditions	41860	San Francisco-Oakland-Hayward, CA	06	California	001	Alameda	37.535833	-121.961823
10/06/2009	AQS	060011001	3	8.9	ug/m3 LC	37	Fremont - Chapel Way	1	100.0000	88101	PM2.5 - Local Conditions	41860	San Francisco-Oakland-Hayward, CA	06	California	001	Alameda	37.535833	-121.961823
10/07/2009	AQS	060011001	3	9.3	ug/m3 LC	39	Fremont - Chapel Way	1	100.0000	88101	PM2.5 - Local Conditions	41860	San Francisco-Oakland-Hayward, CA	06	California	001	Alameda	37.535833	-121.961823
10/08/2009	AQS	060011001	3	10.6	ug/m3 LC	44	Fremont - Chapel Way	1	100.0000	88101	PM2.5 - Local Conditions	41860	San Francisco-Oakland-Hayward, CA	06	California	001	Alameda	37.535833	-121.961823
10/09/2009	AQS	060011001	3	18.3	ug/m3 LC	64	Fremont - Chapel Way	1	100.0000	88101	PM2.5 - Local Conditions	41860	San Francisco-Oakland-Hayward, CA	06	California	001	Alameda	37.535833	-121.961823
10/10/2009	AQS	060011001	3	18.4	ug/m3 LC	64	Fremont - Chapel Way	1	100.0000	88101	PM2.5 - Local Conditions	41860	San Francisco-Oakland-Hayward, CA	06	California	001	Alameda	37.535833	-121.961823
10/11/2009	AQS	060011001	3	14.6	ug/m3 LC	56	Fremont - Chapel Way	1	100.0000	88101	PM2.5 - Local Conditions	41860	San Francisco-Oakland-Hayward, CA	06	California	001	Alameda	37.535833	-121.961823
10/12/2009	AQS	060011001	3	8.5	ug/m3 LC	35	Fremont - Chapel Way	1	100.0000	88101	PM2.5 - Local Conditions	41860	San Francisco-Oakland-Hayward, CA	06	California	001	Alameda	37.535833	-121.961823
10/13/2009	AQS	060011001	3	4.2	ug/m3 LC	18	Fremont - Chapel Way	1	100.0000	88101	PM2.5 - Local Conditions	41860	San Francisco-Oakland-Hayward, CA	06	California	001	Alameda	37.535833	-121.961823
10/14/2009	AQS	060011001	3	7.3	ug/m3 LC	30	Fremont - Chapel Way	1	100.0000	88101	PM2.5 - Local Conditions	41860	San Francisco-Oakland-Hayward, CA	06	California	001	Alameda	37.535833	-121.961823
10/15/2009	AQS	060011001	3	8.4	ug/m3 LC	35	Fremont - Chapel Way	1	100.0000	88101	PM2.5 - Local Conditions	41860	San Francisco-Oakland-Hayward, CA	06	California	001	Alameda	37.535833	-121.961823
10/16/2009	AQS	060011001	3	7.8	ug/m3 LC	33	Fremont - Chapel Way	1	100.0000	88101	PM2.5 - Local Conditions	41860	San Francisco-Oakland-Hayward, CA	06	California	001	Alameda	37.535833	-121.961823
10/17/2009	AQS	060011001	3	9.6	ug/m3 LC	40	Fremont - Chapel Way	1	100.0000	88101	PM2.5 - Local Conditions	41860	San Francisco-Oakland-Hayward, CA	06	California	001	Alameda	37.535833	-121.961823
10/18/2009	AQS	060011001	3	6.2	ug/m3 LC	26	Fremont - Chapel Way	1	100.0000	88101	PM2.5 - Local Conditions	41860	San Francisco-Oakland-Hayward, CA	06	California	001	Alameda	37.535833	-121.961823
10/19/2009	AQS	060011001	3	6.4	ug/m3 LC	27	Fremont - Chapel Way	1	100.0000	88101	PM2.5 - Local Conditions	41860	San Francisco-Oakland-Hayward, CA	06	California	001	Alameda	37.535833	-121.961823
10/20/2009	AQS	060011001	3	7.6	ug/m3 LC	32	Fremont - Chapel Way	1	100.0000	88101	PM2.5 - Local Conditions	41860	San Francisco-Oakland-Hayward, CA	06	California	001	Alameda	37.535833	-121.961823
10/21/2009	AQS	060011001	3	8.5	ug/m3 LC	35	Fremont - Chapel Way	1	100.0000	88101	PM2.5 - Local Conditions	41860	San Francisco-Oakland-Hayward, CA	06	California	001	Alameda	37.535833	-121.961823
10/22/2009	AQS	060011001	3	11	ug/m3 LC	46	Fremont - Chapel Way	1	100.0000	88101	PM2.5 - Local Conditions	41860	San Francisco-Oakland-Hayward, CA	06	California	001	Alameda	37.535833	-121.961823
10/23/2009	AQS	060011001	3	14.4	ug/m3 LC	56	Fremont - Chapel Way	1	100.0000	88101	PM2.5 - Local Conditions	41860	San Francisco-Oakland-Hayward, CA	06	California	001	Alameda	37.535833	-121.961823
10/24/2009	AQS	060011001	3	12.8	ug/m3 LC	52	Fremont - Chapel Way	1	100.0000	88101	PM2.5 - Local Conditions	41860	San Francisco-Oakland-Hayward, CA	06	California	001	Alameda	37.535833	-121.961823
10/25/2009	AQS	060011001	3	13.6	ug/m3 LC	54	Fremont - Chapel Way	1	100.0000	88101	PM2.5 - Local Conditions	41860	San Francisco-Oakland-Hayward, CA	06	California	001	Alameda	37.535833	-121.961823
10/26/2009	AQS	060011001	3	10.1	ug/m3 LC	42	Fremont - Chapel Way	1	100.0000	88101	PM2.5 - Local Conditions	41860	San Francisco-Oakland-Hayward, CA	06	California	001	Alameda	37.535833	-121.961823
10/27/2009	AQS	060011001	3	4.5	ug/m3 LC	19	Fremont - Chapel Way	1	100.0000	88101	PM2.5 - Local Conditions	41860	San Francisco-Oakland-Hayward, CA	06	California	001	Alameda	37.535833	-121.961823
10/28/2009	AQS	060011001	3	5	ug/m3 LC	21	Fremont - Chapel Way	1	100.0000	88101	PM2.5 - Local Conditions	41860	San Francisco-Oakland-Hayward, CA	06	California	001	Alameda	37.535833	-121.961823
10/29/2009	AQS	060011001	3	8.9	ug/m3 LC	37	Fremont - Chapel Way	1	100.0000	88101	PM2.5 - Local Conditions	41860	San Francisco-Oakland-Hayward, CA	06	California	001	Alameda	37.535833	-121.961823
10/30/2009	AQS	060011001	3	11.5	ug/m3 LC	48	Fremont - Chapel Way	1	100.0000	88101	PM2.5 - Local Conditions	41860	San Francisco-Oakland-Hayward, CA	06	California	001	Alameda	37.535833	-121.961823
10/31/2009	AQS	060011001	3	17.7	ug/m3 LC	63	Fremont - Chapel Way	1	100.0000	88101	PM2.5 - Local Conditions	41860	San Francisco-Oakland-Hayward, CA	06	California	001	Alameda	37.535833	-121.961823
11/01/2009	AQS	060011001	3	16.2	ug/m3 LC	60	Fremont - Chapel Way	1	100.0000	88101	PM2.5 - Local Conditions	41860	San Francisco-Oakland-Hayward, CA	06	California	001	Alameda	37.535833	-121.961823
11/02/2009	AQS	060011001	3	11.7	ug/m3 LC	49	Fremont - Chapel Way	1	100.0000	88101	PM2.5 - Local Conditions	41860	San Francisco-Oakland-Hayward, CA	06	California	001	Alameda	37.535833	-121.961823
11/03/2009	AQS	060011001	3	17.1	ug/m3 LC	62	Fremont - Chapel Way	1	100.0000	88101	PM2.5 - Local Conditions	41860	San Francisco-Oakland-Hayward, CA	06	California	001	Alameda	37.535833	-121.961823
11/04/2009	AQS	060011001	3	13.9	ug/m3 LC	55	Fremont - Chapel Way	1	100.0000	88101	PM2.5 - Local Conditions	41860	San Francisco-Oakland-Hayward, CA	06	California	001	Alameda	37.535833	-121.961823
11/05/2009	AQS	060011001	3	7.2	ug/m3 LC	30	Fremont - Chapel Way	1	100.0000	88101	PM2.5 - Local Conditions	41860	San Francisco-Oakland-Hayward, CA	06	California	001	Alameda	37.535833	-121.961823
11/06/2009	AQS	060011001	3	5.3	ug/m3 LC	22	Fremont - Chapel Way	1	100.0000	88101	PM2.5 - Local Conditions	41860	San Francisco-Oakland-Hayward, CA	06	California	001	Alameda	37.535833	-121.961823
11/07/2009	AQS	060011001	3	9.7	ug/m3 LC	40	Fremont - Chapel Way	1	100.0000	88101	PM2.5 - Local Conditions	41860	San Francisco-Oakland-Hayward, CA	06	California	001	Alameda	37.535833	-121.961823
11/08/2009	AQS	060011001	3	8.5	ug/m3 LC	35	Fremont - Chapel Way	1	100.0000	88101	PM2.5 - Local Conditions	41860	San Francisco-Oakland-Hayward, CA	06	California	001	Alameda	37.535833	-121.961823
11/09/2009	AQS	060011001	3	10.5	ug/m3 LC	44	Fremont - Chapel Way	1	100.0000	88101	PM2.5 - Local Conditions	41860	San Francisco-Oakland-Hayward, CA	06	California	001	Alameda	37.535833	-121.961823
11/10/2009	AQS	060011001	3	17.7	ug/m3 LC	63	Fremont - Chapel Way	1	100.0000	88101	PM2.5 - Local Conditions	41860	San Francisco-Oakland-Hayward, CA	06	California	001	Alameda	37.535833	-121.961823
11/11/2009	AQS	060011001	3	16	ug/m3 LC	59	Fremont - Chapel Way	1	100.0000	88101	PM2.5 - Local Conditions	41860	San Francisco-Oakland-Hayward, CA	06	California	001	Alameda	37.535833	-121.961823
11/12/2009	AQS	060011001	3	10	ug/m3 LC	42	Fremont - Chapel Way	1	100.0000	88101	PM2.5 - Local Conditions	41860	San Francisco-Oakland-Hayward, CA	06	California	001	Alameda	37.535833	-121.961823
11/13/2009	AQS	060011001	3	9.2	ug/m3 LC	38	Fremont - Chapel Way	1	100.0000	88101	PM2.5 - Local Conditions	41860	San Francisco-Oakland-Hayward, CA	06	California	001	Alameda	37.535833	-121.961823
11/14/2009	AQS	060011001	3	14.3	ug/m3 LC	56	Fremont - Chapel Way	1	100.0000	88101	PM2.5 - Local Conditions	41860	San Francisco-Oakland-Hayward, CA	06	California	001	Alameda	37.535833	-121.961823
11/15/2009	AQS	060011001	3	12.2	ug/m3 LC	51	Fremont - Chapel Way	1	100.0000	88101	PM2.5 - Local Conditions	41860	San Francisco-Oakland-Hayward, CA	06	California	001	Alameda	37.535833	-121.961823
11/16/2009	AQS	060011001	3	15.2	ug/m3 LC	58	Fremont - Chapel Way	1	100.0000	88101	PM2.5 - Local Conditions	41860	San Francisco-Oakland-Hayward, CA	06	California	001	Alameda	37.535833	-121.961823
11/17/2009	AQS	060011001	3	13.1	ug/m3 LC	53	Fremont - Chapel Way	1	100.0000	88101	PM2.5 - Local Conditions	41860	San Francisco-Oakland-Hayward, CA	06	California	001	Alameda	37.535833	-121.961823
11/18/2009	AQS	060011001	3	6	ug/m3 LC	25	Fremont - Chapel Way	1	100.0000	88101	PM2.5 - Local Conditions	41860	San Francisco-Oakland-Hayward, CA	06	California	001	Alameda	37.535833	-121.961823
11/19/2009	AQS	060011001	3	12.6	ug/m3 LC	52	Fremont - Chapel Way	1	100.0000	88101	PM2.5 - Local Conditions	41860	San Francisco-Oakland-Hayward, CA	06	California	001	Alameda	37.535833	-121.961823
11/20/2009	AQS	060011001	3	11.4	ug/m3 LC	48	Fremont - Chapel Way	1	100.0000	88101	PM2.5 - Local Conditions	41860	San Francisco-Oakland-Hayward, CA	06	California	001	Alameda	37.535833	-121.961823
11/21/2009	AQS	060011001	3	9	ug/m3 LC	38	Fremont - Chapel Way	1	100.0000	88101	PM2.5 - Local Conditions	41860	San Francisco-Oakland-Hayward, CA	06	California	001	Alameda	37.535833	-121.961823
11/22/2009	AQS	060011001	3	8.8	ug/m3 LC	37	Fremont - Chapel Way	1	100.0000	88101	PM2.5 - Local Conditions	41860	San Francisco-Oakland-Hayward, CA	06	California	001	Alameda	37.535833	-121.961823
11/23/2009	AQS	060011001	3	7.1	ug/m3 LC	30	Fremont - Chapel Way	1	100.0000	88101	PM2.5 - Local Conditions	41860	San Francisco-Oakland-Hayward, CA	06	California	001	Alameda	37.535833	-121.961823
11/24/2009	AQS	060011001	3	6.8	ug/m3 LC	28	Fremont - Chapel Way	1	100.0000	88101	PM2.5 - Local Conditions	41860	San Francisco-Oakland-Hayward, CA	06	California	001	Alameda	37.535833	-121.961823
11/25/2009	AQS	060011001	3	15.2	ug/m3 LC	58	Fremont - Chapel Way	1	100.0000	88101	PM2.5 - Local Conditions	41860	San Francisco-Oakland-Hayward, CA	06	California	001	Alameda	37.535833	-121.961823
11/26/2009	AQS	060011001	3	19.6	ug/m3 LC	67	Fremont - Chapel Way	1	100.0000	88101	PM2.5 - Local Conditions	41860	San Francisco-Oakland-Hayward, CA	06	California	001	Alameda	37.535833	-121.961823
11/27/2009	AQS	060011001	3	9.7	ug/m3 LC	40	Fremont - Chapel Way	1	100.0000	88101	PM2.5 - Local Conditions	41860	San Francisco-Oakland-Hayward, CA	06	California	001	Alameda	37.535833	-121.961823
11/28/2009	AQS	060011001	3	3.4	ug/m3 LC	14	Fremont - Chapel Way	1	100.0000	88101	PM2.5 - Local Conditions	41860	San Francisco-Oakland-Hayward, CA	06	California	001	Alameda	37.535833	-121.961823
11/29/2009	AQS	060011001	3	4	ug/m3 LC	17	Fremont - Chapel Way	1	100.0000	88101	PM2.5 - Local Conditions	41860	San Francisco-Oakland-Hayward, CA	06	California	001	Alameda	37.535833	-121.961823
11/30/2009	AQS	060011001	3	11.1	ug/m3 LC	46	Fremont - Chapel Way	1	100.0000	88101	PM2.5 - Local Conditions	41860	San Francisco-Oakland-Hayward, CA	06	California	001	Alameda	37.535833	-121.961823
12/01/2009	AQS	060011001	3	22.9	ug/m3 LC	74	Fremont - Chapel Way	1	100.0000	88101	PM2.5 - Local Conditions	41860	San Francisco-Oakland-Hayward, CA	06	California	001	Alameda	37.535833	-121.961823
12/02/2009	AQS	060011001	3	27.7	ug/m3 LC	84	Fremont - Chapel Way	1	100.0000	88101	PM2.5 - Local Conditions	41860	San Francisco-Oakland-Hayward, CA	06	California	001	Alameda	37.535833	-121.961823
12/03/2009	AQS	060011001	3	24	ug/m3 LC	76	Fremont - Chapel Way	1	100.0000	88101	PM2.5 - Local Conditions	41860	San Francisco-Oakland-Hayward, CA	06	California	001	Alameda	37.535833	-121.961823
12/04/2009	AQS	060011001	3	25.4	ug/m3 LC	79	Fremont - Chapel Way	1	100.0000	88101	PM2.5 - Local Conditions	41860	San Francisco-Oakland-Hayward, CA	06	California	001	Alameda	37.535833	-121.961823
12/05/2009	AQS	060011001	3	24.1	ug/m3 LC	76	Fremont - Chapel Way	1	100.0000	88101	PM2.5 - Local Conditions	41860	San Francisco-Oakland-Hayward, CA	06	California	001	Alameda	37.535833	-121.961823
12/06/2009	AQS	060011001	3	14.8	ug/m3 LC	57	Fremont - Chapel Way	1	100.0000	88101	PM2.5 - Local Conditions	41860	San Francisco-Oakland-Hayward, CA	06	California	001	Alameda	37.535833	-121.961823
12/07/2009	AQS	060011001	3	6.1	ug/m3 LC	25	Fremont - Chapel Way	1	100.0000	88101	PM2.5 - Local Conditions	41860	San Francisco-Oakland-Hayward, CA	06	California	001	Alameda	37.535833	-121.961823
12/08/2009	AQS	060011001	3	8.8	ug/m3 LC	37	Fremont - Chapel Way	1	100.0000	88101	PM2.5 - Local Conditions	41860	San Francisco-Oakland-Hayward, CA	06	California	001	Alameda	37.535833	-121.961823
12/09/2009	AQS	060011001	3	19.2	ug/m3 LC	66	Fremont - Chapel Way	1	100.0000	88101	PM2.5 - Local Conditions	41860	San Francisco-Oakland-Hayward, CA	06	California	001	Alameda	37.535833	-121.961823
12/10/2009	AQS	060011001	3	34.7	ug/m3 LC	99	Fremont - Chapel Way	1	100.0000	88101	PM2.5 - Local Conditions	41860	San Francisco-Oakland-Hayward, CA	06	California	001	Alameda	37.535833	-121.961823
12/11/2009	AQS	060011001	3	20.3	ug/m3 LC	68	Fremont - Chapel Way	1	100.0000	88101	PM2.5 - Local Conditions	41860	San Francisco-Oakland-Hayward, CA	06	California	001	Alameda	37.535833	-121.961823
12/12/2009	AQS	060011001	3	5.7	ug/m3 LC	24	Fremont - Chapel Way	1	100.0000	88101	PM2.5 - Local Conditions	41860	San Francisco-Oakland-Hayward, CA	06	California	001	Alameda	37.535833	-121.961823
12/13/2009	AQS	060011001	3	5.5	ug/m3 LC	23	Fremont - Chapel Way	1	100.0000	88101	PM2.5 - Local Conditions	41860	San Francisco-Oakland-Hayward, CA	06	California	001	Alameda	37.535833	-121.961823
12/14/2009	AQS	060011001	3	8.1	ug/m3 LC	34	Fremont - Chapel Way	1	100.0000	88101	PM2.5 - Local Conditions	41860	San Francisco-Oakland-Hayward, CA	06	California	001	Alameda	37.535833	-121.961823
12/15/2009	AQS	060011001	3	9.6	ug/m3 LC	40	Fremont - Chapel Way	1	100.0000	88101	PM2.5 - Local Conditions	41860	San Francisco-Oakland-Hayward, CA	06	California	001	Alameda	37.535833	-121.961823
12/16/2009	AQS	060011001	3	8	ug/m3 LC	33	Fremont - Chapel Way	1	100.0000	88101	PM2.5 - Local Conditions	41860	San Francisco-Oakland-Hayward, CA	06	California	001	Alameda	37.535833	-121.961823
12/17/2009	AQS	060011001	3	9.3	ug/m3 LC	39	Fremont - Chapel Way	1	100.0000	88101	PM2.5 - Local Conditions	41860	San Francisco-Oakland-Hayward, CA	06	California	001	Alameda	37.535833	-121.961823
12/18/2009	AQS	060011001	3	6.4	ug/m3 LC	27	Fremont - Chapel Way	1	100.0000	88101	PM2.5 - Local Conditions	41860	San Francisco-Oakland-Hayward, CA	06	California	001	Alameda	37.535833	-121.961823
12/19/2009	AQS	060011001	3	19	ug/m3 LC	66	Fremont - Chapel Way	1	100.0000	88101	PM2.5 - Local Conditions	41860	San Francisco-Oakland-Hayward, CA	06	California	001	Alameda	37.535833	-121.961823
12/20/2009	AQS	060011001	3	22.1	ug/m3 LC	72	Fremont - Chapel Way	1	100.0000	88101	PM2.5 - Local Conditions	41860	San Francisco-Oakland-Hayward, CA	06	California	001	Alameda	37.535833	-121.961823
12/21/2009	AQS	060011001	3	10.8	ug/m3 LC	45	Fremont - Chapel Way	1	100.0000	88101	PM2.5 - Local Conditions	41860	San Francisco-Oakland-Hayward, CA	06	California	001	Alameda	37.535833	-121.961823
12/22/2009	AQS	060011001	3	3.7	ug/m3 LC	15	Fremont - Chapel Way	1	100.0000	88101	PM2.5 - Local Conditions	41860	San Francisco-Oakland-Hayward, CA	06	California	001	Alameda	37.535833	-121.961823
12/23/2009	AQS	060011001	3	4.6	ug/m3 LC	19	Fremont - Chapel Way	1	100.0000	88101	PM2.5 - Local Conditions	41860	San Francisco-Oakland-Hayward, CA	06	California	001	Alameda	37.535833	-121.961823
12/24/2009	AQS	060011001	3	10.5	ug/m3 LC	44	Fremont - Chapel Way	1	100.0000	88101	PM2.5 - Local Conditions	41860	San Francisco-Oakland-Hayward, CA	06	California	001	Alameda	37.535833	-121.961823
12/25/2009	AQS	060011001	3	16.5	ug/m3 LC	60	Fremont - Chapel Way	1	100.0000	88101	PM2.5 - Local Conditions	41860	San Francisco-Oakland-Hayward, CA	06	California	001	Alameda	37.535833	-121.961823
12/26/2009	AQS	060011001	3	13.1	ug/m3 LC	53	Fremont - Chapel Way	1	100.0000	88101	PM2.5 - Local Conditions	41860	San Francisco-Oakland-Hayward, CA	06	California	001	Alameda	37.535833	-121.961823
12/27/2009	AQS	060011001	3	14	ug/m3 LC	55	Fremont - Chapel Way	1	100.0000	88101	PM2.5 - Local Conditions	41860	San Francisco-Oakland-Hayward, CA	06	California	001	Alameda	37.535833	-121.961823
12/28/2009	AQS	060011001	3	7.7	ug/m3 LC	32	Fremont - Chapel Way	1	100.0000	88101	PM2.5 - Local Conditions	41860	San Francisco-Oakland-Hayward, CA	06	California	001	Alameda	37.535833	-121.961823
12/29/2009	AQS	060011001	3	9.3	ug/m3 LC	39	Fremont - Chapel Way	1	100.0000	88101	PM2.5 - Local Conditions	41860	San Francisco-Oakland-Hayward, CA	06	California	001	Alameda	37.535833	-121.961823
12/30/2009	AQS	060011001	3	7.5	ug/m3 LC	31	Fremont - Chapel Way	1	100.0000	88101	PM2.5 - Local Conditions	41860	San Francisco-Oakland-Hayward, CA	06	California	001	Alameda	37.535833	-121.961823
12/31/2009	AQS	060011001	3	15.3	ug/m3 LC	58	Fremont - Chapel Way	1	100.0000	88101	PM2.5 - Local Conditions	41860	San Francisco-Oakland-Hayward, CA	06	California	001	Alameda	37.535833	-121.961823
01/01/2009	AQS	060012004	1	27.9	ug/m3 LC	84	Berkeley	1	100.0000	88502	Acceptable PM2.5 AQI & Speciation Mass	41860	San Francisco-Oakland-Hayward, CA	06	California	001	Alameda	37.877794	-122.30129
01/02/2009	AQS	060012004	1	16.3	ug/m3 LC	60	Berkeley	1	100.0000	88502	Acceptable PM2.5 AQI & Speciation Mass	41860	San Francisco-Oakland-Hayward, CA	06	California	001	Alameda	37.877794	-122.30129
01/03/2009	AQS	060012004	1	13.4	ug/m3 LC	54	Berkeley	1	100.0000	88502	Acceptable PM2.5 AQI & Speciation Mass	41860	San Francisco-Oakland-Hayward, CA	06	California	001	Alameda	37.877794	-122.30129
01/04/2009	AQS	060012004	1	14.3	ug/m3 LC	56	Berkeley	1	100.0000	88502	Acceptable PM2.5 AQI & Speciation Mass	41860	San Francisco-Oakland-Hayward, CA	06	California	001	Alameda	37.877794	-122.30129
01/05/2009	AQS	060012004	1	11	ug/m3 LC	46	Berkeley	1	100.0000	88502	Acceptable PM2.5 AQI & Speciation Mass	41860	San Francisco-Oakland-Hayward, CA	06	California	001	Alameda	37.877794	-122.30129
01/06/2009	AQS	060012004	1	18.6	ug/m3 LC	65	Berkeley	1	100.0000	88502	Acceptable PM2.5 AQI & Speciation Mass	41860	San Francisco-Oakland-Hayward, CA	06	California	001	Alameda	37.877794	-122.30129
01/07/2009	AQS	060012004	1	24.1	ug/m3 LC	76	Berkeley	1	100.0000	88502	Acceptable PM2.5 AQI & Speciation Mass	41860	San Francisco-Oakland-Hayward, CA	06	California	001	Alameda	37.877794	-122.30129
01/08/2009	AQS	060012004	1	24.2	ug/m3 LC	76	Berkeley	1	100.0000	88502	Acceptable PM2.5 AQI & Speciation Mass	41860	San Francisco-Oakland-Hayward, CA	06	California	001	Alameda	37.877794	-122.30129
01/09/2009	AQS	060012004	1	9.4	ug/m3 LC	39	Berkeley	1	100.0000	88502	Acceptable PM2.5 AQI & Speciation Mass	41860	San Francisco-Oakland-Hayward, CA	06	California	001	Alameda	37.877794	-122.30129
01/10/2009	AQS	060012004	1	10.7	ug/m3 LC	45	Berkeley	1	100.0000	88502	Acceptable PM2.5 AQI & Speciation Mass	41860	San Francisco-Oakland-Hayward, CA	06	California	001	Alameda	37.877794	-122.30129
01/11/2009	AQS	060012004	1	28.3	ug/m3 LC	85	Berkeley	1	100.0000	88502	Acceptable PM2.5 AQI & Speciation Mass	41860	San Francisco-Oakland-Hayward, CA	06	California	001	Alameda	37.877794	-122.30129
01/12/2009	AQS	060012004	1	6.7	ug/m3 LC	28	Berkeley	1	100.0000	88502	Acceptable PM2.5 AQI & Speciation Mass	41860	San Francisco-Oakland-Hayward, CA	06	California	001	Alameda	37.877794	-122.30129
01/13/2009	AQS	060012004	1	11.4	ug/m3 LC	48	Berkeley	1	100.0000	88502	Acceptable PM2.5 AQI & Speciation Mass	41860	San Francisco-Oakland-Hayward, CA	06	California	001	Alameda	37.877794	-122.30129
01/14/2009	AQS	060012004	1	26.8	ug/m3 LC	82	Berkeley	1	100.0000	88502	Acceptable PM2.5 AQI & Speciation Mass	41860	San Francisco-Oakland-Hayward, CA	06	California	001	Alameda	37.877794	-122.30129
01/15/2009	AQS	060012004	1	14.7	ug/m3 LC	56	Berkeley	1	100.0000	88502	Acceptable PM2.5 AQI & Speciation Mass	41860	San Francisco-Oakland-Hayward, CA	06	California	001	Alameda	37.877794	-122.30129
01/16/2009	AQS	060012004	1	26.7	ug/m3 LC	82	Berkeley	1	100.0000	88502	Acceptable PM2.5 AQI & Speciation Mass	41860	San Francisco-Oakland-Hayward, CA	06	California	001	Alameda	37.877794	-122.30129
01/17/2009	AQS	060012004	1	39.5	ug/m3 LC	111	Berkeley	1	100.0000	88502	Acceptable PM2.5 AQI & Speciation Mass	41860	San Francisco-Oakland-Hayward, CA	06	California	001	Alameda	37.877794	-122.30129
01/18/2009	AQS	060012004	1	28.7	ug/m3 LC	86	Berkeley	1	100.0000	88502	Acceptable PM2.5 AQI & Speciation Mass	41860	San Francisco-Oakland-Hayward, CA	06	California	001	Alameda	37.877794	-122.30129
01/19/2009	AQS	060012004	1	13	ug/m3 LC	53	Berkeley	1	100.0000	88502	Acceptable PM2.5 AQI & Speciation Mass	41860	San Francisco-Oakland-Hayward, CA	06	California	001	Alameda	37.877794	-122.30129
01/20/2009	AQS	060012004	1	14.8	ug/m3 LC	57	Berkeley	1	100.0000	88502	Acceptable PM2.5 AQI & Speciation Mass	41860	San Francisco-Oakland-Hayward, CA	06	California	001	Alameda	37.877794	-122.30129
01/21/2009	AQS	060012004	1	16.5	ug/m3 LC	60	Berkeley	1	100.0000	88502	Acceptable PM2.5 AQI & Speciation Mass	41860	San Francisco-Oakland-Hayward, CA	06	California	001	Alameda	37.877794	-122.30129
01/22/2009	AQS	060012004	1	14.4	ug/m3 LC	56	Berkeley	1	100.0000	88502	Acceptable PM2.5 AQI & Speciation Mass	41860	San Francisco-Oakland-Hayward, CA	06	California	001	Alameda	37.877794	-122.30129
01/23/2009	AQS	060012004	1	9	ug/m3 LC	38	Berkeley	1	100.0000	88502	Acceptable PM2.5 AQI & Speciation Mass	41860	San Francisco-Oakland-Hayward, CA	06	California	001	Alameda	37.877794	-122.30129
01/24/2009	AQS	060012004	1	7.9	ug/m3 LC	33	Berkeley	1	100.0000	88502	Acceptable PM2.5 AQI & Speciation Mass	41860	San Francisco-Oakland-Hayward, CA	06	California	001	Alameda	37.877794	-122.30129
01/25/2009	AQS	060012004	1	5	ug/m3 LC	21	Berkeley	1	100.0000	88502	Acceptable PM2.5 AQI & Speciation Mass	41860	San Francisco-Oakland-Hayward, CA	06	California	001	Alameda	37.877794	-122.30129
01/26/2009	AQS	060012004	1	3.9	ug/m3 LC	16	Berkeley	1	100.0000	88502	Acceptable PM2.5 AQI & Speciation Mass	41860	San Francisco-Oakland-Hayward, CA	06	California	001	Alameda	37.877794	-122.30129
01/27/2009	AQS	060012004	1	8	ug/m3 LC	33	Berkeley	1	100.0000	88502	Acceptable PM2.5 AQI & Speciation Mass	41860	San Francisco-Oakland-Hayward, CA	06	California	001	Alameda	37.877794	-122.30129
01/28/2009	AQS	060012004	1	11.1	ug/m3 LC	46	Berkeley	1	100.0000	88502	Acceptable PM2.5 AQI & Speciation Mass	41860	San Francisco-Oakland-Hayward, CA	06	California	001	Alameda	37.877794	-122.30129
01/29/2009	AQS	060012004	1	9.5	ug/m3 LC	40	Berkeley	1	100.0000	88502	Acceptable PM2.5 AQI & Speciation Mass	41860	San Francisco-Oakland-Hayward, CA	06	California	001	Alameda	37.877794	-122.30129
01/30/2009	AQS	060012004	1	20.6	ug/m3 LC	69	Berkeley	1	100.0000	88502	Acceptable PM2.5 AQI & Speciation Mass	41860	San Francisco-Oakland-Hayward, CA	06	California	001	Alameda	37.877794	-122.30129
01/31/2009	AQS	060012004	1	15.5	ug/m3 LC	58	Berkeley	1	100.0000	88502	Acceptable PM2.5 AQI & Speciation Mass	41860	San Francisco-Oakland-Hayward, CA	06	California	001	Alameda	37.877794	-122.30129
02/01/2009	AQS	060012004	1	12.3	ug/m3 LC	51	Berkeley	1	100.0000	88502	Acceptable PM2.5 AQI & Speciation Mass	41860	San Francisco-Oakland-Hayward, CA	06	California	001	Alameda	37.877794	-122.30129
02/02/2009	AQS	060012004	1	27.6	ug/m3 LC	84	Berkeley	1	100.0000	88502	Acceptable PM2.5 AQI & Speciation Mass	41860	San Francisco-Oakland-Hayward, CA	06	California	001	Alameda	37.877794	-122.30129
02/03/2009	AQS	060012004	1	31.7	ug/m3 LC	92	Berkeley	1	100.0000	88502	Acceptable PM2.5 AQI & Speciation Mass	41860	San Francisco-Oakland-Hayward, CA	06	California	001	Alameda	37.877794	-122.30129
02/04/2009	AQS	060012004	1	20.6	ug/m3 LC	69	Berkeley	1	100.0000	88502	Acceptable PM2.5 AQI & Speciation Mass	41860	San Francisco-Oakland-Hayward, CA	06	California	001	Alameda	37.877794	-122.30129
02/05/2009	AQS	060012004	1	3.5	ug/m3 LC	15	Berkeley	1	100.0000	88502	Acceptable PM2.5 AQI & Speciation Mass	41860	San Francisco-Oakland-Hayward, CA	06	California	001	Alameda	37.877794	-122.30129
02/06/2009	AQS	060012004	1	3.1	ug/m3 LC	13	Berkeley	1	100.0000	88502	Acceptable PM2.5 AQI & Speciation Mass	41860	San Francisco-Oakland-Hayward, CA	06	California	001	Alameda	37.877794	-122.30129
02/07/2009	AQS	060012004	1	5.8	ug/m3 LC	24	Berkeley	1	100.0000	88502	Acceptable PM2.5 AQI & Speciation Mass	41860	San Francisco-Oakland-Hayward, CA	06	California	001	Alameda	37.877794	-122.30129
02/08/2009	AQS	060012004	1	7.7	ug/m3 LC	32	Berkeley	1	100.0000	88502	Acceptable PM2.5 AQI & Speciation Mass	41860	San Francisco-Oakland-Hayward, CA	06	California	001	Alameda	37.877794	-122.30129
02/09/2009	AQS	060012004	1	4	ug/m3 LC	17	Berkeley	1	100.0000	88502	Acceptable PM2.5 AQI & Speciation Mass	41860	San Francisco-Oakland-Hayward, CA	06	California	001	Alameda	37.877794	-122.30129
02/10/2009	AQS	060012004	1	5	ug/m3 LC	21	Berkeley	1	100.0000	88502	Acceptable PM2.5 AQI & Speciation Mass	41860	San Francisco-Oakland-Hayward, CA	06	California	001	Alameda	37.877794	-122.30129
02/11/2009	AQS	060012004	1	6.2	ug/m3 LC	26	Berkeley	1	100.0000	88502	Acceptable PM2.5 AQI & Speciation Mass	41860	San Francisco-Oakland-Hayward, CA	06	California	001	Alameda	37.877794	-122.30129
02/12/2009	AQS	060012004	1	7.4	ug/m3 LC	31	Berkeley	1	100.0000	88502	Acceptable PM2.5 AQI & Speciation Mass	41860	San Francisco-Oakland-Hayward, CA	06	California	001	Alameda	37.877794	-122.30129
02/13/2009	AQS	060012004	1	4	ug/m3 LC	17	Berkeley	1	100.0000	88502	Acceptable PM2.5 AQI & Speciation Mass	41860	San Francisco-Oakland-Hayward, CA	06	California	001	Alameda	37.877794	-122.30129
02/14/2009	AQS	060012004	1	1.5	ug/m3 LC	6	Berkeley	1	100.0000	88502	Acceptable PM2.5 AQI & Speciation Mass	41860	San Francisco-Oakland-Hayward, CA	06	California	001	Alameda	37.877794	-122.30129
02/15/2009	AQS	060012004	1	2	ug/m3 LC	8	Berkeley	1	100.0000	88502	Acceptable PM2.5 AQI & Speciation Mass	41860	San Francisco-Oakland-Hayward, CA	06	California	001	Alameda	37.877794	-122.30129
02/16/2009	AQS	060012004	1	2.5	ug/m3 LC	10	Berkeley	1	100.0000	88502	Acceptable PM2.5 AQI & Speciation Mass	41860	San Francisco-Oakland-Hayward, CA	06	California	001	Alameda	37.877794	-122.30129
02/17/2009	AQS	060012004	1	3.4	ug/m3 LC	14	Berkeley	1	100.0000	88502	Acceptable PM2.5 AQI & Speciation Mass	41860	San Francisco-Oakland-Hayward, CA	06	California	001	Alameda	37.877794	-122.30129
02/18/2009	AQS	060012004	1	6.6	ug/m3 LC	28	Berkeley	1	100.0000	88502	Acceptable PM2.5 AQI & Speciation Mass	41860	San Francisco-Oakland-Hayward, CA	06	California	001	Alameda	37.877794	-122.30129
02/19/2009	AQS	060012004	1	9	ug/m3 LC	38	Berkeley	1	100.0000	88502	Acceptable PM2.5 AQI & Speciation Mass	41860	San Francisco-Oakland-Hayward, CA	06	California	001	Alameda	37.877794	-122.30129
02/20/2009	AQS	060012004	1	13	ug/m3 LC	53	Berkeley	1	100.0000	88502	Acceptable PM2.5 AQI & Speciation Mass	41860	San Francisco-Oakland-Hayward, CA	06	California	001	Alameda	37.877794	-122.30129
02/21/2009	AQS	060012004	1	10.1	ug/m3 LC	42	Berkeley	1	100.0000	88502	Acceptable PM2.5 AQI & Speciation Mass	41860	San Francisco-Oakland-Hayward, CA	06	California	001	Alameda	37.877794	-122.30129
02/22/2009	AQS	060012004	1	1.8	ug/m3 LC	8	Berkeley	1	100.0000	88502	Acceptable PM2.5 AQI & Speciation Mass	41860	San Francisco-Oakland-Hayward, CA	06	California	001	Alameda	37.877794	-122.30129
02/23/2009	AQS	060012004	1	2.5	ug/m3 LC	10	Berkeley	1	100.0000	88502	Acceptable PM2.5 AQI & Speciation Mass	41860	San Francisco-Oakland-Hayward, CA	06	California	001	Alameda	37.877794	-122.30129
02/24/2009	AQS	060012004	1	5.8	ug/m3 LC	24	Berkeley	1	100.0000	88502	Acceptable PM2.5 AQI & Speciation Mass	41860	San Francisco-Oakland-Hayward, CA	06	California	001	Alameda	37.877794	-122.30129
02/25/2009	AQS	060012004	1	3.6	ug/m3 LC	15	Berkeley	1	100.0000	88502	Acceptable PM2.5 AQI & Speciation Mass	41860	San Francisco-Oakland-Hayward, CA	06	California	001	Alameda	37.877794	-122.30129
02/26/2009	AQS	060012004	1	3.6	ug/m3 LC	15	Berkeley	1	100.0000	88502	Acceptable PM2.5 AQI & Speciation Mass	41860	San Francisco-Oakland-Hayward, CA	06	California	001	Alameda	37.877794	-122.30129
02/27/2009	AQS	060012004	1	5.5	ug/m3 LC	23	Berkeley	1	100.0000	88502	Acceptable PM2.5 AQI & Speciation Mass	41860	San Francisco-Oakland-Hayward, CA	06	California	001	Alameda	37.877794	-122.30129
02/28/2009	AQS	060012004	1	11.9	ug/m3 LC	50	Berkeley	1	100.0000	88502	Acceptable PM2.5 AQI & Speciation Mass	41860	San Francisco-Oakland-Hayward, CA	06	California	001	Alameda	37.877794	-122.30129
03/01/2009	AQS	060012004	1	6.7	ug/m3 LC	28	Berkeley	1	100.0000	88502	Acceptable PM2.5 AQI & Speciation Mass	41860	San Francisco-Oakland-Hayward, CA	06	California	001	Alameda	37.877794	-122.30129
03/02/2009	AQS	060012004	1	4.3	ug/m3 LC	18	Berkeley	1	100.0000	88502	Acceptable PM2.5 AQI & Speciation Mass	41860	San Francisco-Oakland-Hayward, CA	06	California	001	Alameda	37.877794	-122.30129
03/03/2009	AQS	060012004	1	4.6	ug/m3 LC	19	Berkeley	1	100.0000	88502	Acceptable PM2.5 AQI & Speciation Mass	41860	San Francisco-Oakland-Hayward, CA	06	California	001	Alameda	37.877794	-122.30129
03/04/2009	AQS	060012004	1	4.9	ug/m3 LC	20	Berkeley	1	100.0000	88502	Acceptable PM2.5 AQI & Speciation Mass	41860	San Francisco-Oakland-Hayward, CA	06	California	001	Alameda	37.877794	-122.30129
03/05/2009	AQS	060012004	1	4.5	ug/m3 LC	19	Berkeley	1	100.0000	88502	Acceptable PM2.5 AQI & Speciation Mass	41860	San Francisco-Oakland-Hayward, CA	06	California	001	Alameda	37.877794	-122.30129
03/06/2009	AQS	060012004	1	4.4	ug/m3 LC	18	Berkeley	1	100.0000	88502	Acceptable PM2.5 AQI & Speciation Mass	41860	San Francisco-Oakland-Hayward, CA	06	California	001	Alameda	37.877794	-122.30129
03/07/2009	AQS	060012004	1	5.7	ug/m3 LC	24	Berkeley	1	100.0000	88502	Acceptable PM2.5 AQI & Speciation Mass	41860	San Francisco-Oakland-Hayward, CA	06	California	001	Alameda	37.877794	-122.30129
03/08/2009	AQS	060012004	1	4.7	ug/m3 LC	20	Berkeley	1	100.0000	88502	Acceptable PM2.5 AQI & Speciation Mass	41860	San Francisco-Oakland-Hayward, CA	06	California	001	Alameda	37.877794	-122.30129
03/09/2009	AQS	060012004	1	5	ug/m3 LC	21	Berkeley	1	100.0000	88502	Acceptable PM2.5 AQI & Speciation Mass	41860	San Francisco-Oakland-Hayward, CA	06	California	001	Alameda	37.877794	-122.30129
03/10/2009	AQS	060012004	1	5	ug/m3 LC	21	Berkeley	1	100.0000	88502	Acceptable PM2.5 AQI & Speciation Mass	41860	San Francisco-Oakland-Hayward, CA	06	California	001	Alameda	37.877794	-122.30129
03/11/2009	AQS	060012004	1	8.7	ug/m3 LC	36	Berkeley	1	100.0000	88502	Acceptable PM2.5 AQI & Speciation Mass	41860	San Francisco-Oakland-Hayward, CA	06	California	001	Alameda	37.877794	-122.30129
03/12/2009	AQS	060012004	1	10.4	ug/m3 LC	43	Berkeley	1	100.0000	88502	Acceptable PM2.5 AQI & Speciation Mass	41860	San Francisco-Oakland-Hayward, CA	06	California	001	Alameda	37.877794	-122.30129
03/13/2009	AQS	060012004	1	7.7	ug/m3 LC	32	Berkeley	1	100.0000	88502	Acceptable PM2.5 AQI & Speciation Mass	41860	San Francisco-Oakland-Hayward, CA	06	California	001	Alameda	37.877794	-122.30129
03/14/2009	AQS	060012004	1	4.2	ug/m3 LC	18	Berkeley	1	100.0000	88502	Acceptable PM2.5 AQI & Speciation Mass	41860	San Francisco-Oakland-Hayward, CA	06	California	001	Alameda	37.877794	-122.30129
03/15/2009	AQS	060012004	1	1.6	ug/m3 LC	7	Berkeley	1	100.0000	88502	Acceptable PM2.5 AQI & Speciation Mass	41860	San Francisco-Oakland-Hayward, CA	06	California	001	Alameda	37.877794	-122.30129
03/17/2009	AQS	060012004	1	6.9	ug/m3 LC	29	Berkeley	1	100.0000	88502	Acceptable PM2.5 AQI & Speciation Mass	41860	San Francisco-Oakland-Hayward, CA	06	California	001	Alameda	37.877794	-122.30129
03/18/2009	AQS	060012004	1	9.3	ug/m3 LC	39	Berkeley	1	100.0000	88502	Acceptable PM2.5 AQI & Speciation Mass	41860	San Francisco-Oakland-Hayward, CA	06	California	001	Alameda	37.877794	-122.30129
03/19/2009	AQS	060012004	1	11.3	ug/m3 LC	47	Berkeley	1	100.0000	88502	Acceptable PM2.5 AQI & Speciation Mass	41860	San Francisco-Oakland-Hayward, CA	06	California	001	Alameda	37.877794	-122.30129
03/20/2009	AQS	060012004	1	5.8	ug/m3 LC	24	Berkeley	1	100.0000	88502	Acceptable PM2.5 AQI & Speciation Mass	41860	San Francisco-Oakland-Hayward, CA	06	California	001	Alameda	37.877794	-122.30129
03/21/2009	AQS	060012004	1	2.6	ug/m3 LC	11	Berkeley	1	100.0000	88502	Acceptable PM2.5 AQI & Speciation Mass	41860	San Francisco-Oakland-Hayward, CA	06	California	001	Alameda	37.877794	-122.30129
03/22/2009	AQS	060012004	1	3.1	ug/m3 LC	13	Berkeley	1	100.0000	88502	Acceptable PM2.5 AQI & Speciation Mass	41860	San Francisco-Oakland-Hayward, CA	06	California	001	Alameda	37.877794	-122.30129
03/23/2009	AQS	060012004	1	4	ug/m3 LC	17	Berkeley	1	100.0000	88502	Acceptable PM2.5 AQI & Speciation Mass	41860	San Francisco-Oakland-Hayward, CA	06	California	001	Alameda	37.877794	-122.30129
03/24/2009	AQS	060012004	1	7.5	ug/m3 LC	31	Berkeley	1	100.0000	88502	Acceptable PM2.5 AQI & Speciation Mass	41860	San Francisco-Oakland-Hayward, CA	06	California	001	Alameda	37.877794	-122.30129
03/25/2009	AQS	060012004	1	10.5	ug/m3 LC	44	Berkeley	1	100.0000	88502	Acceptable PM2.5 AQI & Speciation Mass	41860	San Francisco-Oakland-Hayward, CA	06	California	001	Alameda	37.877794	-122.30129
03/26/2009	AQS	060012004	1	7.7	ug/m3 LC	32	Berkeley	1	100.0000	88502	Acceptable PM2.5 AQI & Speciation Mass	41860	San Francisco-Oakland-Hayward, CA	06	California	001	Alameda	37.877794	-122.30129
03/27/2009	AQS	060012004	1	11.3	ug/m3 LC	47	Berkeley	1	100.0000	88502	Acceptable PM2.5 AQI & Speciation Mass	41860	San Francisco-Oakland-Hayward, CA	06	California	001	Alameda	37.877794	-122.30129
03/28/2009	AQS	060012004	1	11.1	ug/m3 LC	46	Berkeley	1	100.0000	88502	Acceptable PM2.5 AQI & Speciation Mass	41860	San Francisco-Oakland-Hayward, CA	06	California	001	Alameda	37.877794	-122.30129
03/29/2009	AQS	060012004	1	5.5	ug/m3 LC	23	Berkeley	1	100.0000	88502	Acceptable PM2.5 AQI & Speciation Mass	41860	San Francisco-Oakland-Hayward, CA	06	California	001	Alameda	37.877794	-122.30129
03/30/2009	AQS	060012004	1	7	ug/m3 LC	29	Berkeley	1	100.0000	88502	Acceptable PM2.5 AQI & Speciation Mass	41860	San Francisco-Oakland-Hayward, CA	06	California	001	Alameda	37.877794	-122.30129
03/31/2009	AQS	060012004	1	11.6	ug/m3 LC	48	Berkeley	1	100.0000	88502	Acceptable PM2.5 AQI & Speciation Mass	41860	San Francisco-Oakland-Hayward, CA	06	California	001	Alameda	37.877794	-122.30129
04/01/2009	AQS	060012004	1	8.1	ug/m3 LC	34	Berkeley	1	100.0000	88502	Acceptable PM2.5 AQI & Speciation Mass	41860	San Francisco-Oakland-Hayward, CA	06	California	001	Alameda	37.877794	-122.30129
04/02/2009	AQS	060012004	1	5.7	ug/m3 LC	24	Berkeley	1	100.0000	88502	Acceptable PM2.5 AQI & Speciation Mass	41860	San Francisco-Oakland-Hayward, CA	06	California	001	Alameda	37.877794	-122.30129
04/03/2009	AQS	060012004	1	6.9	ug/m3 LC	29	Berkeley	1	100.0000	88502	Acceptable PM2.5 AQI & Speciation Mass	41860	San Francisco-Oakland-Hayward, CA	06	California	001	Alameda	37.877794	-122.30129
04/04/2009	AQS	060012004	1	7.2	ug/m3 LC	30	Berkeley	1	100.0000	88502	Acceptable PM2.5 AQI & Speciation Mass	41860	San Francisco-Oakland-Hayward, CA	06	California	001	Alameda	37.877794	-122.30129
04/05/2009	AQS	060012004	1	9.8	ug/m3 LC	41	Berkeley	1	100.0000	88502	Acceptable PM2.5 AQI & Speciation Mass	41860	San Francisco-Oakland-Hayward, CA	06	California	001	Alameda	37.877794	-122.30129
04/06/2009	AQS	060012004	1	13.6	ug/m3 LC	54	Berkeley	1	100.0000	88502	Acceptable PM2.5 AQI & Speciation Mass	41860	San Francisco-Oakland-Hayward, CA	06	California	001	Alameda	37.877794	-122.30129
04/07/2009	AQS	060012004	1	6.6	ug/m3 LC	28	Berkeley	1	100.0000	88502	Acceptable PM2.5 AQI & Speciation Mass	41860	San Francisco-Oakland-Hayward, CA	06	California	001	Alameda	37.877794	-122.30129
04/08/2009	AQS	060012004	1	5.1	ug/m3 LC	21	Berkeley	1	100.0000	88502	Acceptable PM2.5 AQI & Speciation Mass	41860	San Francisco-Oakland-Hayward, CA	06	California	001	Alameda	37.877794	-122.30129
04/09/2009	AQS	060012004	1	6.9	ug/m3 LC	29	Berkeley	1	100.0000	88502	Acceptable PM2.5 AQI & Speciation Mass	41860	San Francisco-Oakland-Hayward, CA	06	California	001	Alameda	37.877794	-122.30129
04/10/2009	AQS	060012004	1	3.2	ug/m3 LC	13	Berkeley	1	100.0000	88502	Acceptable PM2.5 AQI & Speciation Mass	41860	San Francisco-Oakland-Hayward, CA	06	California	001	Alameda	37.877794	-122.30129
04/11/2009	AQS	060012004	1	3.7	ug/m3 LC	15	Berkeley	1	100.0000	88502	Acceptable PM2.5 AQI & Speciation Mass	41860	San Francisco-Oakland-Hayward, CA	06	California	001	Alameda	37.877794	-122.30129
04/12/2009	AQS	060012004	1	4.3	ug/m3 LC	18	Berkeley	1	100.0000	88502	Acceptable PM2.5 AQI & Speciation Mass	41860	San Francisco-Oakland-Hayward, CA	06	California	001	Alameda	37.877794	-122.30129
04/13/2009	AQS	060012004	1	7.2	ug/m3 LC	30	Berkeley	1	100.0000	88502	Acceptable PM2.5 AQI & Speciation Mass	41860	San Francisco-Oakland-Hayward, CA	06	California	001	Alameda	37.877794	-122.30129
04/14/2009	AQS	060012004	1	5.7	ug/m3 LC	24	Berkeley	1	100.0000	88502	Acceptable PM2.5 AQI & Speciation Mass	41860	San Francisco-Oakland-Hayward, CA	06	California	001	Alameda	37.877794	-122.30129
04/15/2009	AQS	060012004	1	3.6	ug/m3 LC	15	Berkeley	1	100.0000	88502	Acceptable PM2.5 AQI & Speciation Mass	41860	San Francisco-Oakland-Hayward, CA	06	California	001	Alameda	37.877794	-122.30129
04/16/2009	AQS	060012004	1	6.3	ug/m3 LC	26	Berkeley	1	100.0000	88502	Acceptable PM2.5 AQI & Speciation Mass	41860	San Francisco-Oakland-Hayward, CA	06	California	001	Alameda	37.877794	-122.30129
04/17/2009	AQS	060012004	1	6.5	ug/m3 LC	27	Berkeley	1	100.0000	88502	Acceptable PM2.5 AQI & Speciation Mass	41860	San Francisco-Oakland-Hayward, CA	06	California	001	Alameda	37.877794	-122.30129
04/18/2009	AQS	060012004	1	10.5	ug/m3 LC	44	Berkeley	1	100.0000	88502	Acceptable PM2.5 AQI & Speciation Mass	41860	San Francisco-Oakland-Hayward, CA	06	California	001	Alameda	37.877794	-122.30129
04/19/2009	AQS	060012004	1	11.1	ug/m3 LC	46	Berkeley	1	100.0000	88502	Acceptable PM2.5 AQI & Speciation Mass	41860	San Francisco-Oakland-Hayward, CA	06	California	001	Alameda	37.877794	-122.30129
04/20/2009	AQS	060012004	1	15.8	ug/m3 LC	59	Berkeley	1	100.0000	88502	Acceptable PM2.5 AQI & Speciation Mass	41860	San Francisco-Oakland-Hayward, CA	06	California	001	Alameda	37.877794	-122.30129
04/21/2009	AQS	060012004	1	13	ug/m3 LC	53	Berkeley	1	100.0000	88502	Acceptable PM2.5 AQI & Speciation Mass	41860	San Francisco-Oakland-Hayward, CA	06	California	001	Alameda	37.877794	-122.30129
04/22/2009	AQS	060012004	1	15.1	ug/m3 LC	57	Berkeley	1	100.0000	88502	Acceptable PM2.5 AQI & Speciation Mass	41860	San Francisco-Oakland-Hayward, CA	06	California	001	Alameda	37.877794	-122.30129
04/23/2009	AQS	060012004	1	11.9	ug/m3 LC	50	Berkeley	1	100.0000	88502	Acceptable PM2.5 AQI & Speciation Mass	41860	San Francisco-Oakland-Hayward, CA	06	California	001	Alameda	37.877794	-122.30129
04/24/2009	AQS	060012004	1	8	ug/m3 LC	33	Berkeley	1	100.0000	88502	Acceptable PM2.5 AQI & Speciation Mass	41860	San Francisco-Oakland-Hayward, CA	06	California	001	Alameda	37.877794	-122.30129
04/25/2009	AQS	060012004	1	9.9	ug/m3 LC	41	Berkeley	1	100.0000	88502	Acceptable PM2.5 AQI & Speciation Mass	41860	San Francisco-Oakland-Hayward, CA	06	California	001	Alameda	37.877794	-122.30129
04/26/2009	AQS	060012004	1	11	ug/m3 LC	46	Berkeley	1	100.0000	88502	Acceptable PM2.5 AQI & Speciation Mass	41860	San Francisco-Oakland-Hayward, CA	06	California	001	Alameda	37.877794	-122.30129
04/27/2009	AQS	060012004	1	11.9	ug/m3 LC	50	Berkeley	1	100.0000	88502	Acceptable PM2.5 AQI & Speciation Mass	41860	San Francisco-Oakland-Hayward, CA	06	California	001	Alameda	37.877794	-122.30129
04/28/2009	AQS	060012004	1	7.4	ug/m3 LC	31	Berkeley	1	100.0000	88502	Acceptable PM2.5 AQI & Speciation Mass	41860	San Francisco-Oakland-Hayward, CA	06	California	001	Alameda	37.877794	-122.30129
04/29/2009	AQS	060012004	1	8.9	ug/m3 LC	37	Berkeley	1	100.0000	88502	Acceptable PM2.5 AQI & Speciation Mass	41860	San Francisco-Oakland-Hayward, CA	06	California	001	Alameda	37.877794	-122.30129
04/30/2009	AQS	060012004	1	7.6	ug/m3 LC	32	Berkeley	1	100.0000	88502	Acceptable PM2.5 AQI & Speciation Mass	41860	San Francisco-Oakland-Hayward, CA	06	California	001	Alameda	37.877794	-122.30129
05/01/2009	AQS	060012004	1	5.5	ug/m3 LC	23	Berkeley	1	100.0000	88502	Acceptable PM2.5 AQI & Speciation Mass	41860	San Francisco-Oakland-Hayward, CA	06	California	001	Alameda	37.877794	-122.30129
05/02/2009	AQS	060012004	1	3.7	ug/m3 LC	15	Berkeley	1	100.0000	88502	Acceptable PM2.5 AQI & Speciation Mass	41860	San Francisco-Oakland-Hayward, CA	06	California	001	Alameda	37.877794	-122.30129
05/03/2009	AQS	060012004	1	2.8	ug/m3 LC	12	Berkeley	1	100.0000	88502	Acceptable PM2.5 AQI & Speciation Mass	41860	San Francisco-Oakland-Hayward, CA	06	California	001	Alameda	37.877794	-122.30129
05/04/2009	AQS	060012004	1	5.2	ug/m3 LC	22	Berkeley	1	100.0000	88502	Acceptable PM2.5 AQI & Speciation Mass	41860	San Francisco-Oakland-Hayward, CA	06	California	001	Alameda	37.877794	-122.30129
05/05/2009	AQS	060012004	1	3.5	ug/m3 LC	15	Berkeley	1	100.0000	88502	Acceptable PM2.5 AQI & Speciation Mass	41860	San Francisco-Oakland-Hayward, CA	06	California	001	Alameda	37.877794	-122.30129
05/06/2009	AQS	060012004	1	3.6	ug/m3 LC	15	Berkeley	1	100.0000	88502	Acceptable PM2.5 AQI & Speciation Mass	41860	San Francisco-Oakland-Hayward, CA	06	California	001	Alameda	37.877794	-122.30129
05/07/2009	AQS	060012004	1	8.3	ug/m3 LC	35	Berkeley	1	100.0000	88502	Acceptable PM2.5 AQI & Speciation Mass	41860	San Francisco-Oakland-Hayward, CA	06	California	001	Alameda	37.877794	-122.30129
05/08/2009	AQS	060012004	1	11.4	ug/m3 LC	48	Berkeley	1	100.0000	88502	Acceptable PM2.5 AQI & Speciation Mass	41860	San Francisco-Oakland-Hayward, CA	06	California	001	Alameda	37.877794	-122.30129
05/09/2009	AQS	060012004	1	15.9	ug/m3 LC	59	Berkeley	1	100.0000	88502	Acceptable PM2.5 AQI & Speciation Mass	41860	San Francisco-Oakland-Hayward, CA	06	California	001	Alameda	37.877794	-122.30129
05/10/2009	AQS	060012004	1	16.8	ug/m3 LC	61	Berkeley	1	100.0000	88502	Acceptable PM2.5 AQI & Speciation Mass	41860	San Francisco-Oakland-Hayward, CA	06	California	001	Alameda	37.877794	-122.30129
05/11/2009	AQS	060012004	1	9.7	ug/m3 LC	40	Berkeley	1	100.0000	88502	Acceptable PM2.5 AQI & Speciation Mass	41860	San Francisco-Oakland-Hayward, CA	06	California	001	Alameda	37.877794	-122.30129
05/12/2009	AQS	060012004	1	8.9	ug/m3 LC	37	Berkeley	1	100.0000	88502	Acceptable PM2.5 AQI & Speciation Mass	41860	San Francisco-Oakland-Hayward, CA	06	California	001	Alameda	37.877794	-122.30129
05/13/2009	AQS	060012004	1	10	ug/m3 LC	42	Berkeley	1	100.0000	88502	Acceptable PM2.5 AQI & Speciation Mass	41860	San Francisco-Oakland-Hayward, CA	06	California	001	Alameda	37.877794	-122.30129
05/14/2009	AQS	060012004	1	6.3	ug/m3 LC	26	Berkeley	1	100.0000	88502	Acceptable PM2.5 AQI & Speciation Mass	41860	San Francisco-Oakland-Hayward, CA	06	California	001	Alameda	37.877794	-122.30129
05/15/2009	AQS	060012004	1	9.7	ug/m3 LC	40	Berkeley	1	100.0000	88502	Acceptable PM2.5 AQI & Speciation Mass	41860	San Francisco-Oakland-Hayward, CA	06	California	001	Alameda	37.877794	-122.30129
05/16/2009	AQS	060012004	1	15.2	ug/m3 LC	58	Berkeley	1	100.0000	88502	Acceptable PM2.5 AQI & Speciation Mass	41860	San Francisco-Oakland-Hayward, CA	06	California	001	Alameda	37.877794	-122.30129
05/17/2009	AQS	060012004	1	16.5	ug/m3 LC	60	Berkeley	1	100.0000	88502	Acceptable PM2.5 AQI & Speciation Mass	41860	San Francisco-Oakland-Hayward, CA	06	California	001	Alameda	37.877794	-122.30129
05/18/2009	AQS	060012004	1	6.7	ug/m3 LC	28	Berkeley	1	100.0000	88502	Acceptable PM2.5 AQI & Speciation Mass	41860	San Francisco-Oakland-Hayward, CA	06	California	001	Alameda	37.877794	-122.30129
05/19/2009	AQS	060012004	1	10.1	ug/m3 LC	42	Berkeley	1	100.0000	88502	Acceptable PM2.5 AQI & Speciation Mass	41860	San Francisco-Oakland-Hayward, CA	06	California	001	Alameda	37.877794	-122.30129
05/20/2009	AQS	060012004	1	15	ug/m3 LC	57	Berkeley	1	100.0000	88502	Acceptable PM2.5 AQI & Speciation Mass	41860	San Francisco-Oakland-Hayward, CA	06	California	001	Alameda	37.877794	-122.30129
05/21/2009	AQS	060012004	1	17.1	ug/m3 LC	62	Berkeley	1	100.0000	88502	Acceptable PM2.5 AQI & Speciation Mass	41860	San Francisco-Oakland-Hayward, CA	06	California	001	Alameda	37.877794	-122.30129
05/22/2009	AQS	060012004	1	17.1	ug/m3 LC	62	Berkeley	1	100.0000	88502	Acceptable PM2.5 AQI & Speciation Mass	41860	San Francisco-Oakland-Hayward, CA	06	California	001	Alameda	37.877794	-122.30129
05/23/2009	AQS	060012004	1	13.9	ug/m3 LC	55	Berkeley	1	100.0000	88502	Acceptable PM2.5 AQI & Speciation Mass	41860	San Francisco-Oakland-Hayward, CA	06	California	001	Alameda	37.877794	-122.30129
05/24/2009	AQS	060012004	1	14.2	ug/m3 LC	55	Berkeley	1	100.0000	88502	Acceptable PM2.5 AQI & Speciation Mass	41860	San Francisco-Oakland-Hayward, CA	06	California	001	Alameda	37.877794	-122.30129
05/25/2009	AQS	060012004	1	15.4	ug/m3 LC	58	Berkeley	1	100.0000	88502	Acceptable PM2.5 AQI & Speciation Mass	41860	San Francisco-Oakland-Hayward, CA	06	California	001	Alameda	37.877794	-122.30129
05/26/2009	AQS	060012004	1	17	ug/m3 LC	61	Berkeley	1	100.0000	88502	Acceptable PM2.5 AQI & Speciation Mass	41860	San Francisco-Oakland-Hayward, CA	06	California	001	Alameda	37.877794	-122.30129
05/27/2009	AQS	060012004	1	14.3	ug/m3 LC	56	Berkeley	1	100.0000	88502	Acceptable PM2.5 AQI & Speciation Mass	41860	San Francisco-Oakland-Hayward, CA	06	California	001	Alameda	37.877794	-122.30129
05/28/2009	AQS	060012004	1	9	ug/m3 LC	38	Berkeley	1	100.0000	88502	Acceptable PM2.5 AQI & Speciation Mass	41860	San Francisco-Oakland-Hayward, CA	06	California	001	Alameda	37.877794	-122.30129
05/29/2009	AQS	060012004	1	9.6	ug/m3 LC	40	Berkeley	1	100.0000	88502	Acceptable PM2.5 AQI & Speciation Mass	41860	San Francisco-Oakland-Hayward, CA	06	California	001	Alameda	37.877794	-122.30129
05/30/2009	AQS	060012004	1	7.1	ug/m3 LC	30	Berkeley	1	100.0000	88502	Acceptable PM2.5 AQI & Speciation Mass	41860	San Francisco-Oakland-Hayward, CA	06	California	001	Alameda	37.877794	-122.30129
05/31/2009	AQS	060012004	1	4.2	ug/m3 LC	18	Berkeley	1	100.0000	88502	Acceptable PM2.5 AQI & Speciation Mass	41860	San Francisco-Oakland-Hayward, CA	06	California	001	Alameda	37.877794	-122.30129
06/01/2009	AQS	060012004	1	6.2	ug/m3 LC	26	Berkeley	1	100.0000	88502	Acceptable PM2.5 AQI & Speciation Mass	41860	San Francisco-Oakland-Hayward, CA	06	California	001	Alameda	37.877794	-122.30129
06/02/2009	AQS	060012004	1	9	ug/m3 LC	38	Berkeley	1	100.0000	88502	Acceptable PM2.5 AQI & Speciation Mass	41860	San Francisco-Oakland-Hayward, CA	06	California	001	Alameda	37.877794	-122.30129
06/03/2009	AQS	060012004	1	9.8	ug/m3 LC	41	Berkeley	1	100.0000	88502	Acceptable PM2.5 AQI & Speciation Mass	41860	San Francisco-Oakland-Hayward, CA	06	California	001	Alameda	37.877794	-122.30129
06/04/2009	AQS	060012004	1	7.9	ug/m3 LC	33	Berkeley	1	100.0000	88502	Acceptable PM2.5 AQI & Speciation Mass	41860	San Francisco-Oakland-Hayward, CA	06	California	001	Alameda	37.877794	-122.30129
06/05/2009	AQS	060012004	1	7	ug/m3 LC	29	Berkeley	1	100.0000	88502	Acceptable PM2.5 AQI & Speciation Mass	41860	San Francisco-Oakland-Hayward, CA	06	California	001	Alameda	37.877794	-122.30129
06/06/2009	AQS	060012004	1	3.8	ug/m3 LC	16	Berkeley	1	100.0000	88502	Acceptable PM2.5 AQI & Speciation Mass	41860	San Francisco-Oakland-Hayward, CA	06	California	001	Alameda	37.877794	-122.30129
06/07/2009	AQS	060012004	1	3.7	ug/m3 LC	15	Berkeley	1	100.0000	88502	Acceptable PM2.5 AQI & Speciation Mass	41860	San Francisco-Oakland-Hayward, CA	06	California	001	Alameda	37.877794	-122.30129
06/08/2009	AQS	060012004	1	7.7	ug/m3 LC	32	Berkeley	1	100.0000	88502	Acceptable PM2.5 AQI & Speciation Mass	41860	San Francisco-Oakland-Hayward, CA	06	California	001	Alameda	37.877794	-122.30129
06/09/2009	AQS	060012004	1	4.5	ug/m3 LC	19	Berkeley	1	100.0000	88502	Acceptable PM2.5 AQI & Speciation Mass	41860	San Francisco-Oakland-Hayward, CA	06	California	001	Alameda	37.877794	-122.30129
06/10/2009	AQS	060012004	1	5.2	ug/m3 LC	22	Berkeley	1	100.0000	88502	Acceptable PM2.5 AQI & Speciation Mass	41860	San Francisco-Oakland-Hayward, CA	06	California	001	Alameda	37.877794	-122.30129
06/11/2009	AQS	060012004	1	5.7	ug/m3 LC	24	Berkeley	1	100.0000	88502	Acceptable PM2.5 AQI & Speciation Mass	41860	San Francisco-Oakland-Hayward, CA	06	California	001	Alameda	37.877794	-122.30129
06/12/2009	AQS	060012004	1	6.8	ug/m3 LC	28	Berkeley	1	100.0000	88502	Acceptable PM2.5 AQI & Speciation Mass	41860	San Francisco-Oakland-Hayward, CA	06	California	001	Alameda	37.877794	-122.30129
06/13/2009	AQS	060012004	1	3.5	ug/m3 LC	15	Berkeley	1	100.0000	88502	Acceptable PM2.5 AQI & Speciation Mass	41860	San Francisco-Oakland-Hayward, CA	06	California	001	Alameda	37.877794	-122.30129
06/14/2009	AQS	060012004	1	3	ug/m3 LC	13	Berkeley	1	100.0000	88502	Acceptable PM2.5 AQI & Speciation Mass	41860	San Francisco-Oakland-Hayward, CA	06	California	001	Alameda	37.877794	-122.30129
06/15/2009	AQS	060012004	1	6.4	ug/m3 LC	27	Berkeley	1	100.0000	88502	Acceptable PM2.5 AQI & Speciation Mass	41860	San Francisco-Oakland-Hayward, CA	06	California	001	Alameda	37.877794	-122.30129
06/16/2009	AQS	060012004	1	6.6	ug/m3 LC	28	Berkeley	1	100.0000	88502	Acceptable PM2.5 AQI & Speciation Mass	41860	San Francisco-Oakland-Hayward, CA	06	California	001	Alameda	37.877794	-122.30129
06/17/2009	AQS	060012004	1	7	ug/m3 LC	29	Berkeley	1	100.0000	88502	Acceptable PM2.5 AQI & Speciation Mass	41860	San Francisco-Oakland-Hayward, CA	06	California	001	Alameda	37.877794	-122.30129
06/18/2009	AQS	060012004	1	9.5	ug/m3 LC	40	Berkeley	1	100.0000	88502	Acceptable PM2.5 AQI & Speciation Mass	41860	San Francisco-Oakland-Hayward, CA	06	California	001	Alameda	37.877794	-122.30129
06/19/2009	AQS	060012004	1	11.6	ug/m3 LC	48	Berkeley	1	100.0000	88502	Acceptable PM2.5 AQI & Speciation Mass	41860	San Francisco-Oakland-Hayward, CA	06	California	001	Alameda	37.877794	-122.30129
06/20/2009	AQS	060012004	1	11.8	ug/m3 LC	49	Berkeley	1	100.0000	88502	Acceptable PM2.5 AQI & Speciation Mass	41860	San Francisco-Oakland-Hayward, CA	06	California	001	Alameda	37.877794	-122.30129
06/21/2009	AQS	060012004	1	8.4	ug/m3 LC	35	Berkeley	1	100.0000	88502	Acceptable PM2.5 AQI & Speciation Mass	41860	San Francisco-Oakland-Hayward, CA	06	California	001	Alameda	37.877794	-122.30129
06/22/2009	AQS	060012004	1	13.8	ug/m3 LC	55	Berkeley	1	100.0000	88502	Acceptable PM2.5 AQI & Speciation Mass	41860	San Francisco-Oakland-Hayward, CA	06	California	001	Alameda	37.877794	-122.30129
06/23/2009	AQS	060012004	1	17.6	ug/m3 LC	63	Berkeley	1	100.0000	88502	Acceptable PM2.5 AQI & Speciation Mass	41860	San Francisco-Oakland-Hayward, CA	06	California	001	Alameda	37.877794	-122.30129
06/24/2009	AQS	060012004	1	13.7	ug/m3 LC	54	Berkeley	1	100.0000	88502	Acceptable PM2.5 AQI & Speciation Mass	41860	San Francisco-Oakland-Hayward, CA	06	California	001	Alameda	37.877794	-122.30129
06/25/2009	AQS	060012004	1	7.8	ug/m3 LC	33	Berkeley	1	100.0000	88502	Acceptable PM2.5 AQI & Speciation Mass	41860	San Francisco-Oakland-Hayward, CA	06	California	001	Alameda	37.877794	-122.30129
06/26/2009	AQS	060012004	1	13	ug/m3 LC	53	Berkeley	1	100.0000	88502	Acceptable PM2.5 AQI & Speciation Mass	41860	San Francisco-Oakland-Hayward, CA	06	California	001	Alameda	37.877794	-122.30129
06/27/2009	AQS	060012004	1	17.5	ug/m3 LC	62	Berkeley	1	100.0000	88502	Acceptable PM2.5 AQI & Speciation Mass	41860	San Francisco-Oakland-Hayward, CA	06	California	001	Alameda	37.877794	-122.30129
06/28/2009	AQS	060012004	1	17.2	ug/m3 LC	62	Berkeley	1	100.0000	88502	Acceptable PM2.5 AQI & Speciation Mass	41860	San Francisco-Oakland-Hayward, CA	06	California	001	Alameda	37.877794	-122.30129
06/29/2009	AQS	060012004	1	23.7	ug/m3 LC	75	Berkeley	1	100.0000	88502	Acceptable PM2.5 AQI & Speciation Mass	41860	San Francisco-Oakland-Hayward, CA	06	California	001	Alameda	37.877794	-122.30129
06/30/2009	AQS	060012004	1	14.1	ug/m3 LC	55	Berkeley	1	100.0000	88502	Acceptable PM2.5 AQI & Speciation Mass	41860	San Francisco-Oakland-Hayward, CA	06	California	001	Alameda	37.877794	-122.30129
07/01/2009	AQS	060012004	1	11.7	ug/m3 LC	49	Berkeley	1	100.0000	88502	Acceptable PM2.5 AQI & Speciation Mass	41860	San Francisco-Oakland-Hayward, CA	06	California	001	Alameda	37.877794	-122.30129
07/02/2009	AQS	060012004	1	11.4	ug/m3 LC	48	Berkeley	1	100.0000	88502	Acceptable PM2.5 AQI & Speciation Mass	41860	San Francisco-Oakland-Hayward, CA	06	California	001	Alameda	37.877794	-122.30129
07/03/2009	AQS	060012004	1	7.7	ug/m3 LC	32	Berkeley	1	100.0000	88502	Acceptable PM2.5 AQI & Speciation Mass	41860	San Francisco-Oakland-Hayward, CA	06	California	001	Alameda	37.877794	-122.30129
07/04/2009	AQS	060012004	1	7.1	ug/m3 LC	30	Berkeley	1	100.0000	88502	Acceptable PM2.5 AQI & Speciation Mass	41860	San Francisco-Oakland-Hayward, CA	06	California	001	Alameda	37.877794	-122.30129
07/05/2009	AQS	060012004	1	5.4	ug/m3 LC	23	Berkeley	1	100.0000	88502	Acceptable PM2.5 AQI & Speciation Mass	41860	San Francisco-Oakland-Hayward, CA	06	California	001	Alameda	37.877794	-122.30129
07/06/2009	AQS	060012004	1	6.8	ug/m3 LC	28	Berkeley	1	100.0000	88502	Acceptable PM2.5 AQI & Speciation Mass	41860	San Francisco-Oakland-Hayward, CA	06	California	001	Alameda	37.877794	-122.30129
07/07/2009	AQS	060012004	1	9.4	ug/m3 LC	39	Berkeley	1	100.0000	88502	Acceptable PM2.5 AQI & Speciation Mass	41860	San Francisco-Oakland-Hayward, CA	06	California	001	Alameda	37.877794	-122.30129
07/08/2009	AQS	060012004	1	9.7	ug/m3 LC	40	Berkeley	1	100.0000	88502	Acceptable PM2.5 AQI & Speciation Mass	41860	San Francisco-Oakland-Hayward, CA	06	California	001	Alameda	37.877794	-122.30129
07/09/2009	AQS	060012004	1	6.7	ug/m3 LC	28	Berkeley	1	100.0000	88502	Acceptable PM2.5 AQI & Speciation Mass	41860	San Francisco-Oakland-Hayward, CA	06	California	001	Alameda	37.877794	-122.30129
07/10/2009	AQS	060012004	1	10.1	ug/m3 LC	42	Berkeley	1	100.0000	88502	Acceptable PM2.5 AQI & Speciation Mass	41860	San Francisco-Oakland-Hayward, CA	06	California	001	Alameda	37.877794	-122.30129
07/11/2009	AQS	060012004	1	6.8	ug/m3 LC	28	Berkeley	1	100.0000	88502	Acceptable PM2.5 AQI & Speciation Mass	41860	San Francisco-Oakland-Hayward, CA	06	California	001	Alameda	37.877794	-122.30129
07/12/2009	AQS	060012004	1	6.5	ug/m3 LC	27	Berkeley	1	100.0000	88502	Acceptable PM2.5 AQI & Speciation Mass	41860	San Francisco-Oakland-Hayward, CA	06	California	001	Alameda	37.877794	-122.30129
07/13/2009	AQS	060012004	1	13.3	ug/m3 LC	54	Berkeley	1	100.0000	88502	Acceptable PM2.5 AQI & Speciation Mass	41860	San Francisco-Oakland-Hayward, CA	06	California	001	Alameda	37.877794	-122.30129
07/14/2009	AQS	060012004	1	18.2	ug/m3 LC	64	Berkeley	1	100.0000	88502	Acceptable PM2.5 AQI & Speciation Mass	41860	San Francisco-Oakland-Hayward, CA	06	California	001	Alameda	37.877794	-122.30129
07/15/2009	AQS	060012004	1	13.8	ug/m3 LC	55	Berkeley	1	100.0000	88502	Acceptable PM2.5 AQI & Speciation Mass	41860	San Francisco-Oakland-Hayward, CA	06	California	001	Alameda	37.877794	-122.30129
07/16/2009	AQS	060012004	1	6.9	ug/m3 LC	29	Berkeley	1	100.0000	88502	Acceptable PM2.5 AQI & Speciation Mass	41860	San Francisco-Oakland-Hayward, CA	06	California	001	Alameda	37.877794	-122.30129
07/17/2009	AQS	060012004	1	4.3	ug/m3 LC	18	Berkeley	1	100.0000	88502	Acceptable PM2.5 AQI & Speciation Mass	41860	San Francisco-Oakland-Hayward, CA	06	California	001	Alameda	37.877794	-122.30129
07/18/2009	AQS	060012004	1	5.9	ug/m3 LC	25	Berkeley	1	100.0000	88502	Acceptable PM2.5 AQI & Speciation Mass	41860	San Francisco-Oakland-Hayward, CA	06	California	001	Alameda	37.877794	-122.30129
07/19/2009	AQS	060012004	1	9.7	ug/m3 LC	40	Berkeley	1	100.0000	88502	Acceptable PM2.5 AQI & Speciation Mass	41860	San Francisco-Oakland-Hayward, CA	06	California	001	Alameda	37.877794	-122.30129
07/20/2009	AQS	060012004	1	8.9	ug/m3 LC	37	Berkeley	1	100.0000	88502	Acceptable PM2.5 AQI & Speciation Mass	41860	San Francisco-Oakland-Hayward, CA	06	California	001	Alameda	37.877794	-122.30129
07/21/2009	AQS	060012004	1	5.3	ug/m3 LC	22	Berkeley	1	100.0000	88502	Acceptable PM2.5 AQI & Speciation Mass	41860	San Francisco-Oakland-Hayward, CA	06	California	001	Alameda	37.877794	-122.30129
07/22/2009	AQS	060012004	1	3.9	ug/m3 LC	16	Berkeley	1	100.0000	88502	Acceptable PM2.5 AQI & Speciation Mass	41860	San Francisco-Oakland-Hayward, CA	06	California	001	Alameda	37.877794	-122.30129
07/23/2009	AQS	060012004	1	3	ug/m3 LC	13	Berkeley	1	100.0000	88502	Acceptable PM2.5 AQI & Speciation Mass	41860	San Francisco-Oakland-Hayward, CA	06	California	001	Alameda	37.877794	-122.30129
07/24/2009	AQS	060012004	1	3.4	ug/m3 LC	14	Berkeley	1	100.0000	88502	Acceptable PM2.5 AQI & Speciation Mass	41860	San Francisco-Oakland-Hayward, CA	06	California	001	Alameda	37.877794	-122.30129
07/25/2009	AQS	060012004	1	2	ug/m3 LC	8	Berkeley	1	100.0000	88502	Acceptable PM2.5 AQI & Speciation Mass	41860	San Francisco-Oakland-Hayward, CA	06	California	001	Alameda	37.877794	-122.30129
07/26/2009	AQS	060012004	1	2.6	ug/m3 LC	11	Berkeley	1	100.0000	88502	Acceptable PM2.5 AQI & Speciation Mass	41860	San Francisco-Oakland-Hayward, CA	06	California	001	Alameda	37.877794	-122.30129
07/27/2009	AQS	060012004	1	5.2	ug/m3 LC	22	Berkeley	1	100.0000	88502	Acceptable PM2.5 AQI & Speciation Mass	41860	San Francisco-Oakland-Hayward, CA	06	California	001	Alameda	37.877794	-122.30129
07/28/2009	AQS	060012004	1	2.4	ug/m3 LC	10	Berkeley	1	100.0000	88502	Acceptable PM2.5 AQI & Speciation Mass	41860	San Francisco-Oakland-Hayward, CA	06	California	001	Alameda	37.877794	-122.30129
07/30/2009	AQS	060012004	1	2.5	ug/m3 LC	10	Berkeley	1	100.0000	88502	Acceptable PM2.5 AQI & Speciation Mass	41860	San Francisco-Oakland-Hayward, CA	06	California	001	Alameda	37.877794	-122.30129
07/31/2009	AQS	060012004	1	1.6	ug/m3 LC	7	Berkeley	1	100.0000	88502	Acceptable PM2.5 AQI & Speciation Mass	41860	San Francisco-Oakland-Hayward, CA	06	California	001	Alameda	37.877794	-122.30129
08/01/2009	AQS	060012004	1	2	ug/m3 LC	8	Berkeley	1	100.0000	88502	Acceptable PM2.5 AQI & Speciation Mass	41860	San Francisco-Oakland-Hayward, CA	06	California	001	Alameda	37.877794	-122.30129
08/02/2009	AQS	060012004	1	1.9	ug/m3 LC	8	Berkeley	1	100.0000	88502	Acceptable PM2.5 AQI & Speciation Mass	41860	San Francisco-Oakland-Hayward, CA	06	California	001	Alameda	37.877794	-122.30129
08/03/2009	AQS	060012004	1	3.6	ug/m3 LC	15	Berkeley	1	100.0000	88502	Acceptable PM2.5 AQI & Speciation Mass	41860	San Francisco-Oakland-Hayward, CA	06	California	001	Alameda	37.877794	-122.30129
08/04/2009	AQS	060012004	1	3.2	ug/m3 LC	13	Berkeley	1	100.0000	88502	Acceptable PM2.5 AQI & Speciation Mass	41860	San Francisco-Oakland-Hayward, CA	06	California	001	Alameda	37.877794	-122.30129
08/05/2009	AQS	060012004	1	3.5	ug/m3 LC	15	Berkeley	1	100.0000	88502	Acceptable PM2.5 AQI & Speciation Mass	41860	San Francisco-Oakland-Hayward, CA	06	California	001	Alameda	37.877794	-122.30129
08/06/2009	AQS	060012004	1	4.7	ug/m3 LC	20	Berkeley	1	100.0000	88502	Acceptable PM2.5 AQI & Speciation Mass	41860	San Francisco-Oakland-Hayward, CA	06	California	001	Alameda	37.877794	-122.30129
08/07/2009	AQS	060012004	1	13.5	ug/m3 LC	54	Berkeley	1	100.0000	88502	Acceptable PM2.5 AQI & Speciation Mass	41860	San Francisco-Oakland-Hayward, CA	06	California	001	Alameda	37.877794	-122.30129
08/08/2009	AQS	060012004	1	20.2	ug/m3 LC	68	Berkeley	1	100.0000	88502	Acceptable PM2.5 AQI & Speciation Mass	41860	San Francisco-Oakland-Hayward, CA	06	California	001	Alameda	37.877794	-122.30129
08/09/2009	AQS	060012004	1	13.7	ug/m3 LC	54	Berkeley	1	100.0000	88502	Acceptable PM2.5 AQI & Speciation Mass	41860	San Francisco-Oakland-Hayward, CA	06	California	001	Alameda	37.877794	-122.30129
08/10/2009	AQS	060012004	1	10.7	ug/m3 LC	45	Berkeley	1	100.0000	88502	Acceptable PM2.5 AQI & Speciation Mass	41860	San Francisco-Oakland-Hayward, CA	06	California	001	Alameda	37.877794	-122.30129
08/11/2009	AQS	060012004	1	6.7	ug/m3 LC	28	Berkeley	1	100.0000	88502	Acceptable PM2.5 AQI & Speciation Mass	41860	San Francisco-Oakland-Hayward, CA	06	California	001	Alameda	37.877794	-122.30129
08/12/2009	AQS	060012004	1	7	ug/m3 LC	29	Berkeley	1	100.0000	88502	Acceptable PM2.5 AQI & Speciation Mass	41860	San Francisco-Oakland-Hayward, CA	06	California	001	Alameda	37.877794	-122.30129
08/13/2009	AQS	060012004	1	7.4	ug/m3 LC	31	Berkeley	1	100.0000	88502	Acceptable PM2.5 AQI & Speciation Mass	41860	San Francisco-Oakland-Hayward, CA	06	California	001	Alameda	37.877794	-122.30129
08/14/2009	AQS	060012004	1	11.5	ug/m3 LC	48	Berkeley	1	100.0000	88502	Acceptable PM2.5 AQI & Speciation Mass	41860	San Francisco-Oakland-Hayward, CA	06	California	001	Alameda	37.877794	-122.30129
08/15/2009	AQS	060012004	1	13.8	ug/m3 LC	55	Berkeley	1	100.0000	88502	Acceptable PM2.5 AQI & Speciation Mass	41860	San Francisco-Oakland-Hayward, CA	06	California	001	Alameda	37.877794	-122.30129
08/16/2009	AQS	060012004	1	14.8	ug/m3 LC	57	Berkeley	1	100.0000	88502	Acceptable PM2.5 AQI & Speciation Mass	41860	San Francisco-Oakland-Hayward, CA	06	California	001	Alameda	37.877794	-122.30129
08/17/2009	AQS	060012004	1	12.4	ug/m3 LC	52	Berkeley	1	100.0000	88502	Acceptable PM2.5 AQI & Speciation Mass	41860	San Francisco-Oakland-Hayward, CA	06	California	001	Alameda	37.877794	-122.30129
08/18/2009	AQS	060012004	1	8.9	ug/m3 LC	37	Berkeley	1	100.0000	88502	Acceptable PM2.5 AQI & Speciation Mass	41860	San Francisco-Oakland-Hayward, CA	06	California	001	Alameda	37.877794	-122.30129
08/19/2009	AQS	060012004	1	7.2	ug/m3 LC	30	Berkeley	1	100.0000	88502	Acceptable PM2.5 AQI & Speciation Mass	41860	San Francisco-Oakland-Hayward, CA	06	California	001	Alameda	37.877794	-122.30129
08/20/2009	AQS	060012004	1	10.1	ug/m3 LC	42	Berkeley	1	100.0000	88502	Acceptable PM2.5 AQI & Speciation Mass	41860	San Francisco-Oakland-Hayward, CA	06	California	001	Alameda	37.877794	-122.30129
08/21/2009	AQS	060012004	1	7.1	ug/m3 LC	30	Berkeley	1	100.0000	88502	Acceptable PM2.5 AQI & Speciation Mass	41860	San Francisco-Oakland-Hayward, CA	06	California	001	Alameda	37.877794	-122.30129
08/22/2009	AQS	060012004	1	6.7	ug/m3 LC	28	Berkeley	1	100.0000	88502	Acceptable PM2.5 AQI & Speciation Mass	41860	San Francisco-Oakland-Hayward, CA	06	California	001	Alameda	37.877794	-122.30129
08/23/2009	AQS	060012004	1	10.6	ug/m3 LC	44	Berkeley	1	100.0000	88502	Acceptable PM2.5 AQI & Speciation Mass	41860	San Francisco-Oakland-Hayward, CA	06	California	001	Alameda	37.877794	-122.30129
08/24/2009	AQS	060012004	1	13.2	ug/m3 LC	53	Berkeley	1	100.0000	88502	Acceptable PM2.5 AQI & Speciation Mass	41860	San Francisco-Oakland-Hayward, CA	06	California	001	Alameda	37.877794	-122.30129
08/25/2009	AQS	060012004	1	12.2	ug/m3 LC	51	Berkeley	1	100.0000	88502	Acceptable PM2.5 AQI & Speciation Mass	41860	San Francisco-Oakland-Hayward, CA	06	California	001	Alameda	37.877794	-122.30129
08/26/2009	AQS	060012004	1	6.9	ug/m3 LC	29	Berkeley	1	100.0000	88502	Acceptable PM2.5 AQI & Speciation Mass	41860	San Francisco-Oakland-Hayward, CA	06	California	001	Alameda	37.877794	-122.30129
08/27/2009	AQS	060012004	1	8.9	ug/m3 LC	37	Berkeley	1	100.0000	88502	Acceptable PM2.5 AQI & Speciation Mass	41860	San Francisco-Oakland-Hayward, CA	06	California	001	Alameda	37.877794	-122.30129
08/28/2009	AQS	060012004	1	10.8	ug/m3 LC	45	Berkeley	1	100.0000	88502	Acceptable PM2.5 AQI & Speciation Mass	41860	San Francisco-Oakland-Hayward, CA	06	California	001	Alameda	37.877794	-122.30129
08/29/2009	AQS	060012004	1	13	ug/m3 LC	53	Berkeley	1	100.0000	88502	Acceptable PM2.5 AQI & Speciation Mass	41860	San Francisco-Oakland-Hayward, CA	06	California	001	Alameda	37.877794	-122.30129
08/30/2009	AQS	060012004	1	2.7	ug/m3 LC	11	Berkeley	1	100.0000	88502	Acceptable PM2.5 AQI & Speciation Mass	41860	San Francisco-Oakland-Hayward, CA	06	California	001	Alameda	37.877794	-122.30129
08/31/2009	AQS	060012004	1	3.5	ug/m3 LC	15	Berkeley	1	100.0000	88502	Acceptable PM2.5 AQI & Speciation Mass	41860	San Francisco-Oakland-Hayward, CA	06	California	001	Alameda	37.877794	-122.30129
09/01/2009	AQS	060012004	1	7.7	ug/m3 LC	32	Berkeley	1	100.0000	88502	Acceptable PM2.5 AQI & Speciation Mass	41860	San Francisco-Oakland-Hayward, CA	06	California	001	Alameda	37.877794	-122.30129
09/02/2009	AQS	060012004	1	11.9	ug/m3 LC	50	Berkeley	1	100.0000	88502	Acceptable PM2.5 AQI & Speciation Mass	41860	San Francisco-Oakland-Hayward, CA	06	California	001	Alameda	37.877794	-122.30129
09/03/2009	AQS	060012004	1	9.4	ug/m3 LC	39	Berkeley	1	100.0000	88502	Acceptable PM2.5 AQI & Speciation Mass	41860	San Francisco-Oakland-Hayward, CA	06	California	001	Alameda	37.877794	-122.30129
09/04/2009	AQS	060012004	1	6.6	ug/m3 LC	28	Berkeley	1	100.0000	88502	Acceptable PM2.5 AQI & Speciation Mass	41860	San Francisco-Oakland-Hayward, CA	06	California	001	Alameda	37.877794	-122.30129
09/05/2009	AQS	060012004	1	3.7	ug/m3 LC	15	Berkeley	1	100.0000	88502	Acceptable PM2.5 AQI & Speciation Mass	41860	San Francisco-Oakland-Hayward, CA	06	California	001	Alameda	37.877794	-122.30129
09/06/2009	AQS	060012004	1	2.5	ug/m3 LC	10	Berkeley	1	100.0000	88502	Acceptable PM2.5 AQI & Speciation Mass	41860	San Francisco-Oakland-Hayward, CA	06	California	001	Alameda	37.877794	-122.30129
09/07/2009	AQS	060012004	1	8.3	ug/m3 LC	35	Berkeley	1	100.0000	88502	Acceptable PM2.5 AQI & Speciation Mass	41860	San Francisco-Oakland-Hayward, CA	06	California	001	Alameda	37.877794	-122.30129
09/08/2009	AQS	060012004	1	11.7	ug/m3 LC	49	Berkeley	1	100.0000	88502	Acceptable PM2.5 AQI & Speciation Mass	41860	San Francisco-Oakland-Hayward, CA	06	California	001	Alameda	37.877794	-122.30129
09/09/2009	AQS	060012004	1	11.3	ug/m3 LC	47	Berkeley	1	100.0000	88502	Acceptable PM2.5 AQI & Speciation Mass	41860	San Francisco-Oakland-Hayward, CA	06	California	001	Alameda	37.877794	-122.30129
09/10/2009	AQS	060012004	1	9.5	ug/m3 LC	40	Berkeley	1	100.0000	88502	Acceptable PM2.5 AQI & Speciation Mass	41860	San Francisco-Oakland-Hayward, CA	06	California	001	Alameda	37.877794	-122.30129
09/11/2009	AQS	060012004	1	5.2	ug/m3 LC	22	Berkeley	1	100.0000	88502	Acceptable PM2.5 AQI & Speciation Mass	41860	San Francisco-Oakland-Hayward, CA	06	California	001	Alameda	37.877794	-122.30129
09/12/2009	AQS	060012004	1	4	ug/m3 LC	17	Berkeley	1	100.0000	88502	Acceptable PM2.5 AQI & Speciation Mass	41860	San Francisco-Oakland-Hayward, CA	06	California	001	Alameda	37.877794	-122.30129
09/13/2009	AQS	060012004	1	4	ug/m3 LC	17	Berkeley	1	100.0000	88502	Acceptable PM2.5 AQI & Speciation Mass	41860	San Francisco-Oakland-Hayward, CA	06	California	001	Alameda	37.877794	-122.30129
09/14/2009	AQS	060012004	1	5.5	ug/m3 LC	23	Berkeley	1	100.0000	88502	Acceptable PM2.5 AQI & Speciation Mass	41860	San Francisco-Oakland-Hayward, CA	06	California	001	Alameda	37.877794	-122.30129
09/15/2009	AQS	060012004	1	6.2	ug/m3 LC	26	Berkeley	1	100.0000	88502	Acceptable PM2.5 AQI & Speciation Mass	41860	San Francisco-Oakland-Hayward, CA	06	California	001	Alameda	37.877794	-122.30129
09/16/2009	AQS	060012004	1	6.4	ug/m3 LC	27	Berkeley	1	100.0000	88502	Acceptable PM2.5 AQI & Speciation Mass	41860	San Francisco-Oakland-Hayward, CA	06	California	001	Alameda	37.877794	-122.30129
09/17/2009	AQS	060012004	1	11.5	ug/m3 LC	48	Berkeley	1	100.0000	88502	Acceptable PM2.5 AQI & Speciation Mass	41860	San Francisco-Oakland-Hayward, CA	06	California	001	Alameda	37.877794	-122.30129
09/18/2009	AQS	060012004	1	14.4	ug/m3 LC	56	Berkeley	1	100.0000	88502	Acceptable PM2.5 AQI & Speciation Mass	41860	San Francisco-Oakland-Hayward, CA	06	California	001	Alameda	37.877794	-122.30129
09/19/2009	AQS	060012004	1	5.7	ug/m3 LC	24	Berkeley	1	100.0000	88502	Acceptable PM2.5 AQI & Speciation Mass	41860	San Francisco-Oakland-Hayward, CA	06	California	001	Alameda	37.877794	-122.30129
09/20/2009	AQS	060012004	1	9.1	ug/m3 LC	38	Berkeley	1	100.0000	88502	Acceptable PM2.5 AQI & Speciation Mass	41860	San Francisco-Oakland-Hayward, CA	06	California	001	Alameda	37.877794	-122.30129
09/21/2009	AQS	060012004	1	6.7	ug/m3 LC	28	Berkeley	1	100.0000	88502	Acceptable PM2.5 AQI & Speciation Mass	41860	San Francisco-Oakland-Hayward, CA	06	California	001	Alameda	37.877794	-122.30129
09/22/2009	AQS	060012004	1	6.7	ug/m3 LC	28	Berkeley	1	100.0000	88502	Acceptable PM2.5 AQI & Speciation Mass	41860	San Francisco-Oakland-Hayward, CA	06	California	001	Alameda	37.877794	-122.30129
09/23/2009	AQS	060012004	1	6.6	ug/m3 LC	28	Berkeley	1	100.0000	88502	Acceptable PM2.5 AQI & Speciation Mass	41860	San Francisco-Oakland-Hayward, CA	06	California	001	Alameda	37.877794	-122.30129
09/24/2009	AQS	060012004	1	10	ug/m3 LC	42	Berkeley	1	100.0000	88502	Acceptable PM2.5 AQI & Speciation Mass	41860	San Francisco-Oakland-Hayward, CA	06	California	001	Alameda	37.877794	-122.30129
09/25/2009	AQS	060012004	1	10.4	ug/m3 LC	43	Berkeley	1	100.0000	88502	Acceptable PM2.5 AQI & Speciation Mass	41860	San Francisco-Oakland-Hayward, CA	06	California	001	Alameda	37.877794	-122.30129
09/26/2009	AQS	060012004	1	8.9	ug/m3 LC	37	Berkeley	1	100.0000	88502	Acceptable PM2.5 AQI & Speciation Mass	41860	San Francisco-Oakland-Hayward, CA	06	California	001	Alameda	37.877794	-122.30129
09/27/2009	AQS	060012004	1	16.4	ug/m3 LC	60	Berkeley	1	100.0000	88502	Acceptable PM2.5 AQI & Speciation Mass	41860	San Francisco-Oakland-Hayward, CA	06	California	001	Alameda	37.877794	-122.30129
09/28/2009	AQS	060012004	1	11.5	ug/m3 LC	48	Berkeley	1	100.0000	88502	Acceptable PM2.5 AQI & Speciation Mass	41860	San Francisco-Oakland-Hayward, CA	06	California	001	Alameda	37.877794	-122.30129
09/29/2009	AQS	060012004	1	4.8	ug/m3 LC	20	Berkeley	1	100.0000	88502	Acceptable PM2.5 AQI & Speciation Mass	41860	San Francisco-Oakland-Hayward, CA	06	California	001	Alameda	37.877794	-122.30129
09/30/2009	AQS	060012004	1	5.5	ug/m3 LC	23	Berkeley	1	100.0000	88502	Acceptable PM2.5 AQI & Speciation Mass	41860	San Francisco-Oakland-Hayward, CA	06	California	001	Alameda	37.877794	-122.30129
10/01/2009	AQS	060012004	1	6.9	ug/m3 LC	29	Berkeley	1	100.0000	88502	Acceptable PM2.5 AQI & Speciation Mass	41860	San Francisco-Oakland-Hayward, CA	06	California	001	Alameda	37.877794	-122.30129
10/02/2009	AQS	060012004	1	10.8	ug/m3 LC	45	Berkeley	1	100.0000	88502	Acceptable PM2.5 AQI & Speciation Mass	41860	San Francisco-Oakland-Hayward, CA	06	California	001	Alameda	37.877794	-122.30129
10/03/2009	AQS	060012004	1	7.9	ug/m3 LC	33	Berkeley	1	100.0000	88502	Acceptable PM2.5 AQI & Speciation Mass	41860	San Francisco-Oakland-Hayward, CA	06	California	001	Alameda	37.877794	-122.30129
10/04/2009	AQS	060012004	1	6	ug/m3 LC	25	Berkeley	1	100.0000	88502	Acceptable PM2.5 AQI & Speciation Mass	41860	San Francisco-Oakland-Hayward, CA	06	California	001	Alameda	37.877794	-122.30129
10/05/2009	AQS	060012004	1	8.1	ug/m3 LC	34	Berkeley	1	100.0000	88502	Acceptable PM2.5 AQI & Speciation Mass	41860	San Francisco-Oakland-Hayward, CA	06	California	001	Alameda	37.877794	-122.30129
10/06/2009	AQS	060012004	1	8.8	ug/m3 LC	37	Berkeley	1	100.0000	88502	Acceptable PM2.5 AQI & Speciation Mass	41860	San Francisco-Oakland-Hayward, CA	06	California	001	Alameda	37.877794	-122.30129
10/07/2009	AQS	060012004	1	10	ug/m3 LC	42	Berkeley	1	100.0000	88502	Acceptable PM2.5 AQI & Speciation Mass	41860	San Francisco-Oakland-Hayward, CA	06	California	001	Alameda	37.877794	-122.30129
10/08/2009	AQS	060012004	1	9.4	ug/m3 LC	39	Berkeley	1	100.0000	88502	Acceptable PM2.5 AQI & Speciation Mass	41860	San Francisco-Oakland-Hayward, CA	06	California	001	Alameda	37.877794	-122.30129
10/09/2009	AQS	060012004	1	10.2	ug/m3 LC	43	Berkeley	1	100.0000	88502	Acceptable PM2.5 AQI & Speciation Mass	41860	San Francisco-Oakland-Hayward, CA	06	California	001	Alameda	37.877794	-122.30129
10/10/2009	AQS	060012004	1	10.5	ug/m3 LC	44	Berkeley	1	100.0000	88502	Acceptable PM2.5 AQI & Speciation Mass	41860	San Francisco-Oakland-Hayward, CA	06	California	001	Alameda	37.877794	-122.30129
10/11/2009	AQS	060012004	1	7.6	ug/m3 LC	32	Berkeley	1	100.0000	88502	Acceptable PM2.5 AQI & Speciation Mass	41860	San Francisco-Oakland-Hayward, CA	06	California	001	Alameda	37.877794	-122.30129
10/12/2009	AQS	060012004	1	7.5	ug/m3 LC	31	Berkeley	1	100.0000	88502	Acceptable PM2.5 AQI & Speciation Mass	41860	San Francisco-Oakland-Hayward, CA	06	California	001	Alameda	37.877794	-122.30129
10/13/2009	AQS	060012004	1	2	ug/m3 LC	8	Berkeley	1	100.0000	88502	Acceptable PM2.5 AQI & Speciation Mass	41860	San Francisco-Oakland-Hayward, CA	06	California	001	Alameda	37.877794	-122.30129
10/14/2009	AQS	060012004	1	9.5	ug/m3 LC	40	Berkeley	1	100.0000	88502	Acceptable PM2.5 AQI & Speciation Mass	41860	San Francisco-Oakland-Hayward, CA	06	California	001	Alameda	37.877794	-122.30129
10/15/2009	AQS	060012004	1	9.3	ug/m3 LC	39	Berkeley	1	100.0000	88502	Acceptable PM2.5 AQI & Speciation Mass	41860	San Francisco-Oakland-Hayward, CA	06	California	001	Alameda	37.877794	-122.30129
10/16/2009	AQS	060012004	1	7.2	ug/m3 LC	30	Berkeley	1	100.0000	88502	Acceptable PM2.5 AQI & Speciation Mass	41860	San Francisco-Oakland-Hayward, CA	06	California	001	Alameda	37.877794	-122.30129
10/17/2009	AQS	060012004	1	6.2	ug/m3 LC	26	Berkeley	1	100.0000	88502	Acceptable PM2.5 AQI & Speciation Mass	41860	San Francisco-Oakland-Hayward, CA	06	California	001	Alameda	37.877794	-122.30129
10/18/2009	AQS	060012004	1	5	ug/m3 LC	21	Berkeley	1	100.0000	88502	Acceptable PM2.5 AQI & Speciation Mass	41860	San Francisco-Oakland-Hayward, CA	06	California	001	Alameda	37.877794	-122.30129
10/19/2009	AQS	060012004	1	7.3	ug/m3 LC	30	Berkeley	1	100.0000	88502	Acceptable PM2.5 AQI & Speciation Mass	41860	San Francisco-Oakland-Hayward, CA	06	California	001	Alameda	37.877794	-122.30129
10/20/2009	AQS	060012004	1	8.9	ug/m3 LC	37	Berkeley	1	100.0000	88502	Acceptable PM2.5 AQI & Speciation Mass	41860	San Francisco-Oakland-Hayward, CA	06	California	001	Alameda	37.877794	-122.30129
10/21/2009	AQS	060012004	1	6.6	ug/m3 LC	28	Berkeley	1	100.0000	88502	Acceptable PM2.5 AQI & Speciation Mass	41860	San Francisco-Oakland-Hayward, CA	06	California	001	Alameda	37.877794	-122.30129
10/22/2009	AQS	060012004	1	11.4	ug/m3 LC	48	Berkeley	1	100.0000	88502	Acceptable PM2.5 AQI & Speciation Mass	41860	San Francisco-Oakland-Hayward, CA	06	California	001	Alameda	37.877794	-122.30129
10/23/2009	AQS	060012004	1	14.3	ug/m3 LC	56	Berkeley	1	100.0000	88502	Acceptable PM2.5 AQI & Speciation Mass	41860	San Francisco-Oakland-Hayward, CA	06	California	001	Alameda	37.877794	-122.30129
10/24/2009	AQS	060012004	1	7.8	ug/m3 LC	33	Berkeley	1	100.0000	88502	Acceptable PM2.5 AQI & Speciation Mass	41860	San Francisco-Oakland-Hayward, CA	06	California	001	Alameda	37.877794	-122.30129
10/25/2009	AQS	060012004	1	10.4	ug/m3 LC	43	Berkeley	1	100.0000	88502	Acceptable PM2.5 AQI & Speciation Mass	41860	San Francisco-Oakland-Hayward, CA	06	California	001	Alameda	37.877794	-122.30129
10/26/2009	AQS	060012004	1	9	ug/m3 LC	38	Berkeley	1	100.0000	88502	Acceptable PM2.5 AQI & Speciation Mass	41860	San Francisco-Oakland-Hayward, CA	06	California	001	Alameda	37.877794	-122.30129
10/27/2009	AQS	060012004	1	5.5	ug/m3 LC	23	Berkeley	1	100.0000	88502	Acceptable PM2.5 AQI & Speciation Mass	41860	San Francisco-Oakland-Hayward, CA	06	California	001	Alameda	37.877794	-122.30129
10/28/2009	AQS	060012004	1	6.5	ug/m3 LC	27	Berkeley	1	100.0000	88502	Acceptable PM2.5 AQI & Speciation Mass	41860	San Francisco-Oakland-Hayward, CA	06	California	001	Alameda	37.877794	-122.30129
10/29/2009	AQS	060012004	1	8.1	ug/m3 LC	34	Berkeley	1	100.0000	88502	Acceptable PM2.5 AQI & Speciation Mass	41860	San Francisco-Oakland-Hayward, CA	06	California	001	Alameda	37.877794	-122.30129
10/30/2009	AQS	060012004	1	11.5	ug/m3 LC	48	Berkeley	1	100.0000	88502	Acceptable PM2.5 AQI & Speciation Mass	41860	San Francisco-Oakland-Hayward, CA	06	California	001	Alameda	37.877794	-122.30129
10/31/2009	AQS	060012004	1	11.3	ug/m3 LC	47	Berkeley	1	100.0000	88502	Acceptable PM2.5 AQI & Speciation Mass	41860	San Francisco-Oakland-Hayward, CA	06	California	001	Alameda	37.877794	-122.30129
11/01/2009	AQS	060012004	1	10.4	ug/m3 LC	43	Berkeley	1	100.0000	88502	Acceptable PM2.5 AQI & Speciation Mass	41860	San Francisco-Oakland-Hayward, CA	06	California	001	Alameda	37.877794	-122.30129
11/02/2009	AQS	060012004	1	10.7	ug/m3 LC	45	Berkeley	1	100.0000	88502	Acceptable PM2.5 AQI & Speciation Mass	41860	San Francisco-Oakland-Hayward, CA	06	California	001	Alameda	37.877794	-122.30129
11/03/2009	AQS	060012004	1	15.7	ug/m3 LC	59	Berkeley	1	100.0000	88502	Acceptable PM2.5 AQI & Speciation Mass	41860	San Francisco-Oakland-Hayward, CA	06	California	001	Alameda	37.877794	-122.30129
11/04/2009	AQS	060012004	1	11.5	ug/m3 LC	48	Berkeley	1	100.0000	88502	Acceptable PM2.5 AQI & Speciation Mass	41860	San Francisco-Oakland-Hayward, CA	06	California	001	Alameda	37.877794	-122.30129
11/05/2009	AQS	060012004	1	4.1	ug/m3 LC	17	Berkeley	1	100.0000	88502	Acceptable PM2.5 AQI & Speciation Mass	41860	San Francisco-Oakland-Hayward, CA	06	California	001	Alameda	37.877794	-122.30129
11/06/2009	AQS	060012004	1	5	ug/m3 LC	21	Berkeley	1	100.0000	88502	Acceptable PM2.5 AQI & Speciation Mass	41860	San Francisco-Oakland-Hayward, CA	06	California	001	Alameda	37.877794	-122.30129
11/07/2009	AQS	060012004	1	7.8	ug/m3 LC	33	Berkeley	1	100.0000	88502	Acceptable PM2.5 AQI & Speciation Mass	41860	San Francisco-Oakland-Hayward, CA	06	California	001	Alameda	37.877794	-122.30129
11/08/2009	AQS	060012004	1	8.8	ug/m3 LC	37	Berkeley	1	100.0000	88502	Acceptable PM2.5 AQI & Speciation Mass	41860	San Francisco-Oakland-Hayward, CA	06	California	001	Alameda	37.877794	-122.30129
11/09/2009	AQS	060012004	1	12.6	ug/m3 LC	52	Berkeley	1	100.0000	88502	Acceptable PM2.5 AQI & Speciation Mass	41860	San Francisco-Oakland-Hayward, CA	06	California	001	Alameda	37.877794	-122.30129
11/10/2009	AQS	060012004	1	13	ug/m3 LC	53	Berkeley	1	100.0000	88502	Acceptable PM2.5 AQI & Speciation Mass	41860	San Francisco-Oakland-Hayward, CA	06	California	001	Alameda	37.877794	-122.30129
11/11/2009	AQS	060012004	1	10.5	ug/m3 LC	44	Berkeley	1	100.0000	88502	Acceptable PM2.5 AQI & Speciation Mass	41860	San Francisco-Oakland-Hayward, CA	06	California	001	Alameda	37.877794	-122.30129
11/12/2009	AQS	060012004	1	9.6	ug/m3 LC	40	Berkeley	1	100.0000	88502	Acceptable PM2.5 AQI & Speciation Mass	41860	San Francisco-Oakland-Hayward, CA	06	California	001	Alameda	37.877794	-122.30129
11/13/2009	AQS	060012004	1	8.4	ug/m3 LC	35	Berkeley	1	100.0000	88502	Acceptable PM2.5 AQI & Speciation Mass	41860	San Francisco-Oakland-Hayward, CA	06	California	001	Alameda	37.877794	-122.30129
11/14/2009	AQS	060012004	1	12.7	ug/m3 LC	52	Berkeley	1	100.0000	88502	Acceptable PM2.5 AQI & Speciation Mass	41860	San Francisco-Oakland-Hayward, CA	06	California	001	Alameda	37.877794	-122.30129
11/15/2009	AQS	060012004	1	10.9	ug/m3 LC	45	Berkeley	1	100.0000	88502	Acceptable PM2.5 AQI & Speciation Mass	41860	San Francisco-Oakland-Hayward, CA	06	California	001	Alameda	37.877794	-122.30129
11/16/2009	AQS	060012004	1	17.6	ug/m3 LC	63	Berkeley	1	100.0000	88502	Acceptable PM2.5 AQI & Speciation Mass	41860	San Francisco-Oakland-Hayward, CA	06	California	001	Alameda	37.877794	-122.30129
11/17/2009	AQS	060012004	1	11	ug/m3 LC	46	Berkeley	1	100.0000	88502	Acceptable PM2.5 AQI & Speciation Mass	41860	San Francisco-Oakland-Hayward, CA	06	California	001	Alameda	37.877794	-122.30129
11/18/2009	AQS	060012004	1	11.8	ug/m3 LC	49	Berkeley	1	100.0000	88502	Acceptable PM2.5 AQI & Speciation Mass	41860	San Francisco-Oakland-Hayward, CA	06	California	001	Alameda	37.877794	-122.30129
11/19/2009	AQS	060012004	1	23.1	ug/m3 LC	74	Berkeley	1	100.0000	88502	Acceptable PM2.5 AQI & Speciation Mass	41860	San Francisco-Oakland-Hayward, CA	06	California	001	Alameda	37.877794	-122.30129
11/20/2009	AQS	060012004	1	7.7	ug/m3 LC	32	Berkeley	1	100.0000	88502	Acceptable PM2.5 AQI & Speciation Mass	41860	San Francisco-Oakland-Hayward, CA	06	California	001	Alameda	37.877794	-122.30129
11/21/2009	AQS	060012004	1	9.3	ug/m3 LC	39	Berkeley	1	100.0000	88502	Acceptable PM2.5 AQI & Speciation Mass	41860	San Francisco-Oakland-Hayward, CA	06	California	001	Alameda	37.877794	-122.30129
11/22/2009	AQS	060012004	1	7.8	ug/m3 LC	33	Berkeley	1	100.0000	88502	Acceptable PM2.5 AQI & Speciation Mass	41860	San Francisco-Oakland-Hayward, CA	06	California	001	Alameda	37.877794	-122.30129
11/23/2009	AQS	060012004	1	9.1	ug/m3 LC	38	Berkeley	1	100.0000	88502	Acceptable PM2.5 AQI & Speciation Mass	41860	San Francisco-Oakland-Hayward, CA	06	California	001	Alameda	37.877794	-122.30129
11/24/2009	AQS	060012004	1	11.1	ug/m3 LC	46	Berkeley	1	100.0000	88502	Acceptable PM2.5 AQI & Speciation Mass	41860	San Francisco-Oakland-Hayward, CA	06	California	001	Alameda	37.877794	-122.30129
11/25/2009	AQS	060012004	1	14.4	ug/m3 LC	56	Berkeley	1	100.0000	88502	Acceptable PM2.5 AQI & Speciation Mass	41860	San Francisco-Oakland-Hayward, CA	06	California	001	Alameda	37.877794	-122.30129
11/26/2009	AQS	060012004	1	15.2	ug/m3 LC	58	Berkeley	1	100.0000	88502	Acceptable PM2.5 AQI & Speciation Mass	41860	San Francisco-Oakland-Hayward, CA	06	California	001	Alameda	37.877794	-122.30129
11/27/2009	AQS	060012004	1	5.9	ug/m3 LC	25	Berkeley	1	100.0000	88502	Acceptable PM2.5 AQI & Speciation Mass	41860	San Francisco-Oakland-Hayward, CA	06	California	001	Alameda	37.877794	-122.30129
11/28/2009	AQS	060012004	1	6.3	ug/m3 LC	26	Berkeley	1	100.0000	88502	Acceptable PM2.5 AQI & Speciation Mass	41860	San Francisco-Oakland-Hayward, CA	06	California	001	Alameda	37.877794	-122.30129
11/29/2009	AQS	060012004	1	6.7	ug/m3 LC	28	Berkeley	1	100.0000	88502	Acceptable PM2.5 AQI & Speciation Mass	41860	San Francisco-Oakland-Hayward, CA	06	California	001	Alameda	37.877794	-122.30129
11/30/2009	AQS	060012004	1	14.2	ug/m3 LC	55	Berkeley	1	100.0000	88502	Acceptable PM2.5 AQI & Speciation Mass	41860	San Francisco-Oakland-Hayward, CA	06	California	001	Alameda	37.877794	-122.30129
12/01/2009	AQS	060012004	1	22.7	ug/m3 LC	73	Berkeley	1	100.0000	88502	Acceptable PM2.5 AQI & Speciation Mass	41860	San Francisco-Oakland-Hayward, CA	06	California	001	Alameda	37.877794	-122.30129
12/02/2009	AQS	060012004	1	12	ug/m3 LC	50	Berkeley	1	100.0000	88502	Acceptable PM2.5 AQI & Speciation Mass	41860	San Francisco-Oakland-Hayward, CA	06	California	001	Alameda	37.877794	-122.30129
12/03/2009	AQS	060012004	1	22.2	ug/m3 LC	72	Berkeley	1	100.0000	88502	Acceptable PM2.5 AQI & Speciation Mass	41860	San Francisco-Oakland-Hayward, CA	06	California	001	Alameda	37.877794	-122.30129
12/04/2009	AQS	060012004	1	27.5	ug/m3 LC	83	Berkeley	1	100.0000	88502	Acceptable PM2.5 AQI & Speciation Mass	41860	San Francisco-Oakland-Hayward, CA	06	California	001	Alameda	37.877794	-122.30129
12/05/2009	AQS	060012004	1	20.5	ug/m3 LC	69	Berkeley	1	100.0000	88502	Acceptable PM2.5 AQI & Speciation Mass	41860	San Francisco-Oakland-Hayward, CA	06	California	001	Alameda	37.877794	-122.30129
12/06/2009	AQS	060012004	1	10.2	ug/m3 LC	43	Berkeley	1	100.0000	88502	Acceptable PM2.5 AQI & Speciation Mass	41860	San Francisco-Oakland-Hayward, CA	06	California	001	Alameda	37.877794	-122.30129
12/07/2009	AQS	060012004	1	7.9	ug/m3 LC	33	Berkeley	1	100.0000	88502	Acceptable PM2.5 AQI & Speciation Mass	41860	San Francisco-Oakland-Hayward, CA	06	California	001	Alameda	37.877794	-122.30129
12/08/2009	AQS	060012004	1	15.6	ug/m3 LC	58	Berkeley	1	100.0000	88502	Acceptable PM2.5 AQI & Speciation Mass	41860	San Francisco-Oakland-Hayward, CA	06	California	001	Alameda	37.877794	-122.30129
12/09/2009	AQS	060012004	1	17.4	ug/m3 LC	62	Berkeley	1	100.0000	88502	Acceptable PM2.5 AQI & Speciation Mass	41860	San Francisco-Oakland-Hayward, CA	06	California	001	Alameda	37.877794	-122.30129
12/10/2009	AQS	060012004	1	24.3	ug/m3 LC	77	Berkeley	1	100.0000	88502	Acceptable PM2.5 AQI & Speciation Mass	41860	San Francisco-Oakland-Hayward, CA	06	California	001	Alameda	37.877794	-122.30129
12/11/2009	AQS	060012004	1	15.2	ug/m3 LC	58	Berkeley	1	100.0000	88502	Acceptable PM2.5 AQI & Speciation Mass	41860	San Francisco-Oakland-Hayward, CA	06	California	001	Alameda	37.877794	-122.30129
12/12/2009	AQS	060012004	1	4.4	ug/m3 LC	18	Berkeley	1	100.0000	88502	Acceptable PM2.5 AQI & Speciation Mass	41860	San Francisco-Oakland-Hayward, CA	06	California	001	Alameda	37.877794	-122.30129
12/13/2009	AQS	060012004	1	4.8	ug/m3 LC	20	Berkeley	1	100.0000	88502	Acceptable PM2.5 AQI & Speciation Mass	41860	San Francisco-Oakland-Hayward, CA	06	California	001	Alameda	37.877794	-122.30129
12/14/2009	AQS	060012004	1	14.4	ug/m3 LC	56	Berkeley	1	100.0000	88502	Acceptable PM2.5 AQI & Speciation Mass	41860	San Francisco-Oakland-Hayward, CA	06	California	001	Alameda	37.877794	-122.30129
12/15/2009	AQS	060012004	1	8.9	ug/m3 LC	37	Berkeley	1	100.0000	88502	Acceptable PM2.5 AQI & Speciation Mass	41860	San Francisco-Oakland-Hayward, CA	06	California	001	Alameda	37.877794	-122.30129
12/16/2009	AQS	060012004	1	15	ug/m3 LC	57	Berkeley	1	100.0000	88502	Acceptable PM2.5 AQI & Speciation Mass	41860	San Francisco-Oakland-Hayward, CA	06	California	001	Alameda	37.877794	-122.30129
12/17/2009	AQS	060012004	1	14.4	ug/m3 LC	56	Berkeley	1	100.0000	88502	Acceptable PM2.5 AQI & Speciation Mass	41860	San Francisco-Oakland-Hayward, CA	06	California	001	Alameda	37.877794	-122.30129
12/18/2009	AQS	060012004	1	17	ug/m3 LC	61	Berkeley	1	100.0000	88502	Acceptable PM2.5 AQI & Speciation Mass	41860	San Francisco-Oakland-Hayward, CA	06	California	001	Alameda	37.877794	-122.30129
12/19/2009	AQS	060012004	1	26.7	ug/m3 LC	82	Berkeley	1	100.0000	88502	Acceptable PM2.5 AQI & Speciation Mass	41860	San Francisco-Oakland-Hayward, CA	06	California	001	Alameda	37.877794	-122.30129
12/20/2009	AQS	060012004	1	24.2	ug/m3 LC	76	Berkeley	1	100.0000	88502	Acceptable PM2.5 AQI & Speciation Mass	41860	San Francisco-Oakland-Hayward, CA	06	California	001	Alameda	37.877794	-122.30129
12/21/2009	AQS	060012004	1	7.5	ug/m3 LC	31	Berkeley	1	100.0000	88502	Acceptable PM2.5 AQI & Speciation Mass	41860	San Francisco-Oakland-Hayward, CA	06	California	001	Alameda	37.877794	-122.30129
12/22/2009	AQS	060012004	1	6	ug/m3 LC	25	Berkeley	1	100.0000	88502	Acceptable PM2.5 AQI & Speciation Mass	41860	San Francisco-Oakland-Hayward, CA	06	California	001	Alameda	37.877794	-122.30129
12/23/2009	AQS	060012004	1	13.4	ug/m3 LC	54	Berkeley	1	100.0000	88502	Acceptable PM2.5 AQI & Speciation Mass	41860	San Francisco-Oakland-Hayward, CA	06	California	001	Alameda	37.877794	-122.30129
12/24/2009	AQS	060012004	1	13	ug/m3 LC	53	Berkeley	1	100.0000	88502	Acceptable PM2.5 AQI & Speciation Mass	41860	San Francisco-Oakland-Hayward, CA	06	California	001	Alameda	37.877794	-122.30129
12/25/2009	AQS	060012004	1	31.7	ug/m3 LC	92	Berkeley	1	100.0000	88502	Acceptable PM2.5 AQI & Speciation Mass	41860	San Francisco-Oakland-Hayward, CA	06	California	001	Alameda	37.877794	-122.30129
12/26/2009	AQS	060012004	1	27.3	ug/m3 LC	83	Berkeley	1	100.0000	88502	Acceptable PM2.5 AQI & Speciation Mass	41860	San Francisco-Oakland-Hayward, CA	06	California	001	Alameda	37.877794	-122.30129
12/27/2009	AQS	060012004	1	12.7	ug/m3 LC	52	Berkeley	1	100.0000	88502	Acceptable PM2.5 AQI & Speciation Mass	41860	San Francisco-Oakland-Hayward, CA	06	California	001	Alameda	37.877794	-122.30129
12/28/2009	AQS	060012004	1	8.7	ug/m3 LC	36	Berkeley	1	100.0000	88502	Acceptable PM2.5 AQI & Speciation Mass	41860	San Francisco-Oakland-Hayward, CA	06	California	001	Alameda	37.877794	-122.30129
12/29/2009	AQS	060012004	1	13.4	ug/m3 LC	54	Berkeley	1	100.0000	88502	Acceptable PM2.5 AQI & Speciation Mass	41860	San Francisco-Oakland-Hayward, CA	06	California	001	Alameda	37.877794	-122.30129
12/30/2009	AQS	060012004	1	8.9	ug/m3 LC	37	Berkeley	1	100.0000	88502	Acceptable PM2.5 AQI & Speciation Mass	41860	San Francisco-Oakland-Hayward, CA	06	California	001	Alameda	37.877794	-122.30129
12/31/2009	AQS	060012004	1	18.9	ug/m3 LC	65	Berkeley	1	100.0000	88502	Acceptable PM2.5 AQI & Speciation Mass	41860	San Francisco-Oakland-Hayward, CA	06	California	001	Alameda	37.877794	-122.30129
01/01/2009	AQS	060070002	1	15.6	ug/m3 LC	58	Chico-Manzanita Ave.	1	100.0000	88101	PM2.5 - Local Conditions	17020	Chico, CA	06	California	007	Butte	39.757371488392	-121.843286344899
01/07/2009	AQS	060070002	1	27.9	ug/m3 LC	84	Chico-Manzanita Ave.	1	100.0000	88101	PM2.5 - Local Conditions	17020	Chico, CA	06	California	007	Butte	39.757371488392	-121.843286344899
01/13/2009	AQS	060070002	1	29.7	ug/m3 LC	88	Chico-Manzanita Ave.	1	100.0000	88101	PM2.5 - Local Conditions	17020	Chico, CA	06	California	007	Butte	39.757371488392	-121.843286344899
01/19/2009	AQS	060070002	1	24.2	ug/m3 LC	76	Chico-Manzanita Ave.	1	100.0000	88101	PM2.5 - Local Conditions	17020	Chico, CA	06	California	007	Butte	39.757371488392	-121.843286344899
01/25/2009	AQS	060070002	1	7.3	ug/m3 LC	30	Chico-Manzanita Ave.	1	100.0000	88101	PM2.5 - Local Conditions	17020	Chico, CA	06	California	007	Butte	39.757371488392	-121.843286344899
01/31/2009	AQS	060070002	1	27.1	ug/m3 LC	83	Chico-Manzanita Ave.	1	100.0000	88101	PM2.5 - Local Conditions	17020	Chico, CA	06	California	007	Butte	39.757371488392	-121.843286344899
02/06/2009	AQS	060070002	1	7.1	ug/m3 LC	30	Chico-Manzanita Ave.	1	100.0000	88101	PM2.5 - Local Conditions	17020	Chico, CA	06	California	007	Butte	39.757371488392	-121.843286344899
02/12/2009	AQS	060070002	1	6.6	ug/m3 LC	28	Chico-Manzanita Ave.	1	100.0000	88101	PM2.5 - Local Conditions	17020	Chico, CA	06	California	007	Butte	39.757371488392	-121.843286344899
02/18/2009	AQS	060070002	1	5.8	ug/m3 LC	24	Chico-Manzanita Ave.	1	100.0000	88101	PM2.5 - Local Conditions	17020	Chico, CA	06	California	007	Butte	39.757371488392	-121.843286344899
02/24/2009	AQS	060070002	1	8.8	ug/m3 LC	37	Chico-Manzanita Ave.	1	100.0000	88101	PM2.5 - Local Conditions	17020	Chico, CA	06	California	007	Butte	39.757371488392	-121.843286344899
03/02/2009	AQS	060070002	1	2.3	ug/m3 LC	10	Chico-Manzanita Ave.	1	100.0000	88101	PM2.5 - Local Conditions	17020	Chico, CA	06	California	007	Butte	39.757371488392	-121.843286344899
03/08/2009	AQS	060070002	1	5.7	ug/m3 LC	24	Chico-Manzanita Ave.	1	100.0000	88101	PM2.5 - Local Conditions	17020	Chico, CA	06	California	007	Butte	39.757371488392	-121.843286344899
03/14/2009	AQS	060070002	1	7.2	ug/m3 LC	30	Chico-Manzanita Ave.	1	100.0000	88101	PM2.5 - Local Conditions	17020	Chico, CA	06	California	007	Butte	39.757371488392	-121.843286344899
03/20/2009	AQS	060070002	1	7.5	ug/m3 LC	31	Chico-Manzanita Ave.	1	100.0000	88101	PM2.5 - Local Conditions	17020	Chico, CA	06	California	007	Butte	39.757371488392	-121.843286344899
03/26/2009	AQS	060070002	1	4.5	ug/m3 LC	19	Chico-Manzanita Ave.	1	100.0000	88101	PM2.5 - Local Conditions	17020	Chico, CA	06	California	007	Butte	39.757371488392	-121.843286344899
04/01/2009	AQS	060070002	1	3.3	ug/m3 LC	14	Chico-Manzanita Ave.	1	100.0000	88101	PM2.5 - Local Conditions	17020	Chico, CA	06	California	007	Butte	39.757371488392	-121.843286344899
04/09/2009	AQS	060070002	1	4.7	ug/m3 LC	20	Chico-Manzanita Ave.	1	100.0000	88101	PM2.5 - Local Conditions	17020	Chico, CA	06	California	007	Butte	39.757371488392	-121.843286344899
04/13/2009	AQS	060070002	1	2.9	ug/m3 LC	12	Chico-Manzanita Ave.	1	100.0000	88101	PM2.5 - Local Conditions	17020	Chico, CA	06	California	007	Butte	39.757371488392	-121.843286344899
04/19/2009	AQS	060070002	1	6.3	ug/m3 LC	26	Chico-Manzanita Ave.	1	100.0000	88101	PM2.5 - Local Conditions	17020	Chico, CA	06	California	007	Butte	39.757371488392	-121.843286344899
04/25/2009	AQS	060070002	1	5.3	ug/m3 LC	22	Chico-Manzanita Ave.	1	100.0000	88101	PM2.5 - Local Conditions	17020	Chico, CA	06	California	007	Butte	39.757371488392	-121.843286344899
05/01/2009	AQS	060070002	1	7.7	ug/m3 LC	32	Chico-Manzanita Ave.	1	100.0000	88101	PM2.5 - Local Conditions	17020	Chico, CA	06	California	007	Butte	39.757371488392	-121.843286344899
05/07/2009	AQS	060070002	1	3.2	ug/m3 LC	13	Chico-Manzanita Ave.	1	100.0000	88101	PM2.5 - Local Conditions	17020	Chico, CA	06	California	007	Butte	39.757371488392	-121.843286344899
05/13/2009	AQS	060070002	1	3.4	ug/m3 LC	14	Chico-Manzanita Ave.	1	100.0000	88101	PM2.5 - Local Conditions	17020	Chico, CA	06	California	007	Butte	39.757371488392	-121.843286344899
05/20/2009	AQS	060070002	1	8.5	ug/m3 LC	35	Chico-Manzanita Ave.	1	100.0000	88101	PM2.5 - Local Conditions	17020	Chico, CA	06	California	007	Butte	39.757371488392	-121.843286344899
05/25/2009	AQS	060070002	1	11.1	ug/m3 LC	46	Chico-Manzanita Ave.	1	100.0000	88101	PM2.5 - Local Conditions	17020	Chico, CA	06	California	007	Butte	39.757371488392	-121.843286344899
05/31/2009	AQS	060070002	1	7	ug/m3 LC	29	Chico-Manzanita Ave.	1	100.0000	88101	PM2.5 - Local Conditions	17020	Chico, CA	06	California	007	Butte	39.757371488392	-121.843286344899
06/06/2009	AQS	060070002	1	3.3	ug/m3 LC	14	Chico-Manzanita Ave.	1	100.0000	88101	PM2.5 - Local Conditions	17020	Chico, CA	06	California	007	Butte	39.757371488392	-121.843286344899
06/12/2009	AQS	060070002	1	4.2	ug/m3 LC	18	Chico-Manzanita Ave.	1	100.0000	88101	PM2.5 - Local Conditions	17020	Chico, CA	06	California	007	Butte	39.757371488392	-121.843286344899
06/18/2009	AQS	060070002	1	6	ug/m3 LC	25	Chico-Manzanita Ave.	1	100.0000	88101	PM2.5 - Local Conditions	17020	Chico, CA	06	California	007	Butte	39.757371488392	-121.843286344899
06/24/2009	AQS	060070002	1	6.3	ug/m3 LC	26	Chico-Manzanita Ave.	1	100.0000	88101	PM2.5 - Local Conditions	17020	Chico, CA	06	California	007	Butte	39.757371488392	-121.843286344899
06/30/2009	AQS	060070002	1	9.4	ug/m3 LC	39	Chico-Manzanita Ave.	1	100.0000	88101	PM2.5 - Local Conditions	17020	Chico, CA	06	California	007	Butte	39.757371488392	-121.843286344899
07/07/2009	AQS	060070002	1	6.1	ug/m3 LC	25	Chico-Manzanita Ave.	1	100.0000	88101	PM2.5 - Local Conditions	17020	Chico, CA	06	California	007	Butte	39.757371488392	-121.843286344899
07/12/2009	AQS	060070002	1	5.3	ug/m3 LC	22	Chico-Manzanita Ave.	1	100.0000	88101	PM2.5 - Local Conditions	17020	Chico, CA	06	California	007	Butte	39.757371488392	-121.843286344899
07/18/2009	AQS	060070002	1	8	ug/m3 LC	33	Chico-Manzanita Ave.	1	100.0000	88101	PM2.5 - Local Conditions	17020	Chico, CA	06	California	007	Butte	39.757371488392	-121.843286344899
07/24/2009	AQS	060070002	1	7.7	ug/m3 LC	32	Chico-Manzanita Ave.	1	100.0000	88101	PM2.5 - Local Conditions	17020	Chico, CA	06	California	007	Butte	39.757371488392	-121.843286344899
07/30/2009	AQS	060070002	1	8.6	ug/m3 LC	36	Chico-Manzanita Ave.	1	100.0000	88101	PM2.5 - Local Conditions	17020	Chico, CA	06	California	007	Butte	39.757371488392	-121.843286344899
08/05/2009	AQS	060070002	1	3	ug/m3 LC	13	Chico-Manzanita Ave.	1	100.0000	88101	PM2.5 - Local Conditions	17020	Chico, CA	06	California	007	Butte	39.757371488392	-121.843286344899
08/11/2009	AQS	060070002	1	11.2	ug/m3 LC	47	Chico-Manzanita Ave.	1	100.0000	88101	PM2.5 - Local Conditions	17020	Chico, CA	06	California	007	Butte	39.757371488392	-121.843286344899
08/17/2009	AQS	060070002	1	10.3	ug/m3 LC	43	Chico-Manzanita Ave.	1	100.0000	88101	PM2.5 - Local Conditions	17020	Chico, CA	06	California	007	Butte	39.757371488392	-121.843286344899
08/23/2009	AQS	060070002	1	6.3	ug/m3 LC	26	Chico-Manzanita Ave.	1	100.0000	88101	PM2.5 - Local Conditions	17020	Chico, CA	06	California	007	Butte	39.757371488392	-121.843286344899
08/29/2009	AQS	060070002	1	4.5	ug/m3 LC	19	Chico-Manzanita Ave.	1	100.0000	88101	PM2.5 - Local Conditions	17020	Chico, CA	06	California	007	Butte	39.757371488392	-121.843286344899
09/04/2009	AQS	060070002	1	6.2	ug/m3 LC	26	Chico-Manzanita Ave.	1	100.0000	88101	PM2.5 - Local Conditions	17020	Chico, CA	06	California	007	Butte	39.757371488392	-121.843286344899
09/10/2009	AQS	060070002	1	7.7	ug/m3 LC	32	Chico-Manzanita Ave.	1	100.0000	88101	PM2.5 - Local Conditions	17020	Chico, CA	06	California	007	Butte	39.757371488392	-121.843286344899
09/16/2009	AQS	060070002	1	6	ug/m3 LC	25	Chico-Manzanita Ave.	1	100.0000	88101	PM2.5 - Local Conditions	17020	Chico, CA	06	California	007	Butte	39.757371488392	-121.843286344899
09/22/2009	AQS	060070002	1	6.3	ug/m3 LC	26	Chico-Manzanita Ave.	1	100.0000	88101	PM2.5 - Local Conditions	17020	Chico, CA	06	California	007	Butte	39.757371488392	-121.843286344899
09/28/2009	AQS	060070002	1	10.8	ug/m3 LC	45	Chico-Manzanita Ave.	1	100.0000	88101	PM2.5 - Local Conditions	17020	Chico, CA	06	California	007	Butte	39.757371488392	-121.843286344899
10/04/2009	AQS	060070002	1	2	ug/m3 LC	8	Chico-Manzanita Ave.	1	100.0000	88101	PM2.5 - Local Conditions	17020	Chico, CA	06	California	007	Butte	39.757371488392	-121.843286344899
10/10/2009	AQS	060070002	1	13	ug/m3 LC	53	Chico-Manzanita Ave.	1	100.0000	88101	PM2.5 - Local Conditions	17020	Chico, CA	06	California	007	Butte	39.757371488392	-121.843286344899
10/16/2009	AQS	060070002	1	5.9	ug/m3 LC	25	Chico-Manzanita Ave.	1	100.0000	88101	PM2.5 - Local Conditions	17020	Chico, CA	06	California	007	Butte	39.757371488392	-121.843286344899
10/22/2009	AQS	060070002	1	8	ug/m3 LC	33	Chico-Manzanita Ave.	1	100.0000	88101	PM2.5 - Local Conditions	17020	Chico, CA	06	California	007	Butte	39.757371488392	-121.843286344899
10/28/2009	AQS	060070002	1	5.6	ug/m3 LC	23	Chico-Manzanita Ave.	1	100.0000	88101	PM2.5 - Local Conditions	17020	Chico, CA	06	California	007	Butte	39.757371488392	-121.843286344899
11/03/2009	AQS	060070002	1	25.1	ug/m3 LC	78	Chico-Manzanita Ave.	1	100.0000	88101	PM2.5 - Local Conditions	17020	Chico, CA	06	California	007	Butte	39.757371488392	-121.843286344899
11/09/2009	AQS	060070002	1	16.2	ug/m3 LC	60	Chico-Manzanita Ave.	1	100.0000	88101	PM2.5 - Local Conditions	17020	Chico, CA	06	California	007	Butte	39.757371488392	-121.843286344899
11/15/2009	AQS	060070002	1	22.9	ug/m3 LC	74	Chico-Manzanita Ave.	1	100.0000	88101	PM2.5 - Local Conditions	17020	Chico, CA	06	California	007	Butte	39.757371488392	-121.843286344899
11/21/2009	AQS	060070002	1	9.3	ug/m3 LC	39	Chico-Manzanita Ave.	1	100.0000	88101	PM2.5 - Local Conditions	17020	Chico, CA	06	California	007	Butte	39.757371488392	-121.843286344899
11/27/2009	AQS	060070002	1	10.6	ug/m3 LC	44	Chico-Manzanita Ave.	1	100.0000	88101	PM2.5 - Local Conditions	17020	Chico, CA	06	California	007	Butte	39.757371488392	-121.843286344899
12/09/2009	AQS	060070002	1	35.1	ug/m3 LC	99	Chico-Manzanita Ave.	1	100.0000	88101	PM2.5 - Local Conditions	17020	Chico, CA	06	California	007	Butte	39.757371488392	-121.843286344899
12/15/2009	AQS	060070002	1	8.1	ug/m3 LC	34	Chico-Manzanita Ave.	1	100.0000	88101	PM2.5 - Local Conditions	17020	Chico, CA	06	California	007	Butte	39.757371488392	-121.843286344899
12/21/2009	AQS	060070002	1	14.1	ug/m3 LC	55	Chico-Manzanita Ave.	1	100.0000	88101	PM2.5 - Local Conditions	17020	Chico, CA	06	California	007	Butte	39.757371488392	-121.843286344899
12/27/2009	AQS	060070002	1	30	ug/m3 LC	89	Chico-Manzanita Ave.	1	100.0000	88101	PM2.5 - Local Conditions	17020	Chico, CA	06	California	007	Butte	39.757371488392	-121.843286344899
01/01/2009	AQS	060070002	5	18	ug/m3 LC	63	Chico-Manzanita Ave.	1	100.0000	88502	Acceptable PM2.5 AQI & Speciation Mass	17020	Chico, CA	06	California	007	Butte	39.757371488392	-121.843286344899
01/07/2009	AQS	060070002	5	27	ug/m3 LC	82	Chico-Manzanita Ave.	1	100.0000	88502	Acceptable PM2.5 AQI & Speciation Mass	17020	Chico, CA	06	California	007	Butte	39.757371488392	-121.843286344899
01/13/2009	AQS	060070002	5	30	ug/m3 LC	89	Chico-Manzanita Ave.	1	100.0000	88502	Acceptable PM2.5 AQI & Speciation Mass	17020	Chico, CA	06	California	007	Butte	39.757371488392	-121.843286344899
01/19/2009	AQS	060070002	5	28	ug/m3 LC	84	Chico-Manzanita Ave.	1	100.0000	88502	Acceptable PM2.5 AQI & Speciation Mass	17020	Chico, CA	06	California	007	Butte	39.757371488392	-121.843286344899
01/25/2009	AQS	060070002	5	10	ug/m3 LC	42	Chico-Manzanita Ave.	1	100.0000	88502	Acceptable PM2.5 AQI & Speciation Mass	17020	Chico, CA	06	California	007	Butte	39.757371488392	-121.843286344899
01/31/2009	AQS	060070002	5	29	ug/m3 LC	87	Chico-Manzanita Ave.	1	100.0000	88502	Acceptable PM2.5 AQI & Speciation Mass	17020	Chico, CA	06	California	007	Butte	39.757371488392	-121.843286344899
02/03/2009	AQS	060070002	5	17	ug/m3 LC	61	Chico-Manzanita Ave.	1	100.0000	88502	Acceptable PM2.5 AQI & Speciation Mass	17020	Chico, CA	06	California	007	Butte	39.757371488392	-121.843286344899
02/12/2009	AQS	060070002	5	7	ug/m3 LC	29	Chico-Manzanita Ave.	1	100.0000	88502	Acceptable PM2.5 AQI & Speciation Mass	17020	Chico, CA	06	California	007	Butte	39.757371488392	-121.843286344899
02/18/2009	AQS	060070002	5	5	ug/m3 LC	21	Chico-Manzanita Ave.	1	100.0000	88502	Acceptable PM2.5 AQI & Speciation Mass	17020	Chico, CA	06	California	007	Butte	39.757371488392	-121.843286344899
02/24/2009	AQS	060070002	5	9	ug/m3 LC	38	Chico-Manzanita Ave.	1	100.0000	88502	Acceptable PM2.5 AQI & Speciation Mass	17020	Chico, CA	06	California	007	Butte	39.757371488392	-121.843286344899
03/02/2009	AQS	060070002	5	13	ug/m3 LC	53	Chico-Manzanita Ave.	1	100.0000	88502	Acceptable PM2.5 AQI & Speciation Mass	17020	Chico, CA	06	California	007	Butte	39.757371488392	-121.843286344899
03/08/2009	AQS	060070002	5	6	ug/m3 LC	25	Chico-Manzanita Ave.	1	100.0000	88502	Acceptable PM2.5 AQI & Speciation Mass	17020	Chico, CA	06	California	007	Butte	39.757371488392	-121.843286344899
03/14/2009	AQS	060070002	5	8	ug/m3 LC	33	Chico-Manzanita Ave.	1	100.0000	88502	Acceptable PM2.5 AQI & Speciation Mass	17020	Chico, CA	06	California	007	Butte	39.757371488392	-121.843286344899
03/17/2009	AQS	060070002	5	10	ug/m3 LC	42	Chico-Manzanita Ave.	1	100.0000	88502	Acceptable PM2.5 AQI & Speciation Mass	17020	Chico, CA	06	California	007	Butte	39.757371488392	-121.843286344899
03/26/2009	AQS	060070002	5	7	ug/m3 LC	29	Chico-Manzanita Ave.	1	100.0000	88502	Acceptable PM2.5 AQI & Speciation Mass	17020	Chico, CA	06	California	007	Butte	39.757371488392	-121.843286344899
04/01/2009	AQS	060070002	5	4	ug/m3 LC	17	Chico-Manzanita Ave.	1	100.0000	88502	Acceptable PM2.5 AQI & Speciation Mass	17020	Chico, CA	06	California	007	Butte	39.757371488392	-121.843286344899
04/07/2009	AQS	060070002	5	9	ug/m3 LC	38	Chico-Manzanita Ave.	1	100.0000	88502	Acceptable PM2.5 AQI & Speciation Mass	17020	Chico, CA	06	California	007	Butte	39.757371488392	-121.843286344899
04/13/2009	AQS	060070002	5	6	ug/m3 LC	25	Chico-Manzanita Ave.	1	100.0000	88502	Acceptable PM2.5 AQI & Speciation Mass	17020	Chico, CA	06	California	007	Butte	39.757371488392	-121.843286344899
04/19/2009	AQS	060070002	5	7	ug/m3 LC	29	Chico-Manzanita Ave.	1	100.0000	88502	Acceptable PM2.5 AQI & Speciation Mass	17020	Chico, CA	06	California	007	Butte	39.757371488392	-121.843286344899
04/25/2009	AQS	060070002	5	8	ug/m3 LC	33	Chico-Manzanita Ave.	1	100.0000	88502	Acceptable PM2.5 AQI & Speciation Mass	17020	Chico, CA	06	California	007	Butte	39.757371488392	-121.843286344899
04/28/2009	AQS	060070002	5	13	ug/m3 LC	53	Chico-Manzanita Ave.	1	100.0000	88502	Acceptable PM2.5 AQI & Speciation Mass	17020	Chico, CA	06	California	007	Butte	39.757371488392	-121.843286344899
05/07/2009	AQS	060070002	5	3	ug/m3 LC	13	Chico-Manzanita Ave.	1	100.0000	88502	Acceptable PM2.5 AQI & Speciation Mass	17020	Chico, CA	06	California	007	Butte	39.757371488392	-121.843286344899
05/13/2009	AQS	060070002	5	6	ug/m3 LC	25	Chico-Manzanita Ave.	1	100.0000	88502	Acceptable PM2.5 AQI & Speciation Mass	17020	Chico, CA	06	California	007	Butte	39.757371488392	-121.843286344899
05/19/2009	AQS	060070002	5	14	ug/m3 LC	55	Chico-Manzanita Ave.	1	100.0000	88502	Acceptable PM2.5 AQI & Speciation Mass	17020	Chico, CA	06	California	007	Butte	39.757371488392	-121.843286344899
05/25/2009	AQS	060070002	5	14	ug/m3 LC	55	Chico-Manzanita Ave.	1	100.0000	88502	Acceptable PM2.5 AQI & Speciation Mass	17020	Chico, CA	06	California	007	Butte	39.757371488392	-121.843286344899
05/31/2009	AQS	060070002	5	8	ug/m3 LC	33	Chico-Manzanita Ave.	1	100.0000	88502	Acceptable PM2.5 AQI & Speciation Mass	17020	Chico, CA	06	California	007	Butte	39.757371488392	-121.843286344899
06/06/2009	AQS	060070002	5	4	ug/m3 LC	17	Chico-Manzanita Ave.	1	100.0000	88502	Acceptable PM2.5 AQI & Speciation Mass	17020	Chico, CA	06	California	007	Butte	39.757371488392	-121.843286344899
06/09/2009	AQS	060070002	5	6	ug/m3 LC	25	Chico-Manzanita Ave.	1	100.0000	88502	Acceptable PM2.5 AQI & Speciation Mass	17020	Chico, CA	06	California	007	Butte	39.757371488392	-121.843286344899
06/18/2009	AQS	060070002	5	6	ug/m3 LC	25	Chico-Manzanita Ave.	1	100.0000	88502	Acceptable PM2.5 AQI & Speciation Mass	17020	Chico, CA	06	California	007	Butte	39.757371488392	-121.843286344899
06/24/2009	AQS	060070002	5	8	ug/m3 LC	33	Chico-Manzanita Ave.	1	100.0000	88502	Acceptable PM2.5 AQI & Speciation Mass	17020	Chico, CA	06	California	007	Butte	39.757371488392	-121.843286344899
06/30/2009	AQS	060070002	5	15	ug/m3 LC	57	Chico-Manzanita Ave.	1	100.0000	88502	Acceptable PM2.5 AQI & Speciation Mass	17020	Chico, CA	06	California	007	Butte	39.757371488392	-121.843286344899
07/06/2009	AQS	060070002	5	8	ug/m3 LC	33	Chico-Manzanita Ave.	1	100.0000	88502	Acceptable PM2.5 AQI & Speciation Mass	17020	Chico, CA	06	California	007	Butte	39.757371488392	-121.843286344899
07/12/2009	AQS	060070002	5	9	ug/m3 LC	38	Chico-Manzanita Ave.	1	100.0000	88502	Acceptable PM2.5 AQI & Speciation Mass	17020	Chico, CA	06	California	007	Butte	39.757371488392	-121.843286344899
07/18/2009	AQS	060070002	5	9	ug/m3 LC	38	Chico-Manzanita Ave.	1	100.0000	88502	Acceptable PM2.5 AQI & Speciation Mass	17020	Chico, CA	06	California	007	Butte	39.757371488392	-121.843286344899
07/21/2009	AQS	060070002	5	10	ug/m3 LC	42	Chico-Manzanita Ave.	1	100.0000	88502	Acceptable PM2.5 AQI & Speciation Mass	17020	Chico, CA	06	California	007	Butte	39.757371488392	-121.843286344899
07/30/2009	AQS	060070002	5	9	ug/m3 LC	38	Chico-Manzanita Ave.	1	100.0000	88502	Acceptable PM2.5 AQI & Speciation Mass	17020	Chico, CA	06	California	007	Butte	39.757371488392	-121.843286344899
08/05/2009	AQS	060070002	5	12	ug/m3 LC	50	Chico-Manzanita Ave.	1	100.0000	88502	Acceptable PM2.5 AQI & Speciation Mass	17020	Chico, CA	06	California	007	Butte	39.757371488392	-121.843286344899
08/11/2009	AQS	060070002	5	11	ug/m3 LC	46	Chico-Manzanita Ave.	1	100.0000	88502	Acceptable PM2.5 AQI & Speciation Mass	17020	Chico, CA	06	California	007	Butte	39.757371488392	-121.843286344899
08/17/2009	AQS	060070002	5	17	ug/m3 LC	61	Chico-Manzanita Ave.	1	100.0000	88502	Acceptable PM2.5 AQI & Speciation Mass	17020	Chico, CA	06	California	007	Butte	39.757371488392	-121.843286344899
08/23/2009	AQS	060070002	5	6	ug/m3 LC	25	Chico-Manzanita Ave.	1	100.0000	88502	Acceptable PM2.5 AQI & Speciation Mass	17020	Chico, CA	06	California	007	Butte	39.757371488392	-121.843286344899
08/29/2009	AQS	060070002	5	8	ug/m3 LC	33	Chico-Manzanita Ave.	1	100.0000	88502	Acceptable PM2.5 AQI & Speciation Mass	17020	Chico, CA	06	California	007	Butte	39.757371488392	-121.843286344899
09/01/2009	AQS	060070002	5	6	ug/m3 LC	25	Chico-Manzanita Ave.	1	100.0000	88502	Acceptable PM2.5 AQI & Speciation Mass	17020	Chico, CA	06	California	007	Butte	39.757371488392	-121.843286344899
09/07/2009	AQS	060070002	5	6	ug/m3 LC	25	Chico-Manzanita Ave.	1	100.0000	88502	Acceptable PM2.5 AQI & Speciation Mass	17020	Chico, CA	06	California	007	Butte	39.757371488392	-121.843286344899
09/16/2009	AQS	060070002	5	7	ug/m3 LC	29	Chico-Manzanita Ave.	1	100.0000	88502	Acceptable PM2.5 AQI & Speciation Mass	17020	Chico, CA	06	California	007	Butte	39.757371488392	-121.843286344899
09/22/2009	AQS	060070002	5	7	ug/m3 LC	29	Chico-Manzanita Ave.	1	100.0000	88502	Acceptable PM2.5 AQI & Speciation Mass	17020	Chico, CA	06	California	007	Butte	39.757371488392	-121.843286344899
09/28/2009	AQS	060070002	5	13	ug/m3 LC	53	Chico-Manzanita Ave.	1	100.0000	88502	Acceptable PM2.5 AQI & Speciation Mass	17020	Chico, CA	06	California	007	Butte	39.757371488392	-121.843286344899
10/04/2009	AQS	060070002	5	3	ug/m3 LC	13	Chico-Manzanita Ave.	1	100.0000	88502	Acceptable PM2.5 AQI & Speciation Mass	17020	Chico, CA	06	California	007	Butte	39.757371488392	-121.843286344899
10/07/2009	AQS	060070002	5	7	ug/m3 LC	29	Chico-Manzanita Ave.	1	100.0000	88502	Acceptable PM2.5 AQI & Speciation Mass	17020	Chico, CA	06	California	007	Butte	39.757371488392	-121.843286344899
10/13/2009	AQS	060070002	5	5	ug/m3 LC	21	Chico-Manzanita Ave.	1	100.0000	88502	Acceptable PM2.5 AQI & Speciation Mass	17020	Chico, CA	06	California	007	Butte	39.757371488392	-121.843286344899
10/22/2009	AQS	060070002	5	10	ug/m3 LC	42	Chico-Manzanita Ave.	1	100.0000	88502	Acceptable PM2.5 AQI & Speciation Mass	17020	Chico, CA	06	California	007	Butte	39.757371488392	-121.843286344899
10/28/2009	AQS	060070002	5	7	ug/m3 LC	29	Chico-Manzanita Ave.	1	100.0000	88502	Acceptable PM2.5 AQI & Speciation Mass	17020	Chico, CA	06	California	007	Butte	39.757371488392	-121.843286344899
11/03/2009	AQS	060070002	5	14	ug/m3 LC	55	Chico-Manzanita Ave.	1	100.0000	88502	Acceptable PM2.5 AQI & Speciation Mass	17020	Chico, CA	06	California	007	Butte	39.757371488392	-121.843286344899
11/09/2009	AQS	060070002	5	20	ug/m3 LC	68	Chico-Manzanita Ave.	1	100.0000	88502	Acceptable PM2.5 AQI & Speciation Mass	17020	Chico, CA	06	California	007	Butte	39.757371488392	-121.843286344899
11/15/2009	AQS	060070002	5	25	ug/m3 LC	78	Chico-Manzanita Ave.	1	100.0000	88502	Acceptable PM2.5 AQI & Speciation Mass	17020	Chico, CA	06	California	007	Butte	39.757371488392	-121.843286344899
11/21/2009	AQS	060070002	5	10	ug/m3 LC	42	Chico-Manzanita Ave.	1	100.0000	88502	Acceptable PM2.5 AQI & Speciation Mass	17020	Chico, CA	06	California	007	Butte	39.757371488392	-121.843286344899
11/24/2009	AQS	060070002	5	27	ug/m3 LC	82	Chico-Manzanita Ave.	1	100.0000	88502	Acceptable PM2.5 AQI & Speciation Mass	17020	Chico, CA	06	California	007	Butte	39.757371488392	-121.843286344899
11/30/2009	AQS	060070002	5	37	ug/m3 LC	105	Chico-Manzanita Ave.	1	100.0000	88502	Acceptable PM2.5 AQI & Speciation Mass	17020	Chico, CA	06	California	007	Butte	39.757371488392	-121.843286344899
12/09/2009	AQS	060070002	5	45	ug/m3 LC	124	Chico-Manzanita Ave.	1	100.0000	88502	Acceptable PM2.5 AQI & Speciation Mass	17020	Chico, CA	06	California	007	Butte	39.757371488392	-121.843286344899
12/15/2009	AQS	060070002	5	9	ug/m3 LC	38	Chico-Manzanita Ave.	1	100.0000	88502	Acceptable PM2.5 AQI & Speciation Mass	17020	Chico, CA	06	California	007	Butte	39.757371488392	-121.843286344899
12/21/2009	AQS	060070002	5	15	ug/m3 LC	57	Chico-Manzanita Ave.	1	100.0000	88502	Acceptable PM2.5 AQI & Speciation Mass	17020	Chico, CA	06	California	007	Butte	39.757371488392	-121.843286344899
12/27/2009	AQS	060070002	5	28	ug/m3 LC	84	Chico-Manzanita Ave.	1	100.0000	88502	Acceptable PM2.5 AQI & Speciation Mass	17020	Chico, CA	06	California	007	Butte	39.757371488392	-121.843286344899
01/01/2009	AQS	060074001	3	16.7	ug/m3 LC	61	TRAFFIC, RURAL PAVED ROAD	1	100.0000	88502	Acceptable PM2.5 AQI & Speciation Mass	17020	Chico, CA	06	California	007	Butte	39.327563	-121.668811
01/02/2009	AQS	060074001	3	18.2	ug/m3 LC	64	TRAFFIC, RURAL PAVED ROAD	1	100.0000	88502	Acceptable PM2.5 AQI & Speciation Mass	17020	Chico, CA	06	California	007	Butte	39.327563	-121.668811
01/03/2009	AQS	060074001	3	5	ug/m3 LC	21	TRAFFIC, RURAL PAVED ROAD	1	100.0000	88502	Acceptable PM2.5 AQI & Speciation Mass	17020	Chico, CA	06	California	007	Butte	39.327563	-121.668811
01/04/2009	AQS	060074001	3	8	ug/m3 LC	33	TRAFFIC, RURAL PAVED ROAD	1	100.0000	88502	Acceptable PM2.5 AQI & Speciation Mass	17020	Chico, CA	06	California	007	Butte	39.327563	-121.668811
01/05/2009	AQS	060074001	3	19.3	ug/m3 LC	66	TRAFFIC, RURAL PAVED ROAD	1	100.0000	88502	Acceptable PM2.5 AQI & Speciation Mass	17020	Chico, CA	06	California	007	Butte	39.327563	-121.668811
01/06/2009	AQS	060074001	3	24.7	ug/m3 LC	77	TRAFFIC, RURAL PAVED ROAD	1	100.0000	88502	Acceptable PM2.5 AQI & Speciation Mass	17020	Chico, CA	06	California	007	Butte	39.327563	-121.668811
01/07/2009	AQS	060074001	3	19.2	ug/m3 LC	66	TRAFFIC, RURAL PAVED ROAD	1	100.0000	88502	Acceptable PM2.5 AQI & Speciation Mass	17020	Chico, CA	06	California	007	Butte	39.327563	-121.668811
01/08/2009	AQS	060074001	3	15.4	ug/m3 LC	58	TRAFFIC, RURAL PAVED ROAD	1	100.0000	88502	Acceptable PM2.5 AQI & Speciation Mass	17020	Chico, CA	06	California	007	Butte	39.327563	-121.668811
01/09/2009	AQS	060074001	3	3	ug/m3 LC	13	TRAFFIC, RURAL PAVED ROAD	1	100.0000	88502	Acceptable PM2.5 AQI & Speciation Mass	17020	Chico, CA	06	California	007	Butte	39.327563	-121.668811
01/10/2009	AQS	060074001	3	25.6	ug/m3 LC	79	TRAFFIC, RURAL PAVED ROAD	1	100.0000	88502	Acceptable PM2.5 AQI & Speciation Mass	17020	Chico, CA	06	California	007	Butte	39.327563	-121.668811
01/11/2009	AQS	060074001	3	20.2	ug/m3 LC	68	TRAFFIC, RURAL PAVED ROAD	1	100.0000	88502	Acceptable PM2.5 AQI & Speciation Mass	17020	Chico, CA	06	California	007	Butte	39.327563	-121.668811
01/12/2009	AQS	060074001	3	6.5	ug/m3 LC	27	TRAFFIC, RURAL PAVED ROAD	1	100.0000	88502	Acceptable PM2.5 AQI & Speciation Mass	17020	Chico, CA	06	California	007	Butte	39.327563	-121.668811
01/13/2009	AQS	060074001	3	25.7	ug/m3 LC	80	TRAFFIC, RURAL PAVED ROAD	1	100.0000	88502	Acceptable PM2.5 AQI & Speciation Mass	17020	Chico, CA	06	California	007	Butte	39.327563	-121.668811
01/14/2009	AQS	060074001	3	27.9	ug/m3 LC	84	TRAFFIC, RURAL PAVED ROAD	1	100.0000	88502	Acceptable PM2.5 AQI & Speciation Mass	17020	Chico, CA	06	California	007	Butte	39.327563	-121.668811
01/15/2009	AQS	060074001	3	16.5	ug/m3 LC	60	TRAFFIC, RURAL PAVED ROAD	1	100.0000	88502	Acceptable PM2.5 AQI & Speciation Mass	17020	Chico, CA	06	California	007	Butte	39.327563	-121.668811
01/16/2009	AQS	060074001	3	18	ug/m3 LC	63	TRAFFIC, RURAL PAVED ROAD	1	100.0000	88502	Acceptable PM2.5 AQI & Speciation Mass	17020	Chico, CA	06	California	007	Butte	39.327563	-121.668811
01/17/2009	AQS	060074001	3	31.2	ug/m3 LC	91	TRAFFIC, RURAL PAVED ROAD	1	100.0000	88502	Acceptable PM2.5 AQI & Speciation Mass	17020	Chico, CA	06	California	007	Butte	39.327563	-121.668811
01/18/2009	AQS	060074001	3	22.2	ug/m3 LC	72	TRAFFIC, RURAL PAVED ROAD	1	100.0000	88502	Acceptable PM2.5 AQI & Speciation Mass	17020	Chico, CA	06	California	007	Butte	39.327563	-121.668811
01/19/2009	AQS	060074001	3	22.5	ug/m3 LC	73	TRAFFIC, RURAL PAVED ROAD	1	100.0000	88502	Acceptable PM2.5 AQI & Speciation Mass	17020	Chico, CA	06	California	007	Butte	39.327563	-121.668811
01/20/2009	AQS	060074001	3	15.8	ug/m3 LC	59	TRAFFIC, RURAL PAVED ROAD	1	100.0000	88502	Acceptable PM2.5 AQI & Speciation Mass	17020	Chico, CA	06	California	007	Butte	39.327563	-121.668811
01/21/2009	AQS	060074001	3	22.7	ug/m3 LC	73	TRAFFIC, RURAL PAVED ROAD	1	100.0000	88502	Acceptable PM2.5 AQI & Speciation Mass	17020	Chico, CA	06	California	007	Butte	39.327563	-121.668811
01/22/2009	AQS	060074001	3	18.7	ug/m3 LC	65	TRAFFIC, RURAL PAVED ROAD	1	100.0000	88502	Acceptable PM2.5 AQI & Speciation Mass	17020	Chico, CA	06	California	007	Butte	39.327563	-121.668811
01/23/2009	AQS	060074001	3	8.2	ug/m3 LC	34	TRAFFIC, RURAL PAVED ROAD	1	100.0000	88502	Acceptable PM2.5 AQI & Speciation Mass	17020	Chico, CA	06	California	007	Butte	39.327563	-121.668811
01/24/2009	AQS	060074001	3	8.1	ug/m3 LC	34	TRAFFIC, RURAL PAVED ROAD	1	100.0000	88502	Acceptable PM2.5 AQI & Speciation Mass	17020	Chico, CA	06	California	007	Butte	39.327563	-121.668811
01/25/2009	AQS	060074001	3	3.5	ug/m3 LC	15	TRAFFIC, RURAL PAVED ROAD	1	100.0000	88502	Acceptable PM2.5 AQI & Speciation Mass	17020	Chico, CA	06	California	007	Butte	39.327563	-121.668811
01/26/2009	AQS	060074001	3	1.9	ug/m3 LC	8	TRAFFIC, RURAL PAVED ROAD	1	100.0000	88502	Acceptable PM2.5 AQI & Speciation Mass	17020	Chico, CA	06	California	007	Butte	39.327563	-121.668811
01/27/2009	AQS	060074001	3	2.4	ug/m3 LC	10	TRAFFIC, RURAL PAVED ROAD	1	100.0000	88502	Acceptable PM2.5 AQI & Speciation Mass	17020	Chico, CA	06	California	007	Butte	39.327563	-121.668811
01/28/2009	AQS	060074001	3	8.2	ug/m3 LC	34	TRAFFIC, RURAL PAVED ROAD	1	100.0000	88502	Acceptable PM2.5 AQI & Speciation Mass	17020	Chico, CA	06	California	007	Butte	39.327563	-121.668811
01/29/2009	AQS	060074001	3	10.7	ug/m3 LC	45	TRAFFIC, RURAL PAVED ROAD	1	100.0000	88502	Acceptable PM2.5 AQI & Speciation Mass	17020	Chico, CA	06	California	007	Butte	39.327563	-121.668811
01/30/2009	AQS	060074001	3	29.5	ug/m3 LC	88	TRAFFIC, RURAL PAVED ROAD	1	100.0000	88502	Acceptable PM2.5 AQI & Speciation Mass	17020	Chico, CA	06	California	007	Butte	39.327563	-121.668811
01/31/2009	AQS	060074001	3	23.6	ug/m3 LC	75	TRAFFIC, RURAL PAVED ROAD	1	100.0000	88502	Acceptable PM2.5 AQI & Speciation Mass	17020	Chico, CA	06	California	007	Butte	39.327563	-121.668811
02/01/2009	AQS	060074001	3	10.7	ug/m3 LC	45	TRAFFIC, RURAL PAVED ROAD	1	100.0000	88502	Acceptable PM2.5 AQI & Speciation Mass	17020	Chico, CA	06	California	007	Butte	39.327563	-121.668811
02/02/2009	AQS	060074001	3	10.7	ug/m3 LC	45	TRAFFIC, RURAL PAVED ROAD	1	100.0000	88502	Acceptable PM2.5 AQI & Speciation Mass	17020	Chico, CA	06	California	007	Butte	39.327563	-121.668811
02/03/2009	AQS	060074001	3	22.3	ug/m3 LC	72	TRAFFIC, RURAL PAVED ROAD	1	100.0000	88502	Acceptable PM2.5 AQI & Speciation Mass	17020	Chico, CA	06	California	007	Butte	39.327563	-121.668811
02/04/2009	AQS	060074001	3	22.1	ug/m3 LC	72	TRAFFIC, RURAL PAVED ROAD	1	100.0000	88502	Acceptable PM2.5 AQI & Speciation Mass	17020	Chico, CA	06	California	007	Butte	39.327563	-121.668811
02/05/2009	AQS	060074001	3	11.2	ug/m3 LC	47	TRAFFIC, RURAL PAVED ROAD	1	100.0000	88502	Acceptable PM2.5 AQI & Speciation Mass	17020	Chico, CA	06	California	007	Butte	39.327563	-121.668811
02/06/2009	AQS	060074001	3	7.5	ug/m3 LC	31	TRAFFIC, RURAL PAVED ROAD	1	100.0000	88502	Acceptable PM2.5 AQI & Speciation Mass	17020	Chico, CA	06	California	007	Butte	39.327563	-121.668811
02/07/2009	AQS	060074001	3	4.5	ug/m3 LC	19	TRAFFIC, RURAL PAVED ROAD	1	100.0000	88502	Acceptable PM2.5 AQI & Speciation Mass	17020	Chico, CA	06	California	007	Butte	39.327563	-121.668811
02/08/2009	AQS	060074001	3	7.3	ug/m3 LC	30	TRAFFIC, RURAL PAVED ROAD	1	100.0000	88502	Acceptable PM2.5 AQI & Speciation Mass	17020	Chico, CA	06	California	007	Butte	39.327563	-121.668811
02/09/2009	AQS	060074001	3	4.5	ug/m3 LC	19	TRAFFIC, RURAL PAVED ROAD	1	100.0000	88502	Acceptable PM2.5 AQI & Speciation Mass	17020	Chico, CA	06	California	007	Butte	39.327563	-121.668811
02/10/2009	AQS	060074001	3	11.6	ug/m3 LC	48	TRAFFIC, RURAL PAVED ROAD	1	100.0000	88502	Acceptable PM2.5 AQI & Speciation Mass	17020	Chico, CA	06	California	007	Butte	39.327563	-121.668811
02/11/2009	AQS	060074001	3	4.1	ug/m3 LC	17	TRAFFIC, RURAL PAVED ROAD	1	100.0000	88502	Acceptable PM2.5 AQI & Speciation Mass	17020	Chico, CA	06	California	007	Butte	39.327563	-121.668811
02/12/2009	AQS	060074001	3	7	ug/m3 LC	29	TRAFFIC, RURAL PAVED ROAD	1	100.0000	88502	Acceptable PM2.5 AQI & Speciation Mass	17020	Chico, CA	06	California	007	Butte	39.327563	-121.668811
02/13/2009	AQS	060074001	3	3.8	ug/m3 LC	16	TRAFFIC, RURAL PAVED ROAD	1	100.0000	88502	Acceptable PM2.5 AQI & Speciation Mass	17020	Chico, CA	06	California	007	Butte	39.327563	-121.668811
02/14/2009	AQS	060074001	3	1	ug/m3 LC	4	TRAFFIC, RURAL PAVED ROAD	1	100.0000	88502	Acceptable PM2.5 AQI & Speciation Mass	17020	Chico, CA	06	California	007	Butte	39.327563	-121.668811
02/15/2009	AQS	060074001	3	1	ug/m3 LC	4	TRAFFIC, RURAL PAVED ROAD	1	100.0000	88502	Acceptable PM2.5 AQI & Speciation Mass	17020	Chico, CA	06	California	007	Butte	39.327563	-121.668811
02/16/2009	AQS	060074001	3	1.9	ug/m3 LC	8	TRAFFIC, RURAL PAVED ROAD	1	100.0000	88502	Acceptable PM2.5 AQI & Speciation Mass	17020	Chico, CA	06	California	007	Butte	39.327563	-121.668811
02/17/2009	AQS	060074001	3	0.5	ug/m3 LC	2	TRAFFIC, RURAL PAVED ROAD	1	100.0000	88502	Acceptable PM2.5 AQI & Speciation Mass	17020	Chico, CA	06	California	007	Butte	39.327563	-121.668811
02/18/2009	AQS	060074001	3	1.7	ug/m3 LC	7	TRAFFIC, RURAL PAVED ROAD	1	100.0000	88502	Acceptable PM2.5 AQI & Speciation Mass	17020	Chico, CA	06	California	007	Butte	39.327563	-121.668811
02/19/2009	AQS	060074001	3	8.2	ug/m3 LC	34	TRAFFIC, RURAL PAVED ROAD	1	100.0000	88502	Acceptable PM2.5 AQI & Speciation Mass	17020	Chico, CA	06	California	007	Butte	39.327563	-121.668811
02/20/2009	AQS	060074001	3	6.1	ug/m3 LC	25	TRAFFIC, RURAL PAVED ROAD	1	100.0000	88502	Acceptable PM2.5 AQI & Speciation Mass	17020	Chico, CA	06	California	007	Butte	39.327563	-121.668811
02/21/2009	AQS	060074001	3	14.4	ug/m3 LC	56	TRAFFIC, RURAL PAVED ROAD	1	100.0000	88502	Acceptable PM2.5 AQI & Speciation Mass	17020	Chico, CA	06	California	007	Butte	39.327563	-121.668811
02/22/2009	AQS	060074001	3	14.3	ug/m3 LC	56	TRAFFIC, RURAL PAVED ROAD	1	100.0000	88502	Acceptable PM2.5 AQI & Speciation Mass	17020	Chico, CA	06	California	007	Butte	39.327563	-121.668811
02/23/2009	AQS	060074001	3	3.8	ug/m3 LC	16	TRAFFIC, RURAL PAVED ROAD	1	100.0000	88502	Acceptable PM2.5 AQI & Speciation Mass	17020	Chico, CA	06	California	007	Butte	39.327563	-121.668811
02/24/2009	AQS	060074001	3	3	ug/m3 LC	13	TRAFFIC, RURAL PAVED ROAD	1	100.0000	88502	Acceptable PM2.5 AQI & Speciation Mass	17020	Chico, CA	06	California	007	Butte	39.327563	-121.668811
02/25/2009	AQS	060074001	3	6.1	ug/m3 LC	25	TRAFFIC, RURAL PAVED ROAD	1	100.0000	88502	Acceptable PM2.5 AQI & Speciation Mass	17020	Chico, CA	06	California	007	Butte	39.327563	-121.668811
02/26/2009	AQS	060074001	3	4.3	ug/m3 LC	18	TRAFFIC, RURAL PAVED ROAD	1	100.0000	88502	Acceptable PM2.5 AQI & Speciation Mass	17020	Chico, CA	06	California	007	Butte	39.327563	-121.668811
02/27/2009	AQS	060074001	3	8.4	ug/m3 LC	35	TRAFFIC, RURAL PAVED ROAD	1	100.0000	88502	Acceptable PM2.5 AQI & Speciation Mass	17020	Chico, CA	06	California	007	Butte	39.327563	-121.668811
02/28/2009	AQS	060074001	3	11.1	ug/m3 LC	46	TRAFFIC, RURAL PAVED ROAD	1	100.0000	88502	Acceptable PM2.5 AQI & Speciation Mass	17020	Chico, CA	06	California	007	Butte	39.327563	-121.668811
03/01/2009	AQS	060074001	3	6.3	ug/m3 LC	26	TRAFFIC, RURAL PAVED ROAD	1	100.0000	88502	Acceptable PM2.5 AQI & Speciation Mass	17020	Chico, CA	06	California	007	Butte	39.327563	-121.668811
03/02/2009	AQS	060074001	3	2.6	ug/m3 LC	11	TRAFFIC, RURAL PAVED ROAD	1	100.0000	88502	Acceptable PM2.5 AQI & Speciation Mass	17020	Chico, CA	06	California	007	Butte	39.327563	-121.668811
03/03/2009	AQS	060074001	3	2	ug/m3 LC	8	TRAFFIC, RURAL PAVED ROAD	1	100.0000	88502	Acceptable PM2.5 AQI & Speciation Mass	17020	Chico, CA	06	California	007	Butte	39.327563	-121.668811
03/04/2009	AQS	060074001	3	2.7	ug/m3 LC	11	TRAFFIC, RURAL PAVED ROAD	1	100.0000	88502	Acceptable PM2.5 AQI & Speciation Mass	17020	Chico, CA	06	California	007	Butte	39.327563	-121.668811
03/05/2009	AQS	060074001	3	6	ug/m3 LC	25	TRAFFIC, RURAL PAVED ROAD	1	100.0000	88502	Acceptable PM2.5 AQI & Speciation Mass	17020	Chico, CA	06	California	007	Butte	39.327563	-121.668811
03/06/2009	AQS	060074001	3	5.3	ug/m3 LC	22	TRAFFIC, RURAL PAVED ROAD	1	100.0000	88502	Acceptable PM2.5 AQI & Speciation Mass	17020	Chico, CA	06	California	007	Butte	39.327563	-121.668811
03/07/2009	AQS	060074001	3	5.8	ug/m3 LC	24	TRAFFIC, RURAL PAVED ROAD	1	100.0000	88502	Acceptable PM2.5 AQI & Speciation Mass	17020	Chico, CA	06	California	007	Butte	39.327563	-121.668811
03/08/2009	AQS	060074001	3	8.5	ug/m3 LC	35	TRAFFIC, RURAL PAVED ROAD	1	100.0000	88502	Acceptable PM2.5 AQI & Speciation Mass	17020	Chico, CA	06	California	007	Butte	39.327563	-121.668811
03/09/2009	AQS	060074001	3	4.4	ug/m3 LC	18	TRAFFIC, RURAL PAVED ROAD	1	100.0000	88502	Acceptable PM2.5 AQI & Speciation Mass	17020	Chico, CA	06	California	007	Butte	39.327563	-121.668811
03/10/2009	AQS	060074001	3	4	ug/m3 LC	17	TRAFFIC, RURAL PAVED ROAD	1	100.0000	88502	Acceptable PM2.5 AQI & Speciation Mass	17020	Chico, CA	06	California	007	Butte	39.327563	-121.668811
03/11/2009	AQS	060074001	3	7.4	ug/m3 LC	31	TRAFFIC, RURAL PAVED ROAD	1	100.0000	88502	Acceptable PM2.5 AQI & Speciation Mass	17020	Chico, CA	06	California	007	Butte	39.327563	-121.668811
03/12/2009	AQS	060074001	3	10.4	ug/m3 LC	43	TRAFFIC, RURAL PAVED ROAD	1	100.0000	88502	Acceptable PM2.5 AQI & Speciation Mass	17020	Chico, CA	06	California	007	Butte	39.327563	-121.668811
03/13/2009	AQS	060074001	3	7.1	ug/m3 LC	30	TRAFFIC, RURAL PAVED ROAD	1	100.0000	88502	Acceptable PM2.5 AQI & Speciation Mass	17020	Chico, CA	06	California	007	Butte	39.327563	-121.668811
03/14/2009	AQS	060074001	3	5.2	ug/m3 LC	22	TRAFFIC, RURAL PAVED ROAD	1	100.0000	88502	Acceptable PM2.5 AQI & Speciation Mass	17020	Chico, CA	06	California	007	Butte	39.327563	-121.668811
03/15/2009	AQS	060074001	3	4.5	ug/m3 LC	19	TRAFFIC, RURAL PAVED ROAD	1	100.0000	88502	Acceptable PM2.5 AQI & Speciation Mass	17020	Chico, CA	06	California	007	Butte	39.327563	-121.668811
03/16/2009	AQS	060074001	3	3.5	ug/m3 LC	15	TRAFFIC, RURAL PAVED ROAD	1	100.0000	88502	Acceptable PM2.5 AQI & Speciation Mass	17020	Chico, CA	06	California	007	Butte	39.327563	-121.668811
03/17/2009	AQS	060074001	3	4.9	ug/m3 LC	20	TRAFFIC, RURAL PAVED ROAD	1	100.0000	88502	Acceptable PM2.5 AQI & Speciation Mass	17020	Chico, CA	06	California	007	Butte	39.327563	-121.668811
03/18/2009	AQS	060074001	3	12.4	ug/m3 LC	52	TRAFFIC, RURAL PAVED ROAD	1	100.0000	88502	Acceptable PM2.5 AQI & Speciation Mass	17020	Chico, CA	06	California	007	Butte	39.327563	-121.668811
03/19/2009	AQS	060074001	3	10.8	ug/m3 LC	45	TRAFFIC, RURAL PAVED ROAD	1	100.0000	88502	Acceptable PM2.5 AQI & Speciation Mass	17020	Chico, CA	06	California	007	Butte	39.327563	-121.668811
03/20/2009	AQS	060074001	3	9	ug/m3 LC	38	TRAFFIC, RURAL PAVED ROAD	1	100.0000	88502	Acceptable PM2.5 AQI & Speciation Mass	17020	Chico, CA	06	California	007	Butte	39.327563	-121.668811
03/21/2009	AQS	060074001	3	4.5	ug/m3 LC	19	TRAFFIC, RURAL PAVED ROAD	1	100.0000	88502	Acceptable PM2.5 AQI & Speciation Mass	17020	Chico, CA	06	California	007	Butte	39.327563	-121.668811
03/22/2009	AQS	060074001	3	1.5	ug/m3 LC	6	TRAFFIC, RURAL PAVED ROAD	1	100.0000	88502	Acceptable PM2.5 AQI & Speciation Mass	17020	Chico, CA	06	California	007	Butte	39.327563	-121.668811
03/23/2009	AQS	060074001	3	2.2	ug/m3 LC	9	TRAFFIC, RURAL PAVED ROAD	1	100.0000	88502	Acceptable PM2.5 AQI & Speciation Mass	17020	Chico, CA	06	California	007	Butte	39.327563	-121.668811
03/24/2009	AQS	060074001	3	1.1	ug/m3 LC	5	TRAFFIC, RURAL PAVED ROAD	1	100.0000	88502	Acceptable PM2.5 AQI & Speciation Mass	17020	Chico, CA	06	California	007	Butte	39.327563	-121.668811
03/25/2009	AQS	060074001	3	3.5	ug/m3 LC	15	TRAFFIC, RURAL PAVED ROAD	1	100.0000	88502	Acceptable PM2.5 AQI & Speciation Mass	17020	Chico, CA	06	California	007	Butte	39.327563	-121.668811
03/26/2009	AQS	060074001	3	4.2	ug/m3 LC	18	TRAFFIC, RURAL PAVED ROAD	1	100.0000	88502	Acceptable PM2.5 AQI & Speciation Mass	17020	Chico, CA	06	California	007	Butte	39.327563	-121.668811
03/27/2009	AQS	060074001	3	2.1	ug/m3 LC	9	TRAFFIC, RURAL PAVED ROAD	1	100.0000	88502	Acceptable PM2.5 AQI & Speciation Mass	17020	Chico, CA	06	California	007	Butte	39.327563	-121.668811
03/28/2009	AQS	060074001	3	5.8	ug/m3 LC	24	TRAFFIC, RURAL PAVED ROAD	1	100.0000	88502	Acceptable PM2.5 AQI & Speciation Mass	17020	Chico, CA	06	California	007	Butte	39.327563	-121.668811
03/29/2009	AQS	060074001	3	1.5	ug/m3 LC	6	TRAFFIC, RURAL PAVED ROAD	1	100.0000	88502	Acceptable PM2.5 AQI & Speciation Mass	17020	Chico, CA	06	California	007	Butte	39.327563	-121.668811
03/30/2009	AQS	060074001	3	4.4	ug/m3 LC	18	TRAFFIC, RURAL PAVED ROAD	1	100.0000	88502	Acceptable PM2.5 AQI & Speciation Mass	17020	Chico, CA	06	California	007	Butte	39.327563	-121.668811
03/31/2009	AQS	060074001	3	11.5	ug/m3 LC	48	TRAFFIC, RURAL PAVED ROAD	1	100.0000	88502	Acceptable PM2.5 AQI & Speciation Mass	17020	Chico, CA	06	California	007	Butte	39.327563	-121.668811
04/01/2009	AQS	060074001	3	2.7	ug/m3 LC	11	TRAFFIC, RURAL PAVED ROAD	1	100.0000	88502	Acceptable PM2.5 AQI & Speciation Mass	17020	Chico, CA	06	California	007	Butte	39.327563	-121.668811
04/02/2009	AQS	060074001	3	6.7	ug/m3 LC	28	TRAFFIC, RURAL PAVED ROAD	1	100.0000	88502	Acceptable PM2.5 AQI & Speciation Mass	17020	Chico, CA	06	California	007	Butte	39.327563	-121.668811
04/03/2009	AQS	060074001	3	5.2	ug/m3 LC	22	TRAFFIC, RURAL PAVED ROAD	1	100.0000	88502	Acceptable PM2.5 AQI & Speciation Mass	17020	Chico, CA	06	California	007	Butte	39.327563	-121.668811
04/04/2009	AQS	060074001	3	8.2	ug/m3 LC	34	TRAFFIC, RURAL PAVED ROAD	1	100.0000	88502	Acceptable PM2.5 AQI & Speciation Mass	17020	Chico, CA	06	California	007	Butte	39.327563	-121.668811
04/05/2009	AQS	060074001	3	12.3	ug/m3 LC	51	TRAFFIC, RURAL PAVED ROAD	1	100.0000	88502	Acceptable PM2.5 AQI & Speciation Mass	17020	Chico, CA	06	California	007	Butte	39.327563	-121.668811
04/06/2009	AQS	060074001	3	10.4	ug/m3 LC	43	TRAFFIC, RURAL PAVED ROAD	1	100.0000	88502	Acceptable PM2.5 AQI & Speciation Mass	17020	Chico, CA	06	California	007	Butte	39.327563	-121.668811
04/07/2009	AQS	060074001	3	10.2	ug/m3 LC	43	TRAFFIC, RURAL PAVED ROAD	1	100.0000	88502	Acceptable PM2.5 AQI & Speciation Mass	17020	Chico, CA	06	California	007	Butte	39.327563	-121.668811
04/08/2009	AQS	060074001	3	3.9	ug/m3 LC	16	TRAFFIC, RURAL PAVED ROAD	1	100.0000	88502	Acceptable PM2.5 AQI & Speciation Mass	17020	Chico, CA	06	California	007	Butte	39.327563	-121.668811
04/09/2009	AQS	060074001	3	6.6	ug/m3 LC	28	TRAFFIC, RURAL PAVED ROAD	1	100.0000	88502	Acceptable PM2.5 AQI & Speciation Mass	17020	Chico, CA	06	California	007	Butte	39.327563	-121.668811
04/10/2009	AQS	060074001	3	4.7	ug/m3 LC	20	TRAFFIC, RURAL PAVED ROAD	1	100.0000	88502	Acceptable PM2.5 AQI & Speciation Mass	17020	Chico, CA	06	California	007	Butte	39.327563	-121.668811
04/11/2009	AQS	060074001	3	4.8	ug/m3 LC	20	TRAFFIC, RURAL PAVED ROAD	1	100.0000	88502	Acceptable PM2.5 AQI & Speciation Mass	17020	Chico, CA	06	California	007	Butte	39.327563	-121.668811
04/12/2009	AQS	060074001	3	5.2	ug/m3 LC	22	TRAFFIC, RURAL PAVED ROAD	1	100.0000	88502	Acceptable PM2.5 AQI & Speciation Mass	17020	Chico, CA	06	California	007	Butte	39.327563	-121.668811
04/13/2009	AQS	060074001	3	5.2	ug/m3 LC	22	TRAFFIC, RURAL PAVED ROAD	1	100.0000	88502	Acceptable PM2.5 AQI & Speciation Mass	17020	Chico, CA	06	California	007	Butte	39.327563	-121.668811
04/14/2009	AQS	060074001	3	2.9	ug/m3 LC	12	TRAFFIC, RURAL PAVED ROAD	1	100.0000	88502	Acceptable PM2.5 AQI & Speciation Mass	17020	Chico, CA	06	California	007	Butte	39.327563	-121.668811
04/15/2009	AQS	060074001	3	2.5	ug/m3 LC	10	TRAFFIC, RURAL PAVED ROAD	1	100.0000	88502	Acceptable PM2.5 AQI & Speciation Mass	17020	Chico, CA	06	California	007	Butte	39.327563	-121.668811
04/16/2009	AQS	060074001	3	7.1	ug/m3 LC	30	TRAFFIC, RURAL PAVED ROAD	1	100.0000	88502	Acceptable PM2.5 AQI & Speciation Mass	17020	Chico, CA	06	California	007	Butte	39.327563	-121.668811
04/17/2009	AQS	060074001	3	8.2	ug/m3 LC	34	TRAFFIC, RURAL PAVED ROAD	1	100.0000	88502	Acceptable PM2.5 AQI & Speciation Mass	17020	Chico, CA	06	California	007	Butte	39.327563	-121.668811
04/18/2009	AQS	060074001	3	8.3	ug/m3 LC	35	TRAFFIC, RURAL PAVED ROAD	1	100.0000	88502	Acceptable PM2.5 AQI & Speciation Mass	17020	Chico, CA	06	California	007	Butte	39.327563	-121.668811
04/19/2009	AQS	060074001	3	10.6	ug/m3 LC	44	TRAFFIC, RURAL PAVED ROAD	1	100.0000	88502	Acceptable PM2.5 AQI & Speciation Mass	17020	Chico, CA	06	California	007	Butte	39.327563	-121.668811
04/20/2009	AQS	060074001	3	14.2	ug/m3 LC	55	TRAFFIC, RURAL PAVED ROAD	1	100.0000	88502	Acceptable PM2.5 AQI & Speciation Mass	17020	Chico, CA	06	California	007	Butte	39.327563	-121.668811
04/21/2009	AQS	060074001	3	9.3	ug/m3 LC	39	TRAFFIC, RURAL PAVED ROAD	1	100.0000	88502	Acceptable PM2.5 AQI & Speciation Mass	17020	Chico, CA	06	California	007	Butte	39.327563	-121.668811
04/22/2009	AQS	060074001	3	8.7	ug/m3 LC	36	TRAFFIC, RURAL PAVED ROAD	1	100.0000	88502	Acceptable PM2.5 AQI & Speciation Mass	17020	Chico, CA	06	California	007	Butte	39.327563	-121.668811
04/23/2009	AQS	060074001	3	11.1	ug/m3 LC	46	TRAFFIC, RURAL PAVED ROAD	1	100.0000	88502	Acceptable PM2.5 AQI & Speciation Mass	17020	Chico, CA	06	California	007	Butte	39.327563	-121.668811
04/24/2009	AQS	060074001	3	6.9	ug/m3 LC	29	TRAFFIC, RURAL PAVED ROAD	1	100.0000	88502	Acceptable PM2.5 AQI & Speciation Mass	17020	Chico, CA	06	California	007	Butte	39.327563	-121.668811
04/25/2009	AQS	060074001	3	8	ug/m3 LC	33	TRAFFIC, RURAL PAVED ROAD	1	100.0000	88502	Acceptable PM2.5 AQI & Speciation Mass	17020	Chico, CA	06	California	007	Butte	39.327563	-121.668811
04/26/2009	AQS	060074001	3	12.9	ug/m3 LC	53	TRAFFIC, RURAL PAVED ROAD	1	100.0000	88502	Acceptable PM2.5 AQI & Speciation Mass	17020	Chico, CA	06	California	007	Butte	39.327563	-121.668811
04/27/2009	AQS	060074001	3	11.5	ug/m3 LC	48	TRAFFIC, RURAL PAVED ROAD	1	100.0000	88502	Acceptable PM2.5 AQI & Speciation Mass	17020	Chico, CA	06	California	007	Butte	39.327563	-121.668811
04/28/2009	AQS	060074001	3	15.5	ug/m3 LC	58	TRAFFIC, RURAL PAVED ROAD	1	100.0000	88502	Acceptable PM2.5 AQI & Speciation Mass	17020	Chico, CA	06	California	007	Butte	39.327563	-121.668811
04/29/2009	AQS	060074001	3	6.6	ug/m3 LC	28	TRAFFIC, RURAL PAVED ROAD	1	100.0000	88502	Acceptable PM2.5 AQI & Speciation Mass	17020	Chico, CA	06	California	007	Butte	39.327563	-121.668811
04/30/2009	AQS	060074001	3	11.7	ug/m3 LC	49	TRAFFIC, RURAL PAVED ROAD	1	100.0000	88502	Acceptable PM2.5 AQI & Speciation Mass	17020	Chico, CA	06	California	007	Butte	39.327563	-121.668811
05/01/2009	AQS	060074001	3	12.2	ug/m3 LC	51	TRAFFIC, RURAL PAVED ROAD	1	100.0000	88502	Acceptable PM2.5 AQI & Speciation Mass	17020	Chico, CA	06	California	007	Butte	39.327563	-121.668811
05/02/2009	AQS	060074001	3	5	ug/m3 LC	21	TRAFFIC, RURAL PAVED ROAD	1	100.0000	88502	Acceptable PM2.5 AQI & Speciation Mass	17020	Chico, CA	06	California	007	Butte	39.327563	-121.668811
05/03/2009	AQS	060074001	3	6	ug/m3 LC	25	TRAFFIC, RURAL PAVED ROAD	1	100.0000	88502	Acceptable PM2.5 AQI & Speciation Mass	17020	Chico, CA	06	California	007	Butte	39.327563	-121.668811
05/04/2009	AQS	060074001	3	3.4	ug/m3 LC	14	TRAFFIC, RURAL PAVED ROAD	1	100.0000	88502	Acceptable PM2.5 AQI & Speciation Mass	17020	Chico, CA	06	California	007	Butte	39.327563	-121.668811
05/05/2009	AQS	060074001	3	3.7	ug/m3 LC	15	TRAFFIC, RURAL PAVED ROAD	1	100.0000	88502	Acceptable PM2.5 AQI & Speciation Mass	17020	Chico, CA	06	California	007	Butte	39.327563	-121.668811
05/06/2009	AQS	060074001	3	3.2	ug/m3 LC	13	TRAFFIC, RURAL PAVED ROAD	1	100.0000	88502	Acceptable PM2.5 AQI & Speciation Mass	17020	Chico, CA	06	California	007	Butte	39.327563	-121.668811
05/07/2009	AQS	060074001	3	2.3	ug/m3 LC	10	TRAFFIC, RURAL PAVED ROAD	1	100.0000	88502	Acceptable PM2.5 AQI & Speciation Mass	17020	Chico, CA	06	California	007	Butte	39.327563	-121.668811
05/08/2009	AQS	060074001	3	2.3	ug/m3 LC	10	TRAFFIC, RURAL PAVED ROAD	1	100.0000	88502	Acceptable PM2.5 AQI & Speciation Mass	17020	Chico, CA	06	California	007	Butte	39.327563	-121.668811
05/09/2009	AQS	060074001	3	4	ug/m3 LC	17	TRAFFIC, RURAL PAVED ROAD	1	100.0000	88502	Acceptable PM2.5 AQI & Speciation Mass	17020	Chico, CA	06	California	007	Butte	39.327563	-121.668811
05/10/2009	AQS	060074001	3	6.2	ug/m3 LC	26	TRAFFIC, RURAL PAVED ROAD	1	100.0000	88502	Acceptable PM2.5 AQI & Speciation Mass	17020	Chico, CA	06	California	007	Butte	39.327563	-121.668811
05/11/2009	AQS	060074001	3	7	ug/m3 LC	29	TRAFFIC, RURAL PAVED ROAD	1	100.0000	88502	Acceptable PM2.5 AQI & Speciation Mass	17020	Chico, CA	06	California	007	Butte	39.327563	-121.668811
05/12/2009	AQS	060074001	3	5.6	ug/m3 LC	23	TRAFFIC, RURAL PAVED ROAD	1	100.0000	88502	Acceptable PM2.5 AQI & Speciation Mass	17020	Chico, CA	06	California	007	Butte	39.327563	-121.668811
05/13/2009	AQS	060074001	3	5.1	ug/m3 LC	21	TRAFFIC, RURAL PAVED ROAD	1	100.0000	88502	Acceptable PM2.5 AQI & Speciation Mass	17020	Chico, CA	06	California	007	Butte	39.327563	-121.668811
05/14/2009	AQS	060074001	3	3.5	ug/m3 LC	15	TRAFFIC, RURAL PAVED ROAD	1	100.0000	88502	Acceptable PM2.5 AQI & Speciation Mass	17020	Chico, CA	06	California	007	Butte	39.327563	-121.668811
05/15/2009	AQS	060074001	3	3.5	ug/m3 LC	15	TRAFFIC, RURAL PAVED ROAD	1	100.0000	88502	Acceptable PM2.5 AQI & Speciation Mass	17020	Chico, CA	06	California	007	Butte	39.327563	-121.668811
05/16/2009	AQS	060074001	3	9.3	ug/m3 LC	39	TRAFFIC, RURAL PAVED ROAD	1	100.0000	88502	Acceptable PM2.5 AQI & Speciation Mass	17020	Chico, CA	06	California	007	Butte	39.327563	-121.668811
05/17/2009	AQS	060074001	3	11.9	ug/m3 LC	50	TRAFFIC, RURAL PAVED ROAD	1	100.0000	88502	Acceptable PM2.5 AQI & Speciation Mass	17020	Chico, CA	06	California	007	Butte	39.327563	-121.668811
05/18/2009	AQS	060074001	3	13.7	ug/m3 LC	54	TRAFFIC, RURAL PAVED ROAD	1	100.0000	88502	Acceptable PM2.5 AQI & Speciation Mass	17020	Chico, CA	06	California	007	Butte	39.327563	-121.668811
05/19/2009	AQS	060074001	3	7.7	ug/m3 LC	32	TRAFFIC, RURAL PAVED ROAD	1	100.0000	88502	Acceptable PM2.5 AQI & Speciation Mass	17020	Chico, CA	06	California	007	Butte	39.327563	-121.668811
05/20/2009	AQS	060074001	3	7.3	ug/m3 LC	30	TRAFFIC, RURAL PAVED ROAD	1	100.0000	88502	Acceptable PM2.5 AQI & Speciation Mass	17020	Chico, CA	06	California	007	Butte	39.327563	-121.668811
05/21/2009	AQS	060074001	3	8	ug/m3 LC	33	TRAFFIC, RURAL PAVED ROAD	1	100.0000	88502	Acceptable PM2.5 AQI & Speciation Mass	17020	Chico, CA	06	California	007	Butte	39.327563	-121.668811
05/22/2009	AQS	060074001	3	13	ug/m3 LC	53	TRAFFIC, RURAL PAVED ROAD	1	100.0000	88502	Acceptable PM2.5 AQI & Speciation Mass	17020	Chico, CA	06	California	007	Butte	39.327563	-121.668811
05/23/2009	AQS	060074001	3	16.6	ug/m3 LC	60	TRAFFIC, RURAL PAVED ROAD	1	100.0000	88502	Acceptable PM2.5 AQI & Speciation Mass	17020	Chico, CA	06	California	007	Butte	39.327563	-121.668811
05/24/2009	AQS	060074001	3	17.7	ug/m3 LC	63	TRAFFIC, RURAL PAVED ROAD	1	100.0000	88502	Acceptable PM2.5 AQI & Speciation Mass	17020	Chico, CA	06	California	007	Butte	39.327563	-121.668811
05/25/2009	AQS	060074001	3	16.7	ug/m3 LC	61	TRAFFIC, RURAL PAVED ROAD	1	100.0000	88502	Acceptable PM2.5 AQI & Speciation Mass	17020	Chico, CA	06	California	007	Butte	39.327563	-121.668811
05/26/2009	AQS	060074001	3	17.3	ug/m3 LC	62	TRAFFIC, RURAL PAVED ROAD	1	100.0000	88502	Acceptable PM2.5 AQI & Speciation Mass	17020	Chico, CA	06	California	007	Butte	39.327563	-121.668811
05/27/2009	AQS	060074001	3	15.1	ug/m3 LC	57	TRAFFIC, RURAL PAVED ROAD	1	100.0000	88502	Acceptable PM2.5 AQI & Speciation Mass	17020	Chico, CA	06	California	007	Butte	39.327563	-121.668811
05/28/2009	AQS	060074001	3	14	ug/m3 LC	55	TRAFFIC, RURAL PAVED ROAD	1	100.0000	88502	Acceptable PM2.5 AQI & Speciation Mass	17020	Chico, CA	06	California	007	Butte	39.327563	-121.668811
05/29/2009	AQS	060074001	3	11.1	ug/m3 LC	46	TRAFFIC, RURAL PAVED ROAD	1	100.0000	88502	Acceptable PM2.5 AQI & Speciation Mass	17020	Chico, CA	06	California	007	Butte	39.327563	-121.668811
05/30/2009	AQS	060074001	3	12	ug/m3 LC	50	TRAFFIC, RURAL PAVED ROAD	1	100.0000	88502	Acceptable PM2.5 AQI & Speciation Mass	17020	Chico, CA	06	California	007	Butte	39.327563	-121.668811
05/31/2009	AQS	060074001	3	10.8	ug/m3 LC	45	TRAFFIC, RURAL PAVED ROAD	1	100.0000	88502	Acceptable PM2.5 AQI & Speciation Mass	17020	Chico, CA	06	California	007	Butte	39.327563	-121.668811
06/01/2009	AQS	060074001	3	10.4	ug/m3 LC	43	TRAFFIC, RURAL PAVED ROAD	1	100.0000	88502	Acceptable PM2.5 AQI & Speciation Mass	17020	Chico, CA	06	California	007	Butte	39.327563	-121.668811
06/02/2009	AQS	060074001	3	8.6	ug/m3 LC	36	TRAFFIC, RURAL PAVED ROAD	1	100.0000	88502	Acceptable PM2.5 AQI & Speciation Mass	17020	Chico, CA	06	California	007	Butte	39.327563	-121.668811
06/03/2009	AQS	060074001	3	9.2	ug/m3 LC	38	TRAFFIC, RURAL PAVED ROAD	1	100.0000	88502	Acceptable PM2.5 AQI & Speciation Mass	17020	Chico, CA	06	California	007	Butte	39.327563	-121.668811
06/04/2009	AQS	060074001	3	11	ug/m3 LC	46	TRAFFIC, RURAL PAVED ROAD	1	100.0000	88502	Acceptable PM2.5 AQI & Speciation Mass	17020	Chico, CA	06	California	007	Butte	39.327563	-121.668811
06/05/2009	AQS	060074001	3	6.6	ug/m3 LC	28	TRAFFIC, RURAL PAVED ROAD	1	100.0000	88502	Acceptable PM2.5 AQI & Speciation Mass	17020	Chico, CA	06	California	007	Butte	39.327563	-121.668811
06/06/2009	AQS	060074001	3	7.8	ug/m3 LC	33	TRAFFIC, RURAL PAVED ROAD	1	100.0000	88502	Acceptable PM2.5 AQI & Speciation Mass	17020	Chico, CA	06	California	007	Butte	39.327563	-121.668811
06/07/2009	AQS	060074001	3	9.2	ug/m3 LC	38	TRAFFIC, RURAL PAVED ROAD	1	100.0000	88502	Acceptable PM2.5 AQI & Speciation Mass	17020	Chico, CA	06	California	007	Butte	39.327563	-121.668811
06/08/2009	AQS	060074001	3	12.7	ug/m3 LC	52	TRAFFIC, RURAL PAVED ROAD	1	100.0000	88502	Acceptable PM2.5 AQI & Speciation Mass	17020	Chico, CA	06	California	007	Butte	39.327563	-121.668811
06/09/2009	AQS	060074001	3	7.7	ug/m3 LC	32	TRAFFIC, RURAL PAVED ROAD	1	100.0000	88502	Acceptable PM2.5 AQI & Speciation Mass	17020	Chico, CA	06	California	007	Butte	39.327563	-121.668811
06/10/2009	AQS	060074001	3	3.5	ug/m3 LC	15	TRAFFIC, RURAL PAVED ROAD	1	100.0000	88502	Acceptable PM2.5 AQI & Speciation Mass	17020	Chico, CA	06	California	007	Butte	39.327563	-121.668811
06/11/2009	AQS	060074001	3	3.6	ug/m3 LC	15	TRAFFIC, RURAL PAVED ROAD	1	100.0000	88502	Acceptable PM2.5 AQI & Speciation Mass	17020	Chico, CA	06	California	007	Butte	39.327563	-121.668811
06/12/2009	AQS	060074001	3	5.9	ug/m3 LC	25	TRAFFIC, RURAL PAVED ROAD	1	100.0000	88502	Acceptable PM2.5 AQI & Speciation Mass	17020	Chico, CA	06	California	007	Butte	39.327563	-121.668811
06/13/2009	AQS	060074001	3	5.4	ug/m3 LC	23	TRAFFIC, RURAL PAVED ROAD	1	100.0000	88502	Acceptable PM2.5 AQI & Speciation Mass	17020	Chico, CA	06	California	007	Butte	39.327563	-121.668811
06/14/2009	AQS	060074001	3	4.9	ug/m3 LC	20	TRAFFIC, RURAL PAVED ROAD	1	100.0000	88502	Acceptable PM2.5 AQI & Speciation Mass	17020	Chico, CA	06	California	007	Butte	39.327563	-121.668811
06/18/2009	AQS	060074001	3	8.3	ug/m3 LC	35	TRAFFIC, RURAL PAVED ROAD	1	100.0000	88502	Acceptable PM2.5 AQI & Speciation Mass	17020	Chico, CA	06	California	007	Butte	39.327563	-121.668811
06/19/2009	AQS	060074001	3	4.8	ug/m3 LC	20	TRAFFIC, RURAL PAVED ROAD	1	100.0000	88502	Acceptable PM2.5 AQI & Speciation Mass	17020	Chico, CA	06	California	007	Butte	39.327563	-121.668811
06/20/2009	AQS	060074001	3	8.3	ug/m3 LC	35	TRAFFIC, RURAL PAVED ROAD	1	100.0000	88502	Acceptable PM2.5 AQI & Speciation Mass	17020	Chico, CA	06	California	007	Butte	39.327563	-121.668811
06/21/2009	AQS	060074001	3	4.5	ug/m3 LC	19	TRAFFIC, RURAL PAVED ROAD	1	100.0000	88502	Acceptable PM2.5 AQI & Speciation Mass	17020	Chico, CA	06	California	007	Butte	39.327563	-121.668811
06/22/2009	AQS	060074001	3	1.7	ug/m3 LC	7	TRAFFIC, RURAL PAVED ROAD	1	100.0000	88502	Acceptable PM2.5 AQI & Speciation Mass	17020	Chico, CA	06	California	007	Butte	39.327563	-121.668811
06/23/2009	AQS	060074001	3	5.7	ug/m3 LC	24	TRAFFIC, RURAL PAVED ROAD	1	100.0000	88502	Acceptable PM2.5 AQI & Speciation Mass	17020	Chico, CA	06	California	007	Butte	39.327563	-121.668811
06/24/2009	AQS	060074001	3	7.6	ug/m3 LC	32	TRAFFIC, RURAL PAVED ROAD	1	100.0000	88502	Acceptable PM2.5 AQI & Speciation Mass	17020	Chico, CA	06	California	007	Butte	39.327563	-121.668811
06/25/2009	AQS	060074001	3	10.7	ug/m3 LC	45	TRAFFIC, RURAL PAVED ROAD	1	100.0000	88502	Acceptable PM2.5 AQI & Speciation Mass	17020	Chico, CA	06	California	007	Butte	39.327563	-121.668811
06/26/2009	AQS	060074001	3	11	ug/m3 LC	46	TRAFFIC, RURAL PAVED ROAD	1	100.0000	88502	Acceptable PM2.5 AQI & Speciation Mass	17020	Chico, CA	06	California	007	Butte	39.327563	-121.668811
06/27/2009	AQS	060074001	3	10.5	ug/m3 LC	44	TRAFFIC, RURAL PAVED ROAD	1	100.0000	88502	Acceptable PM2.5 AQI & Speciation Mass	17020	Chico, CA	06	California	007	Butte	39.327563	-121.668811
06/28/2009	AQS	060074001	3	10	ug/m3 LC	42	TRAFFIC, RURAL PAVED ROAD	1	100.0000	88502	Acceptable PM2.5 AQI & Speciation Mass	17020	Chico, CA	06	California	007	Butte	39.327563	-121.668811
06/29/2009	AQS	060074001	3	10.6	ug/m3 LC	44	TRAFFIC, RURAL PAVED ROAD	1	100.0000	88502	Acceptable PM2.5 AQI & Speciation Mass	17020	Chico, CA	06	California	007	Butte	39.327563	-121.668811
06/30/2009	AQS	060074001	3	13.3	ug/m3 LC	54	TRAFFIC, RURAL PAVED ROAD	1	100.0000	88502	Acceptable PM2.5 AQI & Speciation Mass	17020	Chico, CA	06	California	007	Butte	39.327563	-121.668811
07/01/2009	AQS	060074001	3	13.7	ug/m3 LC	54	TRAFFIC, RURAL PAVED ROAD	1	100.0000	88502	Acceptable PM2.5 AQI & Speciation Mass	17020	Chico, CA	06	California	007	Butte	39.327563	-121.668811
07/02/2009	AQS	060074001	3	11	ug/m3 LC	46	TRAFFIC, RURAL PAVED ROAD	1	100.0000	88502	Acceptable PM2.5 AQI & Speciation Mass	17020	Chico, CA	06	California	007	Butte	39.327563	-121.668811
07/03/2009	AQS	060074001	3	10.6	ug/m3 LC	44	TRAFFIC, RURAL PAVED ROAD	1	100.0000	88502	Acceptable PM2.5 AQI & Speciation Mass	17020	Chico, CA	06	California	007	Butte	39.327563	-121.668811
07/04/2009	AQS	060074001	3	9.2	ug/m3 LC	38	TRAFFIC, RURAL PAVED ROAD	1	100.0000	88502	Acceptable PM2.5 AQI & Speciation Mass	17020	Chico, CA	06	California	007	Butte	39.327563	-121.668811
07/05/2009	AQS	060074001	3	5.9	ug/m3 LC	25	TRAFFIC, RURAL PAVED ROAD	1	100.0000	88502	Acceptable PM2.5 AQI & Speciation Mass	17020	Chico, CA	06	California	007	Butte	39.327563	-121.668811
07/06/2009	AQS	060074001	3	7.4	ug/m3 LC	31	TRAFFIC, RURAL PAVED ROAD	1	100.0000	88502	Acceptable PM2.5 AQI & Speciation Mass	17020	Chico, CA	06	California	007	Butte	39.327563	-121.668811
07/07/2009	AQS	060074001	3	6.6	ug/m3 LC	28	TRAFFIC, RURAL PAVED ROAD	1	100.0000	88502	Acceptable PM2.5 AQI & Speciation Mass	17020	Chico, CA	06	California	007	Butte	39.327563	-121.668811
07/08/2009	AQS	060074001	3	8.5	ug/m3 LC	35	TRAFFIC, RURAL PAVED ROAD	1	100.0000	88502	Acceptable PM2.5 AQI & Speciation Mass	17020	Chico, CA	06	California	007	Butte	39.327563	-121.668811
07/09/2009	AQS	060074001	3	8.1	ug/m3 LC	34	TRAFFIC, RURAL PAVED ROAD	1	100.0000	88502	Acceptable PM2.5 AQI & Speciation Mass	17020	Chico, CA	06	California	007	Butte	39.327563	-121.668811
07/10/2009	AQS	060074001	3	6.7	ug/m3 LC	28	TRAFFIC, RURAL PAVED ROAD	1	100.0000	88502	Acceptable PM2.5 AQI & Speciation Mass	17020	Chico, CA	06	California	007	Butte	39.327563	-121.668811
07/11/2009	AQS	060074001	3	6.8	ug/m3 LC	28	TRAFFIC, RURAL PAVED ROAD	1	100.0000	88502	Acceptable PM2.5 AQI & Speciation Mass	17020	Chico, CA	06	California	007	Butte	39.327563	-121.668811
07/12/2009	AQS	060074001	3	4.7	ug/m3 LC	20	TRAFFIC, RURAL PAVED ROAD	1	100.0000	88502	Acceptable PM2.5 AQI & Speciation Mass	17020	Chico, CA	06	California	007	Butte	39.327563	-121.668811
07/13/2009	AQS	060074001	3	4.6	ug/m3 LC	19	TRAFFIC, RURAL PAVED ROAD	1	100.0000	88502	Acceptable PM2.5 AQI & Speciation Mass	17020	Chico, CA	06	California	007	Butte	39.327563	-121.668811
07/14/2009	AQS	060074001	3	5.2	ug/m3 LC	22	TRAFFIC, RURAL PAVED ROAD	1	100.0000	88502	Acceptable PM2.5 AQI & Speciation Mass	17020	Chico, CA	06	California	007	Butte	39.327563	-121.668811
07/15/2009	AQS	060074001	3	10	ug/m3 LC	42	TRAFFIC, RURAL PAVED ROAD	1	100.0000	88502	Acceptable PM2.5 AQI & Speciation Mass	17020	Chico, CA	06	California	007	Butte	39.327563	-121.668811
07/16/2009	AQS	060074001	3	10	ug/m3 LC	42	TRAFFIC, RURAL PAVED ROAD	1	100.0000	88502	Acceptable PM2.5 AQI & Speciation Mass	17020	Chico, CA	06	California	007	Butte	39.327563	-121.668811
07/17/2009	AQS	060074001	3	7.8	ug/m3 LC	33	TRAFFIC, RURAL PAVED ROAD	1	100.0000	88502	Acceptable PM2.5 AQI & Speciation Mass	17020	Chico, CA	06	California	007	Butte	39.327563	-121.668811
07/18/2009	AQS	060074001	3	7.7	ug/m3 LC	32	TRAFFIC, RURAL PAVED ROAD	1	100.0000	88502	Acceptable PM2.5 AQI & Speciation Mass	17020	Chico, CA	06	California	007	Butte	39.327563	-121.668811
07/19/2009	AQS	060074001	3	9.1	ug/m3 LC	38	TRAFFIC, RURAL PAVED ROAD	1	100.0000	88502	Acceptable PM2.5 AQI & Speciation Mass	17020	Chico, CA	06	California	007	Butte	39.327563	-121.668811
07/20/2009	AQS	060074001	3	11.3	ug/m3 LC	47	TRAFFIC, RURAL PAVED ROAD	1	100.0000	88502	Acceptable PM2.5 AQI & Speciation Mass	17020	Chico, CA	06	California	007	Butte	39.327563	-121.668811
07/21/2009	AQS	060074001	3	10.2	ug/m3 LC	43	TRAFFIC, RURAL PAVED ROAD	1	100.0000	88502	Acceptable PM2.5 AQI & Speciation Mass	17020	Chico, CA	06	California	007	Butte	39.327563	-121.668811
07/22/2009	AQS	060074001	3	7.2	ug/m3 LC	30	TRAFFIC, RURAL PAVED ROAD	1	100.0000	88502	Acceptable PM2.5 AQI & Speciation Mass	17020	Chico, CA	06	California	007	Butte	39.327563	-121.668811
07/23/2009	AQS	060074001	3	7.8	ug/m3 LC	33	TRAFFIC, RURAL PAVED ROAD	1	100.0000	88502	Acceptable PM2.5 AQI & Speciation Mass	17020	Chico, CA	06	California	007	Butte	39.327563	-121.668811
07/24/2009	AQS	060074001	3	6.6	ug/m3 LC	28	TRAFFIC, RURAL PAVED ROAD	1	100.0000	88502	Acceptable PM2.5 AQI & Speciation Mass	17020	Chico, CA	06	California	007	Butte	39.327563	-121.668811
07/25/2009	AQS	060074001	3	7.9	ug/m3 LC	33	TRAFFIC, RURAL PAVED ROAD	1	100.0000	88502	Acceptable PM2.5 AQI & Speciation Mass	17020	Chico, CA	06	California	007	Butte	39.327563	-121.668811
07/26/2009	AQS	060074001	3	9	ug/m3 LC	38	TRAFFIC, RURAL PAVED ROAD	1	100.0000	88502	Acceptable PM2.5 AQI & Speciation Mass	17020	Chico, CA	06	California	007	Butte	39.327563	-121.668811
07/27/2009	AQS	060074001	3	10.1	ug/m3 LC	42	TRAFFIC, RURAL PAVED ROAD	1	100.0000	88502	Acceptable PM2.5 AQI & Speciation Mass	17020	Chico, CA	06	California	007	Butte	39.327563	-121.668811
07/28/2009	AQS	060074001	3	8.3	ug/m3 LC	35	TRAFFIC, RURAL PAVED ROAD	1	100.0000	88502	Acceptable PM2.5 AQI & Speciation Mass	17020	Chico, CA	06	California	007	Butte	39.327563	-121.668811
07/29/2009	AQS	060074001	3	7.3	ug/m3 LC	30	TRAFFIC, RURAL PAVED ROAD	1	100.0000	88502	Acceptable PM2.5 AQI & Speciation Mass	17020	Chico, CA	06	California	007	Butte	39.327563	-121.668811
07/30/2009	AQS	060074001	3	7.4	ug/m3 LC	31	TRAFFIC, RURAL PAVED ROAD	1	100.0000	88502	Acceptable PM2.5 AQI & Speciation Mass	17020	Chico, CA	06	California	007	Butte	39.327563	-121.668811
07/31/2009	AQS	060074001	3	7	ug/m3 LC	29	TRAFFIC, RURAL PAVED ROAD	1	100.0000	88502	Acceptable PM2.5 AQI & Speciation Mass	17020	Chico, CA	06	California	007	Butte	39.327563	-121.668811
08/01/2009	AQS	060074001	3	4.8	ug/m3 LC	20	TRAFFIC, RURAL PAVED ROAD	1	100.0000	88502	Acceptable PM2.5 AQI & Speciation Mass	17020	Chico, CA	06	California	007	Butte	39.327563	-121.668811
08/02/2009	AQS	060074001	3	1	ug/m3 LC	4	TRAFFIC, RURAL PAVED ROAD	1	100.0000	88502	Acceptable PM2.5 AQI & Speciation Mass	17020	Chico, CA	06	California	007	Butte	39.327563	-121.668811
08/03/2009	AQS	060074001	3	2.7	ug/m3 LC	11	TRAFFIC, RURAL PAVED ROAD	1	100.0000	88502	Acceptable PM2.5 AQI & Speciation Mass	17020	Chico, CA	06	California	007	Butte	39.327563	-121.668811
08/04/2009	AQS	060074001	3	2.5	ug/m3 LC	10	TRAFFIC, RURAL PAVED ROAD	1	100.0000	88502	Acceptable PM2.5 AQI & Speciation Mass	17020	Chico, CA	06	California	007	Butte	39.327563	-121.668811
08/05/2009	AQS	060074001	3	1.5	ug/m3 LC	6	TRAFFIC, RURAL PAVED ROAD	1	100.0000	88502	Acceptable PM2.5 AQI & Speciation Mass	17020	Chico, CA	06	California	007	Butte	39.327563	-121.668811
08/06/2009	AQS	060074001	3	3.2	ug/m3 LC	13	TRAFFIC, RURAL PAVED ROAD	1	100.0000	88502	Acceptable PM2.5 AQI & Speciation Mass	17020	Chico, CA	06	California	007	Butte	39.327563	-121.668811
08/07/2009	AQS	060074001	3	3.6	ug/m3 LC	15	TRAFFIC, RURAL PAVED ROAD	1	100.0000	88502	Acceptable PM2.5 AQI & Speciation Mass	17020	Chico, CA	06	California	007	Butte	39.327563	-121.668811
08/08/2009	AQS	060074001	3	14	ug/m3 LC	55	TRAFFIC, RURAL PAVED ROAD	1	100.0000	88502	Acceptable PM2.5 AQI & Speciation Mass	17020	Chico, CA	06	California	007	Butte	39.327563	-121.668811
08/09/2009	AQS	060074001	3	20.7	ug/m3 LC	69	TRAFFIC, RURAL PAVED ROAD	1	100.0000	88502	Acceptable PM2.5 AQI & Speciation Mass	17020	Chico, CA	06	California	007	Butte	39.327563	-121.668811
08/10/2009	AQS	060074001	3	19.9	ug/m3 LC	67	TRAFFIC, RURAL PAVED ROAD	1	100.0000	88502	Acceptable PM2.5 AQI & Speciation Mass	17020	Chico, CA	06	California	007	Butte	39.327563	-121.668811
08/11/2009	AQS	060074001	3	10.1	ug/m3 LC	42	TRAFFIC, RURAL PAVED ROAD	1	100.0000	88502	Acceptable PM2.5 AQI & Speciation Mass	17020	Chico, CA	06	California	007	Butte	39.327563	-121.668811
08/12/2009	AQS	060074001	3	5.5	ug/m3 LC	23	TRAFFIC, RURAL PAVED ROAD	1	100.0000	88502	Acceptable PM2.5 AQI & Speciation Mass	17020	Chico, CA	06	California	007	Butte	39.327563	-121.668811
08/13/2009	AQS	060074001	3	3.5	ug/m3 LC	15	TRAFFIC, RURAL PAVED ROAD	1	100.0000	88502	Acceptable PM2.5 AQI & Speciation Mass	17020	Chico, CA	06	California	007	Butte	39.327563	-121.668811
08/14/2009	AQS	060074001	3	6.1	ug/m3 LC	25	TRAFFIC, RURAL PAVED ROAD	1	100.0000	88502	Acceptable PM2.5 AQI & Speciation Mass	17020	Chico, CA	06	California	007	Butte	39.327563	-121.668811
08/15/2009	AQS	060074001	3	6.5	ug/m3 LC	27	TRAFFIC, RURAL PAVED ROAD	1	100.0000	88502	Acceptable PM2.5 AQI & Speciation Mass	17020	Chico, CA	06	California	007	Butte	39.327563	-121.668811
08/16/2009	AQS	060074001	3	16.2	ug/m3 LC	60	TRAFFIC, RURAL PAVED ROAD	1	100.0000	88502	Acceptable PM2.5 AQI & Speciation Mass	17020	Chico, CA	06	California	007	Butte	39.327563	-121.668811
08/17/2009	AQS	060074001	3	25.1	ug/m3 LC	78	TRAFFIC, RURAL PAVED ROAD	1	100.0000	88502	Acceptable PM2.5 AQI & Speciation Mass	17020	Chico, CA	06	California	007	Butte	39.327563	-121.668811
08/18/2009	AQS	060074001	3	13.2	ug/m3 LC	53	TRAFFIC, RURAL PAVED ROAD	1	100.0000	88502	Acceptable PM2.5 AQI & Speciation Mass	17020	Chico, CA	06	California	007	Butte	39.327563	-121.668811
08/19/2009	AQS	060074001	3	12.2	ug/m3 LC	51	TRAFFIC, RURAL PAVED ROAD	1	100.0000	88502	Acceptable PM2.5 AQI & Speciation Mass	17020	Chico, CA	06	California	007	Butte	39.327563	-121.668811
08/20/2009	AQS	060074001	3	7.9	ug/m3 LC	33	TRAFFIC, RURAL PAVED ROAD	1	100.0000	88502	Acceptable PM2.5 AQI & Speciation Mass	17020	Chico, CA	06	California	007	Butte	39.327563	-121.668811
08/21/2009	AQS	060074001	3	11.9	ug/m3 LC	50	TRAFFIC, RURAL PAVED ROAD	1	100.0000	88502	Acceptable PM2.5 AQI & Speciation Mass	17020	Chico, CA	06	California	007	Butte	39.327563	-121.668811
08/22/2009	AQS	060074001	3	10.5	ug/m3 LC	44	TRAFFIC, RURAL PAVED ROAD	1	100.0000	88502	Acceptable PM2.5 AQI & Speciation Mass	17020	Chico, CA	06	California	007	Butte	39.327563	-121.668811
08/23/2009	AQS	060074001	3	6.8	ug/m3 LC	28	TRAFFIC, RURAL PAVED ROAD	1	100.0000	88502	Acceptable PM2.5 AQI & Speciation Mass	17020	Chico, CA	06	California	007	Butte	39.327563	-121.668811
08/24/2009	AQS	060074001	3	8.8	ug/m3 LC	37	TRAFFIC, RURAL PAVED ROAD	1	100.0000	88502	Acceptable PM2.5 AQI & Speciation Mass	17020	Chico, CA	06	California	007	Butte	39.327563	-121.668811
08/25/2009	AQS	060074001	3	9.7	ug/m3 LC	40	TRAFFIC, RURAL PAVED ROAD	1	100.0000	88502	Acceptable PM2.5 AQI & Speciation Mass	17020	Chico, CA	06	California	007	Butte	39.327563	-121.668811
08/26/2009	AQS	060074001	3	10.3	ug/m3 LC	43	TRAFFIC, RURAL PAVED ROAD	1	100.0000	88502	Acceptable PM2.5 AQI & Speciation Mass	17020	Chico, CA	06	California	007	Butte	39.327563	-121.668811
08/27/2009	AQS	060074001	3	7.2	ug/m3 LC	30	TRAFFIC, RURAL PAVED ROAD	1	100.0000	88502	Acceptable PM2.5 AQI & Speciation Mass	17020	Chico, CA	06	California	007	Butte	39.327563	-121.668811
08/28/2009	AQS	060074001	3	8.5	ug/m3 LC	35	TRAFFIC, RURAL PAVED ROAD	1	100.0000	88502	Acceptable PM2.5 AQI & Speciation Mass	17020	Chico, CA	06	California	007	Butte	39.327563	-121.668811
08/29/2009	AQS	060074001	3	5.7	ug/m3 LC	24	TRAFFIC, RURAL PAVED ROAD	1	100.0000	88502	Acceptable PM2.5 AQI & Speciation Mass	17020	Chico, CA	06	California	007	Butte	39.327563	-121.668811
08/30/2009	AQS	060074001	3	3.2	ug/m3 LC	13	TRAFFIC, RURAL PAVED ROAD	1	100.0000	88502	Acceptable PM2.5 AQI & Speciation Mass	17020	Chico, CA	06	California	007	Butte	39.327563	-121.668811
08/31/2009	AQS	060074001	3	4.7	ug/m3 LC	20	TRAFFIC, RURAL PAVED ROAD	1	100.0000	88502	Acceptable PM2.5 AQI & Speciation Mass	17020	Chico, CA	06	California	007	Butte	39.327563	-121.668811
09/01/2009	AQS	060074001	3	6.8	ug/m3 LC	28	TRAFFIC, RURAL PAVED ROAD	1	100.0000	88502	Acceptable PM2.5 AQI & Speciation Mass	17020	Chico, CA	06	California	007	Butte	39.327563	-121.668811
09/02/2009	AQS	060074001	3	8.6	ug/m3 LC	36	TRAFFIC, RURAL PAVED ROAD	1	100.0000	88502	Acceptable PM2.5 AQI & Speciation Mass	17020	Chico, CA	06	California	007	Butte	39.327563	-121.668811
09/03/2009	AQS	060074001	3	6.1	ug/m3 LC	25	TRAFFIC, RURAL PAVED ROAD	1	100.0000	88502	Acceptable PM2.5 AQI & Speciation Mass	17020	Chico, CA	06	California	007	Butte	39.327563	-121.668811
09/04/2009	AQS	060074001	3	6.9	ug/m3 LC	29	TRAFFIC, RURAL PAVED ROAD	1	100.0000	88502	Acceptable PM2.5 AQI & Speciation Mass	17020	Chico, CA	06	California	007	Butte	39.327563	-121.668811
09/05/2009	AQS	060074001	3	6.2	ug/m3 LC	26	TRAFFIC, RURAL PAVED ROAD	1	100.0000	88502	Acceptable PM2.5 AQI & Speciation Mass	17020	Chico, CA	06	California	007	Butte	39.327563	-121.668811
09/06/2009	AQS	060074001	3	3.5	ug/m3 LC	15	TRAFFIC, RURAL PAVED ROAD	1	100.0000	88502	Acceptable PM2.5 AQI & Speciation Mass	17020	Chico, CA	06	California	007	Butte	39.327563	-121.668811
09/07/2009	AQS	060074001	3	4.1	ug/m3 LC	17	TRAFFIC, RURAL PAVED ROAD	1	100.0000	88502	Acceptable PM2.5 AQI & Speciation Mass	17020	Chico, CA	06	California	007	Butte	39.327563	-121.668811
09/08/2009	AQS	060074001	3	6.2	ug/m3 LC	26	TRAFFIC, RURAL PAVED ROAD	1	100.0000	88502	Acceptable PM2.5 AQI & Speciation Mass	17020	Chico, CA	06	California	007	Butte	39.327563	-121.668811
09/09/2009	AQS	060074001	3	10.5	ug/m3 LC	44	TRAFFIC, RURAL PAVED ROAD	1	100.0000	88502	Acceptable PM2.5 AQI & Speciation Mass	17020	Chico, CA	06	California	007	Butte	39.327563	-121.668811
09/10/2009	AQS	060074001	3	9.5	ug/m3 LC	40	TRAFFIC, RURAL PAVED ROAD	1	100.0000	88502	Acceptable PM2.5 AQI & Speciation Mass	17020	Chico, CA	06	California	007	Butte	39.327563	-121.668811
09/11/2009	AQS	060074001	3	11.2	ug/m3 LC	47	TRAFFIC, RURAL PAVED ROAD	1	100.0000	88502	Acceptable PM2.5 AQI & Speciation Mass	17020	Chico, CA	06	California	007	Butte	39.327563	-121.668811
09/12/2009	AQS	060074001	3	12.5	ug/m3 LC	52	TRAFFIC, RURAL PAVED ROAD	1	100.0000	88502	Acceptable PM2.5 AQI & Speciation Mass	17020	Chico, CA	06	California	007	Butte	39.327563	-121.668811
09/13/2009	AQS	060074001	3	6.1	ug/m3 LC	25	TRAFFIC, RURAL PAVED ROAD	1	100.0000	88502	Acceptable PM2.5 AQI & Speciation Mass	17020	Chico, CA	06	California	007	Butte	39.327563	-121.668811
09/14/2009	AQS	060074001	3	7.3	ug/m3 LC	30	TRAFFIC, RURAL PAVED ROAD	1	100.0000	88502	Acceptable PM2.5 AQI & Speciation Mass	17020	Chico, CA	06	California	007	Butte	39.327563	-121.668811
09/15/2009	AQS	060074001	3	12	ug/m3 LC	50	TRAFFIC, RURAL PAVED ROAD	1	100.0000	88502	Acceptable PM2.5 AQI & Speciation Mass	17020	Chico, CA	06	California	007	Butte	39.327563	-121.668811
09/16/2009	AQS	060074001	3	9.9	ug/m3 LC	41	TRAFFIC, RURAL PAVED ROAD	1	100.0000	88502	Acceptable PM2.5 AQI & Speciation Mass	17020	Chico, CA	06	California	007	Butte	39.327563	-121.668811
09/17/2009	AQS	060074001	3	6.7	ug/m3 LC	28	TRAFFIC, RURAL PAVED ROAD	1	100.0000	88502	Acceptable PM2.5 AQI & Speciation Mass	17020	Chico, CA	06	California	007	Butte	39.327563	-121.668811
09/18/2009	AQS	060074001	3	8.2	ug/m3 LC	34	TRAFFIC, RURAL PAVED ROAD	1	100.0000	88502	Acceptable PM2.5 AQI & Speciation Mass	17020	Chico, CA	06	California	007	Butte	39.327563	-121.668811
09/19/2009	AQS	060074001	3	9.4	ug/m3 LC	39	TRAFFIC, RURAL PAVED ROAD	1	100.0000	88502	Acceptable PM2.5 AQI & Speciation Mass	17020	Chico, CA	06	California	007	Butte	39.327563	-121.668811
09/20/2009	AQS	060074001	3	6.5	ug/m3 LC	27	TRAFFIC, RURAL PAVED ROAD	1	100.0000	88502	Acceptable PM2.5 AQI & Speciation Mass	17020	Chico, CA	06	California	007	Butte	39.327563	-121.668811
09/21/2009	AQS	060074001	3	4.8	ug/m3 LC	20	TRAFFIC, RURAL PAVED ROAD	1	100.0000	88502	Acceptable PM2.5 AQI & Speciation Mass	17020	Chico, CA	06	California	007	Butte	39.327563	-121.668811
09/22/2009	AQS	060074001	3	4.8	ug/m3 LC	20	TRAFFIC, RURAL PAVED ROAD	1	100.0000	88502	Acceptable PM2.5 AQI & Speciation Mass	17020	Chico, CA	06	California	007	Butte	39.327563	-121.668811
09/23/2009	AQS	060074001	3	7.6	ug/m3 LC	32	TRAFFIC, RURAL PAVED ROAD	1	100.0000	88502	Acceptable PM2.5 AQI & Speciation Mass	17020	Chico, CA	06	California	007	Butte	39.327563	-121.668811
09/24/2009	AQS	060074001	3	9.5	ug/m3 LC	40	TRAFFIC, RURAL PAVED ROAD	1	100.0000	88502	Acceptable PM2.5 AQI & Speciation Mass	17020	Chico, CA	06	California	007	Butte	39.327563	-121.668811
09/25/2009	AQS	060074001	3	14.1	ug/m3 LC	55	TRAFFIC, RURAL PAVED ROAD	1	100.0000	88502	Acceptable PM2.5 AQI & Speciation Mass	17020	Chico, CA	06	California	007	Butte	39.327563	-121.668811
09/26/2009	AQS	060074001	3	18.9	ug/m3 LC	65	TRAFFIC, RURAL PAVED ROAD	1	100.0000	88502	Acceptable PM2.5 AQI & Speciation Mass	17020	Chico, CA	06	California	007	Butte	39.327563	-121.668811
09/27/2009	AQS	060074001	3	16.3	ug/m3 LC	60	TRAFFIC, RURAL PAVED ROAD	1	100.0000	88502	Acceptable PM2.5 AQI & Speciation Mass	17020	Chico, CA	06	California	007	Butte	39.327563	-121.668811
09/28/2009	AQS	060074001	3	13.9	ug/m3 LC	55	TRAFFIC, RURAL PAVED ROAD	1	100.0000	88502	Acceptable PM2.5 AQI & Speciation Mass	17020	Chico, CA	06	California	007	Butte	39.327563	-121.668811
09/29/2009	AQS	060074001	3	4.3	ug/m3 LC	18	TRAFFIC, RURAL PAVED ROAD	1	100.0000	88502	Acceptable PM2.5 AQI & Speciation Mass	17020	Chico, CA	06	California	007	Butte	39.327563	-121.668811
09/30/2009	AQS	060074001	3	0.7	ug/m3 LC	3	TRAFFIC, RURAL PAVED ROAD	1	100.0000	88502	Acceptable PM2.5 AQI & Speciation Mass	17020	Chico, CA	06	California	007	Butte	39.327563	-121.668811
10/01/2009	AQS	060074001	3	2.4	ug/m3 LC	10	TRAFFIC, RURAL PAVED ROAD	1	100.0000	88502	Acceptable PM2.5 AQI & Speciation Mass	17020	Chico, CA	06	California	007	Butte	39.327563	-121.668811
10/02/2009	AQS	060074001	3	3	ug/m3 LC	13	TRAFFIC, RURAL PAVED ROAD	1	100.0000	88502	Acceptable PM2.5 AQI & Speciation Mass	17020	Chico, CA	06	California	007	Butte	39.327563	-121.668811
10/03/2009	AQS	060074001	3	2	ug/m3 LC	8	TRAFFIC, RURAL PAVED ROAD	1	100.0000	88502	Acceptable PM2.5 AQI & Speciation Mass	17020	Chico, CA	06	California	007	Butte	39.327563	-121.668811
10/04/2009	AQS	060074001	3	0.8	ug/m3 LC	3	TRAFFIC, RURAL PAVED ROAD	1	100.0000	88502	Acceptable PM2.5 AQI & Speciation Mass	17020	Chico, CA	06	California	007	Butte	39.327563	-121.668811
10/05/2009	AQS	060074001	3	9.9	ug/m3 LC	41	TRAFFIC, RURAL PAVED ROAD	1	100.0000	88502	Acceptable PM2.5 AQI & Speciation Mass	17020	Chico, CA	06	California	007	Butte	39.327563	-121.668811
10/06/2009	AQS	060074001	3	4.9	ug/m3 LC	20	TRAFFIC, RURAL PAVED ROAD	1	100.0000	88502	Acceptable PM2.5 AQI & Speciation Mass	17020	Chico, CA	06	California	007	Butte	39.327563	-121.668811
10/07/2009	AQS	060074001	3	4.4	ug/m3 LC	18	TRAFFIC, RURAL PAVED ROAD	1	100.0000	88502	Acceptable PM2.5 AQI & Speciation Mass	17020	Chico, CA	06	California	007	Butte	39.327563	-121.668811
10/08/2009	AQS	060074001	3	6.2	ug/m3 LC	26	TRAFFIC, RURAL PAVED ROAD	1	100.0000	88502	Acceptable PM2.5 AQI & Speciation Mass	17020	Chico, CA	06	California	007	Butte	39.327563	-121.668811
10/09/2009	AQS	060074001	3	10.2	ug/m3 LC	43	TRAFFIC, RURAL PAVED ROAD	1	100.0000	88502	Acceptable PM2.5 AQI & Speciation Mass	17020	Chico, CA	06	California	007	Butte	39.327563	-121.668811
10/10/2009	AQS	060074001	3	10.9	ug/m3 LC	45	TRAFFIC, RURAL PAVED ROAD	1	100.0000	88502	Acceptable PM2.5 AQI & Speciation Mass	17020	Chico, CA	06	California	007	Butte	39.327563	-121.668811
10/11/2009	AQS	060074001	3	8.4	ug/m3 LC	35	TRAFFIC, RURAL PAVED ROAD	1	100.0000	88502	Acceptable PM2.5 AQI & Speciation Mass	17020	Chico, CA	06	California	007	Butte	39.327563	-121.668811
10/12/2009	AQS	060074001	3	20.1	ug/m3 LC	68	TRAFFIC, RURAL PAVED ROAD	1	100.0000	88502	Acceptable PM2.5 AQI & Speciation Mass	17020	Chico, CA	06	California	007	Butte	39.327563	-121.668811
10/13/2009	AQS	060074001	3	2.8	ug/m3 LC	12	TRAFFIC, RURAL PAVED ROAD	1	100.0000	88502	Acceptable PM2.5 AQI & Speciation Mass	17020	Chico, CA	06	California	007	Butte	39.327563	-121.668811
10/14/2009	AQS	060074001	3	2.5	ug/m3 LC	10	TRAFFIC, RURAL PAVED ROAD	1	100.0000	88502	Acceptable PM2.5 AQI & Speciation Mass	17020	Chico, CA	06	California	007	Butte	39.327563	-121.668811
10/15/2009	AQS	060074001	3	4.2	ug/m3 LC	18	TRAFFIC, RURAL PAVED ROAD	1	100.0000	88502	Acceptable PM2.5 AQI & Speciation Mass	17020	Chico, CA	06	California	007	Butte	39.327563	-121.668811
10/16/2009	AQS	060074001	3	4.4	ug/m3 LC	18	TRAFFIC, RURAL PAVED ROAD	1	100.0000	88502	Acceptable PM2.5 AQI & Speciation Mass	17020	Chico, CA	06	California	007	Butte	39.327563	-121.668811
10/17/2009	AQS	060074001	3	12.6	ug/m3 LC	52	TRAFFIC, RURAL PAVED ROAD	1	100.0000	88502	Acceptable PM2.5 AQI & Speciation Mass	17020	Chico, CA	06	California	007	Butte	39.327563	-121.668811
10/18/2009	AQS	060074001	3	8.2	ug/m3 LC	34	TRAFFIC, RURAL PAVED ROAD	1	100.0000	88502	Acceptable PM2.5 AQI & Speciation Mass	17020	Chico, CA	06	California	007	Butte	39.327563	-121.668811
10/19/2009	AQS	060074001	3	3.2	ug/m3 LC	13	TRAFFIC, RURAL PAVED ROAD	1	100.0000	88502	Acceptable PM2.5 AQI & Speciation Mass	17020	Chico, CA	06	California	007	Butte	39.327563	-121.668811
10/20/2009	AQS	060074001	3	3.1	ug/m3 LC	13	TRAFFIC, RURAL PAVED ROAD	1	100.0000	88502	Acceptable PM2.5 AQI & Speciation Mass	17020	Chico, CA	06	California	007	Butte	39.327563	-121.668811
10/21/2009	AQS	060074001	3	7.1	ug/m3 LC	30	TRAFFIC, RURAL PAVED ROAD	1	100.0000	88502	Acceptable PM2.5 AQI & Speciation Mass	17020	Chico, CA	06	California	007	Butte	39.327563	-121.668811
10/22/2009	AQS	060074001	3	7.7	ug/m3 LC	32	TRAFFIC, RURAL PAVED ROAD	1	100.0000	88502	Acceptable PM2.5 AQI & Speciation Mass	17020	Chico, CA	06	California	007	Butte	39.327563	-121.668811
10/23/2009	AQS	060074001	3	9.5	ug/m3 LC	40	TRAFFIC, RURAL PAVED ROAD	1	100.0000	88502	Acceptable PM2.5 AQI & Speciation Mass	17020	Chico, CA	06	California	007	Butte	39.327563	-121.668811
10/24/2009	AQS	060074001	3	11.3	ug/m3 LC	47	TRAFFIC, RURAL PAVED ROAD	1	100.0000	88502	Acceptable PM2.5 AQI & Speciation Mass	17020	Chico, CA	06	California	007	Butte	39.327563	-121.668811
10/25/2009	AQS	060074001	3	3.7	ug/m3 LC	15	TRAFFIC, RURAL PAVED ROAD	1	100.0000	88502	Acceptable PM2.5 AQI & Speciation Mass	17020	Chico, CA	06	California	007	Butte	39.327563	-121.668811
10/26/2009	AQS	060074001	3	7	ug/m3 LC	29	TRAFFIC, RURAL PAVED ROAD	1	100.0000	88502	Acceptable PM2.5 AQI & Speciation Mass	17020	Chico, CA	06	California	007	Butte	39.327563	-121.668811
10/27/2009	AQS	060074001	3	1.2	ug/m3 LC	5	TRAFFIC, RURAL PAVED ROAD	1	100.0000	88502	Acceptable PM2.5 AQI & Speciation Mass	17020	Chico, CA	06	California	007	Butte	39.327563	-121.668811
10/28/2009	AQS	060074001	3	2.2	ug/m3 LC	9	TRAFFIC, RURAL PAVED ROAD	1	100.0000	88502	Acceptable PM2.5 AQI & Speciation Mass	17020	Chico, CA	06	California	007	Butte	39.327563	-121.668811
10/29/2009	AQS	060074001	3	6.9	ug/m3 LC	29	TRAFFIC, RURAL PAVED ROAD	1	100.0000	88502	Acceptable PM2.5 AQI & Speciation Mass	17020	Chico, CA	06	California	007	Butte	39.327563	-121.668811
10/30/2009	AQS	060074001	3	12.5	ug/m3 LC	52	TRAFFIC, RURAL PAVED ROAD	1	100.0000	88502	Acceptable PM2.5 AQI & Speciation Mass	17020	Chico, CA	06	California	007	Butte	39.327563	-121.668811
10/31/2009	AQS	060074001	3	14.8	ug/m3 LC	57	TRAFFIC, RURAL PAVED ROAD	1	100.0000	88502	Acceptable PM2.5 AQI & Speciation Mass	17020	Chico, CA	06	California	007	Butte	39.327563	-121.668811
11/01/2009	AQS	060074001	3	10.1	ug/m3 LC	42	TRAFFIC, RURAL PAVED ROAD	1	100.0000	88502	Acceptable PM2.5 AQI & Speciation Mass	17020	Chico, CA	06	California	007	Butte	39.327563	-121.668811
11/02/2009	AQS	060074001	3	8	ug/m3 LC	33	TRAFFIC, RURAL PAVED ROAD	1	100.0000	88502	Acceptable PM2.5 AQI & Speciation Mass	17020	Chico, CA	06	California	007	Butte	39.327563	-121.668811
11/03/2009	AQS	060074001	3	11.1	ug/m3 LC	46	TRAFFIC, RURAL PAVED ROAD	1	100.0000	88502	Acceptable PM2.5 AQI & Speciation Mass	17020	Chico, CA	06	California	007	Butte	39.327563	-121.668811
11/04/2009	AQS	060074001	3	15.2	ug/m3 LC	58	TRAFFIC, RURAL PAVED ROAD	1	100.0000	88502	Acceptable PM2.5 AQI & Speciation Mass	17020	Chico, CA	06	California	007	Butte	39.327563	-121.668811
11/05/2009	AQS	060074001	3	8.2	ug/m3 LC	34	TRAFFIC, RURAL PAVED ROAD	1	100.0000	88502	Acceptable PM2.5 AQI & Speciation Mass	17020	Chico, CA	06	California	007	Butte	39.327563	-121.668811
11/06/2009	AQS	060074001	3	3.7	ug/m3 LC	15	TRAFFIC, RURAL PAVED ROAD	1	100.0000	88502	Acceptable PM2.5 AQI & Speciation Mass	17020	Chico, CA	06	California	007	Butte	39.327563	-121.668811
11/07/2009	AQS	060074001	3	5	ug/m3 LC	21	TRAFFIC, RURAL PAVED ROAD	1	100.0000	88502	Acceptable PM2.5 AQI & Speciation Mass	17020	Chico, CA	06	California	007	Butte	39.327563	-121.668811
11/08/2009	AQS	060074001	3	4.6	ug/m3 LC	19	TRAFFIC, RURAL PAVED ROAD	1	100.0000	88502	Acceptable PM2.5 AQI & Speciation Mass	17020	Chico, CA	06	California	007	Butte	39.327563	-121.668811
11/09/2009	AQS	060074001	3	12.2	ug/m3 LC	51	TRAFFIC, RURAL PAVED ROAD	1	100.0000	88502	Acceptable PM2.5 AQI & Speciation Mass	17020	Chico, CA	06	California	007	Butte	39.327563	-121.668811
11/10/2009	AQS	060074001	3	14.4	ug/m3 LC	56	TRAFFIC, RURAL PAVED ROAD	1	100.0000	88502	Acceptable PM2.5 AQI & Speciation Mass	17020	Chico, CA	06	California	007	Butte	39.327563	-121.668811
11/11/2009	AQS	060074001	3	22.2	ug/m3 LC	72	TRAFFIC, RURAL PAVED ROAD	1	100.0000	88502	Acceptable PM2.5 AQI & Speciation Mass	17020	Chico, CA	06	California	007	Butte	39.327563	-121.668811
11/12/2009	AQS	060074001	3	8.5	ug/m3 LC	35	TRAFFIC, RURAL PAVED ROAD	1	100.0000	88502	Acceptable PM2.5 AQI & Speciation Mass	17020	Chico, CA	06	California	007	Butte	39.327563	-121.668811
11/13/2009	AQS	060074001	3	5.5	ug/m3 LC	23	TRAFFIC, RURAL PAVED ROAD	1	100.0000	88502	Acceptable PM2.5 AQI & Speciation Mass	17020	Chico, CA	06	California	007	Butte	39.327563	-121.668811
11/14/2009	AQS	060074001	3	9.8	ug/m3 LC	41	TRAFFIC, RURAL PAVED ROAD	1	100.0000	88502	Acceptable PM2.5 AQI & Speciation Mass	17020	Chico, CA	06	California	007	Butte	39.327563	-121.668811
11/15/2009	AQS	060074001	3	9.9	ug/m3 LC	41	TRAFFIC, RURAL PAVED ROAD	1	100.0000	88502	Acceptable PM2.5 AQI & Speciation Mass	17020	Chico, CA	06	California	007	Butte	39.327563	-121.668811
11/16/2009	AQS	060074001	3	19.8	ug/m3 LC	67	TRAFFIC, RURAL PAVED ROAD	1	100.0000	88502	Acceptable PM2.5 AQI & Speciation Mass	17020	Chico, CA	06	California	007	Butte	39.327563	-121.668811
11/17/2009	AQS	060074001	3	15.4	ug/m3 LC	58	TRAFFIC, RURAL PAVED ROAD	1	100.0000	88502	Acceptable PM2.5 AQI & Speciation Mass	17020	Chico, CA	06	California	007	Butte	39.327563	-121.668811
11/18/2009	AQS	060074001	3	10	ug/m3 LC	42	TRAFFIC, RURAL PAVED ROAD	1	100.0000	88502	Acceptable PM2.5 AQI & Speciation Mass	17020	Chico, CA	06	California	007	Butte	39.327563	-121.668811
11/19/2009	AQS	060074001	3	17.3	ug/m3 LC	62	TRAFFIC, RURAL PAVED ROAD	1	100.0000	88502	Acceptable PM2.5 AQI & Speciation Mass	17020	Chico, CA	06	California	007	Butte	39.327563	-121.668811
11/20/2009	AQS	060074001	3	15.5	ug/m3 LC	58	TRAFFIC, RURAL PAVED ROAD	1	100.0000	88502	Acceptable PM2.5 AQI & Speciation Mass	17020	Chico, CA	06	California	007	Butte	39.327563	-121.668811
11/21/2009	AQS	060074001	3	4.7	ug/m3 LC	20	TRAFFIC, RURAL PAVED ROAD	1	100.0000	88502	Acceptable PM2.5 AQI & Speciation Mass	17020	Chico, CA	06	California	007	Butte	39.327563	-121.668811
12/01/2009	AQS	060074001	3	20.4	ug/m3 LC	68	TRAFFIC, RURAL PAVED ROAD	1	100.0000	88502	Acceptable PM2.5 AQI & Speciation Mass	17020	Chico, CA	06	California	007	Butte	39.327563	-121.668811
12/02/2009	AQS	060074001	3	22.2	ug/m3 LC	72	TRAFFIC, RURAL PAVED ROAD	1	100.0000	88502	Acceptable PM2.5 AQI & Speciation Mass	17020	Chico, CA	06	California	007	Butte	39.327563	-121.668811
12/03/2009	AQS	060074001	3	21.2	ug/m3 LC	70	TRAFFIC, RURAL PAVED ROAD	1	100.0000	88502	Acceptable PM2.5 AQI & Speciation Mass	17020	Chico, CA	06	California	007	Butte	39.327563	-121.668811
12/04/2009	AQS	060074001	3	40.7	ug/m3 LC	114	TRAFFIC, RURAL PAVED ROAD	1	100.0000	88502	Acceptable PM2.5 AQI & Speciation Mass	17020	Chico, CA	06	California	007	Butte	39.327563	-121.668811
12/05/2009	AQS	060074001	3	15.1	ug/m3 LC	57	TRAFFIC, RURAL PAVED ROAD	1	100.0000	88502	Acceptable PM2.5 AQI & Speciation Mass	17020	Chico, CA	06	California	007	Butte	39.327563	-121.668811
12/06/2009	AQS	060074001	3	12.2	ug/m3 LC	51	TRAFFIC, RURAL PAVED ROAD	1	100.0000	88502	Acceptable PM2.5 AQI & Speciation Mass	17020	Chico, CA	06	California	007	Butte	39.327563	-121.668811
12/07/2009	AQS	060074001	3	7.5	ug/m3 LC	31	TRAFFIC, RURAL PAVED ROAD	1	100.0000	88502	Acceptable PM2.5 AQI & Speciation Mass	17020	Chico, CA	06	California	007	Butte	39.327563	-121.668811
12/08/2009	AQS	060074001	3	19.9	ug/m3 LC	67	TRAFFIC, RURAL PAVED ROAD	1	100.0000	88502	Acceptable PM2.5 AQI & Speciation Mass	17020	Chico, CA	06	California	007	Butte	39.327563	-121.668811
12/09/2009	AQS	060074001	3	23.6	ug/m3 LC	75	TRAFFIC, RURAL PAVED ROAD	1	100.0000	88502	Acceptable PM2.5 AQI & Speciation Mass	17020	Chico, CA	06	California	007	Butte	39.327563	-121.668811
12/10/2009	AQS	060074001	3	26.8	ug/m3 LC	82	TRAFFIC, RURAL PAVED ROAD	1	100.0000	88502	Acceptable PM2.5 AQI & Speciation Mass	17020	Chico, CA	06	California	007	Butte	39.327563	-121.668811
12/11/2009	AQS	060074001	3	15.3	ug/m3 LC	58	TRAFFIC, RURAL PAVED ROAD	1	100.0000	88502	Acceptable PM2.5 AQI & Speciation Mass	17020	Chico, CA	06	California	007	Butte	39.327563	-121.668811
12/12/2009	AQS	060074001	3	10.2	ug/m3 LC	43	TRAFFIC, RURAL PAVED ROAD	1	100.0000	88502	Acceptable PM2.5 AQI & Speciation Mass	17020	Chico, CA	06	California	007	Butte	39.327563	-121.668811
12/13/2009	AQS	060074001	3	5.3	ug/m3 LC	22	TRAFFIC, RURAL PAVED ROAD	1	100.0000	88502	Acceptable PM2.5 AQI & Speciation Mass	17020	Chico, CA	06	California	007	Butte	39.327563	-121.668811
12/14/2009	AQS	060074001	3	9.1	ug/m3 LC	38	TRAFFIC, RURAL PAVED ROAD	1	100.0000	88502	Acceptable PM2.5 AQI & Speciation Mass	17020	Chico, CA	06	California	007	Butte	39.327563	-121.668811
12/15/2009	AQS	060074001	3	12	ug/m3 LC	50	TRAFFIC, RURAL PAVED ROAD	1	100.0000	88502	Acceptable PM2.5 AQI & Speciation Mass	17020	Chico, CA	06	California	007	Butte	39.327563	-121.668811
12/16/2009	AQS	060074001	3	12.5	ug/m3 LC	52	TRAFFIC, RURAL PAVED ROAD	1	100.0000	88502	Acceptable PM2.5 AQI & Speciation Mass	17020	Chico, CA	06	California	007	Butte	39.327563	-121.668811
12/17/2009	AQS	060074001	3	10.5	ug/m3 LC	44	TRAFFIC, RURAL PAVED ROAD	1	100.0000	88502	Acceptable PM2.5 AQI & Speciation Mass	17020	Chico, CA	06	California	007	Butte	39.327563	-121.668811
12/18/2009	AQS	060074001	3	14.5	ug/m3 LC	56	TRAFFIC, RURAL PAVED ROAD	1	100.0000	88502	Acceptable PM2.5 AQI & Speciation Mass	17020	Chico, CA	06	California	007	Butte	39.327563	-121.668811
12/19/2009	AQS	060074001	3	26.7	ug/m3 LC	82	TRAFFIC, RURAL PAVED ROAD	1	100.0000	88502	Acceptable PM2.5 AQI & Speciation Mass	17020	Chico, CA	06	California	007	Butte	39.327563	-121.668811
12/20/2009	AQS	060074001	3	35	ug/m3 LC	99	TRAFFIC, RURAL PAVED ROAD	1	100.0000	88502	Acceptable PM2.5 AQI & Speciation Mass	17020	Chico, CA	06	California	007	Butte	39.327563	-121.668811
12/21/2009	AQS	060074001	3	26.2	ug/m3 LC	81	TRAFFIC, RURAL PAVED ROAD	1	100.0000	88502	Acceptable PM2.5 AQI & Speciation Mass	17020	Chico, CA	06	California	007	Butte	39.327563	-121.668811
12/22/2009	AQS	060074001	3	1.9	ug/m3 LC	8	TRAFFIC, RURAL PAVED ROAD	1	100.0000	88502	Acceptable PM2.5 AQI & Speciation Mass	17020	Chico, CA	06	California	007	Butte	39.327563	-121.668811
12/23/2009	AQS	060074001	3	4	ug/m3 LC	17	TRAFFIC, RURAL PAVED ROAD	1	100.0000	88502	Acceptable PM2.5 AQI & Speciation Mass	17020	Chico, CA	06	California	007	Butte	39.327563	-121.668811
12/24/2009	AQS	060074001	3	15.9	ug/m3 LC	59	TRAFFIC, RURAL PAVED ROAD	1	100.0000	88502	Acceptable PM2.5 AQI & Speciation Mass	17020	Chico, CA	06	California	007	Butte	39.327563	-121.668811
12/25/2009	AQS	060074001	3	29.8	ug/m3 LC	88	TRAFFIC, RURAL PAVED ROAD	1	100.0000	88502	Acceptable PM2.5 AQI & Speciation Mass	17020	Chico, CA	06	California	007	Butte	39.327563	-121.668811
12/26/2009	AQS	060074001	3	25.3	ug/m3 LC	79	TRAFFIC, RURAL PAVED ROAD	1	100.0000	88502	Acceptable PM2.5 AQI & Speciation Mass	17020	Chico, CA	06	California	007	Butte	39.327563	-121.668811
12/27/2009	AQS	060074001	3	26.2	ug/m3 LC	81	TRAFFIC, RURAL PAVED ROAD	1	100.0000	88502	Acceptable PM2.5 AQI & Speciation Mass	17020	Chico, CA	06	California	007	Butte	39.327563	-121.668811
12/28/2009	AQS	060074001	3	11	ug/m3 LC	46	TRAFFIC, RURAL PAVED ROAD	1	100.0000	88502	Acceptable PM2.5 AQI & Speciation Mass	17020	Chico, CA	06	California	007	Butte	39.327563	-121.668811
12/29/2009	AQS	060074001	3	14.8	ug/m3 LC	57	TRAFFIC, RURAL PAVED ROAD	1	100.0000	88502	Acceptable PM2.5 AQI & Speciation Mass	17020	Chico, CA	06	California	007	Butte	39.327563	-121.668811
12/30/2009	AQS	060074001	3	19	ug/m3 LC	66	TRAFFIC, RURAL PAVED ROAD	1	100.0000	88502	Acceptable PM2.5 AQI & Speciation Mass	17020	Chico, CA	06	California	007	Butte	39.327563	-121.668811
12/31/2009	AQS	060074001	3	21.1	ug/m3 LC	70	TRAFFIC, RURAL PAVED ROAD	1	100.0000	88502	Acceptable PM2.5 AQI & Speciation Mass	17020	Chico, CA	06	California	007	Butte	39.327563	-121.668811
01/03/2009	AQS	060090001	1	7.9	ug/m3 LC	33	San Andreas-Gold Strike Road	1	100.0000	88101	PM2.5 - Local Conditions			06	California	009	Calaveras	38.20185	-120.680277
01/07/2009	AQS	060090001	1	5	ug/m3 LC	21	San Andreas-Gold Strike Road	1	100.0000	88101	PM2.5 - Local Conditions			06	California	009	Calaveras	38.20185	-120.680277
01/13/2009	AQS	060090001	1	8.3	ug/m3 LC	35	San Andreas-Gold Strike Road	1	100.0000	88101	PM2.5 - Local Conditions			06	California	009	Calaveras	38.20185	-120.680277
01/19/2009	AQS	060090001	1	4.8	ug/m3 LC	20	San Andreas-Gold Strike Road	1	100.0000	88101	PM2.5 - Local Conditions			06	California	009	Calaveras	38.20185	-120.680277
01/25/2009	AQS	060090001	1	3.8	ug/m3 LC	16	San Andreas-Gold Strike Road	1	100.0000	88101	PM2.5 - Local Conditions			06	California	009	Calaveras	38.20185	-120.680277
01/31/2009	AQS	060090001	1	7.6	ug/m3 LC	32	San Andreas-Gold Strike Road	1	100.0000	88101	PM2.5 - Local Conditions			06	California	009	Calaveras	38.20185	-120.680277
02/10/2009	AQS	060090001	1	4.3	ug/m3 LC	18	San Andreas-Gold Strike Road	1	100.0000	88101	PM2.5 - Local Conditions			06	California	009	Calaveras	38.20185	-120.680277
02/12/2009	AQS	060090001	1	3.6	ug/m3 LC	15	San Andreas-Gold Strike Road	1	100.0000	88101	PM2.5 - Local Conditions			06	California	009	Calaveras	38.20185	-120.680277
02/18/2009	AQS	060090001	1	3	ug/m3 LC	13	San Andreas-Gold Strike Road	1	100.0000	88101	PM2.5 - Local Conditions			06	California	009	Calaveras	38.20185	-120.680277
02/24/2009	AQS	060090001	1	2.1	ug/m3 LC	9	San Andreas-Gold Strike Road	1	100.0000	88101	PM2.5 - Local Conditions			06	California	009	Calaveras	38.20185	-120.680277
03/02/2009	AQS	060090001	1	2.1	ug/m3 LC	9	San Andreas-Gold Strike Road	1	100.0000	88101	PM2.5 - Local Conditions			06	California	009	Calaveras	38.20185	-120.680277
03/08/2009	AQS	060090001	1	7.8	ug/m3 LC	33	San Andreas-Gold Strike Road	1	100.0000	88101	PM2.5 - Local Conditions			06	California	009	Calaveras	38.20185	-120.680277
03/14/2009	AQS	060090001	1	6.8	ug/m3 LC	28	San Andreas-Gold Strike Road	1	100.0000	88101	PM2.5 - Local Conditions			06	California	009	Calaveras	38.20185	-120.680277
03/20/2009	AQS	060090001	1	7.6	ug/m3 LC	32	San Andreas-Gold Strike Road	1	100.0000	88101	PM2.5 - Local Conditions			06	California	009	Calaveras	38.20185	-120.680277
03/26/2009	AQS	060090001	1	5.1	ug/m3 LC	21	San Andreas-Gold Strike Road	1	100.0000	88101	PM2.5 - Local Conditions			06	California	009	Calaveras	38.20185	-120.680277
04/01/2009	AQS	060090001	1	4.3	ug/m3 LC	18	San Andreas-Gold Strike Road	1	100.0000	88101	PM2.5 - Local Conditions			06	California	009	Calaveras	38.20185	-120.680277
04/07/2009	AQS	060090001	1	3.2	ug/m3 LC	13	San Andreas-Gold Strike Road	1	100.0000	88101	PM2.5 - Local Conditions			06	California	009	Calaveras	38.20185	-120.680277
04/19/2009	AQS	060090001	1	5.9	ug/m3 LC	25	San Andreas-Gold Strike Road	1	100.0000	88101	PM2.5 - Local Conditions			06	California	009	Calaveras	38.20185	-120.680277
04/25/2009	AQS	060090001	1	5.4	ug/m3 LC	23	San Andreas-Gold Strike Road	1	100.0000	88101	PM2.5 - Local Conditions			06	California	009	Calaveras	38.20185	-120.680277
05/01/2009	AQS	060090001	1	5.7	ug/m3 LC	24	San Andreas-Gold Strike Road	1	100.0000	88101	PM2.5 - Local Conditions			06	California	009	Calaveras	38.20185	-120.680277
05/07/2009	AQS	060090001	1	3.9	ug/m3 LC	16	San Andreas-Gold Strike Road	1	100.0000	88101	PM2.5 - Local Conditions			06	California	009	Calaveras	38.20185	-120.680277
05/13/2009	AQS	060090001	1	5	ug/m3 LC	21	San Andreas-Gold Strike Road	1	100.0000	88101	PM2.5 - Local Conditions			06	California	009	Calaveras	38.20185	-120.680277
05/19/2009	AQS	060090001	1	4.8	ug/m3 LC	20	San Andreas-Gold Strike Road	1	100.0000	88101	PM2.5 - Local Conditions			06	California	009	Calaveras	38.20185	-120.680277
05/25/2009	AQS	060090001	1	9.7	ug/m3 LC	40	San Andreas-Gold Strike Road	1	100.0000	88101	PM2.5 - Local Conditions			06	California	009	Calaveras	38.20185	-120.680277
05/31/2009	AQS	060090001	1	8.2	ug/m3 LC	34	San Andreas-Gold Strike Road	1	100.0000	88101	PM2.5 - Local Conditions			06	California	009	Calaveras	38.20185	-120.680277
06/06/2009	AQS	060090001	1	3.4	ug/m3 LC	14	San Andreas-Gold Strike Road	1	100.0000	88101	PM2.5 - Local Conditions			06	California	009	Calaveras	38.20185	-120.680277
06/17/2009	AQS	060090001	1	6.5	ug/m3 LC	27	San Andreas-Gold Strike Road	1	100.0000	88101	PM2.5 - Local Conditions			06	California	009	Calaveras	38.20185	-120.680277
06/23/2009	AQS	060090001	1	6.3	ug/m3 LC	26	San Andreas-Gold Strike Road	1	100.0000	88101	PM2.5 - Local Conditions			06	California	009	Calaveras	38.20185	-120.680277
06/25/2009	AQS	060090001	1	5.9	ug/m3 LC	25	San Andreas-Gold Strike Road	1	100.0000	88101	PM2.5 - Local Conditions			06	California	009	Calaveras	38.20185	-120.680277
06/30/2009	AQS	060090001	1	8.1	ug/m3 LC	34	San Andreas-Gold Strike Road	1	100.0000	88101	PM2.5 - Local Conditions			06	California	009	Calaveras	38.20185	-120.680277
07/06/2009	AQS	060090001	1	4.1	ug/m3 LC	17	San Andreas-Gold Strike Road	1	100.0000	88101	PM2.5 - Local Conditions			06	California	009	Calaveras	38.20185	-120.680277
07/12/2009	AQS	060090001	1	4.7	ug/m3 LC	20	San Andreas-Gold Strike Road	1	100.0000	88101	PM2.5 - Local Conditions			06	California	009	Calaveras	38.20185	-120.680277
07/18/2009	AQS	060090001	1	5.3	ug/m3 LC	22	San Andreas-Gold Strike Road	1	100.0000	88101	PM2.5 - Local Conditions			06	California	009	Calaveras	38.20185	-120.680277
07/24/2009	AQS	060090001	1	6.1	ug/m3 LC	25	San Andreas-Gold Strike Road	1	100.0000	88101	PM2.5 - Local Conditions			06	California	009	Calaveras	38.20185	-120.680277
07/30/2009	AQS	060090001	1	6.5	ug/m3 LC	27	San Andreas-Gold Strike Road	1	100.0000	88101	PM2.5 - Local Conditions			06	California	009	Calaveras	38.20185	-120.680277
08/05/2009	AQS	060090001	1	3.3	ug/m3 LC	14	San Andreas-Gold Strike Road	1	100.0000	88101	PM2.5 - Local Conditions			06	California	009	Calaveras	38.20185	-120.680277
08/11/2009	AQS	060090001	1	8.3	ug/m3 LC	35	San Andreas-Gold Strike Road	1	100.0000	88101	PM2.5 - Local Conditions			06	California	009	Calaveras	38.20185	-120.680277
08/17/2009	AQS	060090001	1	8.6	ug/m3 LC	36	San Andreas-Gold Strike Road	1	100.0000	88101	PM2.5 - Local Conditions			06	California	009	Calaveras	38.20185	-120.680277
08/23/2009	AQS	060090001	1	7.7	ug/m3 LC	32	San Andreas-Gold Strike Road	1	100.0000	88101	PM2.5 - Local Conditions			06	California	009	Calaveras	38.20185	-120.680277
08/29/2009	AQS	060090001	1	8.3	ug/m3 LC	35	San Andreas-Gold Strike Road	1	100.0000	88101	PM2.5 - Local Conditions			06	California	009	Calaveras	38.20185	-120.680277
09/04/2009	AQS	060090001	1	2.8	ug/m3 LC	12	San Andreas-Gold Strike Road	1	100.0000	88101	PM2.5 - Local Conditions			06	California	009	Calaveras	38.20185	-120.680277
09/10/2009	AQS	060090001	1	5.7	ug/m3 LC	24	San Andreas-Gold Strike Road	1	100.0000	88101	PM2.5 - Local Conditions			06	California	009	Calaveras	38.20185	-120.680277
09/16/2009	AQS	060090001	1	4.8	ug/m3 LC	20	San Andreas-Gold Strike Road	1	100.0000	88101	PM2.5 - Local Conditions			06	California	009	Calaveras	38.20185	-120.680277
09/24/2009	AQS	060090001	1	5.8	ug/m3 LC	24	San Andreas-Gold Strike Road	1	100.0000	88101	PM2.5 - Local Conditions			06	California	009	Calaveras	38.20185	-120.680277
09/28/2009	AQS	060090001	1	8.7	ug/m3 LC	36	San Andreas-Gold Strike Road	1	100.0000	88101	PM2.5 - Local Conditions			06	California	009	Calaveras	38.20185	-120.680277
10/04/2009	AQS	060090001	1	3.6	ug/m3 LC	15	San Andreas-Gold Strike Road	1	100.0000	88101	PM2.5 - Local Conditions			06	California	009	Calaveras	38.20185	-120.680277
10/10/2009	AQS	060090001	1	7.9	ug/m3 LC	33	San Andreas-Gold Strike Road	1	100.0000	88101	PM2.5 - Local Conditions			06	California	009	Calaveras	38.20185	-120.680277
10/16/2009	AQS	060090001	1	6.6	ug/m3 LC	28	San Andreas-Gold Strike Road	1	100.0000	88101	PM2.5 - Local Conditions			06	California	009	Calaveras	38.20185	-120.680277
10/22/2009	AQS	060090001	1	7.9	ug/m3 LC	33	San Andreas-Gold Strike Road	1	100.0000	88101	PM2.5 - Local Conditions			06	California	009	Calaveras	38.20185	-120.680277
10/28/2009	AQS	060090001	1	3.3	ug/m3 LC	14	San Andreas-Gold Strike Road	1	100.0000	88101	PM2.5 - Local Conditions			06	California	009	Calaveras	38.20185	-120.680277
11/03/2009	AQS	060090001	1	7	ug/m3 LC	29	San Andreas-Gold Strike Road	1	100.0000	88101	PM2.5 - Local Conditions			06	California	009	Calaveras	38.20185	-120.680277
11/09/2009	AQS	060090001	1	9.1	ug/m3 LC	38	San Andreas-Gold Strike Road	1	100.0000	88101	PM2.5 - Local Conditions			06	California	009	Calaveras	38.20185	-120.680277
11/15/2009	AQS	060090001	1	8.6	ug/m3 LC	36	San Andreas-Gold Strike Road	1	100.0000	88101	PM2.5 - Local Conditions			06	California	009	Calaveras	38.20185	-120.680277
11/21/2009	AQS	060090001	1	6.3	ug/m3 LC	26	San Andreas-Gold Strike Road	1	100.0000	88101	PM2.5 - Local Conditions			06	California	009	Calaveras	38.20185	-120.680277
12/02/2009	AQS	060090001	1	9	ug/m3 LC	38	San Andreas-Gold Strike Road	1	100.0000	88101	PM2.5 - Local Conditions			06	California	009	Calaveras	38.20185	-120.680277
12/04/2009	AQS	060090001	1	11.5	ug/m3 LC	48	San Andreas-Gold Strike Road	1	100.0000	88101	PM2.5 - Local Conditions			06	California	009	Calaveras	38.20185	-120.680277
12/09/2009	AQS	060090001	1	9.7	ug/m3 LC	40	San Andreas-Gold Strike Road	1	100.0000	88101	PM2.5 - Local Conditions			06	California	009	Calaveras	38.20185	-120.680277
12/15/2009	AQS	060090001	1	5.3	ug/m3 LC	22	San Andreas-Gold Strike Road	1	100.0000	88101	PM2.5 - Local Conditions			06	California	009	Calaveras	38.20185	-120.680277
12/21/2009	AQS	060090001	1	6.4	ug/m3 LC	27	San Andreas-Gold Strike Road	1	100.0000	88101	PM2.5 - Local Conditions			06	California	009	Calaveras	38.20185	-120.680277
12/27/2009	AQS	060090001	1	6.5	ug/m3 LC	27	San Andreas-Gold Strike Road	1	100.0000	88101	PM2.5 - Local Conditions			06	California	009	Calaveras	38.20185	-120.680277
01/01/2009	AQS	060111002	1	11.5	ug/m3 LC	48	Colusa-Sunrise Blvd	1	100.0000	88101	PM2.5 - Local Conditions			06	California	011	Colusa	39.18919	-121.99887
01/07/2009	AQS	060111002	1	21.5	ug/m3 LC	71	Colusa-Sunrise Blvd	1	100.0000	88101	PM2.5 - Local Conditions			06	California	011	Colusa	39.18919	-121.99887
01/13/2009	AQS	060111002	1	9.2	ug/m3 LC	38	Colusa-Sunrise Blvd	1	100.0000	88101	PM2.5 - Local Conditions			06	California	011	Colusa	39.18919	-121.99887
01/22/2009	AQS	060111002	1	14.6	ug/m3 LC	56	Colusa-Sunrise Blvd	1	100.0000	88101	PM2.5 - Local Conditions			06	California	011	Colusa	39.18919	-121.99887
01/31/2009	AQS	060111002	1	11.8	ug/m3 LC	49	Colusa-Sunrise Blvd	1	100.0000	88101	PM2.5 - Local Conditions			06	California	011	Colusa	39.18919	-121.99887
02/06/2009	AQS	060111002	1	5.6	ug/m3 LC	23	Colusa-Sunrise Blvd	1	100.0000	88101	PM2.5 - Local Conditions			06	California	011	Colusa	39.18919	-121.99887
02/12/2009	AQS	060111002	1	2.2	ug/m3 LC	9	Colusa-Sunrise Blvd	1	100.0000	88101	PM2.5 - Local Conditions			06	California	011	Colusa	39.18919	-121.99887
02/18/2009	AQS	060111002	1	2.9	ug/m3 LC	12	Colusa-Sunrise Blvd	1	100.0000	88101	PM2.5 - Local Conditions			06	California	011	Colusa	39.18919	-121.99887
02/24/2009	AQS	060111002	1	1	ug/m3 LC	4	Colusa-Sunrise Blvd	1	100.0000	88101	PM2.5 - Local Conditions			06	California	011	Colusa	39.18919	-121.99887
03/02/2009	AQS	060111002	1	1	ug/m3 LC	4	Colusa-Sunrise Blvd	1	100.0000	88101	PM2.5 - Local Conditions			06	California	011	Colusa	39.18919	-121.99887
03/08/2009	AQS	060111002	1	4.5	ug/m3 LC	19	Colusa-Sunrise Blvd	1	100.0000	88101	PM2.5 - Local Conditions			06	California	011	Colusa	39.18919	-121.99887
03/14/2009	AQS	060111002	1	4.3	ug/m3 LC	18	Colusa-Sunrise Blvd	1	100.0000	88101	PM2.5 - Local Conditions			06	California	011	Colusa	39.18919	-121.99887
03/20/2009	AQS	060111002	1	6	ug/m3 LC	25	Colusa-Sunrise Blvd	1	100.0000	88101	PM2.5 - Local Conditions			06	California	011	Colusa	39.18919	-121.99887
03/26/2009	AQS	060111002	1	2.5	ug/m3 LC	10	Colusa-Sunrise Blvd	1	100.0000	88101	PM2.5 - Local Conditions			06	California	011	Colusa	39.18919	-121.99887
04/01/2009	AQS	060111002	1	3.3	ug/m3 LC	14	Colusa-Sunrise Blvd	1	100.0000	88101	PM2.5 - Local Conditions			06	California	011	Colusa	39.18919	-121.99887
04/07/2009	AQS	060111002	1	5.4	ug/m3 LC	23	Colusa-Sunrise Blvd	1	100.0000	88101	PM2.5 - Local Conditions			06	California	011	Colusa	39.18919	-121.99887
[truncated: 27,880 more rows]
