# Supplementary material for: Association of temporary Environmental Protection Agency regulation suspension with industrial economic viability and local air quality in California, United States
Source: Environ Sci Eur. 2021 Apr 21;33(1):52. doi: 10.1186/s12302-021-00489-9 (PMC8058586; doi:10.1186/s12302-021-00489-9)
Supplement: Supplementary file 9 — Additional file 9. California2016.csv [file 12302_2021_489_MOESM9_ESM.csv]

Date	Source	Site ID	POC	Daily Mean PM2.5 Concentration	UNITS	DAILY_AQI_VALUE	Site Name	DAILY_OBS_COUNT	PERCENT_COMPLETE	AQS_PARAMETER_CODE	AQS_PARAMETER_DESC	CBSA_CODE	CBSA_NAME	STATE_CODE	STATE	COUNTY_CODE	COUNTY	SITE_LATITUDE	SITE_LONGITUDE
01/01/2011	AQS	060010007	1	10.5	ug/m3 LC	44	Livermore	1	100.0000	88101	PM2.5 - Local Conditions	41860	San Francisco-Oakland-Hayward, CA	06	California	001	Alameda	37.687526	-121.784217
01/02/2011	AQS	060010007	1	4.6	ug/m3 LC	19	Livermore	1	100.0000	88101	PM2.5 - Local Conditions	41860	San Francisco-Oakland-Hayward, CA	06	California	001	Alameda	37.687526	-121.784217
01/03/2011	AQS	060010007	1	13.4	ug/m3 LC	54	Livermore	1	100.0000	88101	PM2.5 - Local Conditions	41860	San Francisco-Oakland-Hayward, CA	06	California	001	Alameda	37.687526	-121.784217
01/04/2011	AQS	060010007	1	18.5	ug/m3 LC	64	Livermore	1	100.0000	88101	PM2.5 - Local Conditions	41860	San Francisco-Oakland-Hayward, CA	06	California	001	Alameda	37.687526	-121.784217
01/05/2011	AQS	060010007	1	18.7	ug/m3 LC	65	Livermore	1	100.0000	88101	PM2.5 - Local Conditions	41860	San Francisco-Oakland-Hayward, CA	06	California	001	Alameda	37.687526	-121.784217
01/06/2011	AQS	060010007	1	13.8	ug/m3 LC	55	Livermore	1	100.0000	88101	PM2.5 - Local Conditions	41860	San Francisco-Oakland-Hayward, CA	06	California	001	Alameda	37.687526	-121.784217
01/07/2011	AQS	060010007	1	16.2	ug/m3 LC	60	Livermore	1	100.0000	88101	PM2.5 - Local Conditions	41860	San Francisco-Oakland-Hayward, CA	06	California	001	Alameda	37.687526	-121.784217
01/09/2011	AQS	060010007	1	13.7	ug/m3 LC	54	Livermore	1	100.0000	88101	PM2.5 - Local Conditions	41860	San Francisco-Oakland-Hayward, CA	06	California	001	Alameda	37.687526	-121.784217
01/10/2011	AQS	060010007	1	16.9	ug/m3 LC	61	Livermore	1	100.0000	88101	PM2.5 - Local Conditions	41860	San Francisco-Oakland-Hayward, CA	06	California	001	Alameda	37.687526	-121.784217
01/11/2011	AQS	060010007	1	23.2	ug/m3 LC	74	Livermore	1	100.0000	88101	PM2.5 - Local Conditions	41860	San Francisco-Oakland-Hayward, CA	06	California	001	Alameda	37.687526	-121.784217
01/12/2011	AQS	060010007	1	18.9	ug/m3 LC	65	Livermore	1	100.0000	88101	PM2.5 - Local Conditions	41860	San Francisco-Oakland-Hayward, CA	06	California	001	Alameda	37.687526	-121.784217
01/13/2011	AQS	060010007	1	16.8	ug/m3 LC	61	Livermore	1	100.0000	88101	PM2.5 - Local Conditions	41860	San Francisco-Oakland-Hayward, CA	06	California	001	Alameda	37.687526	-121.784217
01/14/2011	AQS	060010007	1	7.3	ug/m3 LC	30	Livermore	1	100.0000	88101	PM2.5 - Local Conditions	41860	San Francisco-Oakland-Hayward, CA	06	California	001	Alameda	37.687526	-121.784217
01/15/2011	AQS	060010007	1	8.4	ug/m3 LC	35	Livermore	1	100.0000	88101	PM2.5 - Local Conditions	41860	San Francisco-Oakland-Hayward, CA	06	California	001	Alameda	37.687526	-121.784217
01/16/2011	AQS	060010007	1	21.9	ug/m3 LC	72	Livermore	1	100.0000	88101	PM2.5 - Local Conditions	41860	San Francisco-Oakland-Hayward, CA	06	California	001	Alameda	37.687526	-121.784217
01/17/2011	AQS	060010007	1	13.1	ug/m3 LC	53	Livermore	1	100.0000	88101	PM2.5 - Local Conditions	41860	San Francisco-Oakland-Hayward, CA	06	California	001	Alameda	37.687526	-121.784217
01/18/2011	AQS	060010007	1	6.6	ug/m3 LC	28	Livermore	1	100.0000	88101	PM2.5 - Local Conditions	41860	San Francisco-Oakland-Hayward, CA	06	California	001	Alameda	37.687526	-121.784217
01/19/2011	AQS	060010007	1	6.2	ug/m3 LC	26	Livermore	1	100.0000	88101	PM2.5 - Local Conditions	41860	San Francisco-Oakland-Hayward, CA	06	California	001	Alameda	37.687526	-121.784217
01/20/2011	AQS	060010007	1	15.5	ug/m3 LC	58	Livermore	1	100.0000	88101	PM2.5 - Local Conditions	41860	San Francisco-Oakland-Hayward, CA	06	California	001	Alameda	37.687526	-121.784217
01/21/2011	AQS	060010007	1	23.6	ug/m3 LC	75	Livermore	1	100.0000	88101	PM2.5 - Local Conditions	41860	San Francisco-Oakland-Hayward, CA	06	California	001	Alameda	37.687526	-121.784217
01/22/2011	AQS	060010007	1	9.3	ug/m3 LC	39	Livermore	1	100.0000	88101	PM2.5 - Local Conditions	41860	San Francisco-Oakland-Hayward, CA	06	California	001	Alameda	37.687526	-121.784217
01/23/2011	AQS	060010007	1	9.4	ug/m3 LC	39	Livermore	1	100.0000	88101	PM2.5 - Local Conditions	41860	San Francisco-Oakland-Hayward, CA	06	California	001	Alameda	37.687526	-121.784217
01/24/2011	AQS	060010007	1	11.8	ug/m3 LC	49	Livermore	1	100.0000	88101	PM2.5 - Local Conditions	41860	San Francisco-Oakland-Hayward, CA	06	California	001	Alameda	37.687526	-121.784217
01/25/2011	AQS	060010007	1	11.5	ug/m3 LC	48	Livermore	1	100.0000	88101	PM2.5 - Local Conditions	41860	San Francisco-Oakland-Hayward, CA	06	California	001	Alameda	37.687526	-121.784217
01/26/2011	AQS	060010007	1	12.3	ug/m3 LC	51	Livermore	1	100.0000	88101	PM2.5 - Local Conditions	41860	San Francisco-Oakland-Hayward, CA	06	California	001	Alameda	37.687526	-121.784217
01/27/2011	AQS	060010007	1	13	ug/m3 LC	53	Livermore	1	100.0000	88101	PM2.5 - Local Conditions	41860	San Francisco-Oakland-Hayward, CA	06	California	001	Alameda	37.687526	-121.784217
01/28/2011	AQS	060010007	1	23.2	ug/m3 LC	74	Livermore	1	100.0000	88101	PM2.5 - Local Conditions	41860	San Francisco-Oakland-Hayward, CA	06	California	001	Alameda	37.687526	-121.784217
01/29/2011	AQS	060010007	1	4.8	ug/m3 LC	20	Livermore	1	100.0000	88101	PM2.5 - Local Conditions	41860	San Francisco-Oakland-Hayward, CA	06	California	001	Alameda	37.687526	-121.784217
01/30/2011	AQS	060010007	1	5.8	ug/m3 LC	24	Livermore	1	100.0000	88101	PM2.5 - Local Conditions	41860	San Francisco-Oakland-Hayward, CA	06	California	001	Alameda	37.687526	-121.784217
01/31/2011	AQS	060010007	1	8.5	ug/m3 LC	35	Livermore	1	100.0000	88101	PM2.5 - Local Conditions	41860	San Francisco-Oakland-Hayward, CA	06	California	001	Alameda	37.687526	-121.784217
02/01/2011	AQS	060010007	1	2.6	ug/m3 LC	11	Livermore	1	100.0000	88101	PM2.5 - Local Conditions	41860	San Francisco-Oakland-Hayward, CA	06	California	001	Alameda	37.687526	-121.784217
02/02/2011	AQS	060010007	1	3.8	ug/m3 LC	16	Livermore	1	100.0000	88101	PM2.5 - Local Conditions	41860	San Francisco-Oakland-Hayward, CA	06	California	001	Alameda	37.687526	-121.784217
02/03/2011	AQS	060010007	1	10.2	ug/m3 LC	43	Livermore	1	100.0000	88101	PM2.5 - Local Conditions	41860	San Francisco-Oakland-Hayward, CA	06	California	001	Alameda	37.687526	-121.784217
02/04/2011	AQS	060010007	1	13.7	ug/m3 LC	54	Livermore	1	100.0000	88101	PM2.5 - Local Conditions	41860	San Francisco-Oakland-Hayward, CA	06	California	001	Alameda	37.687526	-121.784217
02/05/2011	AQS	060010007	1	4.4	ug/m3 LC	18	Livermore	1	100.0000	88101	PM2.5 - Local Conditions	41860	San Francisco-Oakland-Hayward, CA	06	California	001	Alameda	37.687526	-121.784217
02/06/2011	AQS	060010007	1	2.3	ug/m3 LC	10	Livermore	1	100.0000	88101	PM2.5 - Local Conditions	41860	San Francisco-Oakland-Hayward, CA	06	California	001	Alameda	37.687526	-121.784217
02/07/2011	AQS	060010007	1	5.8	ug/m3 LC	24	Livermore	1	100.0000	88101	PM2.5 - Local Conditions	41860	San Francisco-Oakland-Hayward, CA	06	California	001	Alameda	37.687526	-121.784217
02/08/2011	AQS	060010007	1	1	ug/m3 LC	4	Livermore	1	100.0000	88101	PM2.5 - Local Conditions	41860	San Francisco-Oakland-Hayward, CA	06	California	001	Alameda	37.687526	-121.784217
02/09/2011	AQS	060010007	1	3.4	ug/m3 LC	14	Livermore	1	100.0000	88101	PM2.5 - Local Conditions	41860	San Francisco-Oakland-Hayward, CA	06	California	001	Alameda	37.687526	-121.784217
02/10/2011	AQS	060010007	1	7.3	ug/m3 LC	30	Livermore	1	100.0000	88101	PM2.5 - Local Conditions	41860	San Francisco-Oakland-Hayward, CA	06	California	001	Alameda	37.687526	-121.784217
02/11/2011	AQS	060010007	1	18.3	ug/m3 LC	64	Livermore	1	100.0000	88101	PM2.5 - Local Conditions	41860	San Francisco-Oakland-Hayward, CA	06	California	001	Alameda	37.687526	-121.784217
02/12/2011	AQS	060010007	1	15.9	ug/m3 LC	59	Livermore	1	100.0000	88101	PM2.5 - Local Conditions	41860	San Francisco-Oakland-Hayward, CA	06	California	001	Alameda	37.687526	-121.784217
02/13/2011	AQS	060010007	1	16.8	ug/m3 LC	61	Livermore	1	100.0000	88101	PM2.5 - Local Conditions	41860	San Francisco-Oakland-Hayward, CA	06	California	001	Alameda	37.687526	-121.784217
02/14/2011	AQS	060010007	1	3	ug/m3 LC	13	Livermore	1	100.0000	88101	PM2.5 - Local Conditions	41860	San Francisco-Oakland-Hayward, CA	06	California	001	Alameda	37.687526	-121.784217
02/15/2011	AQS	060010007	1	3.4	ug/m3 LC	14	Livermore	1	100.0000	88101	PM2.5 - Local Conditions	41860	San Francisco-Oakland-Hayward, CA	06	California	001	Alameda	37.687526	-121.784217
02/16/2011	AQS	060010007	1	1.8	ug/m3 LC	8	Livermore	1	100.0000	88101	PM2.5 - Local Conditions	41860	San Francisco-Oakland-Hayward, CA	06	California	001	Alameda	37.687526	-121.784217
02/17/2011	AQS	060010007	1	1.5	ug/m3 LC	6	Livermore	1	100.0000	88101	PM2.5 - Local Conditions	41860	San Francisco-Oakland-Hayward, CA	06	California	001	Alameda	37.687526	-121.784217
02/18/2011	AQS	060010007	1	2.5	ug/m3 LC	10	Livermore	1	100.0000	88101	PM2.5 - Local Conditions	41860	San Francisco-Oakland-Hayward, CA	06	California	001	Alameda	37.687526	-121.784217
02/19/2011	AQS	060010007	1	3.8	ug/m3 LC	16	Livermore	1	100.0000	88101	PM2.5 - Local Conditions	41860	San Francisco-Oakland-Hayward, CA	06	California	001	Alameda	37.687526	-121.784217
02/20/2011	AQS	060010007	1	7.1	ug/m3 LC	30	Livermore	1	100.0000	88101	PM2.5 - Local Conditions	41860	San Francisco-Oakland-Hayward, CA	06	California	001	Alameda	37.687526	-121.784217
02/21/2011	AQS	060010007	1	6	ug/m3 LC	25	Livermore	1	100.0000	88101	PM2.5 - Local Conditions	41860	San Francisco-Oakland-Hayward, CA	06	California	001	Alameda	37.687526	-121.784217
02/22/2011	AQS	060010007	1	5.2	ug/m3 LC	22	Livermore	1	100.0000	88101	PM2.5 - Local Conditions	41860	San Francisco-Oakland-Hayward, CA	06	California	001	Alameda	37.687526	-121.784217
02/23/2011	AQS	060010007	1	4.7	ug/m3 LC	20	Livermore	1	100.0000	88101	PM2.5 - Local Conditions	41860	San Francisco-Oakland-Hayward, CA	06	California	001	Alameda	37.687526	-121.784217
02/24/2011	AQS	060010007	1	3.5	ug/m3 LC	15	Livermore	1	100.0000	88101	PM2.5 - Local Conditions	41860	San Francisco-Oakland-Hayward, CA	06	California	001	Alameda	37.687526	-121.784217
02/25/2011	AQS	060010007	1	2.1	ug/m3 LC	9	Livermore	1	100.0000	88101	PM2.5 - Local Conditions	41860	San Francisco-Oakland-Hayward, CA	06	California	001	Alameda	37.687526	-121.784217
02/26/2011	AQS	060010007	1	9.2	ug/m3 LC	38	Livermore	1	100.0000	88101	PM2.5 - Local Conditions	41860	San Francisco-Oakland-Hayward, CA	06	California	001	Alameda	37.687526	-121.784217
02/27/2011	AQS	060010007	1	7.5	ug/m3 LC	31	Livermore	1	100.0000	88101	PM2.5 - Local Conditions	41860	San Francisco-Oakland-Hayward, CA	06	California	001	Alameda	37.687526	-121.784217
02/28/2011	AQS	060010007	1	6	ug/m3 LC	25	Livermore	1	100.0000	88101	PM2.5 - Local Conditions	41860	San Francisco-Oakland-Hayward, CA	06	California	001	Alameda	37.687526	-121.784217
01/01/2011	AQS	060010007	3	15.3	ug/m3 LC	58	Livermore	1	100.0000	88101	PM2.5 - Local Conditions	41860	San Francisco-Oakland-Hayward, CA	06	California	001	Alameda	37.687526	-121.784217
01/02/2011	AQS	060010007	3	8.5	ug/m3 LC	35	Livermore	1	100.0000	88101	PM2.5 - Local Conditions	41860	San Francisco-Oakland-Hayward, CA	06	California	001	Alameda	37.687526	-121.784217
01/03/2011	AQS	060010007	3	15.7	ug/m3 LC	59	Livermore	1	100.0000	88101	PM2.5 - Local Conditions	41860	San Francisco-Oakland-Hayward, CA	06	California	001	Alameda	37.687526	-121.784217
01/04/2011	AQS	060010007	3	22.3	ug/m3 LC	72	Livermore	1	100.0000	88101	PM2.5 - Local Conditions	41860	San Francisco-Oakland-Hayward, CA	06	California	001	Alameda	37.687526	-121.784217
01/05/2011	AQS	060010007	3	22	ug/m3 LC	72	Livermore	1	100.0000	88101	PM2.5 - Local Conditions	41860	San Francisco-Oakland-Hayward, CA	06	California	001	Alameda	37.687526	-121.784217
01/06/2011	AQS	060010007	3	15.9	ug/m3 LC	59	Livermore	1	100.0000	88101	PM2.5 - Local Conditions	41860	San Francisco-Oakland-Hayward, CA	06	California	001	Alameda	37.687526	-121.784217
01/07/2011	AQS	060010007	3	17.8	ug/m3 LC	63	Livermore	1	100.0000	88101	PM2.5 - Local Conditions	41860	San Francisco-Oakland-Hayward, CA	06	California	001	Alameda	37.687526	-121.784217
01/08/2011	AQS	060010007	3	17.1	ug/m3 LC	62	Livermore	1	100.0000	88101	PM2.5 - Local Conditions	41860	San Francisco-Oakland-Hayward, CA	06	California	001	Alameda	37.687526	-121.784217
01/09/2011	AQS	060010007	3	16.7	ug/m3 LC	61	Livermore	1	100.0000	88101	PM2.5 - Local Conditions	41860	San Francisco-Oakland-Hayward, CA	06	California	001	Alameda	37.687526	-121.784217
01/10/2011	AQS	060010007	3	20.6	ug/m3 LC	69	Livermore	1	100.0000	88101	PM2.5 - Local Conditions	41860	San Francisco-Oakland-Hayward, CA	06	California	001	Alameda	37.687526	-121.784217
01/11/2011	AQS	060010007	3	26.2	ug/m3 LC	81	Livermore	1	100.0000	88101	PM2.5 - Local Conditions	41860	San Francisco-Oakland-Hayward, CA	06	California	001	Alameda	37.687526	-121.784217
01/12/2011	AQS	060010007	3	22.9	ug/m3 LC	74	Livermore	1	100.0000	88101	PM2.5 - Local Conditions	41860	San Francisco-Oakland-Hayward, CA	06	California	001	Alameda	37.687526	-121.784217
01/13/2011	AQS	060010007	3	20.3	ug/m3 LC	68	Livermore	1	100.0000	88101	PM2.5 - Local Conditions	41860	San Francisco-Oakland-Hayward, CA	06	California	001	Alameda	37.687526	-121.784217
01/14/2011	AQS	060010007	3	11.9	ug/m3 LC	50	Livermore	1	100.0000	88101	PM2.5 - Local Conditions	41860	San Francisco-Oakland-Hayward, CA	06	California	001	Alameda	37.687526	-121.784217
01/15/2011	AQS	060010007	3	11.7	ug/m3 LC	49	Livermore	1	100.0000	88101	PM2.5 - Local Conditions	41860	San Francisco-Oakland-Hayward, CA	06	California	001	Alameda	37.687526	-121.784217
01/16/2011	AQS	060010007	3	22.7	ug/m3 LC	73	Livermore	1	100.0000	88101	PM2.5 - Local Conditions	41860	San Francisco-Oakland-Hayward, CA	06	California	001	Alameda	37.687526	-121.784217
01/17/2011	AQS	060010007	3	16.3	ug/m3 LC	60	Livermore	1	100.0000	88101	PM2.5 - Local Conditions	41860	San Francisco-Oakland-Hayward, CA	06	California	001	Alameda	37.687526	-121.784217
01/18/2011	AQS	060010007	3	10.7	ug/m3 LC	45	Livermore	1	100.0000	88101	PM2.5 - Local Conditions	41860	San Francisco-Oakland-Hayward, CA	06	California	001	Alameda	37.687526	-121.784217
01/19/2011	AQS	060010007	3	8.9	ug/m3 LC	37	Livermore	1	100.0000	88101	PM2.5 - Local Conditions	41860	San Francisco-Oakland-Hayward, CA	06	California	001	Alameda	37.687526	-121.784217
01/20/2011	AQS	060010007	3	17.2	ug/m3 LC	62	Livermore	1	100.0000	88101	PM2.5 - Local Conditions	41860	San Francisco-Oakland-Hayward, CA	06	California	001	Alameda	37.687526	-121.784217
01/21/2011	AQS	060010007	3	26	ug/m3 LC	80	Livermore	1	100.0000	88101	PM2.5 - Local Conditions	41860	San Francisco-Oakland-Hayward, CA	06	California	001	Alameda	37.687526	-121.784217
01/22/2011	AQS	060010007	3	14.6	ug/m3 LC	56	Livermore	1	100.0000	88101	PM2.5 - Local Conditions	41860	San Francisco-Oakland-Hayward, CA	06	California	001	Alameda	37.687526	-121.784217
01/23/2011	AQS	060010007	3	12.9	ug/m3 LC	53	Livermore	1	100.0000	88101	PM2.5 - Local Conditions	41860	San Francisco-Oakland-Hayward, CA	06	California	001	Alameda	37.687526	-121.784217
01/24/2011	AQS	060010007	3	17	ug/m3 LC	61	Livermore	1	100.0000	88101	PM2.5 - Local Conditions	41860	San Francisco-Oakland-Hayward, CA	06	California	001	Alameda	37.687526	-121.784217
01/25/2011	AQS	060010007	3	15.6	ug/m3 LC	58	Livermore	1	100.0000	88101	PM2.5 - Local Conditions	41860	San Francisco-Oakland-Hayward, CA	06	California	001	Alameda	37.687526	-121.784217
01/26/2011	AQS	060010007	3	15.7	ug/m3 LC	59	Livermore	1	100.0000	88101	PM2.5 - Local Conditions	41860	San Francisco-Oakland-Hayward, CA	06	California	001	Alameda	37.687526	-121.784217
01/27/2011	AQS	060010007	3	16.4	ug/m3 LC	60	Livermore	1	100.0000	88101	PM2.5 - Local Conditions	41860	San Francisco-Oakland-Hayward, CA	06	California	001	Alameda	37.687526	-121.784217
01/28/2011	AQS	060010007	3	25.5	ug/m3 LC	79	Livermore	1	100.0000	88101	PM2.5 - Local Conditions	41860	San Francisco-Oakland-Hayward, CA	06	California	001	Alameda	37.687526	-121.784217
01/29/2011	AQS	060010007	3	9.3	ug/m3 LC	39	Livermore	1	100.0000	88101	PM2.5 - Local Conditions	41860	San Francisco-Oakland-Hayward, CA	06	California	001	Alameda	37.687526	-121.784217
01/30/2011	AQS	060010007	3	7.1	ug/m3 LC	30	Livermore	1	100.0000	88101	PM2.5 - Local Conditions	41860	San Francisco-Oakland-Hayward, CA	06	California	001	Alameda	37.687526	-121.784217
01/31/2011	AQS	060010007	3	11.5	ug/m3 LC	48	Livermore	1	100.0000	88101	PM2.5 - Local Conditions	41860	San Francisco-Oakland-Hayward, CA	06	California	001	Alameda	37.687526	-121.784217
02/01/2011	AQS	060010007	3	6.6	ug/m3 LC	28	Livermore	1	100.0000	88101	PM2.5 - Local Conditions	41860	San Francisco-Oakland-Hayward, CA	06	California	001	Alameda	37.687526	-121.784217
02/02/2011	AQS	060010007	3	7.3	ug/m3 LC	30	Livermore	1	100.0000	88101	PM2.5 - Local Conditions	41860	San Francisco-Oakland-Hayward, CA	06	California	001	Alameda	37.687526	-121.784217
02/03/2011	AQS	060010007	3	15.5	ug/m3 LC	58	Livermore	1	100.0000	88101	PM2.5 - Local Conditions	41860	San Francisco-Oakland-Hayward, CA	06	California	001	Alameda	37.687526	-121.784217
02/04/2011	AQS	060010007	3	19.8	ug/m3 LC	67	Livermore	1	100.0000	88101	PM2.5 - Local Conditions	41860	San Francisco-Oakland-Hayward, CA	06	California	001	Alameda	37.687526	-121.784217
02/05/2011	AQS	060010007	3	11.5	ug/m3 LC	48	Livermore	1	100.0000	88101	PM2.5 - Local Conditions	41860	San Francisco-Oakland-Hayward, CA	06	California	001	Alameda	37.687526	-121.784217
02/06/2011	AQS	060010007	3	6.4	ug/m3 LC	27	Livermore	1	100.0000	88101	PM2.5 - Local Conditions	41860	San Francisco-Oakland-Hayward, CA	06	California	001	Alameda	37.687526	-121.784217
02/07/2011	AQS	060010007	3	9.6	ug/m3 LC	40	Livermore	1	100.0000	88101	PM2.5 - Local Conditions	41860	San Francisco-Oakland-Hayward, CA	06	California	001	Alameda	37.687526	-121.784217
02/08/2011	AQS	060010007	3	4.4	ug/m3 LC	18	Livermore	1	100.0000	88101	PM2.5 - Local Conditions	41860	San Francisco-Oakland-Hayward, CA	06	California	001	Alameda	37.687526	-121.784217
02/09/2011	AQS	060010007	3	8	ug/m3 LC	33	Livermore	1	100.0000	88101	PM2.5 - Local Conditions	41860	San Francisco-Oakland-Hayward, CA	06	California	001	Alameda	37.687526	-121.784217
02/10/2011	AQS	060010007	3	11.3	ug/m3 LC	47	Livermore	1	100.0000	88101	PM2.5 - Local Conditions	41860	San Francisco-Oakland-Hayward, CA	06	California	001	Alameda	37.687526	-121.784217
02/11/2011	AQS	060010007	3	21.4	ug/m3 LC	71	Livermore	1	100.0000	88101	PM2.5 - Local Conditions	41860	San Francisco-Oakland-Hayward, CA	06	California	001	Alameda	37.687526	-121.784217
02/12/2011	AQS	060010007	3	21.2	ug/m3 LC	70	Livermore	1	100.0000	88101	PM2.5 - Local Conditions	41860	San Francisco-Oakland-Hayward, CA	06	California	001	Alameda	37.687526	-121.784217
02/13/2011	AQS	060010007	3	20.7	ug/m3 LC	69	Livermore	1	100.0000	88101	PM2.5 - Local Conditions	41860	San Francisco-Oakland-Hayward, CA	06	California	001	Alameda	37.687526	-121.784217
02/14/2011	AQS	060010007	3	6	ug/m3 LC	25	Livermore	1	100.0000	88101	PM2.5 - Local Conditions	41860	San Francisco-Oakland-Hayward, CA	06	California	001	Alameda	37.687526	-121.784217
02/15/2011	AQS	060010007	3	5.3	ug/m3 LC	22	Livermore	1	100.0000	88101	PM2.5 - Local Conditions	41860	San Francisco-Oakland-Hayward, CA	06	California	001	Alameda	37.687526	-121.784217
02/16/2011	AQS	060010007	3	4.9	ug/m3 LC	20	Livermore	1	100.0000	88101	PM2.5 - Local Conditions	41860	San Francisco-Oakland-Hayward, CA	06	California	001	Alameda	37.687526	-121.784217
02/17/2011	AQS	060010007	3	3.9	ug/m3 LC	16	Livermore	1	100.0000	88101	PM2.5 - Local Conditions	41860	San Francisco-Oakland-Hayward, CA	06	California	001	Alameda	37.687526	-121.784217
02/18/2011	AQS	060010007	3	6.2	ug/m3 LC	26	Livermore	1	100.0000	88101	PM2.5 - Local Conditions	41860	San Francisco-Oakland-Hayward, CA	06	California	001	Alameda	37.687526	-121.784217
02/19/2011	AQS	060010007	3	6.7	ug/m3 LC	28	Livermore	1	100.0000	88101	PM2.5 - Local Conditions	41860	San Francisco-Oakland-Hayward, CA	06	California	001	Alameda	37.687526	-121.784217
02/20/2011	AQS	060010007	3	10.1	ug/m3 LC	42	Livermore	1	100.0000	88101	PM2.5 - Local Conditions	41860	San Francisco-Oakland-Hayward, CA	06	California	001	Alameda	37.687526	-121.784217
02/21/2011	AQS	060010007	3	7.7	ug/m3 LC	32	Livermore	1	100.0000	88101	PM2.5 - Local Conditions	41860	San Francisco-Oakland-Hayward, CA	06	California	001	Alameda	37.687526	-121.784217
02/22/2011	AQS	060010007	3	8.9	ug/m3 LC	37	Livermore	1	100.0000	88101	PM2.5 - Local Conditions	41860	San Francisco-Oakland-Hayward, CA	06	California	001	Alameda	37.687526	-121.784217
02/23/2011	AQS	060010007	3	6	ug/m3 LC	25	Livermore	1	100.0000	88101	PM2.5 - Local Conditions	41860	San Francisco-Oakland-Hayward, CA	06	California	001	Alameda	37.687526	-121.784217
02/24/2011	AQS	060010007	3	7.4	ug/m3 LC	31	Livermore	1	100.0000	88101	PM2.5 - Local Conditions	41860	San Francisco-Oakland-Hayward, CA	06	California	001	Alameda	37.687526	-121.784217
02/25/2011	AQS	060010007	3	4.3	ug/m3 LC	18	Livermore	1	100.0000	88101	PM2.5 - Local Conditions	41860	San Francisco-Oakland-Hayward, CA	06	California	001	Alameda	37.687526	-121.784217
02/26/2011	AQS	060010007	3	12.9	ug/m3 LC	53	Livermore	1	100.0000	88101	PM2.5 - Local Conditions	41860	San Francisco-Oakland-Hayward, CA	06	California	001	Alameda	37.687526	-121.784217
02/27/2011	AQS	060010007	3	10.4	ug/m3 LC	43	Livermore	1	100.0000	88101	PM2.5 - Local Conditions	41860	San Francisco-Oakland-Hayward, CA	06	California	001	Alameda	37.687526	-121.784217
02/28/2011	AQS	060010007	3	9.8	ug/m3 LC	41	Livermore	1	100.0000	88101	PM2.5 - Local Conditions	41860	San Francisco-Oakland-Hayward, CA	06	California	001	Alameda	37.687526	-121.784217
03/01/2011	AQS	060010007	3	10	ug/m3 LC	42	Livermore	1	100.0000	88101	PM2.5 - Local Conditions	41860	San Francisco-Oakland-Hayward, CA	06	California	001	Alameda	37.687526	-121.784217
03/02/2011	AQS	060010007	3	3.2	ug/m3 LC	13	Livermore	1	100.0000	88101	PM2.5 - Local Conditions	41860	San Francisco-Oakland-Hayward, CA	06	California	001	Alameda	37.687526	-121.784217
03/03/2011	AQS	060010007	3	7	ug/m3 LC	29	Livermore	1	100.0000	88101	PM2.5 - Local Conditions	41860	San Francisco-Oakland-Hayward, CA	06	California	001	Alameda	37.687526	-121.784217
03/04/2011	AQS	060010007	3	9.5	ug/m3 LC	40	Livermore	1	100.0000	88101	PM2.5 - Local Conditions	41860	San Francisco-Oakland-Hayward, CA	06	California	001	Alameda	37.687526	-121.784217
03/05/2011	AQS	060010007	3	9.8	ug/m3 LC	41	Livermore	1	100.0000	88101	PM2.5 - Local Conditions	41860	San Francisco-Oakland-Hayward, CA	06	California	001	Alameda	37.687526	-121.784217
03/06/2011	AQS	060010007	3	5.8	ug/m3 LC	24	Livermore	1	100.0000	88101	PM2.5 - Local Conditions	41860	San Francisco-Oakland-Hayward, CA	06	California	001	Alameda	37.687526	-121.784217
03/07/2011	AQS	060010007	3	5.6	ug/m3 LC	23	Livermore	1	100.0000	88101	PM2.5 - Local Conditions	41860	San Francisco-Oakland-Hayward, CA	06	California	001	Alameda	37.687526	-121.784217
03/08/2011	AQS	060010007	3	7.4	ug/m3 LC	31	Livermore	1	100.0000	88101	PM2.5 - Local Conditions	41860	San Francisco-Oakland-Hayward, CA	06	California	001	Alameda	37.687526	-121.784217
03/09/2011	AQS	060010007	3	11.8	ug/m3 LC	49	Livermore	1	100.0000	88101	PM2.5 - Local Conditions	41860	San Francisco-Oakland-Hayward, CA	06	California	001	Alameda	37.687526	-121.784217
03/10/2011	AQS	060010007	3	8	ug/m3 LC	33	Livermore	1	100.0000	88101	PM2.5 - Local Conditions	41860	San Francisco-Oakland-Hayward, CA	06	California	001	Alameda	37.687526	-121.784217
03/11/2011	AQS	060010007	3	8.9	ug/m3 LC	37	Livermore	1	100.0000	88101	PM2.5 - Local Conditions	41860	San Francisco-Oakland-Hayward, CA	06	California	001	Alameda	37.687526	-121.784217
03/12/2011	AQS	060010007	3	8.5	ug/m3 LC	35	Livermore	1	100.0000	88101	PM2.5 - Local Conditions	41860	San Francisco-Oakland-Hayward, CA	06	California	001	Alameda	37.687526	-121.784217
03/13/2011	AQS	060010007	3	6.8	ug/m3 LC	28	Livermore	1	100.0000	88101	PM2.5 - Local Conditions	41860	San Francisco-Oakland-Hayward, CA	06	California	001	Alameda	37.687526	-121.784217
03/14/2011	AQS	060010007	3	5.7	ug/m3 LC	24	Livermore	1	100.0000	88101	PM2.5 - Local Conditions	41860	San Francisco-Oakland-Hayward, CA	06	California	001	Alameda	37.687526	-121.784217
03/15/2011	AQS	060010007	3	6.1	ug/m3 LC	25	Livermore	1	100.0000	88101	PM2.5 - Local Conditions	41860	San Francisco-Oakland-Hayward, CA	06	California	001	Alameda	37.687526	-121.784217
03/16/2011	AQS	060010007	3	9.4	ug/m3 LC	39	Livermore	1	100.0000	88101	PM2.5 - Local Conditions	41860	San Francisco-Oakland-Hayward, CA	06	California	001	Alameda	37.687526	-121.784217
03/17/2011	AQS	060010007	3	9.6	ug/m3 LC	40	Livermore	1	100.0000	88101	PM2.5 - Local Conditions	41860	San Francisco-Oakland-Hayward, CA	06	California	001	Alameda	37.687526	-121.784217
03/18/2011	AQS	060010007	3	7.2	ug/m3 LC	30	Livermore	1	100.0000	88101	PM2.5 - Local Conditions	41860	San Francisco-Oakland-Hayward, CA	06	California	001	Alameda	37.687526	-121.784217
03/19/2011	AQS	060010007	3	4.9	ug/m3 LC	20	Livermore	1	100.0000	88101	PM2.5 - Local Conditions	41860	San Francisco-Oakland-Hayward, CA	06	California	001	Alameda	37.687526	-121.784217
03/20/2011	AQS	060010007	3	4.7	ug/m3 LC	20	Livermore	1	100.0000	88101	PM2.5 - Local Conditions	41860	San Francisco-Oakland-Hayward, CA	06	California	001	Alameda	37.687526	-121.784217
03/21/2011	AQS	060010007	3	6	ug/m3 LC	25	Livermore	1	100.0000	88101	PM2.5 - Local Conditions	41860	San Francisco-Oakland-Hayward, CA	06	California	001	Alameda	37.687526	-121.784217
03/22/2011	AQS	060010007	3	6	ug/m3 LC	25	Livermore	1	100.0000	88101	PM2.5 - Local Conditions	41860	San Francisco-Oakland-Hayward, CA	06	California	001	Alameda	37.687526	-121.784217
03/23/2011	AQS	060010007	3	4.4	ug/m3 LC	18	Livermore	1	100.0000	88101	PM2.5 - Local Conditions	41860	San Francisco-Oakland-Hayward, CA	06	California	001	Alameda	37.687526	-121.784217
03/24/2011	AQS	060010007	3	4.5	ug/m3 LC	19	Livermore	1	100.0000	88101	PM2.5 - Local Conditions	41860	San Francisco-Oakland-Hayward, CA	06	California	001	Alameda	37.687526	-121.784217
03/25/2011	AQS	060010007	3	5.4	ug/m3 LC	23	Livermore	1	100.0000	88101	PM2.5 - Local Conditions	41860	San Francisco-Oakland-Hayward, CA	06	California	001	Alameda	37.687526	-121.784217
03/26/2011	AQS	060010007	3	5.3	ug/m3 LC	22	Livermore	1	100.0000	88101	PM2.5 - Local Conditions	41860	San Francisco-Oakland-Hayward, CA	06	California	001	Alameda	37.687526	-121.784217
03/27/2011	AQS	060010007	3	6.4	ug/m3 LC	27	Livermore	1	100.0000	88101	PM2.5 - Local Conditions	41860	San Francisco-Oakland-Hayward, CA	06	California	001	Alameda	37.687526	-121.784217
03/28/2011	AQS	060010007	3	5.2	ug/m3 LC	22	Livermore	1	100.0000	88101	PM2.5 - Local Conditions	41860	San Francisco-Oakland-Hayward, CA	06	California	001	Alameda	37.687526	-121.784217
03/29/2011	AQS	060010007	3	8.1	ug/m3 LC	34	Livermore	1	100.0000	88101	PM2.5 - Local Conditions	41860	San Francisco-Oakland-Hayward, CA	06	California	001	Alameda	37.687526	-121.784217
03/30/2011	AQS	060010007	3	8.2	ug/m3 LC	34	Livermore	1	100.0000	88101	PM2.5 - Local Conditions	41860	San Francisco-Oakland-Hayward, CA	06	California	001	Alameda	37.687526	-121.784217
03/31/2011	AQS	060010007	3	7.7	ug/m3 LC	32	Livermore	1	100.0000	88101	PM2.5 - Local Conditions	41860	San Francisco-Oakland-Hayward, CA	06	California	001	Alameda	37.687526	-121.784217
04/01/2011	AQS	060010007	3	12.1	ug/m3 LC	51	Livermore	1	100.0000	88101	PM2.5 - Local Conditions	41860	San Francisco-Oakland-Hayward, CA	06	California	001	Alameda	37.687526	-121.784217
04/02/2011	AQS	060010007	3	11.5	ug/m3 LC	48	Livermore	1	100.0000	88101	PM2.5 - Local Conditions	41860	San Francisco-Oakland-Hayward, CA	06	California	001	Alameda	37.687526	-121.784217
04/03/2011	AQS	060010007	3	5.8	ug/m3 LC	24	Livermore	1	100.0000	88101	PM2.5 - Local Conditions	41860	San Francisco-Oakland-Hayward, CA	06	California	001	Alameda	37.687526	-121.784217
04/04/2011	AQS	060010007	3	7	ug/m3 LC	29	Livermore	1	100.0000	88101	PM2.5 - Local Conditions	41860	San Francisco-Oakland-Hayward, CA	06	California	001	Alameda	37.687526	-121.784217
04/05/2011	AQS	060010007	3	8.5	ug/m3 LC	35	Livermore	1	100.0000	88101	PM2.5 - Local Conditions	41860	San Francisco-Oakland-Hayward, CA	06	California	001	Alameda	37.687526	-121.784217
04/06/2011	AQS	060010007	3	9.3	ug/m3 LC	39	Livermore	1	100.0000	88101	PM2.5 - Local Conditions	41860	San Francisco-Oakland-Hayward, CA	06	California	001	Alameda	37.687526	-121.784217
04/12/2011	AQS	060010007	3	6.3	ug/m3 LC	26	Livermore	1	100.0000	88101	PM2.5 - Local Conditions	41860	San Francisco-Oakland-Hayward, CA	06	California	001	Alameda	37.687526	-121.784217
04/13/2011	AQS	060010007	3	5.4	ug/m3 LC	23	Livermore	1	100.0000	88101	PM2.5 - Local Conditions	41860	San Francisco-Oakland-Hayward, CA	06	California	001	Alameda	37.687526	-121.784217
04/14/2011	AQS	060010007	3	5.8	ug/m3 LC	24	Livermore	1	100.0000	88101	PM2.5 - Local Conditions	41860	San Francisco-Oakland-Hayward, CA	06	California	001	Alameda	37.687526	-121.784217
04/15/2011	AQS	060010007	3	8	ug/m3 LC	33	Livermore	1	100.0000	88101	PM2.5 - Local Conditions	41860	San Francisco-Oakland-Hayward, CA	06	California	001	Alameda	37.687526	-121.784217
04/16/2011	AQS	060010007	3	5.1	ug/m3 LC	21	Livermore	1	100.0000	88101	PM2.5 - Local Conditions	41860	San Francisco-Oakland-Hayward, CA	06	California	001	Alameda	37.687526	-121.784217
04/17/2011	AQS	060010007	3	0.9	ug/m3 LC	4	Livermore	1	100.0000	88101	PM2.5 - Local Conditions	41860	San Francisco-Oakland-Hayward, CA	06	California	001	Alameda	37.687526	-121.784217
04/18/2011	AQS	060010007	3	3.2	ug/m3 LC	13	Livermore	1	100.0000	88101	PM2.5 - Local Conditions	41860	San Francisco-Oakland-Hayward, CA	06	California	001	Alameda	37.687526	-121.784217
04/19/2011	AQS	060010007	3	1.6	ug/m3 LC	7	Livermore	1	100.0000	88101	PM2.5 - Local Conditions	41860	San Francisco-Oakland-Hayward, CA	06	California	001	Alameda	37.687526	-121.784217
04/20/2011	AQS	060010007	3	3.4	ug/m3 LC	14	Livermore	1	100.0000	88101	PM2.5 - Local Conditions	41860	San Francisco-Oakland-Hayward, CA	06	California	001	Alameda	37.687526	-121.784217
04/21/2011	AQS	060010007	3	5	ug/m3 LC	21	Livermore	1	100.0000	88101	PM2.5 - Local Conditions	41860	San Francisco-Oakland-Hayward, CA	06	California	001	Alameda	37.687526	-121.784217
04/22/2011	AQS	060010007	3	5.9	ug/m3 LC	25	Livermore	1	100.0000	88101	PM2.5 - Local Conditions	41860	San Francisco-Oakland-Hayward, CA	06	California	001	Alameda	37.687526	-121.784217
04/23/2011	AQS	060010007	3	4.6	ug/m3 LC	19	Livermore	1	100.0000	88101	PM2.5 - Local Conditions	41860	San Francisco-Oakland-Hayward, CA	06	California	001	Alameda	37.687526	-121.784217
04/24/2011	AQS	060010007	3	3.5	ug/m3 LC	15	Livermore	1	100.0000	88101	PM2.5 - Local Conditions	41860	San Francisco-Oakland-Hayward, CA	06	California	001	Alameda	37.687526	-121.784217
04/25/2011	AQS	060010007	3	3.2	ug/m3 LC	13	Livermore	1	100.0000	88101	PM2.5 - Local Conditions	41860	San Francisco-Oakland-Hayward, CA	06	California	001	Alameda	37.687526	-121.784217
04/26/2011	AQS	060010007	3	4.6	ug/m3 LC	19	Livermore	1	100.0000	88101	PM2.5 - Local Conditions	41860	San Francisco-Oakland-Hayward, CA	06	California	001	Alameda	37.687526	-121.784217
04/27/2011	AQS	060010007	3	5.3	ug/m3 LC	22	Livermore	1	100.0000	88101	PM2.5 - Local Conditions	41860	San Francisco-Oakland-Hayward, CA	06	California	001	Alameda	37.687526	-121.784217
04/28/2011	AQS	060010007	3	4.7	ug/m3 LC	20	Livermore	1	100.0000	88101	PM2.5 - Local Conditions	41860	San Francisco-Oakland-Hayward, CA	06	California	001	Alameda	37.687526	-121.784217
04/29/2011	AQS	060010007	3	1.6	ug/m3 LC	7	Livermore	1	100.0000	88101	PM2.5 - Local Conditions	41860	San Francisco-Oakland-Hayward, CA	06	California	001	Alameda	37.687526	-121.784217
04/30/2011	AQS	060010007	3	2.1	ug/m3 LC	9	Livermore	1	100.0000	88101	PM2.5 - Local Conditions	41860	San Francisco-Oakland-Hayward, CA	06	California	001	Alameda	37.687526	-121.784217
05/01/2011	AQS	060010007	3	3	ug/m3 LC	13	Livermore	1	100.0000	88101	PM2.5 - Local Conditions	41860	San Francisco-Oakland-Hayward, CA	06	California	001	Alameda	37.687526	-121.784217
05/02/2011	AQS	060010007	3	4.5	ug/m3 LC	19	Livermore	1	100.0000	88101	PM2.5 - Local Conditions	41860	San Francisco-Oakland-Hayward, CA	06	California	001	Alameda	37.687526	-121.784217
05/03/2011	AQS	060010007	3	4.3	ug/m3 LC	18	Livermore	1	100.0000	88101	PM2.5 - Local Conditions	41860	San Francisco-Oakland-Hayward, CA	06	California	001	Alameda	37.687526	-121.784217
05/04/2011	AQS	060010007	3	4.9	ug/m3 LC	20	Livermore	1	100.0000	88101	PM2.5 - Local Conditions	41860	San Francisco-Oakland-Hayward, CA	06	California	001	Alameda	37.687526	-121.784217
05/05/2011	AQS	060010007	3	7.4	ug/m3 LC	31	Livermore	1	100.0000	88101	PM2.5 - Local Conditions	41860	San Francisco-Oakland-Hayward, CA	06	California	001	Alameda	37.687526	-121.784217
05/06/2011	AQS	060010007	3	7.4	ug/m3 LC	31	Livermore	1	100.0000	88101	PM2.5 - Local Conditions	41860	San Francisco-Oakland-Hayward, CA	06	California	001	Alameda	37.687526	-121.784217
05/07/2011	AQS	060010007	3	3.8	ug/m3 LC	16	Livermore	1	100.0000	88101	PM2.5 - Local Conditions	41860	San Francisco-Oakland-Hayward, CA	06	California	001	Alameda	37.687526	-121.784217
05/08/2011	AQS	060010007	3	0.9	ug/m3 LC	4	Livermore	1	100.0000	88101	PM2.5 - Local Conditions	41860	San Francisco-Oakland-Hayward, CA	06	California	001	Alameda	37.687526	-121.784217
05/09/2011	AQS	060010007	3	3.5	ug/m3 LC	15	Livermore	1	100.0000	88101	PM2.5 - Local Conditions	41860	San Francisco-Oakland-Hayward, CA	06	California	001	Alameda	37.687526	-121.784217
05/10/2011	AQS	060010007	3	5.7	ug/m3 LC	24	Livermore	1	100.0000	88101	PM2.5 - Local Conditions	41860	San Francisco-Oakland-Hayward, CA	06	California	001	Alameda	37.687526	-121.784217
05/11/2011	AQS	060010007	3	4.9	ug/m3 LC	20	Livermore	1	100.0000	88101	PM2.5 - Local Conditions	41860	San Francisco-Oakland-Hayward, CA	06	California	001	Alameda	37.687526	-121.784217
05/12/2011	AQS	060010007	3	3	ug/m3 LC	13	Livermore	1	100.0000	88101	PM2.5 - Local Conditions	41860	San Francisco-Oakland-Hayward, CA	06	California	001	Alameda	37.687526	-121.784217
05/13/2011	AQS	060010007	3	6.6	ug/m3 LC	28	Livermore	1	100.0000	88101	PM2.5 - Local Conditions	41860	San Francisco-Oakland-Hayward, CA	06	California	001	Alameda	37.687526	-121.784217
05/14/2011	AQS	060010007	3	5	ug/m3 LC	21	Livermore	1	100.0000	88101	PM2.5 - Local Conditions	41860	San Francisco-Oakland-Hayward, CA	06	California	001	Alameda	37.687526	-121.784217
05/15/2011	AQS	060010007	3	0.7	ug/m3 LC	3	Livermore	1	100.0000	88101	PM2.5 - Local Conditions	41860	San Francisco-Oakland-Hayward, CA	06	California	001	Alameda	37.687526	-121.784217
05/16/2011	AQS	060010007	3	1.5	ug/m3 LC	6	Livermore	1	100.0000	88101	PM2.5 - Local Conditions	41860	San Francisco-Oakland-Hayward, CA	06	California	001	Alameda	37.687526	-121.784217
05/17/2011	AQS	060010007	3	0.9	ug/m3 LC	4	Livermore	1	100.0000	88101	PM2.5 - Local Conditions	41860	San Francisco-Oakland-Hayward, CA	06	California	001	Alameda	37.687526	-121.784217
05/18/2011	AQS	060010007	3	2.2	ug/m3 LC	9	Livermore	1	100.0000	88101	PM2.5 - Local Conditions	41860	San Francisco-Oakland-Hayward, CA	06	California	001	Alameda	37.687526	-121.784217
05/19/2011	AQS	060010007	3	5.4	ug/m3 LC	23	Livermore	1	100.0000	88101	PM2.5 - Local Conditions	41860	San Francisco-Oakland-Hayward, CA	06	California	001	Alameda	37.687526	-121.784217
05/20/2011	AQS	060010007	3	8	ug/m3 LC	33	Livermore	1	100.0000	88101	PM2.5 - Local Conditions	41860	San Francisco-Oakland-Hayward, CA	06	California	001	Alameda	37.687526	-121.784217
05/21/2011	AQS	060010007	3	7	ug/m3 LC	29	Livermore	1	100.0000	88101	PM2.5 - Local Conditions	41860	San Francisco-Oakland-Hayward, CA	06	California	001	Alameda	37.687526	-121.784217
05/22/2011	AQS	060010007	3	6.3	ug/m3 LC	26	Livermore	1	100.0000	88101	PM2.5 - Local Conditions	41860	San Francisco-Oakland-Hayward, CA	06	California	001	Alameda	37.687526	-121.784217
05/23/2011	AQS	060010007	3	7.9	ug/m3 LC	33	Livermore	1	100.0000	88101	PM2.5 - Local Conditions	41860	San Francisco-Oakland-Hayward, CA	06	California	001	Alameda	37.687526	-121.784217
05/24/2011	AQS	060010007	3	5.8	ug/m3 LC	24	Livermore	1	100.0000	88101	PM2.5 - Local Conditions	41860	San Francisco-Oakland-Hayward, CA	06	California	001	Alameda	37.687526	-121.784217
05/25/2011	AQS	060010007	3	4.5	ug/m3 LC	19	Livermore	1	100.0000	88101	PM2.5 - Local Conditions	41860	San Francisco-Oakland-Hayward, CA	06	California	001	Alameda	37.687526	-121.784217
05/26/2011	AQS	060010007	3	3.8	ug/m3 LC	16	Livermore	1	100.0000	88101	PM2.5 - Local Conditions	41860	San Francisco-Oakland-Hayward, CA	06	California	001	Alameda	37.687526	-121.784217
05/27/2011	AQS	060010007	3	4	ug/m3 LC	17	Livermore	1	100.0000	88101	PM2.5 - Local Conditions	41860	San Francisco-Oakland-Hayward, CA	06	California	001	Alameda	37.687526	-121.784217
05/28/2011	AQS	060010007	3	3.6	ug/m3 LC	15	Livermore	1	100.0000	88101	PM2.5 - Local Conditions	41860	San Francisco-Oakland-Hayward, CA	06	California	001	Alameda	37.687526	-121.784217
05/29/2011	AQS	060010007	3	3.7	ug/m3 LC	15	Livermore	1	100.0000	88101	PM2.5 - Local Conditions	41860	San Francisco-Oakland-Hayward, CA	06	California	001	Alameda	37.687526	-121.784217
05/30/2011	AQS	060010007	3	3.2	ug/m3 LC	13	Livermore	1	100.0000	88101	PM2.5 - Local Conditions	41860	San Francisco-Oakland-Hayward, CA	06	California	001	Alameda	37.687526	-121.784217
05/31/2011	AQS	060010007	3	1.8	ug/m3 LC	8	Livermore	1	100.0000	88101	PM2.5 - Local Conditions	41860	San Francisco-Oakland-Hayward, CA	06	California	001	Alameda	37.687526	-121.784217
06/01/2011	AQS	060010007	3	1.4	ug/m3 LC	6	Livermore	1	100.0000	88101	PM2.5 - Local Conditions	41860	San Francisco-Oakland-Hayward, CA	06	California	001	Alameda	37.687526	-121.784217
06/02/2011	AQS	060010007	3	1	ug/m3 LC	4	Livermore	1	100.0000	88101	PM2.5 - Local Conditions	41860	San Francisco-Oakland-Hayward, CA	06	California	001	Alameda	37.687526	-121.784217
06/03/2011	AQS	060010007	3	3.4	ug/m3 LC	14	Livermore	1	100.0000	88101	PM2.5 - Local Conditions	41860	San Francisco-Oakland-Hayward, CA	06	California	001	Alameda	37.687526	-121.784217
06/04/2011	AQS	060010007	3	2.8	ug/m3 LC	12	Livermore	1	100.0000	88101	PM2.5 - Local Conditions	41860	San Francisco-Oakland-Hayward, CA	06	California	001	Alameda	37.687526	-121.784217
06/05/2011	AQS	060010007	3	3	ug/m3 LC	13	Livermore	1	100.0000	88101	PM2.5 - Local Conditions	41860	San Francisco-Oakland-Hayward, CA	06	California	001	Alameda	37.687526	-121.784217
06/06/2011	AQS	060010007	3	4	ug/m3 LC	17	Livermore	1	100.0000	88101	PM2.5 - Local Conditions	41860	San Francisco-Oakland-Hayward, CA	06	California	001	Alameda	37.687526	-121.784217
06/07/2011	AQS	060010007	3	6.7	ug/m3 LC	28	Livermore	1	100.0000	88101	PM2.5 - Local Conditions	41860	San Francisco-Oakland-Hayward, CA	06	California	001	Alameda	37.687526	-121.784217
06/08/2011	AQS	060010007	3	9.8	ug/m3 LC	41	Livermore	1	100.0000	88101	PM2.5 - Local Conditions	41860	San Francisco-Oakland-Hayward, CA	06	California	001	Alameda	37.687526	-121.784217
06/09/2011	AQS	060010007	3	9.8	ug/m3 LC	41	Livermore	1	100.0000	88101	PM2.5 - Local Conditions	41860	San Francisco-Oakland-Hayward, CA	06	California	001	Alameda	37.687526	-121.784217
06/10/2011	AQS	060010007	3	9.2	ug/m3 LC	38	Livermore	1	100.0000	88101	PM2.5 - Local Conditions	41860	San Francisco-Oakland-Hayward, CA	06	California	001	Alameda	37.687526	-121.784217
06/11/2011	AQS	060010007	3	4	ug/m3 LC	17	Livermore	1	100.0000	88101	PM2.5 - Local Conditions	41860	San Francisco-Oakland-Hayward, CA	06	California	001	Alameda	37.687526	-121.784217
06/12/2011	AQS	060010007	3	4.7	ug/m3 LC	20	Livermore	1	100.0000	88101	PM2.5 - Local Conditions	41860	San Francisco-Oakland-Hayward, CA	06	California	001	Alameda	37.687526	-121.784217
06/13/2011	AQS	060010007	3	3.4	ug/m3 LC	14	Livermore	1	100.0000	88101	PM2.5 - Local Conditions	41860	San Francisco-Oakland-Hayward, CA	06	California	001	Alameda	37.687526	-121.784217
06/14/2011	AQS	060010007	3	4.7	ug/m3 LC	20	Livermore	1	100.0000	88101	PM2.5 - Local Conditions	41860	San Francisco-Oakland-Hayward, CA	06	California	001	Alameda	37.687526	-121.784217
06/15/2011	AQS	060010007	3	8.8	ug/m3 LC	37	Livermore	1	100.0000	88101	PM2.5 - Local Conditions	41860	San Francisco-Oakland-Hayward, CA	06	California	001	Alameda	37.687526	-121.784217
06/16/2011	AQS	060010007	3	16.2	ug/m3 LC	60	Livermore	1	100.0000	88101	PM2.5 - Local Conditions	41860	San Francisco-Oakland-Hayward, CA	06	California	001	Alameda	37.687526	-121.784217
06/17/2011	AQS	060010007	3	12.7	ug/m3 LC	52	Livermore	1	100.0000	88101	PM2.5 - Local Conditions	41860	San Francisco-Oakland-Hayward, CA	06	California	001	Alameda	37.687526	-121.784217
06/18/2011	AQS	060010007	3	9.4	ug/m3 LC	39	Livermore	1	100.0000	88101	PM2.5 - Local Conditions	41860	San Francisco-Oakland-Hayward, CA	06	California	001	Alameda	37.687526	-121.784217
06/19/2011	AQS	060010007	3	5	ug/m3 LC	21	Livermore	1	100.0000	88101	PM2.5 - Local Conditions	41860	San Francisco-Oakland-Hayward, CA	06	California	001	Alameda	37.687526	-121.784217
06/20/2011	AQS	060010007	3	6.5	ug/m3 LC	27	Livermore	1	100.0000	88101	PM2.5 - Local Conditions	41860	San Francisco-Oakland-Hayward, CA	06	California	001	Alameda	37.687526	-121.784217
06/21/2011	AQS	060010007	3	7.1	ug/m3 LC	30	Livermore	1	100.0000	88101	PM2.5 - Local Conditions	41860	San Francisco-Oakland-Hayward, CA	06	California	001	Alameda	37.687526	-121.784217
06/22/2011	AQS	060010007	3	7.8	ug/m3 LC	33	Livermore	1	100.0000	88101	PM2.5 - Local Conditions	41860	San Francisco-Oakland-Hayward, CA	06	California	001	Alameda	37.687526	-121.784217
06/23/2011	AQS	060010007	3	8	ug/m3 LC	33	Livermore	1	100.0000	88101	PM2.5 - Local Conditions	41860	San Francisco-Oakland-Hayward, CA	06	California	001	Alameda	37.687526	-121.784217
06/24/2011	AQS	060010007	3	8.6	ug/m3 LC	36	Livermore	1	100.0000	88101	PM2.5 - Local Conditions	41860	San Francisco-Oakland-Hayward, CA	06	California	001	Alameda	37.687526	-121.784217
06/25/2011	AQS	060010007	3	9.5	ug/m3 LC	40	Livermore	1	100.0000	88101	PM2.5 - Local Conditions	41860	San Francisco-Oakland-Hayward, CA	06	California	001	Alameda	37.687526	-121.784217
06/26/2011	AQS	060010007	3	9.3	ug/m3 LC	39	Livermore	1	100.0000	88101	PM2.5 - Local Conditions	41860	San Francisco-Oakland-Hayward, CA	06	California	001	Alameda	37.687526	-121.784217
06/27/2011	AQS	060010007	3	4.9	ug/m3 LC	20	Livermore	1	100.0000	88101	PM2.5 - Local Conditions	41860	San Francisco-Oakland-Hayward, CA	06	California	001	Alameda	37.687526	-121.784217
06/28/2011	AQS	060010007	3	1.7	ug/m3 LC	7	Livermore	1	100.0000	88101	PM2.5 - Local Conditions	41860	San Francisco-Oakland-Hayward, CA	06	California	001	Alameda	37.687526	-121.784217
06/29/2011	AQS	060010007	3	2	ug/m3 LC	8	Livermore	1	100.0000	88101	PM2.5 - Local Conditions	41860	San Francisco-Oakland-Hayward, CA	06	California	001	Alameda	37.687526	-121.784217
06/30/2011	AQS	060010007	3	2.7	ug/m3 LC	11	Livermore	1	100.0000	88101	PM2.5 - Local Conditions	41860	San Francisco-Oakland-Hayward, CA	06	California	001	Alameda	37.687526	-121.784217
07/01/2011	AQS	060010007	3	4.7	ug/m3 LC	20	Livermore	1	100.0000	88101	PM2.5 - Local Conditions	41860	San Francisco-Oakland-Hayward, CA	06	California	001	Alameda	37.687526	-121.784217
07/02/2011	AQS	060010007	3	8.5	ug/m3 LC	35	Livermore	1	100.0000	88101	PM2.5 - Local Conditions	41860	San Francisco-Oakland-Hayward, CA	06	California	001	Alameda	37.687526	-121.784217
07/03/2011	AQS	060010007	3	9.6	ug/m3 LC	40	Livermore	1	100.0000	88101	PM2.5 - Local Conditions	41860	San Francisco-Oakland-Hayward, CA	06	California	001	Alameda	37.687526	-121.784217
07/04/2011	AQS	060010007	3	15.6	ug/m3 LC	58	Livermore	1	100.0000	88101	PM2.5 - Local Conditions	41860	San Francisco-Oakland-Hayward, CA	06	California	001	Alameda	37.687526	-121.784217
07/05/2011	AQS	060010007	3	13	ug/m3 LC	53	Livermore	1	100.0000	88101	PM2.5 - Local Conditions	41860	San Francisco-Oakland-Hayward, CA	06	California	001	Alameda	37.687526	-121.784217
07/06/2011	AQS	060010007	3	8.7	ug/m3 LC	36	Livermore	1	100.0000	88101	PM2.5 - Local Conditions	41860	San Francisco-Oakland-Hayward, CA	06	California	001	Alameda	37.687526	-121.784217
07/07/2011	AQS	060010007	3	7.3	ug/m3 LC	30	Livermore	1	100.0000	88101	PM2.5 - Local Conditions	41860	San Francisco-Oakland-Hayward, CA	06	California	001	Alameda	37.687526	-121.784217
07/08/2011	AQS	060010007	3	9.6	ug/m3 LC	40	Livermore	1	100.0000	88101	PM2.5 - Local Conditions	41860	San Francisco-Oakland-Hayward, CA	06	California	001	Alameda	37.687526	-121.784217
07/09/2011	AQS	060010007	3	12	ug/m3 LC	50	Livermore	1	100.0000	88101	PM2.5 - Local Conditions	41860	San Francisco-Oakland-Hayward, CA	06	California	001	Alameda	37.687526	-121.784217
07/10/2011	AQS	060010007	3	9.3	ug/m3 LC	39	Livermore	1	100.0000	88101	PM2.5 - Local Conditions	41860	San Francisco-Oakland-Hayward, CA	06	California	001	Alameda	37.687526	-121.784217
07/11/2011	AQS	060010007	3	3.5	ug/m3 LC	15	Livermore	1	100.0000	88101	PM2.5 - Local Conditions	41860	San Francisco-Oakland-Hayward, CA	06	California	001	Alameda	37.687526	-121.784217
07/12/2011	AQS	060010007	3	2.2	ug/m3 LC	9	Livermore	1	100.0000	88101	PM2.5 - Local Conditions	41860	San Francisco-Oakland-Hayward, CA	06	California	001	Alameda	37.687526	-121.784217
07/13/2011	AQS	060010007	3	1.5	ug/m3 LC	6	Livermore	1	100.0000	88101	PM2.5 - Local Conditions	41860	San Francisco-Oakland-Hayward, CA	06	California	001	Alameda	37.687526	-121.784217
07/14/2011	AQS	060010007	3	2.8	ug/m3 LC	12	Livermore	1	100.0000	88101	PM2.5 - Local Conditions	41860	San Francisco-Oakland-Hayward, CA	06	California	001	Alameda	37.687526	-121.784217
07/15/2011	AQS	060010007	3	2.1	ug/m3 LC	9	Livermore	1	100.0000	88101	PM2.5 - Local Conditions	41860	San Francisco-Oakland-Hayward, CA	06	California	001	Alameda	37.687526	-121.784217
07/16/2011	AQS	060010007	3	0.2	ug/m3 LC	1	Livermore	1	100.0000	88101	PM2.5 - Local Conditions	41860	San Francisco-Oakland-Hayward, CA	06	California	001	Alameda	37.687526	-121.784217
07/17/2011	AQS	060010007	3	0.4	ug/m3 LC	2	Livermore	1	100.0000	88101	PM2.5 - Local Conditions	41860	San Francisco-Oakland-Hayward, CA	06	California	001	Alameda	37.687526	-121.784217
07/18/2011	AQS	060010007	3	1.5	ug/m3 LC	6	Livermore	1	100.0000	88101	PM2.5 - Local Conditions	41860	San Francisco-Oakland-Hayward, CA	06	California	001	Alameda	37.687526	-121.784217
07/19/2011	AQS	060010007	3	1.3	ug/m3 LC	5	Livermore	1	100.0000	88101	PM2.5 - Local Conditions	41860	San Francisco-Oakland-Hayward, CA	06	California	001	Alameda	37.687526	-121.784217
07/20/2011	AQS	060010007	3	4.6	ug/m3 LC	19	Livermore	1	100.0000	88101	PM2.5 - Local Conditions	41860	San Francisco-Oakland-Hayward, CA	06	California	001	Alameda	37.687526	-121.784217
07/21/2011	AQS	060010007	3	6	ug/m3 LC	25	Livermore	1	100.0000	88101	PM2.5 - Local Conditions	41860	San Francisco-Oakland-Hayward, CA	06	California	001	Alameda	37.687526	-121.784217
07/22/2011	AQS	060010007	3	7.6	ug/m3 LC	32	Livermore	1	100.0000	88101	PM2.5 - Local Conditions	41860	San Francisco-Oakland-Hayward, CA	06	California	001	Alameda	37.687526	-121.784217
07/23/2011	AQS	060010007	3	5.8	ug/m3 LC	24	Livermore	1	100.0000	88101	PM2.5 - Local Conditions	41860	San Francisco-Oakland-Hayward, CA	06	California	001	Alameda	37.687526	-121.784217
07/24/2011	AQS	060010007	3	4	ug/m3 LC	17	Livermore	1	100.0000	88101	PM2.5 - Local Conditions	41860	San Francisco-Oakland-Hayward, CA	06	California	001	Alameda	37.687526	-121.784217
07/25/2011	AQS	060010007	3	2.5	ug/m3 LC	10	Livermore	1	100.0000	88101	PM2.5 - Local Conditions	41860	San Francisco-Oakland-Hayward, CA	06	California	001	Alameda	37.687526	-121.784217
07/26/2011	AQS	060010007	3	3.6	ug/m3 LC	15	Livermore	1	100.0000	88101	PM2.5 - Local Conditions	41860	San Francisco-Oakland-Hayward, CA	06	California	001	Alameda	37.687526	-121.784217
07/27/2011	AQS	060010007	3	4.2	ug/m3 LC	18	Livermore	1	100.0000	88101	PM2.5 - Local Conditions	41860	San Francisco-Oakland-Hayward, CA	06	California	001	Alameda	37.687526	-121.784217
07/28/2011	AQS	060010007	3	6.9	ug/m3 LC	29	Livermore	1	100.0000	88101	PM2.5 - Local Conditions	41860	San Francisco-Oakland-Hayward, CA	06	California	001	Alameda	37.687526	-121.784217
07/29/2011	AQS	060010007	3	8.1	ug/m3 LC	34	Livermore	1	100.0000	88101	PM2.5 - Local Conditions	41860	San Francisco-Oakland-Hayward, CA	06	California	001	Alameda	37.687526	-121.784217
07/30/2011	AQS	060010007	3	6.1	ug/m3 LC	25	Livermore	1	100.0000	88101	PM2.5 - Local Conditions	41860	San Francisco-Oakland-Hayward, CA	06	California	001	Alameda	37.687526	-121.784217
07/31/2011	AQS	060010007	3	5.3	ug/m3 LC	22	Livermore	1	100.0000	88101	PM2.5 - Local Conditions	41860	San Francisco-Oakland-Hayward, CA	06	California	001	Alameda	37.687526	-121.784217
08/01/2011	AQS	060010007	3	7	ug/m3 LC	29	Livermore	1	100.0000	88101	PM2.5 - Local Conditions	41860	San Francisco-Oakland-Hayward, CA	06	California	001	Alameda	37.687526	-121.784217
08/02/2011	AQS	060010007	3	7.2	ug/m3 LC	30	Livermore	1	100.0000	88101	PM2.5 - Local Conditions	41860	San Francisco-Oakland-Hayward, CA	06	California	001	Alameda	37.687526	-121.784217
08/03/2011	AQS	060010007	3	7.8	ug/m3 LC	33	Livermore	1	100.0000	88101	PM2.5 - Local Conditions	41860	San Francisco-Oakland-Hayward, CA	06	California	001	Alameda	37.687526	-121.784217
08/04/2011	AQS	060010007	3	2.5	ug/m3 LC	10	Livermore	1	100.0000	88101	PM2.5 - Local Conditions	41860	San Francisco-Oakland-Hayward, CA	06	California	001	Alameda	37.687526	-121.784217
08/05/2011	AQS	060010007	3	5.1	ug/m3 LC	21	Livermore	1	100.0000	88101	PM2.5 - Local Conditions	41860	San Francisco-Oakland-Hayward, CA	06	California	001	Alameda	37.687526	-121.784217
08/06/2011	AQS	060010007	3	5.8	ug/m3 LC	24	Livermore	1	100.0000	88101	PM2.5 - Local Conditions	41860	San Francisco-Oakland-Hayward, CA	06	California	001	Alameda	37.687526	-121.784217
08/07/2011	AQS	060010007	3	5.5	ug/m3 LC	23	Livermore	1	100.0000	88101	PM2.5 - Local Conditions	41860	San Francisco-Oakland-Hayward, CA	06	California	001	Alameda	37.687526	-121.784217
08/08/2011	AQS	060010007	3	6.8	ug/m3 LC	28	Livermore	1	100.0000	88101	PM2.5 - Local Conditions	41860	San Francisco-Oakland-Hayward, CA	06	California	001	Alameda	37.687526	-121.784217
08/09/2011	AQS	060010007	3	8.7	ug/m3 LC	36	Livermore	1	100.0000	88101	PM2.5 - Local Conditions	41860	San Francisco-Oakland-Hayward, CA	06	California	001	Alameda	37.687526	-121.784217
08/10/2011	AQS	060010007	3	9.8	ug/m3 LC	41	Livermore	1	100.0000	88101	PM2.5 - Local Conditions	41860	San Francisco-Oakland-Hayward, CA	06	California	001	Alameda	37.687526	-121.784217
08/11/2011	AQS	060010007	3	5.7	ug/m3 LC	24	Livermore	1	100.0000	88101	PM2.5 - Local Conditions	41860	San Francisco-Oakland-Hayward, CA	06	California	001	Alameda	37.687526	-121.784217
08/12/2011	AQS	060010007	3	8.2	ug/m3 LC	34	Livermore	1	100.0000	88101	PM2.5 - Local Conditions	41860	San Francisco-Oakland-Hayward, CA	06	California	001	Alameda	37.687526	-121.784217
08/13/2011	AQS	060010007	3	9.7	ug/m3 LC	40	Livermore	1	100.0000	88101	PM2.5 - Local Conditions	41860	San Francisco-Oakland-Hayward, CA	06	California	001	Alameda	37.687526	-121.784217
08/14/2011	AQS	060010007	3	6.2	ug/m3 LC	26	Livermore	1	100.0000	88101	PM2.5 - Local Conditions	41860	San Francisco-Oakland-Hayward, CA	06	California	001	Alameda	37.687526	-121.784217
08/15/2011	AQS	060010007	3	5.3	ug/m3 LC	22	Livermore	1	100.0000	88101	PM2.5 - Local Conditions	41860	San Francisco-Oakland-Hayward, CA	06	California	001	Alameda	37.687526	-121.784217
08/16/2011	AQS	060010007	3	5.8	ug/m3 LC	24	Livermore	1	100.0000	88101	PM2.5 - Local Conditions	41860	San Francisco-Oakland-Hayward, CA	06	California	001	Alameda	37.687526	-121.784217
08/17/2011	AQS	060010007	3	5.7	ug/m3 LC	24	Livermore	1	100.0000	88101	PM2.5 - Local Conditions	41860	San Francisco-Oakland-Hayward, CA	06	California	001	Alameda	37.687526	-121.784217
08/18/2011	AQS	060010007	3	8	ug/m3 LC	33	Livermore	1	100.0000	88101	PM2.5 - Local Conditions	41860	San Francisco-Oakland-Hayward, CA	06	California	001	Alameda	37.687526	-121.784217
08/19/2011	AQS	060010007	3	6.5	ug/m3 LC	27	Livermore	1	100.0000	88101	PM2.5 - Local Conditions	41860	San Francisco-Oakland-Hayward, CA	06	California	001	Alameda	37.687526	-121.784217
08/20/2011	AQS	060010007	3	4	ug/m3 LC	17	Livermore	1	100.0000	88101	PM2.5 - Local Conditions	41860	San Francisco-Oakland-Hayward, CA	06	California	001	Alameda	37.687526	-121.784217
08/21/2011	AQS	060010007	3	2.3	ug/m3 LC	10	Livermore	1	100.0000	88101	PM2.5 - Local Conditions	41860	San Francisco-Oakland-Hayward, CA	06	California	001	Alameda	37.687526	-121.784217
08/22/2011	AQS	060010007	3	4.5	ug/m3 LC	19	Livermore	1	100.0000	88101	PM2.5 - Local Conditions	41860	San Francisco-Oakland-Hayward, CA	06	California	001	Alameda	37.687526	-121.784217
08/23/2011	AQS	060010007	3	6.4	ug/m3 LC	27	Livermore	1	100.0000	88101	PM2.5 - Local Conditions	41860	San Francisco-Oakland-Hayward, CA	06	California	001	Alameda	37.687526	-121.784217
08/24/2011	AQS	060010007	3	6.8	ug/m3 LC	28	Livermore	1	100.0000	88101	PM2.5 - Local Conditions	41860	San Francisco-Oakland-Hayward, CA	06	California	001	Alameda	37.687526	-121.784217
08/25/2011	AQS	060010007	3	3.3	ug/m3 LC	14	Livermore	1	100.0000	88101	PM2.5 - Local Conditions	41860	San Francisco-Oakland-Hayward, CA	06	California	001	Alameda	37.687526	-121.784217
08/26/2011	AQS	060010007	3	7.8	ug/m3 LC	33	Livermore	1	100.0000	88101	PM2.5 - Local Conditions	41860	San Francisco-Oakland-Hayward, CA	06	California	001	Alameda	37.687526	-121.784217
08/27/2011	AQS	060010007	3	6.1	ug/m3 LC	25	Livermore	1	100.0000	88101	PM2.5 - Local Conditions	41860	San Francisco-Oakland-Hayward, CA	06	California	001	Alameda	37.687526	-121.784217
08/28/2011	AQS	060010007	3	5.6	ug/m3 LC	23	Livermore	1	100.0000	88101	PM2.5 - Local Conditions	41860	San Francisco-Oakland-Hayward, CA	06	California	001	Alameda	37.687526	-121.784217
08/29/2011	AQS	060010007	3	8.5	ug/m3 LC	35	Livermore	1	100.0000	88101	PM2.5 - Local Conditions	41860	San Francisco-Oakland-Hayward, CA	06	California	001	Alameda	37.687526	-121.784217
08/30/2011	AQS	060010007	3	7.3	ug/m3 LC	30	Livermore	1	100.0000	88101	PM2.5 - Local Conditions	41860	San Francisco-Oakland-Hayward, CA	06	California	001	Alameda	37.687526	-121.784217
08/31/2011	AQS	060010007	3	7.3	ug/m3 LC	30	Livermore	1	100.0000	88101	PM2.5 - Local Conditions	41860	San Francisco-Oakland-Hayward, CA	06	California	001	Alameda	37.687526	-121.784217
09/01/2011	AQS	060010007	3	11.4	ug/m3 LC	48	Livermore	1	100.0000	88101	PM2.5 - Local Conditions	41860	San Francisco-Oakland-Hayward, CA	06	California	001	Alameda	37.687526	-121.784217
09/02/2011	AQS	060010007	3	11.3	ug/m3 LC	47	Livermore	1	100.0000	88101	PM2.5 - Local Conditions	41860	San Francisco-Oakland-Hayward, CA	06	California	001	Alameda	37.687526	-121.784217
09/03/2011	AQS	060010007	3	11.3	ug/m3 LC	47	Livermore	1	100.0000	88101	PM2.5 - Local Conditions	41860	San Francisco-Oakland-Hayward, CA	06	California	001	Alameda	37.687526	-121.784217
09/04/2011	AQS	060010007	3	14.8	ug/m3 LC	57	Livermore	1	100.0000	88101	PM2.5 - Local Conditions	41860	San Francisco-Oakland-Hayward, CA	06	California	001	Alameda	37.687526	-121.784217
09/05/2011	AQS	060010007	3	10	ug/m3 LC	42	Livermore	1	100.0000	88101	PM2.5 - Local Conditions	41860	San Francisco-Oakland-Hayward, CA	06	California	001	Alameda	37.687526	-121.784217
09/06/2011	AQS	060010007	3	8	ug/m3 LC	33	Livermore	1	100.0000	88101	PM2.5 - Local Conditions	41860	San Francisco-Oakland-Hayward, CA	06	California	001	Alameda	37.687526	-121.784217
09/07/2011	AQS	060010007	3	5.2	ug/m3 LC	22	Livermore	1	100.0000	88101	PM2.5 - Local Conditions	41860	San Francisco-Oakland-Hayward, CA	06	California	001	Alameda	37.687526	-121.784217
09/08/2011	AQS	060010007	3	6.5	ug/m3 LC	27	Livermore	1	100.0000	88101	PM2.5 - Local Conditions	41860	San Francisco-Oakland-Hayward, CA	06	California	001	Alameda	37.687526	-121.784217
09/09/2011	AQS	060010007	3	9.7	ug/m3 LC	40	Livermore	1	100.0000	88101	PM2.5 - Local Conditions	41860	San Francisco-Oakland-Hayward, CA	06	California	001	Alameda	37.687526	-121.784217
09/10/2011	AQS	060010007	3	9.4	ug/m3 LC	39	Livermore	1	100.0000	88101	PM2.5 - Local Conditions	41860	San Francisco-Oakland-Hayward, CA	06	California	001	Alameda	37.687526	-121.784217
09/11/2011	AQS	060010007	3	8.7	ug/m3 LC	36	Livermore	1	100.0000	88101	PM2.5 - Local Conditions	41860	San Francisco-Oakland-Hayward, CA	06	California	001	Alameda	37.687526	-121.784217
09/12/2011	AQS	060010007	3	6.1	ug/m3 LC	25	Livermore	1	100.0000	88101	PM2.5 - Local Conditions	41860	San Francisco-Oakland-Hayward, CA	06	California	001	Alameda	37.687526	-121.784217
09/13/2011	AQS	060010007	3	8.4	ug/m3 LC	35	Livermore	1	100.0000	88101	PM2.5 - Local Conditions	41860	San Francisco-Oakland-Hayward, CA	06	California	001	Alameda	37.687526	-121.784217
09/14/2011	AQS	060010007	3	9.9	ug/m3 LC	41	Livermore	1	100.0000	88101	PM2.5 - Local Conditions	41860	San Francisco-Oakland-Hayward, CA	06	California	001	Alameda	37.687526	-121.784217
09/15/2011	AQS	060010007	3	5.9	ug/m3 LC	25	Livermore	1	100.0000	88101	PM2.5 - Local Conditions	41860	San Francisco-Oakland-Hayward, CA	06	California	001	Alameda	37.687526	-121.784217
09/16/2011	AQS	060010007	3	5.5	ug/m3 LC	23	Livermore	1	100.0000	88101	PM2.5 - Local Conditions	41860	San Francisco-Oakland-Hayward, CA	06	California	001	Alameda	37.687526	-121.784217
09/17/2011	AQS	060010007	3	6.3	ug/m3 LC	26	Livermore	1	100.0000	88101	PM2.5 - Local Conditions	41860	San Francisco-Oakland-Hayward, CA	06	California	001	Alameda	37.687526	-121.784217
09/18/2011	AQS	060010007	3	7.5	ug/m3 LC	31	Livermore	1	100.0000	88101	PM2.5 - Local Conditions	41860	San Francisco-Oakland-Hayward, CA	06	California	001	Alameda	37.687526	-121.784217
09/19/2011	AQS	060010007	3	9.1	ug/m3 LC	38	Livermore	1	100.0000	88101	PM2.5 - Local Conditions	41860	San Francisco-Oakland-Hayward, CA	06	California	001	Alameda	37.687526	-121.784217
09/20/2011	AQS	060010007	3	9	ug/m3 LC	38	Livermore	1	100.0000	88101	PM2.5 - Local Conditions	41860	San Francisco-Oakland-Hayward, CA	06	California	001	Alameda	37.687526	-121.784217
09/21/2011	AQS	060010007	3	6	ug/m3 LC	25	Livermore	1	100.0000	88101	PM2.5 - Local Conditions	41860	San Francisco-Oakland-Hayward, CA	06	California	001	Alameda	37.687526	-121.784217
09/22/2011	AQS	060010007	3	9.3	ug/m3 LC	39	Livermore	1	100.0000	88101	PM2.5 - Local Conditions	41860	San Francisco-Oakland-Hayward, CA	06	California	001	Alameda	37.687526	-121.784217
09/23/2011	AQS	060010007	3	7.9	ug/m3 LC	33	Livermore	1	100.0000	88101	PM2.5 - Local Conditions	41860	San Francisco-Oakland-Hayward, CA	06	California	001	Alameda	37.687526	-121.784217
09/24/2011	AQS	060010007	3	2.6	ug/m3 LC	11	Livermore	1	100.0000	88101	PM2.5 - Local Conditions	41860	San Francisco-Oakland-Hayward, CA	06	California	001	Alameda	37.687526	-121.784217
09/25/2011	AQS	060010007	3	1.7	ug/m3 LC	7	Livermore	1	100.0000	88101	PM2.5 - Local Conditions	41860	San Francisco-Oakland-Hayward, CA	06	California	001	Alameda	37.687526	-121.784217
09/26/2011	AQS	060010007	3	4.2	ug/m3 LC	18	Livermore	1	100.0000	88101	PM2.5 - Local Conditions	41860	San Francisco-Oakland-Hayward, CA	06	California	001	Alameda	37.687526	-121.784217
09/27/2011	AQS	060010007	3	5.2	ug/m3 LC	22	Livermore	1	100.0000	88101	PM2.5 - Local Conditions	41860	San Francisco-Oakland-Hayward, CA	06	California	001	Alameda	37.687526	-121.784217
09/28/2011	AQS	060010007	3	8.5	ug/m3 LC	35	Livermore	1	100.0000	88101	PM2.5 - Local Conditions	41860	San Francisco-Oakland-Hayward, CA	06	California	001	Alameda	37.687526	-121.784217
09/29/2011	AQS	060010007	3	8.8	ug/m3 LC	37	Livermore	1	100.0000	88101	PM2.5 - Local Conditions	41860	San Francisco-Oakland-Hayward, CA	06	California	001	Alameda	37.687526	-121.784217
09/30/2011	AQS	060010007	3	7.5	ug/m3 LC	31	Livermore	1	100.0000	88101	PM2.5 - Local Conditions	41860	San Francisco-Oakland-Hayward, CA	06	California	001	Alameda	37.687526	-121.784217
10/01/2011	AQS	060010007	3	1.4	ug/m3 LC	6	Livermore	1	100.0000	88101	PM2.5 - Local Conditions	41860	San Francisco-Oakland-Hayward, CA	06	California	001	Alameda	37.687526	-121.784217
10/02/2011	AQS	060010007	3	1.7	ug/m3 LC	7	Livermore	1	100.0000	88101	PM2.5 - Local Conditions	41860	San Francisco-Oakland-Hayward, CA	06	California	001	Alameda	37.687526	-121.784217
10/03/2011	AQS	060010007	3	1.5	ug/m3 LC	6	Livermore	1	100.0000	88101	PM2.5 - Local Conditions	41860	San Francisco-Oakland-Hayward, CA	06	California	001	Alameda	37.687526	-121.784217
10/04/2011	AQS	060010007	3	1.3	ug/m3 LC	5	Livermore	1	100.0000	88101	PM2.5 - Local Conditions	41860	San Francisco-Oakland-Hayward, CA	06	California	001	Alameda	37.687526	-121.784217
10/05/2011	AQS	060010007	3	1.3	ug/m3 LC	5	Livermore	1	100.0000	88101	PM2.5 - Local Conditions	41860	San Francisco-Oakland-Hayward, CA	06	California	001	Alameda	37.687526	-121.784217
10/06/2011	AQS	060010007	3	1.7	ug/m3 LC	7	Livermore	1	100.0000	88101	PM2.5 - Local Conditions	41860	San Francisco-Oakland-Hayward, CA	06	California	001	Alameda	37.687526	-121.784217
10/07/2011	AQS	060010007	3	3.6	ug/m3 LC	15	Livermore	1	100.0000	88101	PM2.5 - Local Conditions	41860	San Francisco-Oakland-Hayward, CA	06	California	001	Alameda	37.687526	-121.784217
10/08/2011	AQS	060010007	3	4.2	ug/m3 LC	18	Livermore	1	100.0000	88101	PM2.5 - Local Conditions	41860	San Francisco-Oakland-Hayward, CA	06	California	001	Alameda	37.687526	-121.784217
10/09/2011	AQS	060010007	3	3.3	ug/m3 LC	14	Livermore	1	100.0000	88101	PM2.5 - Local Conditions	41860	San Francisco-Oakland-Hayward, CA	06	California	001	Alameda	37.687526	-121.784217
10/10/2011	AQS	060010007	3	0.2	ug/m3 LC	1	Livermore	1	100.0000	88101	PM2.5 - Local Conditions	41860	San Francisco-Oakland-Hayward, CA	06	California	001	Alameda	37.687526	-121.784217
10/11/2011	AQS	060010007	3	0.3	ug/m3 LC	1	Livermore	1	100.0000	88101	PM2.5 - Local Conditions	41860	San Francisco-Oakland-Hayward, CA	06	California	001	Alameda	37.687526	-121.784217
10/12/2011	AQS	060010007	3	4.2	ug/m3 LC	18	Livermore	1	100.0000	88101	PM2.5 - Local Conditions	41860	San Francisco-Oakland-Hayward, CA	06	California	001	Alameda	37.687526	-121.784217
10/13/2011	AQS	060010007	3	8.5	ug/m3 LC	35	Livermore	1	100.0000	88101	PM2.5 - Local Conditions	41860	San Francisco-Oakland-Hayward, CA	06	California	001	Alameda	37.687526	-121.784217
10/14/2011	AQS	060010007	3	10.2	ug/m3 LC	43	Livermore	1	100.0000	88101	PM2.5 - Local Conditions	41860	San Francisco-Oakland-Hayward, CA	06	California	001	Alameda	37.687526	-121.784217
10/15/2011	AQS	060010007	3	10.2	ug/m3 LC	43	Livermore	1	100.0000	88101	PM2.5 - Local Conditions	41860	San Francisco-Oakland-Hayward, CA	06	California	001	Alameda	37.687526	-121.784217
10/16/2011	AQS	060010007	3	8.6	ug/m3 LC	36	Livermore	1	100.0000	88101	PM2.5 - Local Conditions	41860	San Francisco-Oakland-Hayward, CA	06	California	001	Alameda	37.687526	-121.784217
10/17/2011	AQS	060010007	3	5.3	ug/m3 LC	22	Livermore	1	100.0000	88101	PM2.5 - Local Conditions	41860	San Francisco-Oakland-Hayward, CA	06	California	001	Alameda	37.687526	-121.784217
10/18/2011	AQS	060010007	3	5.5	ug/m3 LC	23	Livermore	1	100.0000	88101	PM2.5 - Local Conditions	41860	San Francisco-Oakland-Hayward, CA	06	California	001	Alameda	37.687526	-121.784217
10/19/2011	AQS	060010007	3	6.2	ug/m3 LC	26	Livermore	1	100.0000	88101	PM2.5 - Local Conditions	41860	San Francisco-Oakland-Hayward, CA	06	California	001	Alameda	37.687526	-121.784217
10/20/2011	AQS	060010007	3	7.4	ug/m3 LC	31	Livermore	1	100.0000	88101	PM2.5 - Local Conditions	41860	San Francisco-Oakland-Hayward, CA	06	California	001	Alameda	37.687526	-121.784217
10/21/2011	AQS	060010007	3	8	ug/m3 LC	33	Livermore	1	100.0000	88101	PM2.5 - Local Conditions	41860	San Francisco-Oakland-Hayward, CA	06	California	001	Alameda	37.687526	-121.784217
10/22/2011	AQS	060010007	3	7.7	ug/m3 LC	32	Livermore	1	100.0000	88101	PM2.5 - Local Conditions	41860	San Francisco-Oakland-Hayward, CA	06	California	001	Alameda	37.687526	-121.784217
10/23/2011	AQS	060010007	3	7.1	ug/m3 LC	30	Livermore	1	100.0000	88101	PM2.5 - Local Conditions	41860	San Francisco-Oakland-Hayward, CA	06	California	001	Alameda	37.687526	-121.784217
10/24/2011	AQS	060010007	3	11.7	ug/m3 LC	49	Livermore	1	100.0000	88101	PM2.5 - Local Conditions	41860	San Francisco-Oakland-Hayward, CA	06	California	001	Alameda	37.687526	-121.784217
10/25/2011	AQS	060010007	3	8.9	ug/m3 LC	37	Livermore	1	100.0000	88101	PM2.5 - Local Conditions	41860	San Francisco-Oakland-Hayward, CA	06	California	001	Alameda	37.687526	-121.784217
10/26/2011	AQS	060010007	3	5.8	ug/m3 LC	24	Livermore	1	100.0000	88101	PM2.5 - Local Conditions	41860	San Francisco-Oakland-Hayward, CA	06	California	001	Alameda	37.687526	-121.784217
10/27/2011	AQS	060010007	3	7.7	ug/m3 LC	32	Livermore	1	100.0000	88101	PM2.5 - Local Conditions	41860	San Francisco-Oakland-Hayward, CA	06	California	001	Alameda	37.687526	-121.784217
10/28/2011	AQS	060010007	3	12.8	ug/m3 LC	52	Livermore	1	100.0000	88101	PM2.5 - Local Conditions	41860	San Francisco-Oakland-Hayward, CA	06	California	001	Alameda	37.687526	-121.784217
10/29/2011	AQS	060010007	3	11	ug/m3 LC	46	Livermore	1	100.0000	88101	PM2.5 - Local Conditions	41860	San Francisco-Oakland-Hayward, CA	06	California	001	Alameda	37.687526	-121.784217
10/30/2011	AQS	060010007	3	10	ug/m3 LC	42	Livermore	1	100.0000	88101	PM2.5 - Local Conditions	41860	San Francisco-Oakland-Hayward, CA	06	California	001	Alameda	37.687526	-121.784217
10/31/2011	AQS	060010007	3	8.8	ug/m3 LC	37	Livermore	1	100.0000	88101	PM2.5 - Local Conditions	41860	San Francisco-Oakland-Hayward, CA	06	California	001	Alameda	37.687526	-121.784217
11/01/2011	AQS	060010007	3	4	ug/m3 LC	17	Livermore	1	100.0000	88101	PM2.5 - Local Conditions	41860	San Francisco-Oakland-Hayward, CA	06	California	001	Alameda	37.687526	-121.784217
11/02/2011	AQS	060010007	3	3	ug/m3 LC	13	Livermore	1	100.0000	88101	PM2.5 - Local Conditions	41860	San Francisco-Oakland-Hayward, CA	06	California	001	Alameda	37.687526	-121.784217
11/03/2011	AQS	060010007	3	5.5	ug/m3 LC	23	Livermore	1	100.0000	88101	PM2.5 - Local Conditions	41860	San Francisco-Oakland-Hayward, CA	06	California	001	Alameda	37.687526	-121.784217
11/04/2011	AQS	060010007	3	3.7	ug/m3 LC	15	Livermore	1	100.0000	88101	PM2.5 - Local Conditions	41860	San Francisco-Oakland-Hayward, CA	06	California	001	Alameda	37.687526	-121.784217
11/05/2011	AQS	060010007	3	4	ug/m3 LC	17	Livermore	1	100.0000	88101	PM2.5 - Local Conditions	41860	San Francisco-Oakland-Hayward, CA	06	California	001	Alameda	37.687526	-121.784217
11/06/2011	AQS	060010007	3	4.1	ug/m3 LC	17	Livermore	1	100.0000	88101	PM2.5 - Local Conditions	41860	San Francisco-Oakland-Hayward, CA	06	California	001	Alameda	37.687526	-121.784217
11/07/2011	AQS	060010007	3	6.5	ug/m3 LC	27	Livermore	1	100.0000	88101	PM2.5 - Local Conditions	41860	San Francisco-Oakland-Hayward, CA	06	California	001	Alameda	37.687526	-121.784217
11/08/2011	AQS	060010007	3	10.7	ug/m3 LC	45	Livermore	1	100.0000	88101	PM2.5 - Local Conditions	41860	San Francisco-Oakland-Hayward, CA	06	California	001	Alameda	37.687526	-121.784217
11/09/2011	AQS	060010007	3	24.3	ug/m3 LC	77	Livermore	1	100.0000	88101	PM2.5 - Local Conditions	41860	San Francisco-Oakland-Hayward, CA	06	California	001	Alameda	37.687526	-121.784217
11/10/2011	AQS	060010007	3	27.1	ug/m3 LC	83	Livermore	1	100.0000	88101	PM2.5 - Local Conditions	41860	San Francisco-Oakland-Hayward, CA	06	California	001	Alameda	37.687526	-121.784217
11/11/2011	AQS	060010007	3	15.5	ug/m3 LC	58	Livermore	1	100.0000	88101	PM2.5 - Local Conditions	41860	San Francisco-Oakland-Hayward, CA	06	California	001	Alameda	37.687526	-121.784217
11/12/2011	AQS	060010007	3	14.7	ug/m3 LC	56	Livermore	1	100.0000	88101	PM2.5 - Local Conditions	41860	San Francisco-Oakland-Hayward, CA	06	California	001	Alameda	37.687526	-121.784217
11/13/2011	AQS	060010007	3	12.7	ug/m3 LC	52	Livermore	1	100.0000	88101	PM2.5 - Local Conditions	41860	San Francisco-Oakland-Hayward, CA	06	California	001	Alameda	37.687526	-121.784217
11/14/2011	AQS	060010007	3	8.1	ug/m3 LC	34	Livermore	1	100.0000	88101	PM2.5 - Local Conditions	41860	San Francisco-Oakland-Hayward, CA	06	California	001	Alameda	37.687526	-121.784217
11/15/2011	AQS	060010007	3	11.9	ug/m3 LC	50	Livermore	1	100.0000	88101	PM2.5 - Local Conditions	41860	San Francisco-Oakland-Hayward, CA	06	California	001	Alameda	37.687526	-121.784217
11/16/2011	AQS	060010007	3	9.1	ug/m3 LC	38	Livermore	1	100.0000	88101	PM2.5 - Local Conditions	41860	San Francisco-Oakland-Hayward, CA	06	California	001	Alameda	37.687526	-121.784217
11/17/2011	AQS	060010007	3	4	ug/m3 LC	17	Livermore	1	100.0000	88101	PM2.5 - Local Conditions	41860	San Francisco-Oakland-Hayward, CA	06	California	001	Alameda	37.687526	-121.784217
11/18/2011	AQS	060010007	3	3	ug/m3 LC	13	Livermore	1	100.0000	88101	PM2.5 - Local Conditions	41860	San Francisco-Oakland-Hayward, CA	06	California	001	Alameda	37.687526	-121.784217
11/19/2011	AQS	060010007	3	3.2	ug/m3 LC	13	Livermore	1	100.0000	88101	PM2.5 - Local Conditions	41860	San Francisco-Oakland-Hayward, CA	06	California	001	Alameda	37.687526	-121.784217
11/20/2011	AQS	060010007	3	1.7	ug/m3 LC	7	Livermore	1	100.0000	88101	PM2.5 - Local Conditions	41860	San Francisco-Oakland-Hayward, CA	06	California	001	Alameda	37.687526	-121.784217
11/21/2011	AQS	060010007	3	5.2	ug/m3 LC	22	Livermore	1	100.0000	88101	PM2.5 - Local Conditions	41860	San Francisco-Oakland-Hayward, CA	06	California	001	Alameda	37.687526	-121.784217
11/22/2011	AQS	060010007	3	8.1	ug/m3 LC	34	Livermore	1	100.0000	88101	PM2.5 - Local Conditions	41860	San Francisco-Oakland-Hayward, CA	06	California	001	Alameda	37.687526	-121.784217
11/23/2011	AQS	060010007	3	8.7	ug/m3 LC	36	Livermore	1	100.0000	88101	PM2.5 - Local Conditions	41860	San Francisco-Oakland-Hayward, CA	06	California	001	Alameda	37.687526	-121.784217
11/24/2011	AQS	060010007	3	3.3	ug/m3 LC	14	Livermore	1	100.0000	88101	PM2.5 - Local Conditions	41860	San Francisco-Oakland-Hayward, CA	06	California	001	Alameda	37.687526	-121.784217
11/25/2011	AQS	060010007	3	1.8	ug/m3 LC	8	Livermore	1	100.0000	88101	PM2.5 - Local Conditions	41860	San Francisco-Oakland-Hayward, CA	06	California	001	Alameda	37.687526	-121.784217
11/26/2011	AQS	060010007	3	10.1	ug/m3 LC	42	Livermore	1	100.0000	88101	PM2.5 - Local Conditions	41860	San Francisco-Oakland-Hayward, CA	06	California	001	Alameda	37.687526	-121.784217
11/27/2011	AQS	060010007	3	18.1	ug/m3 LC	64	Livermore	1	100.0000	88101	PM2.5 - Local Conditions	41860	San Francisco-Oakland-Hayward, CA	06	California	001	Alameda	37.687526	-121.784217
11/28/2011	AQS	060010007	3	16.8	ug/m3 LC	61	Livermore	1	100.0000	88101	PM2.5 - Local Conditions	41860	San Francisco-Oakland-Hayward, CA	06	California	001	Alameda	37.687526	-121.784217
11/29/2011	AQS	060010007	3	13	ug/m3 LC	53	Livermore	1	100.0000	88101	PM2.5 - Local Conditions	41860	San Francisco-Oakland-Hayward, CA	06	California	001	Alameda	37.687526	-121.784217
11/30/2011	AQS	060010007	3	5.9	ug/m3 LC	25	Livermore	1	100.0000	88101	PM2.5 - Local Conditions	41860	San Francisco-Oakland-Hayward, CA	06	California	001	Alameda	37.687526	-121.784217
12/01/2011	AQS	060010007	3	0.5	ug/m3 LC	2	Livermore	1	100.0000	88101	PM2.5 - Local Conditions	41860	San Francisco-Oakland-Hayward, CA	06	California	001	Alameda	37.687526	-121.784217
12/02/2011	AQS	060010007	3	2	ug/m3 LC	8	Livermore	1	100.0000	88101	PM2.5 - Local Conditions	41860	San Francisco-Oakland-Hayward, CA	06	California	001	Alameda	37.687526	-121.784217
12/03/2011	AQS	060010007	3	0.8	ug/m3 LC	3	Livermore	1	100.0000	88101	PM2.5 - Local Conditions	41860	San Francisco-Oakland-Hayward, CA	06	California	001	Alameda	37.687526	-121.784217
12/04/2011	AQS	060010007	3	6.5	ug/m3 LC	27	Livermore	1	100.0000	88101	PM2.5 - Local Conditions	41860	San Francisco-Oakland-Hayward, CA	06	California	001	Alameda	37.687526	-121.784217
12/05/2011	AQS	060010007	3	14.1	ug/m3 LC	55	Livermore	1	100.0000	88101	PM2.5 - Local Conditions	41860	San Francisco-Oakland-Hayward, CA	06	California	001	Alameda	37.687526	-121.784217
12/06/2011	AQS	060010007	3	27	ug/m3 LC	82	Livermore	1	100.0000	88101	PM2.5 - Local Conditions	41860	San Francisco-Oakland-Hayward, CA	06	California	001	Alameda	37.687526	-121.784217
12/07/2011	AQS	060010007	3	26.2	ug/m3 LC	81	Livermore	1	100.0000	88101	PM2.5 - Local Conditions	41860	San Francisco-Oakland-Hayward, CA	06	California	001	Alameda	37.687526	-121.784217
12/08/2011	AQS	060010007	3	27.4	ug/m3 LC	83	Livermore	1	100.0000	88101	PM2.5 - Local Conditions	41860	San Francisco-Oakland-Hayward, CA	06	California	001	Alameda	37.687526	-121.784217
12/09/2011	AQS	060010007	3	31.1	ug/m3 LC	91	Livermore	1	100.0000	88101	PM2.5 - Local Conditions	41860	San Francisco-Oakland-Hayward, CA	06	California	001	Alameda	37.687526	-121.784217
12/10/2011	AQS	060010007	3	39.7	ug/m3 LC	111	Livermore	1	100.0000	88101	PM2.5 - Local Conditions	41860	San Francisco-Oakland-Hayward, CA	06	California	001	Alameda	37.687526	-121.784217
12/11/2011	AQS	060010007	3	19.2	ug/m3 LC	66	Livermore	1	100.0000	88101	PM2.5 - Local Conditions	41860	San Francisco-Oakland-Hayward, CA	06	California	001	Alameda	37.687526	-121.784217
12/12/2011	AQS	060010007	3	17.6	ug/m3 LC	63	Livermore	1	100.0000	88101	PM2.5 - Local Conditions	41860	San Francisco-Oakland-Hayward, CA	06	California	001	Alameda	37.687526	-121.784217
12/13/2011	AQS	060010007	3	19.2	ug/m3 LC	66	Livermore	1	100.0000	88101	PM2.5 - Local Conditions	41860	San Francisco-Oakland-Hayward, CA	06	California	001	Alameda	37.687526	-121.784217
12/14/2011	AQS	060010007	3	12.6	ug/m3 LC	52	Livermore	1	100.0000	88101	PM2.5 - Local Conditions	41860	San Francisco-Oakland-Hayward, CA	06	California	001	Alameda	37.687526	-121.784217
12/15/2011	AQS	060010007	3	14.5	ug/m3 LC	56	Livermore	1	100.0000	88101	PM2.5 - Local Conditions	41860	San Francisco-Oakland-Hayward, CA	06	California	001	Alameda	37.687526	-121.784217
12/16/2011	AQS	060010007	3	7	ug/m3 LC	29	Livermore	1	100.0000	88101	PM2.5 - Local Conditions	41860	San Francisco-Oakland-Hayward, CA	06	California	001	Alameda	37.687526	-121.784217
12/17/2011	AQS	060010007	3	16.9	ug/m3 LC	61	Livermore	1	100.0000	88101	PM2.5 - Local Conditions	41860	San Francisco-Oakland-Hayward, CA	06	California	001	Alameda	37.687526	-121.784217
12/18/2011	AQS	060010007	3	15.3	ug/m3 LC	58	Livermore	1	100.0000	88101	PM2.5 - Local Conditions	41860	San Francisco-Oakland-Hayward, CA	06	California	001	Alameda	37.687526	-121.784217
12/19/2011	AQS	060010007	3	5	ug/m3 LC	21	Livermore	1	100.0000	88101	PM2.5 - Local Conditions	41860	San Francisco-Oakland-Hayward, CA	06	California	001	Alameda	37.687526	-121.784217
12/20/2011	AQS	060010007	3	17.2	ug/m3 LC	62	Livermore	1	100.0000	88101	PM2.5 - Local Conditions	41860	San Francisco-Oakland-Hayward, CA	06	California	001	Alameda	37.687526	-121.784217
12/21/2011	AQS	060010007	3	14.9	ug/m3 LC	57	Livermore	1	100.0000	88101	PM2.5 - Local Conditions	41860	San Francisco-Oakland-Hayward, CA	06	California	001	Alameda	37.687526	-121.784217
12/22/2011	AQS	060010007	3	3.8	ug/m3 LC	16	Livermore	1	100.0000	88101	PM2.5 - Local Conditions	41860	San Francisco-Oakland-Hayward, CA	06	California	001	Alameda	37.687526	-121.784217
12/23/2011	AQS	060010007	3	12.4	ug/m3 LC	52	Livermore	1	100.0000	88101	PM2.5 - Local Conditions	41860	San Francisco-Oakland-Hayward, CA	06	California	001	Alameda	37.687526	-121.784217
12/24/2011	AQS	060010007	3	35	ug/m3 LC	99	Livermore	1	100.0000	88101	PM2.5 - Local Conditions	41860	San Francisco-Oakland-Hayward, CA	06	California	001	Alameda	37.687526	-121.784217
12/25/2011	AQS	060010007	3	45.4	ug/m3 LC	125	Livermore	1	100.0000	88101	PM2.5 - Local Conditions	41860	San Francisco-Oakland-Hayward, CA	06	California	001	Alameda	37.687526	-121.784217
12/26/2011	AQS	060010007	3	34.8	ug/m3 LC	99	Livermore	1	100.0000	88101	PM2.5 - Local Conditions	41860	San Francisco-Oakland-Hayward, CA	06	California	001	Alameda	37.687526	-121.784217
12/27/2011	AQS	060010007	3	13.6	ug/m3 LC	54	Livermore	1	100.0000	88101	PM2.5 - Local Conditions	41860	San Francisco-Oakland-Hayward, CA	06	California	001	Alameda	37.687526	-121.784217
12/28/2011	AQS	060010007	3	11.7	ug/m3 LC	49	Livermore	1	100.0000	88101	PM2.5 - Local Conditions	41860	San Francisco-Oakland-Hayward, CA	06	California	001	Alameda	37.687526	-121.784217
12/29/2011	AQS	060010007	3	11.4	ug/m3 LC	48	Livermore	1	100.0000	88101	PM2.5 - Local Conditions	41860	San Francisco-Oakland-Hayward, CA	06	California	001	Alameda	37.687526	-121.784217
12/30/2011	AQS	060010007	3	3.4	ug/m3 LC	14	Livermore	1	100.0000	88101	PM2.5 - Local Conditions	41860	San Francisco-Oakland-Hayward, CA	06	California	001	Alameda	37.687526	-121.784217
12/31/2011	AQS	060010007	3	4.7	ug/m3 LC	20	Livermore	1	100.0000	88101	PM2.5 - Local Conditions	41860	San Francisco-Oakland-Hayward, CA	06	California	001	Alameda	37.687526	-121.784217
01/03/2011	AQS	060010007	5	13.8	ug/m3 LC	55	Livermore	1	100.0000	88502	Acceptable PM2.5 AQI & Speciation Mass	41860	San Francisco-Oakland-Hayward, CA	06	California	001	Alameda	37.687526	-121.784217
01/09/2011	AQS	060010007	5	13.6	ug/m3 LC	54	Livermore	1	100.0000	88502	Acceptable PM2.5 AQI & Speciation Mass	41860	San Francisco-Oakland-Hayward, CA	06	California	001	Alameda	37.687526	-121.784217
01/15/2011	AQS	060010007	5	8.8	ug/m3 LC	37	Livermore	1	100.0000	88502	Acceptable PM2.5 AQI & Speciation Mass	41860	San Francisco-Oakland-Hayward, CA	06	California	001	Alameda	37.687526	-121.784217
01/21/2011	AQS	060010007	5	24.4	ug/m3 LC	77	Livermore	1	100.0000	88502	Acceptable PM2.5 AQI & Speciation Mass	41860	San Francisco-Oakland-Hayward, CA	06	California	001	Alameda	37.687526	-121.784217
01/27/2011	AQS	060010007	5	13.3	ug/m3 LC	54	Livermore	1	100.0000	88502	Acceptable PM2.5 AQI & Speciation Mass	41860	San Francisco-Oakland-Hayward, CA	06	California	001	Alameda	37.687526	-121.784217
02/02/2011	AQS	060010007	5	4.4	ug/m3 LC	18	Livermore	1	100.0000	88502	Acceptable PM2.5 AQI & Speciation Mass	41860	San Francisco-Oakland-Hayward, CA	06	California	001	Alameda	37.687526	-121.784217
02/08/2011	AQS	060010007	5	1.7	ug/m3 LC	7	Livermore	1	100.0000	88502	Acceptable PM2.5 AQI & Speciation Mass	41860	San Francisco-Oakland-Hayward, CA	06	California	001	Alameda	37.687526	-121.784217
02/14/2011	AQS	060010007	5	2.5	ug/m3 LC	10	Livermore	1	100.0000	88502	Acceptable PM2.5 AQI & Speciation Mass	41860	San Francisco-Oakland-Hayward, CA	06	California	001	Alameda	37.687526	-121.784217
02/20/2011	AQS	060010007	5	6.5	ug/m3 LC	27	Livermore	1	100.0000	88502	Acceptable PM2.5 AQI & Speciation Mass	41860	San Francisco-Oakland-Hayward, CA	06	California	001	Alameda	37.687526	-121.784217
02/26/2011	AQS	060010007	5	9.5	ug/m3 LC	40	Livermore	1	100.0000	88502	Acceptable PM2.5 AQI & Speciation Mass	41860	San Francisco-Oakland-Hayward, CA	06	California	001	Alameda	37.687526	-121.784217
03/04/2011	AQS	060010007	5	5.1	ug/m3 LC	21	Livermore	1	100.0000	88502	Acceptable PM2.5 AQI & Speciation Mass	41860	San Francisco-Oakland-Hayward, CA	06	California	001	Alameda	37.687526	-121.784217
03/10/2011	AQS	060010007	5	4.8	ug/m3 LC	20	Livermore	1	100.0000	88502	Acceptable PM2.5 AQI & Speciation Mass	41860	San Francisco-Oakland-Hayward, CA	06	California	001	Alameda	37.687526	-121.784217
03/16/2011	AQS	060010007	5	5.7	ug/m3 LC	24	Livermore	1	100.0000	88502	Acceptable PM2.5 AQI & Speciation Mass	41860	San Francisco-Oakland-Hayward, CA	06	California	001	Alameda	37.687526	-121.784217
03/22/2011	AQS	060010007	5	3	ug/m3 LC	13	Livermore	1	100.0000	88502	Acceptable PM2.5 AQI & Speciation Mass	41860	San Francisco-Oakland-Hayward, CA	06	California	001	Alameda	37.687526	-121.784217
03/28/2011	AQS	060010007	5	4	ug/m3 LC	17	Livermore	1	100.0000	88502	Acceptable PM2.5 AQI & Speciation Mass	41860	San Francisco-Oakland-Hayward, CA	06	California	001	Alameda	37.687526	-121.784217
04/03/2011	AQS	060010007	5	3.9	ug/m3 LC	16	Livermore	1	100.0000	88502	Acceptable PM2.5 AQI & Speciation Mass	41860	San Francisco-Oakland-Hayward, CA	06	California	001	Alameda	37.687526	-121.784217
04/09/2011	AQS	060010007	5	5.8	ug/m3 LC	24	Livermore	1	100.0000	88502	Acceptable PM2.5 AQI & Speciation Mass	41860	San Francisco-Oakland-Hayward, CA	06	California	001	Alameda	37.687526	-121.784217
04/15/2011	AQS	060010007	5	6	ug/m3 LC	25	Livermore	1	100.0000	88502	Acceptable PM2.5 AQI & Speciation Mass	41860	San Francisco-Oakland-Hayward, CA	06	California	001	Alameda	37.687526	-121.784217
04/21/2011	AQS	060010007	5	3.6	ug/m3 LC	15	Livermore	1	100.0000	88502	Acceptable PM2.5 AQI & Speciation Mass	41860	San Francisco-Oakland-Hayward, CA	06	California	001	Alameda	37.687526	-121.784217
04/27/2011	AQS	060010007	5	5.5	ug/m3 LC	23	Livermore	1	100.0000	88502	Acceptable PM2.5 AQI & Speciation Mass	41860	San Francisco-Oakland-Hayward, CA	06	California	001	Alameda	37.687526	-121.784217
05/03/2011	AQS	060010007	5	5.9	ug/m3 LC	25	Livermore	1	100.0000	88502	Acceptable PM2.5 AQI & Speciation Mass	41860	San Francisco-Oakland-Hayward, CA	06	California	001	Alameda	37.687526	-121.784217
05/09/2011	AQS	060010007	5	4.8	ug/m3 LC	20	Livermore	1	100.0000	88502	Acceptable PM2.5 AQI & Speciation Mass	41860	San Francisco-Oakland-Hayward, CA	06	California	001	Alameda	37.687526	-121.784217
05/15/2011	AQS	060010007	5	1.7	ug/m3 LC	7	Livermore	1	100.0000	88502	Acceptable PM2.5 AQI & Speciation Mass	41860	San Francisco-Oakland-Hayward, CA	06	California	001	Alameda	37.687526	-121.784217
05/21/2011	AQS	060010007	5	6.7	ug/m3 LC	28	Livermore	1	100.0000	88502	Acceptable PM2.5 AQI & Speciation Mass	41860	San Francisco-Oakland-Hayward, CA	06	California	001	Alameda	37.687526	-121.784217
05/27/2011	AQS	060010007	5	6.7	ug/m3 LC	28	Livermore	1	100.0000	88502	Acceptable PM2.5 AQI & Speciation Mass	41860	San Francisco-Oakland-Hayward, CA	06	California	001	Alameda	37.687526	-121.784217
06/02/2011	AQS	060010007	5	2.7	ug/m3 LC	11	Livermore	1	100.0000	88502	Acceptable PM2.5 AQI & Speciation Mass	41860	San Francisco-Oakland-Hayward, CA	06	California	001	Alameda	37.687526	-121.784217
06/08/2011	AQS	060010007	5	9	ug/m3 LC	38	Livermore	1	100.0000	88502	Acceptable PM2.5 AQI & Speciation Mass	41860	San Francisco-Oakland-Hayward, CA	06	California	001	Alameda	37.687526	-121.784217
06/14/2011	AQS	060010007	5	5.6	ug/m3 LC	23	Livermore	1	100.0000	88502	Acceptable PM2.5 AQI & Speciation Mass	41860	San Francisco-Oakland-Hayward, CA	06	California	001	Alameda	37.687526	-121.784217
06/20/2011	AQS	060010007	5	6.7	ug/m3 LC	28	Livermore	1	100.0000	88502	Acceptable PM2.5 AQI & Speciation Mass	41860	San Francisco-Oakland-Hayward, CA	06	California	001	Alameda	37.687526	-121.784217
06/26/2011	AQS	060010007	5	8.3	ug/m3 LC	35	Livermore	1	100.0000	88502	Acceptable PM2.5 AQI & Speciation Mass	41860	San Francisco-Oakland-Hayward, CA	06	California	001	Alameda	37.687526	-121.784217
07/08/2011	AQS	060010007	5	10	ug/m3 LC	42	Livermore	1	100.0000	88502	Acceptable PM2.5 AQI & Speciation Mass	41860	San Francisco-Oakland-Hayward, CA	06	California	001	Alameda	37.687526	-121.784217
07/14/2011	AQS	060010007	5	4.1	ug/m3 LC	17	Livermore	1	100.0000	88502	Acceptable PM2.5 AQI & Speciation Mass	41860	San Francisco-Oakland-Hayward, CA	06	California	001	Alameda	37.687526	-121.784217
07/20/2011	AQS	060010007	5	5.6	ug/m3 LC	23	Livermore	1	100.0000	88502	Acceptable PM2.5 AQI & Speciation Mass	41860	San Francisco-Oakland-Hayward, CA	06	California	001	Alameda	37.687526	-121.784217
07/26/2011	AQS	060010007	5	4.7	ug/m3 LC	20	Livermore	1	100.0000	88502	Acceptable PM2.5 AQI & Speciation Mass	41860	San Francisco-Oakland-Hayward, CA	06	California	001	Alameda	37.687526	-121.784217
08/01/2011	AQS	060010007	5	7	ug/m3 LC	29	Livermore	1	100.0000	88502	Acceptable PM2.5 AQI & Speciation Mass	41860	San Francisco-Oakland-Hayward, CA	06	California	001	Alameda	37.687526	-121.784217
08/07/2011	AQS	060010007	5	6.2	ug/m3 LC	26	Livermore	1	100.0000	88502	Acceptable PM2.5 AQI & Speciation Mass	41860	San Francisco-Oakland-Hayward, CA	06	California	001	Alameda	37.687526	-121.784217
08/13/2011	AQS	060010007	5	8.2	ug/m3 LC	34	Livermore	1	100.0000	88502	Acceptable PM2.5 AQI & Speciation Mass	41860	San Francisco-Oakland-Hayward, CA	06	California	001	Alameda	37.687526	-121.784217
08/19/2011	AQS	060010007	5	8.4	ug/m3 LC	35	Livermore	1	100.0000	88502	Acceptable PM2.5 AQI & Speciation Mass	41860	San Francisco-Oakland-Hayward, CA	06	California	001	Alameda	37.687526	-121.784217
08/25/2011	AQS	060010007	5	3.9	ug/m3 LC	16	Livermore	1	100.0000	88502	Acceptable PM2.5 AQI & Speciation Mass	41860	San Francisco-Oakland-Hayward, CA	06	California	001	Alameda	37.687526	-121.784217
08/31/2011	AQS	060010007	5	9.6	ug/m3 LC	40	Livermore	1	100.0000	88502	Acceptable PM2.5 AQI & Speciation Mass	41860	San Francisco-Oakland-Hayward, CA	06	California	001	Alameda	37.687526	-121.784217
09/06/2011	AQS	060010007	5	6.3	ug/m3 LC	26	Livermore	1	100.0000	88502	Acceptable PM2.5 AQI & Speciation Mass	41860	San Francisco-Oakland-Hayward, CA	06	California	001	Alameda	37.687526	-121.784217
09/12/2011	AQS	060010007	5	6	ug/m3 LC	25	Livermore	1	100.0000	88502	Acceptable PM2.5 AQI & Speciation Mass	41860	San Francisco-Oakland-Hayward, CA	06	California	001	Alameda	37.687526	-121.784217
09/18/2011	AQS	060010007	5	8.7	ug/m3 LC	36	Livermore	1	100.0000	88502	Acceptable PM2.5 AQI & Speciation Mass	41860	San Francisco-Oakland-Hayward, CA	06	California	001	Alameda	37.687526	-121.784217
09/24/2011	AQS	060010007	5	3.4	ug/m3 LC	14	Livermore	1	100.0000	88502	Acceptable PM2.5 AQI & Speciation Mass	41860	San Francisco-Oakland-Hayward, CA	06	California	001	Alameda	37.687526	-121.784217
09/30/2011	AQS	060010007	5	6.3	ug/m3 LC	26	Livermore	1	100.0000	88502	Acceptable PM2.5 AQI & Speciation Mass	41860	San Francisco-Oakland-Hayward, CA	06	California	001	Alameda	37.687526	-121.784217
10/06/2011	AQS	060010007	5	3.5	ug/m3 LC	15	Livermore	1	100.0000	88502	Acceptable PM2.5 AQI & Speciation Mass	41860	San Francisco-Oakland-Hayward, CA	06	California	001	Alameda	37.687526	-121.784217
10/12/2011	AQS	060010007	5	7	ug/m3 LC	29	Livermore	1	100.0000	88502	Acceptable PM2.5 AQI & Speciation Mass	41860	San Francisco-Oakland-Hayward, CA	06	California	001	Alameda	37.687526	-121.784217
10/18/2011	AQS	060010007	5	8.5	ug/m3 LC	35	Livermore	1	100.0000	88502	Acceptable PM2.5 AQI & Speciation Mass	41860	San Francisco-Oakland-Hayward, CA	06	California	001	Alameda	37.687526	-121.784217
10/24/2011	AQS	060010007	5	14.1	ug/m3 LC	55	Livermore	1	100.0000	88502	Acceptable PM2.5 AQI & Speciation Mass	41860	San Francisco-Oakland-Hayward, CA	06	California	001	Alameda	37.687526	-121.784217
10/30/2011	AQS	060010007	5	12.2	ug/m3 LC	51	Livermore	1	100.0000	88502	Acceptable PM2.5 AQI & Speciation Mass	41860	San Francisco-Oakland-Hayward, CA	06	California	001	Alameda	37.687526	-121.784217
11/05/2011	AQS	060010007	5	5.7	ug/m3 LC	24	Livermore	1	100.0000	88502	Acceptable PM2.5 AQI & Speciation Mass	41860	San Francisco-Oakland-Hayward, CA	06	California	001	Alameda	37.687526	-121.784217
11/11/2011	AQS	060010007	5	17.1	ug/m3 LC	62	Livermore	1	100.0000	88502	Acceptable PM2.5 AQI & Speciation Mass	41860	San Francisco-Oakland-Hayward, CA	06	California	001	Alameda	37.687526	-121.784217
11/17/2011	AQS	060010007	5	2.7	ug/m3 LC	11	Livermore	1	100.0000	88502	Acceptable PM2.5 AQI & Speciation Mass	41860	San Francisco-Oakland-Hayward, CA	06	California	001	Alameda	37.687526	-121.784217
11/23/2011	AQS	060010007	5	11.7	ug/m3 LC	49	Livermore	1	100.0000	88502	Acceptable PM2.5 AQI & Speciation Mass	41860	San Francisco-Oakland-Hayward, CA	06	California	001	Alameda	37.687526	-121.784217
11/29/2011	AQS	060010007	5	15.7	ug/m3 LC	59	Livermore	1	100.0000	88502	Acceptable PM2.5 AQI & Speciation Mass	41860	San Francisco-Oakland-Hayward, CA	06	California	001	Alameda	37.687526	-121.784217
12/05/2011	AQS	060010007	5	7	ug/m3 LC	29	Livermore	1	100.0000	88502	Acceptable PM2.5 AQI & Speciation Mass	41860	San Francisco-Oakland-Hayward, CA	06	California	001	Alameda	37.687526	-121.784217
12/11/2011	AQS	060010007	5	19.3	ug/m3 LC	66	Livermore	1	100.0000	88502	Acceptable PM2.5 AQI & Speciation Mass	41860	San Francisco-Oakland-Hayward, CA	06	California	001	Alameda	37.687526	-121.784217
12/17/2011	AQS	060010007	5	16.8	ug/m3 LC	61	Livermore	1	100.0000	88502	Acceptable PM2.5 AQI & Speciation Mass	41860	San Francisco-Oakland-Hayward, CA	06	California	001	Alameda	37.687526	-121.784217
12/23/2011	AQS	060010007	5	13.4	ug/m3 LC	54	Livermore	1	100.0000	88502	Acceptable PM2.5 AQI & Speciation Mass	41860	San Francisco-Oakland-Hayward, CA	06	California	001	Alameda	37.687526	-121.784217
12/29/2011	AQS	060010007	5	12.2	ug/m3 LC	51	Livermore	1	100.0000	88502	Acceptable PM2.5 AQI & Speciation Mass	41860	San Francisco-Oakland-Hayward, CA	06	California	001	Alameda	37.687526	-121.784217
01/01/2011	AQS	060010009	3	7.6	ug/m3 LC	32	Oakland	1	100.0000	88101	PM2.5 - Local Conditions	41860	San Francisco-Oakland-Hayward, CA	06	California	001	Alameda	37.743065	-122.169935
01/02/2011	AQS	060010009	3	4.3	ug/m3 LC	18	Oakland	1	100.0000	88101	PM2.5 - Local Conditions	41860	San Francisco-Oakland-Hayward, CA	06	California	001	Alameda	37.743065	-122.169935
01/03/2011	AQS	060010009	3	11.1	ug/m3 LC	46	Oakland	1	100.0000	88101	PM2.5 - Local Conditions	41860	San Francisco-Oakland-Hayward, CA	06	California	001	Alameda	37.743065	-122.169935
01/04/2011	AQS	060010009	3	8.5	ug/m3 LC	35	Oakland	1	100.0000	88101	PM2.5 - Local Conditions	41860	San Francisco-Oakland-Hayward, CA	06	California	001	Alameda	37.743065	-122.169935
01/05/2011	AQS	060010009	3	10.8	ug/m3 LC	45	Oakland	1	100.0000	88101	PM2.5 - Local Conditions	41860	San Francisco-Oakland-Hayward, CA	06	California	001	Alameda	37.743065	-122.169935
01/06/2011	AQS	060010009	3	12.8	ug/m3 LC	52	Oakland	1	100.0000	88101	PM2.5 - Local Conditions	41860	San Francisco-Oakland-Hayward, CA	06	California	001	Alameda	37.743065	-122.169935
01/07/2011	AQS	060010009	3	21.6	ug/m3 LC	71	Oakland	1	100.0000	88101	PM2.5 - Local Conditions	41860	San Francisco-Oakland-Hayward, CA	06	California	001	Alameda	37.743065	-122.169935
01/08/2011	AQS	060010009	3	19.9	ug/m3 LC	67	Oakland	1	100.0000	88101	PM2.5 - Local Conditions	41860	San Francisco-Oakland-Hayward, CA	06	California	001	Alameda	37.743065	-122.169935
01/09/2011	AQS	060010009	3	10.7	ug/m3 LC	45	Oakland	1	100.0000	88101	PM2.5 - Local Conditions	41860	San Francisco-Oakland-Hayward, CA	06	California	001	Alameda	37.743065	-122.169935
01/10/2011	AQS	060010009	3	11.1	ug/m3 LC	46	Oakland	1	100.0000	88101	PM2.5 - Local Conditions	41860	San Francisco-Oakland-Hayward, CA	06	California	001	Alameda	37.743065	-122.169935
01/11/2011	AQS	060010009	3	17.7	ug/m3 LC	63	Oakland	1	100.0000	88101	PM2.5 - Local Conditions	41860	San Francisco-Oakland-Hayward, CA	06	California	001	Alameda	37.743065	-122.169935
01/12/2011	AQS	060010009	3	16.1	ug/m3 LC	59	Oakland	1	100.0000	88101	PM2.5 - Local Conditions	41860	San Francisco-Oakland-Hayward, CA	06	California	001	Alameda	37.743065	-122.169935
01/13/2011	AQS	060010009	3	20.2	ug/m3 LC	68	Oakland	1	100.0000	88101	PM2.5 - Local Conditions	41860	San Francisco-Oakland-Hayward, CA	06	California	001	Alameda	37.743065	-122.169935
01/14/2011	AQS	060010009	3	11.8	ug/m3 LC	49	Oakland	1	100.0000	88101	PM2.5 - Local Conditions	41860	San Francisco-Oakland-Hayward, CA	06	California	001	Alameda	37.743065	-122.169935
01/15/2011	AQS	060010009	3	12.7	ug/m3 LC	52	Oakland	1	100.0000	88101	PM2.5 - Local Conditions	41860	San Francisco-Oakland-Hayward, CA	06	California	001	Alameda	37.743065	-122.169935
01/16/2011	AQS	060010009	3	24.3	ug/m3 LC	77	Oakland	1	100.0000	88101	PM2.5 - Local Conditions	41860	San Francisco-Oakland-Hayward, CA	06	California	001	Alameda	37.743065	-122.169935
01/17/2011	AQS	060010009	3	27	ug/m3 LC	82	Oakland	1	100.0000	88101	PM2.5 - Local Conditions	41860	San Francisco-Oakland-Hayward, CA	06	California	001	Alameda	37.743065	-122.169935
01/18/2011	AQS	060010009	3	15.7	ug/m3 LC	59	Oakland	1	100.0000	88101	PM2.5 - Local Conditions	41860	San Francisco-Oakland-Hayward, CA	06	California	001	Alameda	37.743065	-122.169935
01/19/2011	AQS	060010009	3	8.7	ug/m3 LC	36	Oakland	1	100.0000	88101	PM2.5 - Local Conditions	41860	San Francisco-Oakland-Hayward, CA	06	California	001	Alameda	37.743065	-122.169935
01/20/2011	AQS	060010009	3	6.3	ug/m3 LC	26	Oakland	1	100.0000	88101	PM2.5 - Local Conditions	41860	San Francisco-Oakland-Hayward, CA	06	California	001	Alameda	37.743065	-122.169935
01/21/2011	AQS	060010009	3	28	ug/m3 LC	84	Oakland	1	100.0000	88101	PM2.5 - Local Conditions	41860	San Francisco-Oakland-Hayward, CA	06	California	001	Alameda	37.743065	-122.169935
01/22/2011	AQS	060010009	3	21.6	ug/m3 LC	71	Oakland	1	100.0000	88101	PM2.5 - Local Conditions	41860	San Francisco-Oakland-Hayward, CA	06	California	001	Alameda	37.743065	-122.169935
01/23/2011	AQS	060010009	3	5.5	ug/m3 LC	23	Oakland	1	100.0000	88101	PM2.5 - Local Conditions	41860	San Francisco-Oakland-Hayward, CA	06	California	001	Alameda	37.743065	-122.169935
01/24/2011	AQS	060010009	3	19.2	ug/m3 LC	66	Oakland	1	100.0000	88101	PM2.5 - Local Conditions	41860	San Francisco-Oakland-Hayward, CA	06	California	001	Alameda	37.743065	-122.169935
01/25/2011	AQS	060010009	3	13.3	ug/m3 LC	54	Oakland	1	100.0000	88101	PM2.5 - Local Conditions	41860	San Francisco-Oakland-Hayward, CA	06	California	001	Alameda	37.743065	-122.169935
01/26/2011	AQS	060010009	3	14.4	ug/m3 LC	56	Oakland	1	100.0000	88101	PM2.5 - Local Conditions	41860	San Francisco-Oakland-Hayward, CA	06	California	001	Alameda	37.743065	-122.169935
01/27/2011	AQS	060010009	3	16.6	ug/m3 LC	60	Oakland	1	100.0000	88101	PM2.5 - Local Conditions	41860	San Francisco-Oakland-Hayward, CA	06	California	001	Alameda	37.743065	-122.169935
01/28/2011	AQS	060010009	3	24.6	ug/m3 LC	77	Oakland	1	100.0000	88101	PM2.5 - Local Conditions	41860	San Francisco-Oakland-Hayward, CA	06	California	001	Alameda	37.743065	-122.169935
01/29/2011	AQS	060010009	3	8.5	ug/m3 LC	35	Oakland	1	100.0000	88101	PM2.5 - Local Conditions	41860	San Francisco-Oakland-Hayward, CA	06	California	001	Alameda	37.743065	-122.169935
01/30/2011	AQS	060010009	3	4.9	ug/m3 LC	20	Oakland	1	100.0000	88101	PM2.5 - Local Conditions	41860	San Francisco-Oakland-Hayward, CA	06	California	001	Alameda	37.743065	-122.169935
01/31/2011	AQS	060010009	3	10.9	ug/m3 LC	45	Oakland	1	100.0000	88101	PM2.5 - Local Conditions	41860	San Francisco-Oakland-Hayward, CA	06	California	001	Alameda	37.743065	-122.169935
02/01/2011	AQS	060010009	3	10.7	ug/m3 LC	45	Oakland	1	100.0000	88101	PM2.5 - Local Conditions	41860	San Francisco-Oakland-Hayward, CA	06	California	001	Alameda	37.743065	-122.169935
02/02/2011	AQS	060010009	3	7	ug/m3 LC	29	Oakland	1	100.0000	88101	PM2.5 - Local Conditions	41860	San Francisco-Oakland-Hayward, CA	06	California	001	Alameda	37.743065	-122.169935
02/03/2011	AQS	060010009	3	13.9	ug/m3 LC	55	Oakland	1	100.0000	88101	PM2.5 - Local Conditions	41860	San Francisco-Oakland-Hayward, CA	06	California	001	Alameda	37.743065	-122.169935
02/04/2011	AQS	060010009	3	17.5	ug/m3 LC	62	Oakland	1	100.0000	88101	PM2.5 - Local Conditions	41860	San Francisco-Oakland-Hayward, CA	06	California	001	Alameda	37.743065	-122.169935
02/05/2011	AQS	060010009	3	14.4	ug/m3 LC	56	Oakland	1	100.0000	88101	PM2.5 - Local Conditions	41860	San Francisco-Oakland-Hayward, CA	06	California	001	Alameda	37.743065	-122.169935
02/06/2011	AQS	060010009	3	3.1	ug/m3 LC	13	Oakland	1	100.0000	88101	PM2.5 - Local Conditions	41860	San Francisco-Oakland-Hayward, CA	06	California	001	Alameda	37.743065	-122.169935
02/07/2011	AQS	060010009	3	12.3	ug/m3 LC	51	Oakland	1	100.0000	88101	PM2.5 - Local Conditions	41860	San Francisco-Oakland-Hayward, CA	06	California	001	Alameda	37.743065	-122.169935
02/08/2011	AQS	060010009	3	4.6	ug/m3 LC	19	Oakland	1	100.0000	88101	PM2.5 - Local Conditions	41860	San Francisco-Oakland-Hayward, CA	06	California	001	Alameda	37.743065	-122.169935
02/09/2011	AQS	060010009	3	4.5	ug/m3 LC	19	Oakland	1	100.0000	88101	PM2.5 - Local Conditions	41860	San Francisco-Oakland-Hayward, CA	06	California	001	Alameda	37.743065	-122.169935
02/10/2011	AQS	060010009	3	6.6	ug/m3 LC	28	Oakland	1	100.0000	88101	PM2.5 - Local Conditions	41860	San Francisco-Oakland-Hayward, CA	06	California	001	Alameda	37.743065	-122.169935
02/11/2011	AQS	060010009	3	11.4	ug/m3 LC	48	Oakland	1	100.0000	88101	PM2.5 - Local Conditions	41860	San Francisco-Oakland-Hayward, CA	06	California	001	Alameda	37.743065	-122.169935
02/12/2011	AQS	060010009	3	19.3	ug/m3 LC	66	Oakland	1	100.0000	88101	PM2.5 - Local Conditions	41860	San Francisco-Oakland-Hayward, CA	06	California	001	Alameda	37.743065	-122.169935
02/13/2011	AQS	060010009	3	18.9	ug/m3 LC	65	Oakland	1	100.0000	88101	PM2.5 - Local Conditions	41860	San Francisco-Oakland-Hayward, CA	06	California	001	Alameda	37.743065	-122.169935
02/14/2011	AQS	060010009	3	4.2	ug/m3 LC	18	Oakland	1	100.0000	88101	PM2.5 - Local Conditions	41860	San Francisco-Oakland-Hayward, CA	06	California	001	Alameda	37.743065	-122.169935
02/15/2011	AQS	060010009	3	6.3	ug/m3 LC	26	Oakland	1	100.0000	88101	PM2.5 - Local Conditions	41860	San Francisco-Oakland-Hayward, CA	06	California	001	Alameda	37.743065	-122.169935
02/16/2011	AQS	060010009	3	3.4	ug/m3 LC	14	Oakland	1	100.0000	88101	PM2.5 - Local Conditions	41860	San Francisco-Oakland-Hayward, CA	06	California	001	Alameda	37.743065	-122.169935
02/17/2011	AQS	060010009	3	4.9	ug/m3 LC	20	Oakland	1	100.0000	88101	PM2.5 - Local Conditions	41860	San Francisco-Oakland-Hayward, CA	06	California	001	Alameda	37.743065	-122.169935
02/18/2011	AQS	060010009	3	4.8	ug/m3 LC	20	Oakland	1	100.0000	88101	PM2.5 - Local Conditions	41860	San Francisco-Oakland-Hayward, CA	06	California	001	Alameda	37.743065	-122.169935
02/19/2011	AQS	060010009	3	6.5	ug/m3 LC	27	Oakland	1	100.0000	88101	PM2.5 - Local Conditions	41860	San Francisco-Oakland-Hayward, CA	06	California	001	Alameda	37.743065	-122.169935
02/20/2011	AQS	060010009	3	7.7	ug/m3 LC	32	Oakland	1	100.0000	88101	PM2.5 - Local Conditions	41860	San Francisco-Oakland-Hayward, CA	06	California	001	Alameda	37.743065	-122.169935
02/21/2011	AQS	060010009	3	7.2	ug/m3 LC	30	Oakland	1	100.0000	88101	PM2.5 - Local Conditions	41860	San Francisco-Oakland-Hayward, CA	06	California	001	Alameda	37.743065	-122.169935
02/22/2011	AQS	060010009	3	7.5	ug/m3 LC	31	Oakland	1	100.0000	88101	PM2.5 - Local Conditions	41860	San Francisco-Oakland-Hayward, CA	06	California	001	Alameda	37.743065	-122.169935
02/23/2011	AQS	060010009	3	8.2	ug/m3 LC	34	Oakland	1	100.0000	88101	PM2.5 - Local Conditions	41860	San Francisco-Oakland-Hayward, CA	06	California	001	Alameda	37.743065	-122.169935
02/24/2011	AQS	060010009	3	7.2	ug/m3 LC	30	Oakland	1	100.0000	88101	PM2.5 - Local Conditions	41860	San Francisco-Oakland-Hayward, CA	06	California	001	Alameda	37.743065	-122.169935
02/25/2011	AQS	060010009	3	3.5	ug/m3 LC	15	Oakland	1	100.0000	88101	PM2.5 - Local Conditions	41860	San Francisco-Oakland-Hayward, CA	06	California	001	Alameda	37.743065	-122.169935
02/26/2011	AQS	060010009	3	6.2	ug/m3 LC	26	Oakland	1	100.0000	88101	PM2.5 - Local Conditions	41860	San Francisco-Oakland-Hayward, CA	06	California	001	Alameda	37.743065	-122.169935
02/27/2011	AQS	060010009	3	7.5	ug/m3 LC	31	Oakland	1	100.0000	88101	PM2.5 - Local Conditions	41860	San Francisco-Oakland-Hayward, CA	06	California	001	Alameda	37.743065	-122.169935
02/28/2011	AQS	060010009	3	8.2	ug/m3 LC	34	Oakland	1	100.0000	88101	PM2.5 - Local Conditions	41860	San Francisco-Oakland-Hayward, CA	06	California	001	Alameda	37.743065	-122.169935
03/01/2011	AQS	060010009	3	7.3	ug/m3 LC	30	Oakland	1	100.0000	88101	PM2.5 - Local Conditions	41860	San Francisco-Oakland-Hayward, CA	06	California	001	Alameda	37.743065	-122.169935
03/02/2011	AQS	060010009	3	3.5	ug/m3 LC	15	Oakland	1	100.0000	88101	PM2.5 - Local Conditions	41860	San Francisco-Oakland-Hayward, CA	06	California	001	Alameda	37.743065	-122.169935
03/03/2011	AQS	060010009	3	6	ug/m3 LC	25	Oakland	1	100.0000	88101	PM2.5 - Local Conditions	41860	San Francisco-Oakland-Hayward, CA	06	California	001	Alameda	37.743065	-122.169935
03/04/2011	AQS	060010009	3	9.1	ug/m3 LC	38	Oakland	1	100.0000	88101	PM2.5 - Local Conditions	41860	San Francisco-Oakland-Hayward, CA	06	California	001	Alameda	37.743065	-122.169935
03/05/2011	AQS	060010009	3	10.4	ug/m3 LC	43	Oakland	1	100.0000	88101	PM2.5 - Local Conditions	41860	San Francisco-Oakland-Hayward, CA	06	California	001	Alameda	37.743065	-122.169935
03/06/2011	AQS	060010009	3	4.6	ug/m3 LC	19	Oakland	1	100.0000	88101	PM2.5 - Local Conditions	41860	San Francisco-Oakland-Hayward, CA	06	California	001	Alameda	37.743065	-122.169935
03/07/2011	AQS	060010009	3	5	ug/m3 LC	21	Oakland	1	100.0000	88101	PM2.5 - Local Conditions	41860	San Francisco-Oakland-Hayward, CA	06	California	001	Alameda	37.743065	-122.169935
03/08/2011	AQS	060010009	3	8.9	ug/m3 LC	37	Oakland	1	100.0000	88101	PM2.5 - Local Conditions	41860	San Francisco-Oakland-Hayward, CA	06	California	001	Alameda	37.743065	-122.169935
03/09/2011	AQS	060010009	3	13.3	ug/m3 LC	54	Oakland	1	100.0000	88101	PM2.5 - Local Conditions	41860	San Francisco-Oakland-Hayward, CA	06	California	001	Alameda	37.743065	-122.169935
03/10/2011	AQS	060010009	3	9.7	ug/m3 LC	40	Oakland	1	100.0000	88101	PM2.5 - Local Conditions	41860	San Francisco-Oakland-Hayward, CA	06	California	001	Alameda	37.743065	-122.169935
03/11/2011	AQS	060010009	3	8.4	ug/m3 LC	35	Oakland	1	100.0000	88101	PM2.5 - Local Conditions	41860	San Francisco-Oakland-Hayward, CA	06	California	001	Alameda	37.743065	-122.169935
03/12/2011	AQS	060010009	3	8.4	ug/m3 LC	35	Oakland	1	100.0000	88101	PM2.5 - Local Conditions	41860	San Francisco-Oakland-Hayward, CA	06	California	001	Alameda	37.743065	-122.169935
03/13/2011	AQS	060010009	3	6.1	ug/m3 LC	25	Oakland	1	100.0000	88101	PM2.5 - Local Conditions	41860	San Francisco-Oakland-Hayward, CA	06	California	001	Alameda	37.743065	-122.169935
03/14/2011	AQS	060010009	3	5.1	ug/m3 LC	21	Oakland	1	100.0000	88101	PM2.5 - Local Conditions	41860	San Francisco-Oakland-Hayward, CA	06	California	001	Alameda	37.743065	-122.169935
03/15/2011	AQS	060010009	3	6.4	ug/m3 LC	27	Oakland	1	100.0000	88101	PM2.5 - Local Conditions	41860	San Francisco-Oakland-Hayward, CA	06	California	001	Alameda	37.743065	-122.169935
03/16/2011	AQS	060010009	3	9.4	ug/m3 LC	39	Oakland	1	100.0000	88101	PM2.5 - Local Conditions	41860	San Francisco-Oakland-Hayward, CA	06	California	001	Alameda	37.743065	-122.169935
03/17/2011	AQS	060010009	3	9.7	ug/m3 LC	40	Oakland	1	100.0000	88101	PM2.5 - Local Conditions	41860	San Francisco-Oakland-Hayward, CA	06	California	001	Alameda	37.743065	-122.169935
03/18/2011	AQS	060010009	3	8.2	ug/m3 LC	34	Oakland	1	100.0000	88101	PM2.5 - Local Conditions	41860	San Francisco-Oakland-Hayward, CA	06	California	001	Alameda	37.743065	-122.169935
03/19/2011	AQS	060010009	3	4.5	ug/m3 LC	19	Oakland	1	100.0000	88101	PM2.5 - Local Conditions	41860	San Francisco-Oakland-Hayward, CA	06	California	001	Alameda	37.743065	-122.169935
03/20/2011	AQS	060010009	3	4.5	ug/m3 LC	19	Oakland	1	100.0000	88101	PM2.5 - Local Conditions	41860	San Francisco-Oakland-Hayward, CA	06	California	001	Alameda	37.743065	-122.169935
03/21/2011	AQS	060010009	3	6.1	ug/m3 LC	25	Oakland	1	100.0000	88101	PM2.5 - Local Conditions	41860	San Francisco-Oakland-Hayward, CA	06	California	001	Alameda	37.743065	-122.169935
03/22/2011	AQS	060010009	3	7.8	ug/m3 LC	33	Oakland	1	100.0000	88101	PM2.5 - Local Conditions	41860	San Francisco-Oakland-Hayward, CA	06	California	001	Alameda	37.743065	-122.169935
03/23/2011	AQS	060010009	3	4.8	ug/m3 LC	20	Oakland	1	100.0000	88101	PM2.5 - Local Conditions	41860	San Francisco-Oakland-Hayward, CA	06	California	001	Alameda	37.743065	-122.169935
03/24/2011	AQS	060010009	3	6.7	ug/m3 LC	28	Oakland	1	100.0000	88101	PM2.5 - Local Conditions	41860	San Francisco-Oakland-Hayward, CA	06	California	001	Alameda	37.743065	-122.169935
03/25/2011	AQS	060010009	3	7.7	ug/m3 LC	32	Oakland	1	100.0000	88101	PM2.5 - Local Conditions	41860	San Francisco-Oakland-Hayward, CA	06	California	001	Alameda	37.743065	-122.169935
03/26/2011	AQS	060010009	3	5.5	ug/m3 LC	23	Oakland	1	100.0000	88101	PM2.5 - Local Conditions	41860	San Francisco-Oakland-Hayward, CA	06	California	001	Alameda	37.743065	-122.169935
03/27/2011	AQS	060010009	3	6.7	ug/m3 LC	28	Oakland	1	100.0000	88101	PM2.5 - Local Conditions	41860	San Francisco-Oakland-Hayward, CA	06	California	001	Alameda	37.743065	-122.169935
03/28/2011	AQS	060010009	3	6	ug/m3 LC	25	Oakland	1	100.0000	88101	PM2.5 - Local Conditions	41860	San Francisco-Oakland-Hayward, CA	06	California	001	Alameda	37.743065	-122.169935
03/29/2011	AQS	060010009	3	8.8	ug/m3 LC	37	Oakland	1	100.0000	88101	PM2.5 - Local Conditions	41860	San Francisco-Oakland-Hayward, CA	06	California	001	Alameda	37.743065	-122.169935
03/30/2011	AQS	060010009	3	10.1	ug/m3 LC	42	Oakland	1	100.0000	88101	PM2.5 - Local Conditions	41860	San Francisco-Oakland-Hayward, CA	06	California	001	Alameda	37.743065	-122.169935
03/31/2011	AQS	060010009	3	7.5	ug/m3 LC	31	Oakland	1	100.0000	88101	PM2.5 - Local Conditions	41860	San Francisco-Oakland-Hayward, CA	06	California	001	Alameda	37.743065	-122.169935
04/01/2011	AQS	060010009	3	10.6	ug/m3 LC	44	Oakland	1	100.0000	88101	PM2.5 - Local Conditions	41860	San Francisco-Oakland-Hayward, CA	06	California	001	Alameda	37.743065	-122.169935
04/02/2011	AQS	060010009	3	13.1	ug/m3 LC	53	Oakland	1	100.0000	88101	PM2.5 - Local Conditions	41860	San Francisco-Oakland-Hayward, CA	06	California	001	Alameda	37.743065	-122.169935
04/03/2011	AQS	060010009	3	6.5	ug/m3 LC	27	Oakland	1	100.0000	88101	PM2.5 - Local Conditions	41860	San Francisco-Oakland-Hayward, CA	06	California	001	Alameda	37.743065	-122.169935
04/04/2011	AQS	060010009	3	8	ug/m3 LC	33	Oakland	1	100.0000	88101	PM2.5 - Local Conditions	41860	San Francisco-Oakland-Hayward, CA	06	California	001	Alameda	37.743065	-122.169935
04/05/2011	AQS	060010009	3	11	ug/m3 LC	46	Oakland	1	100.0000	88101	PM2.5 - Local Conditions	41860	San Francisco-Oakland-Hayward, CA	06	California	001	Alameda	37.743065	-122.169935
04/06/2011	AQS	060010009	3	11	ug/m3 LC	46	Oakland	1	100.0000	88101	PM2.5 - Local Conditions	41860	San Francisco-Oakland-Hayward, CA	06	California	001	Alameda	37.743065	-122.169935
04/07/2011	AQS	060010009	3	7.1	ug/m3 LC	30	Oakland	1	100.0000	88101	PM2.5 - Local Conditions	41860	San Francisco-Oakland-Hayward, CA	06	California	001	Alameda	37.743065	-122.169935
04/08/2011	AQS	060010009	3	6.3	ug/m3 LC	26	Oakland	1	100.0000	88101	PM2.5 - Local Conditions	41860	San Francisco-Oakland-Hayward, CA	06	California	001	Alameda	37.743065	-122.169935
04/09/2011	AQS	060010009	3	9.6	ug/m3 LC	40	Oakland	1	100.0000	88101	PM2.5 - Local Conditions	41860	San Francisco-Oakland-Hayward, CA	06	California	001	Alameda	37.743065	-122.169935
04/10/2011	AQS	060010009	3	9.5	ug/m3 LC	40	Oakland	1	100.0000	88101	PM2.5 - Local Conditions	41860	San Francisco-Oakland-Hayward, CA	06	California	001	Alameda	37.743065	-122.169935
04/11/2011	AQS	060010009	3	9	ug/m3 LC	38	Oakland	1	100.0000	88101	PM2.5 - Local Conditions	41860	San Francisco-Oakland-Hayward, CA	06	California	001	Alameda	37.743065	-122.169935
04/12/2011	AQS	060010009	3	8.9	ug/m3 LC	37	Oakland	1	100.0000	88101	PM2.5 - Local Conditions	41860	San Francisco-Oakland-Hayward, CA	06	California	001	Alameda	37.743065	-122.169935
04/13/2011	AQS	060010009	3	7.4	ug/m3 LC	31	Oakland	1	100.0000	88101	PM2.5 - Local Conditions	41860	San Francisco-Oakland-Hayward, CA	06	California	001	Alameda	37.743065	-122.169935
04/14/2011	AQS	060010009	3	9.8	ug/m3 LC	41	Oakland	1	100.0000	88101	PM2.5 - Local Conditions	41860	San Francisco-Oakland-Hayward, CA	06	California	001	Alameda	37.743065	-122.169935
04/15/2011	AQS	060010009	3	10.8	ug/m3 LC	45	Oakland	1	100.0000	88101	PM2.5 - Local Conditions	41860	San Francisco-Oakland-Hayward, CA	06	California	001	Alameda	37.743065	-122.169935
04/16/2011	AQS	060010009	3	7.5	ug/m3 LC	31	Oakland	1	100.0000	88101	PM2.5 - Local Conditions	41860	San Francisco-Oakland-Hayward, CA	06	California	001	Alameda	37.743065	-122.169935
04/17/2011	AQS	060010009	3	3.4	ug/m3 LC	14	Oakland	1	100.0000	88101	PM2.5 - Local Conditions	41860	San Francisco-Oakland-Hayward, CA	06	California	001	Alameda	37.743065	-122.169935
04/18/2011	AQS	060010009	3	4.5	ug/m3 LC	19	Oakland	1	100.0000	88101	PM2.5 - Local Conditions	41860	San Francisco-Oakland-Hayward, CA	06	California	001	Alameda	37.743065	-122.169935
04/19/2011	AQS	060010009	3	5.1	ug/m3 LC	21	Oakland	1	100.0000	88101	PM2.5 - Local Conditions	41860	San Francisco-Oakland-Hayward, CA	06	California	001	Alameda	37.743065	-122.169935
04/20/2011	AQS	060010009	3	6.1	ug/m3 LC	25	Oakland	1	100.0000	88101	PM2.5 - Local Conditions	41860	San Francisco-Oakland-Hayward, CA	06	California	001	Alameda	37.743065	-122.169935
04/21/2011	AQS	060010009	3	6.7	ug/m3 LC	28	Oakland	1	100.0000	88101	PM2.5 - Local Conditions	41860	San Francisco-Oakland-Hayward, CA	06	California	001	Alameda	37.743065	-122.169935
04/22/2011	AQS	060010009	3	9.4	ug/m3 LC	39	Oakland	1	100.0000	88101	PM2.5 - Local Conditions	41860	San Francisco-Oakland-Hayward, CA	06	California	001	Alameda	37.743065	-122.169935
04/23/2011	AQS	060010009	3	7.7	ug/m3 LC	32	Oakland	1	100.0000	88101	PM2.5 - Local Conditions	41860	San Francisco-Oakland-Hayward, CA	06	California	001	Alameda	37.743065	-122.169935
04/24/2011	AQS	060010009	3	4.5	ug/m3 LC	19	Oakland	1	100.0000	88101	PM2.5 - Local Conditions	41860	San Francisco-Oakland-Hayward, CA	06	California	001	Alameda	37.743065	-122.169935
04/25/2011	AQS	060010009	3	9.2	ug/m3 LC	38	Oakland	1	100.0000	88101	PM2.5 - Local Conditions	41860	San Francisco-Oakland-Hayward, CA	06	California	001	Alameda	37.743065	-122.169935
04/26/2011	AQS	060010009	3	10.3	ug/m3 LC	43	Oakland	1	100.0000	88101	PM2.5 - Local Conditions	41860	San Francisco-Oakland-Hayward, CA	06	California	001	Alameda	37.743065	-122.169935
04/27/2011	AQS	060010009	3	9.6	ug/m3 LC	40	Oakland	1	100.0000	88101	PM2.5 - Local Conditions	41860	San Francisco-Oakland-Hayward, CA	06	California	001	Alameda	37.743065	-122.169935
04/28/2011	AQS	060010009	3	8	ug/m3 LC	33	Oakland	1	100.0000	88101	PM2.5 - Local Conditions	41860	San Francisco-Oakland-Hayward, CA	06	California	001	Alameda	37.743065	-122.169935
04/29/2011	AQS	060010009	3	6.5	ug/m3 LC	27	Oakland	1	100.0000	88101	PM2.5 - Local Conditions	41860	San Francisco-Oakland-Hayward, CA	06	California	001	Alameda	37.743065	-122.169935
04/30/2011	AQS	060010009	3	6.4	ug/m3 LC	27	Oakland	1	100.0000	88101	PM2.5 - Local Conditions	41860	San Francisco-Oakland-Hayward, CA	06	California	001	Alameda	37.743065	-122.169935
05/01/2011	AQS	060010009	3	8.1	ug/m3 LC	34	Oakland	1	100.0000	88101	PM2.5 - Local Conditions	41860	San Francisco-Oakland-Hayward, CA	06	California	001	Alameda	37.743065	-122.169935
05/02/2011	AQS	060010009	3	9.6	ug/m3 LC	40	Oakland	1	100.0000	88101	PM2.5 - Local Conditions	41860	San Francisco-Oakland-Hayward, CA	06	California	001	Alameda	37.743065	-122.169935
05/03/2011	AQS	060010009	3	12	ug/m3 LC	50	Oakland	1	100.0000	88101	PM2.5 - Local Conditions	41860	San Francisco-Oakland-Hayward, CA	06	California	001	Alameda	37.743065	-122.169935
05/04/2011	AQS	060010009	3	10.1	ug/m3 LC	42	Oakland	1	100.0000	88101	PM2.5 - Local Conditions	41860	San Francisco-Oakland-Hayward, CA	06	California	001	Alameda	37.743065	-122.169935
05/05/2011	AQS	060010009	3	14.8	ug/m3 LC	57	Oakland	1	100.0000	88101	PM2.5 - Local Conditions	41860	San Francisco-Oakland-Hayward, CA	06	California	001	Alameda	37.743065	-122.169935
05/06/2011	AQS	060010009	3	10	ug/m3 LC	42	Oakland	1	100.0000	88101	PM2.5 - Local Conditions	41860	San Francisco-Oakland-Hayward, CA	06	California	001	Alameda	37.743065	-122.169935
05/07/2011	AQS	060010009	3	7.6	ug/m3 LC	32	Oakland	1	100.0000	88101	PM2.5 - Local Conditions	41860	San Francisco-Oakland-Hayward, CA	06	California	001	Alameda	37.743065	-122.169935
05/08/2011	AQS	060010009	3	4.5	ug/m3 LC	19	Oakland	1	100.0000	88101	PM2.5 - Local Conditions	41860	San Francisco-Oakland-Hayward, CA	06	California	001	Alameda	37.743065	-122.169935
05/09/2011	AQS	060010009	3	6.9	ug/m3 LC	29	Oakland	1	100.0000	88101	PM2.5 - Local Conditions	41860	San Francisco-Oakland-Hayward, CA	06	California	001	Alameda	37.743065	-122.169935
05/10/2011	AQS	060010009	3	10	ug/m3 LC	42	Oakland	1	100.0000	88101	PM2.5 - Local Conditions	41860	San Francisco-Oakland-Hayward, CA	06	California	001	Alameda	37.743065	-122.169935
05/11/2011	AQS	060010009	3	7	ug/m3 LC	29	Oakland	1	100.0000	88101	PM2.5 - Local Conditions	41860	San Francisco-Oakland-Hayward, CA	06	California	001	Alameda	37.743065	-122.169935
05/12/2011	AQS	060010009	3	6.8	ug/m3 LC	28	Oakland	1	100.0000	88101	PM2.5 - Local Conditions	41860	San Francisco-Oakland-Hayward, CA	06	California	001	Alameda	37.743065	-122.169935
05/13/2011	AQS	060010009	3	9.9	ug/m3 LC	41	Oakland	1	100.0000	88101	PM2.5 - Local Conditions	41860	San Francisco-Oakland-Hayward, CA	06	California	001	Alameda	37.743065	-122.169935
05/14/2011	AQS	060010009	3	8.5	ug/m3 LC	35	Oakland	1	100.0000	88101	PM2.5 - Local Conditions	41860	San Francisco-Oakland-Hayward, CA	06	California	001	Alameda	37.743065	-122.169935
05/15/2011	AQS	060010009	3	3.2	ug/m3 LC	13	Oakland	1	100.0000	88101	PM2.5 - Local Conditions	41860	San Francisco-Oakland-Hayward, CA	06	California	001	Alameda	37.743065	-122.169935
05/16/2011	AQS	060010009	3	4.6	ug/m3 LC	19	Oakland	1	100.0000	88101	PM2.5 - Local Conditions	41860	San Francisco-Oakland-Hayward, CA	06	California	001	Alameda	37.743065	-122.169935
05/17/2011	AQS	060010009	3	2.9	ug/m3 LC	12	Oakland	1	100.0000	88101	PM2.5 - Local Conditions	41860	San Francisco-Oakland-Hayward, CA	06	California	001	Alameda	37.743065	-122.169935
05/18/2011	AQS	060010009	3	5.1	ug/m3 LC	21	Oakland	1	100.0000	88101	PM2.5 - Local Conditions	41860	San Francisco-Oakland-Hayward, CA	06	California	001	Alameda	37.743065	-122.169935
05/19/2011	AQS	060010009	3	12.5	ug/m3 LC	52	Oakland	1	100.0000	88101	PM2.5 - Local Conditions	41860	San Francisco-Oakland-Hayward, CA	06	California	001	Alameda	37.743065	-122.169935
05/20/2011	AQS	060010009	3	12.7	ug/m3 LC	52	Oakland	1	100.0000	88101	PM2.5 - Local Conditions	41860	San Francisco-Oakland-Hayward, CA	06	California	001	Alameda	37.743065	-122.169935
05/21/2011	AQS	060010009	3	9.7	ug/m3 LC	40	Oakland	1	100.0000	88101	PM2.5 - Local Conditions	41860	San Francisco-Oakland-Hayward, CA	06	California	001	Alameda	37.743065	-122.169935
05/22/2011	AQS	060010009	3	9.1	ug/m3 LC	38	Oakland	1	100.0000	88101	PM2.5 - Local Conditions	41860	San Francisco-Oakland-Hayward, CA	06	California	001	Alameda	37.743065	-122.169935
05/23/2011	AQS	060010009	3	9.2	ug/m3 LC	38	Oakland	1	100.0000	88101	PM2.5 - Local Conditions	41860	San Francisco-Oakland-Hayward, CA	06	California	001	Alameda	37.743065	-122.169935
05/24/2011	AQS	060010009	3	8.3	ug/m3 LC	35	Oakland	1	100.0000	88101	PM2.5 - Local Conditions	41860	San Francisco-Oakland-Hayward, CA	06	California	001	Alameda	37.743065	-122.169935
05/25/2011	AQS	060010009	3	6.6	ug/m3 LC	28	Oakland	1	100.0000	88101	PM2.5 - Local Conditions	41860	San Francisco-Oakland-Hayward, CA	06	California	001	Alameda	37.743065	-122.169935
05/26/2011	AQS	060010009	3	6	ug/m3 LC	25	Oakland	1	100.0000	88101	PM2.5 - Local Conditions	41860	San Francisco-Oakland-Hayward, CA	06	California	001	Alameda	37.743065	-122.169935
05/27/2011	AQS	060010009	3	8.5	ug/m3 LC	35	Oakland	1	100.0000	88101	PM2.5 - Local Conditions	41860	San Francisco-Oakland-Hayward, CA	06	California	001	Alameda	37.743065	-122.169935
05/28/2011	AQS	060010009	3	7	ug/m3 LC	29	Oakland	1	100.0000	88101	PM2.5 - Local Conditions	41860	San Francisco-Oakland-Hayward, CA	06	California	001	Alameda	37.743065	-122.169935
05/29/2011	AQS	060010009	3	7.3	ug/m3 LC	30	Oakland	1	100.0000	88101	PM2.5 - Local Conditions	41860	San Francisco-Oakland-Hayward, CA	06	California	001	Alameda	37.743065	-122.169935
05/30/2011	AQS	060010009	3	6	ug/m3 LC	25	Oakland	1	100.0000	88101	PM2.5 - Local Conditions	41860	San Francisco-Oakland-Hayward, CA	06	California	001	Alameda	37.743065	-122.169935
05/31/2011	AQS	060010009	3	4.9	ug/m3 LC	20	Oakland	1	100.0000	88101	PM2.5 - Local Conditions	41860	San Francisco-Oakland-Hayward, CA	06	California	001	Alameda	37.743065	-122.169935
06/01/2011	AQS	060010009	3	3.7	ug/m3 LC	15	Oakland	1	100.0000	88101	PM2.5 - Local Conditions	41860	San Francisco-Oakland-Hayward, CA	06	California	001	Alameda	37.743065	-122.169935
06/02/2011	AQS	060010009	3	4	ug/m3 LC	17	Oakland	1	100.0000	88101	PM2.5 - Local Conditions	41860	San Francisco-Oakland-Hayward, CA	06	California	001	Alameda	37.743065	-122.169935
06/03/2011	AQS	060010009	3	5.8	ug/m3 LC	24	Oakland	1	100.0000	88101	PM2.5 - Local Conditions	41860	San Francisco-Oakland-Hayward, CA	06	California	001	Alameda	37.743065	-122.169935
06/04/2011	AQS	060010009	3	3.7	ug/m3 LC	15	Oakland	1	100.0000	88101	PM2.5 - Local Conditions	41860	San Francisco-Oakland-Hayward, CA	06	California	001	Alameda	37.743065	-122.169935
06/05/2011	AQS	060010009	3	5.6	ug/m3 LC	23	Oakland	1	100.0000	88101	PM2.5 - Local Conditions	41860	San Francisco-Oakland-Hayward, CA	06	California	001	Alameda	37.743065	-122.169935
06/06/2011	AQS	060010009	3	6	ug/m3 LC	25	Oakland	1	100.0000	88101	PM2.5 - Local Conditions	41860	San Francisco-Oakland-Hayward, CA	06	California	001	Alameda	37.743065	-122.169935
06/07/2011	AQS	060010009	3	9.5	ug/m3 LC	40	Oakland	1	100.0000	88101	PM2.5 - Local Conditions	41860	San Francisco-Oakland-Hayward, CA	06	California	001	Alameda	37.743065	-122.169935
06/08/2011	AQS	060010009	3	12.2	ug/m3 LC	51	Oakland	1	100.0000	88101	PM2.5 - Local Conditions	41860	San Francisco-Oakland-Hayward, CA	06	California	001	Alameda	37.743065	-122.169935
06/09/2011	AQS	060010009	3	10.9	ug/m3 LC	45	Oakland	1	100.0000	88101	PM2.5 - Local Conditions	41860	San Francisco-Oakland-Hayward, CA	06	California	001	Alameda	37.743065	-122.169935
06/10/2011	AQS	060010009	3	9.6	ug/m3 LC	40	Oakland	1	100.0000	88101	PM2.5 - Local Conditions	41860	San Francisco-Oakland-Hayward, CA	06	California	001	Alameda	37.743065	-122.169935
06/11/2011	AQS	060010009	3	5.7	ug/m3 LC	24	Oakland	1	100.0000	88101	PM2.5 - Local Conditions	41860	San Francisco-Oakland-Hayward, CA	06	California	001	Alameda	37.743065	-122.169935
06/12/2011	AQS	060010009	3	5.2	ug/m3 LC	22	Oakland	1	100.0000	88101	PM2.5 - Local Conditions	41860	San Francisco-Oakland-Hayward, CA	06	California	001	Alameda	37.743065	-122.169935
06/13/2011	AQS	060010009	3	4.8	ug/m3 LC	20	Oakland	1	100.0000	88101	PM2.5 - Local Conditions	41860	San Francisco-Oakland-Hayward, CA	06	California	001	Alameda	37.743065	-122.169935
06/14/2011	AQS	060010009	3	10.1	ug/m3 LC	42	Oakland	1	100.0000	88101	PM2.5 - Local Conditions	41860	San Francisco-Oakland-Hayward, CA	06	California	001	Alameda	37.743065	-122.169935
06/15/2011	AQS	060010009	3	16.7	ug/m3 LC	61	Oakland	1	100.0000	88101	PM2.5 - Local Conditions	41860	San Francisco-Oakland-Hayward, CA	06	California	001	Alameda	37.743065	-122.169935
06/16/2011	AQS	060010009	3	14.5	ug/m3 LC	56	Oakland	1	100.0000	88101	PM2.5 - Local Conditions	41860	San Francisco-Oakland-Hayward, CA	06	California	001	Alameda	37.743065	-122.169935
06/17/2011	AQS	060010009	3	11.5	ug/m3 LC	48	Oakland	1	100.0000	88101	PM2.5 - Local Conditions	41860	San Francisco-Oakland-Hayward, CA	06	California	001	Alameda	37.743065	-122.169935
06/18/2011	AQS	060010009	3	9.5	ug/m3 LC	40	Oakland	1	100.0000	88101	PM2.5 - Local Conditions	41860	San Francisco-Oakland-Hayward, CA	06	California	001	Alameda	37.743065	-122.169935
06/19/2011	AQS	060010009	3	8.2	ug/m3 LC	34	Oakland	1	100.0000	88101	PM2.5 - Local Conditions	41860	San Francisco-Oakland-Hayward, CA	06	California	001	Alameda	37.743065	-122.169935
06/20/2011	AQS	060010009	3	10	ug/m3 LC	42	Oakland	1	100.0000	88101	PM2.5 - Local Conditions	41860	San Francisco-Oakland-Hayward, CA	06	California	001	Alameda	37.743065	-122.169935
06/21/2011	AQS	060010009	3	10.4	ug/m3 LC	43	Oakland	1	100.0000	88101	PM2.5 - Local Conditions	41860	San Francisco-Oakland-Hayward, CA	06	California	001	Alameda	37.743065	-122.169935
06/22/2011	AQS	060010009	3	7.1	ug/m3 LC	30	Oakland	1	100.0000	88101	PM2.5 - Local Conditions	41860	San Francisco-Oakland-Hayward, CA	06	California	001	Alameda	37.743065	-122.169935
06/23/2011	AQS	060010009	3	10.2	ug/m3 LC	43	Oakland	1	100.0000	88101	PM2.5 - Local Conditions	41860	San Francisco-Oakland-Hayward, CA	06	California	001	Alameda	37.743065	-122.169935
06/24/2011	AQS	060010009	3	11	ug/m3 LC	46	Oakland	1	100.0000	88101	PM2.5 - Local Conditions	41860	San Francisco-Oakland-Hayward, CA	06	California	001	Alameda	37.743065	-122.169935
06/25/2011	AQS	060010009	3	9.3	ug/m3 LC	39	Oakland	1	100.0000	88101	PM2.5 - Local Conditions	41860	San Francisco-Oakland-Hayward, CA	06	California	001	Alameda	37.743065	-122.169935
06/26/2011	AQS	060010009	3	9.3	ug/m3 LC	39	Oakland	1	100.0000	88101	PM2.5 - Local Conditions	41860	San Francisco-Oakland-Hayward, CA	06	California	001	Alameda	37.743065	-122.169935
06/27/2011	AQS	060010009	3	4.8	ug/m3 LC	20	Oakland	1	100.0000	88101	PM2.5 - Local Conditions	41860	San Francisco-Oakland-Hayward, CA	06	California	001	Alameda	37.743065	-122.169935
06/28/2011	AQS	060010009	3	2	ug/m3 LC	8	Oakland	1	100.0000	88101	PM2.5 - Local Conditions	41860	San Francisco-Oakland-Hayward, CA	06	California	001	Alameda	37.743065	-122.169935
06/29/2011	AQS	060010009	3	3	ug/m3 LC	13	Oakland	1	100.0000	88101	PM2.5 - Local Conditions	41860	San Francisco-Oakland-Hayward, CA	06	California	001	Alameda	37.743065	-122.169935
06/30/2011	AQS	060010009	3	6	ug/m3 LC	25	Oakland	1	100.0000	88101	PM2.5 - Local Conditions	41860	San Francisco-Oakland-Hayward, CA	06	California	001	Alameda	37.743065	-122.169935
07/01/2011	AQS	060010009	3	9.4	ug/m3 LC	39	Oakland	1	100.0000	88101	PM2.5 - Local Conditions	41860	San Francisco-Oakland-Hayward, CA	06	California	001	Alameda	37.743065	-122.169935
07/02/2011	AQS	060010009	3	14	ug/m3 LC	55	Oakland	1	100.0000	88101	PM2.5 - Local Conditions	41860	San Francisco-Oakland-Hayward, CA	06	California	001	Alameda	37.743065	-122.169935
07/03/2011	AQS	060010009	3	15	ug/m3 LC	57	Oakland	1	100.0000	88101	PM2.5 - Local Conditions	41860	San Francisco-Oakland-Hayward, CA	06	California	001	Alameda	37.743065	-122.169935
07/04/2011	AQS	060010009	3	22.1	ug/m3 LC	72	Oakland	1	100.0000	88101	PM2.5 - Local Conditions	41860	San Francisco-Oakland-Hayward, CA	06	California	001	Alameda	37.743065	-122.169935
07/05/2011	AQS	060010009	3	21.1	ug/m3 LC	70	Oakland	1	100.0000	88101	PM2.5 - Local Conditions	41860	San Francisco-Oakland-Hayward, CA	06	California	001	Alameda	37.743065	-122.169935
07/06/2011	AQS	060010009	3	9.4	ug/m3 LC	39	Oakland	1	100.0000	88101	PM2.5 - Local Conditions	41860	San Francisco-Oakland-Hayward, CA	06	California	001	Alameda	37.743065	-122.169935
07/07/2011	AQS	060010009	3	7	ug/m3 LC	29	Oakland	1	100.0000	88101	PM2.5 - Local Conditions	41860	San Francisco-Oakland-Hayward, CA	06	California	001	Alameda	37.743065	-122.169935
07/08/2011	AQS	060010009	3	12.7	ug/m3 LC	52	Oakland	1	100.0000	88101	PM2.5 - Local Conditions	41860	San Francisco-Oakland-Hayward, CA	06	California	001	Alameda	37.743065	-122.169935
07/09/2011	AQS	060010009	3	12	ug/m3 LC	50	Oakland	1	100.0000	88101	PM2.5 - Local Conditions	41860	San Francisco-Oakland-Hayward, CA	06	California	001	Alameda	37.743065	-122.169935
07/10/2011	AQS	060010009	3	9.5	ug/m3 LC	40	Oakland	1	100.0000	88101	PM2.5 - Local Conditions	41860	San Francisco-Oakland-Hayward, CA	06	California	001	Alameda	37.743065	-122.169935
07/11/2011	AQS	060010009	3	2.9	ug/m3 LC	12	Oakland	1	100.0000	88101	PM2.5 - Local Conditions	41860	San Francisco-Oakland-Hayward, CA	06	California	001	Alameda	37.743065	-122.169935
07/12/2011	AQS	060010009	3	3.5	ug/m3 LC	15	Oakland	1	100.0000	88101	PM2.5 - Local Conditions	41860	San Francisco-Oakland-Hayward, CA	06	California	001	Alameda	37.743065	-122.169935
07/13/2011	AQS	060010009	3	3.8	ug/m3 LC	16	Oakland	1	100.0000	88101	PM2.5 - Local Conditions	41860	San Francisco-Oakland-Hayward, CA	06	California	001	Alameda	37.743065	-122.169935
07/14/2011	AQS	060010009	3	5	ug/m3 LC	21	Oakland	1	100.0000	88101	PM2.5 - Local Conditions	41860	San Francisco-Oakland-Hayward, CA	06	California	001	Alameda	37.743065	-122.169935
07/15/2011	AQS	060010009	3	2.3	ug/m3 LC	10	Oakland	1	100.0000	88101	PM2.5 - Local Conditions	41860	San Francisco-Oakland-Hayward, CA	06	California	001	Alameda	37.743065	-122.169935
07/16/2011	AQS	060010009	3	3.4	ug/m3 LC	14	Oakland	1	100.0000	88101	PM2.5 - Local Conditions	41860	San Francisco-Oakland-Hayward, CA	06	California	001	Alameda	37.743065	-122.169935
07/17/2011	AQS	060010009	3	1.8	ug/m3 LC	8	Oakland	1	100.0000	88101	PM2.5 - Local Conditions	41860	San Francisco-Oakland-Hayward, CA	06	California	001	Alameda	37.743065	-122.169935
07/18/2011	AQS	060010009	3	2.3	ug/m3 LC	10	Oakland	1	100.0000	88101	PM2.5 - Local Conditions	41860	San Francisco-Oakland-Hayward, CA	06	California	001	Alameda	37.743065	-122.169935
07/19/2011	AQS	060010009	3	4.9	ug/m3 LC	20	Oakland	1	100.0000	88101	PM2.5 - Local Conditions	41860	San Francisco-Oakland-Hayward, CA	06	California	001	Alameda	37.743065	-122.169935
07/20/2011	AQS	060010009	3	8.6	ug/m3 LC	36	Oakland	1	100.0000	88101	PM2.5 - Local Conditions	41860	San Francisco-Oakland-Hayward, CA	06	California	001	Alameda	37.743065	-122.169935
07/21/2011	AQS	060010009	3	8.9	ug/m3 LC	37	Oakland	1	100.0000	88101	PM2.5 - Local Conditions	41860	San Francisco-Oakland-Hayward, CA	06	California	001	Alameda	37.743065	-122.169935
07/22/2011	AQS	060010009	3	6.7	ug/m3 LC	28	Oakland	1	100.0000	88101	PM2.5 - Local Conditions	41860	San Francisco-Oakland-Hayward, CA	06	California	001	Alameda	37.743065	-122.169935
07/23/2011	AQS	060010009	3	7	ug/m3 LC	29	Oakland	1	100.0000	88101	PM2.5 - Local Conditions	41860	San Francisco-Oakland-Hayward, CA	06	California	001	Alameda	37.743065	-122.169935
07/24/2011	AQS	060010009	3	6.2	ug/m3 LC	26	Oakland	1	100.0000	88101	PM2.5 - Local Conditions	41860	San Francisco-Oakland-Hayward, CA	06	California	001	Alameda	37.743065	-122.169935
07/25/2011	AQS	060010009	3	5	ug/m3 LC	21	Oakland	1	100.0000	88101	PM2.5 - Local Conditions	41860	San Francisco-Oakland-Hayward, CA	06	California	001	Alameda	37.743065	-122.169935
07/26/2011	AQS	060010009	3	3.7	ug/m3 LC	15	Oakland	1	100.0000	88101	PM2.5 - Local Conditions	41860	San Francisco-Oakland-Hayward, CA	06	California	001	Alameda	37.743065	-122.169935
07/27/2011	AQS	060010009	3	6.6	ug/m3 LC	28	Oakland	1	100.0000	88101	PM2.5 - Local Conditions	41860	San Francisco-Oakland-Hayward, CA	06	California	001	Alameda	37.743065	-122.169935
07/28/2011	AQS	060010009	3	10.7	ug/m3 LC	45	Oakland	1	100.0000	88101	PM2.5 - Local Conditions	41860	San Francisco-Oakland-Hayward, CA	06	California	001	Alameda	37.743065	-122.169935
07/29/2011	AQS	060010009	3	9.1	ug/m3 LC	38	Oakland	1	100.0000	88101	PM2.5 - Local Conditions	41860	San Francisco-Oakland-Hayward, CA	06	California	001	Alameda	37.743065	-122.169935
07/30/2011	AQS	060010009	3	8.5	ug/m3 LC	35	Oakland	1	100.0000	88101	PM2.5 - Local Conditions	41860	San Francisco-Oakland-Hayward, CA	06	California	001	Alameda	37.743065	-122.169935
07/31/2011	AQS	060010009	3	7.3	ug/m3 LC	30	Oakland	1	100.0000	88101	PM2.5 - Local Conditions	41860	San Francisco-Oakland-Hayward, CA	06	California	001	Alameda	37.743065	-122.169935
08/01/2011	AQS	060010009	3	7.1	ug/m3 LC	30	Oakland	1	100.0000	88101	PM2.5 - Local Conditions	41860	San Francisco-Oakland-Hayward, CA	06	California	001	Alameda	37.743065	-122.169935
08/02/2011	AQS	060010009	3	8.8	ug/m3 LC	37	Oakland	1	100.0000	88101	PM2.5 - Local Conditions	41860	San Francisco-Oakland-Hayward, CA	06	California	001	Alameda	37.743065	-122.169935
08/03/2011	AQS	060010009	3	7.2	ug/m3 LC	30	Oakland	1	100.0000	88101	PM2.5 - Local Conditions	41860	San Francisco-Oakland-Hayward, CA	06	California	001	Alameda	37.743065	-122.169935
08/04/2011	AQS	060010009	3	2.2	ug/m3 LC	9	Oakland	1	100.0000	88101	PM2.5 - Local Conditions	41860	San Francisco-Oakland-Hayward, CA	06	California	001	Alameda	37.743065	-122.169935
08/05/2011	AQS	060010009	3	6	ug/m3 LC	25	Oakland	1	100.0000	88101	PM2.5 - Local Conditions	41860	San Francisco-Oakland-Hayward, CA	06	California	001	Alameda	37.743065	-122.169935
08/06/2011	AQS	060010009	3	3.7	ug/m3 LC	15	Oakland	1	100.0000	88101	PM2.5 - Local Conditions	41860	San Francisco-Oakland-Hayward, CA	06	California	001	Alameda	37.743065	-122.169935
08/07/2011	AQS	060010009	3	6.4	ug/m3 LC	27	Oakland	1	100.0000	88101	PM2.5 - Local Conditions	41860	San Francisco-Oakland-Hayward, CA	06	California	001	Alameda	37.743065	-122.169935
08/08/2011	AQS	060010009	3	7.6	ug/m3 LC	32	Oakland	1	100.0000	88101	PM2.5 - Local Conditions	41860	San Francisco-Oakland-Hayward, CA	06	California	001	Alameda	37.743065	-122.169935
08/09/2011	AQS	060010009	3	11.3	ug/m3 LC	47	Oakland	1	100.0000	88101	PM2.5 - Local Conditions	41860	San Francisco-Oakland-Hayward, CA	06	California	001	Alameda	37.743065	-122.169935
08/10/2011	AQS	060010009	3	11.6	ug/m3 LC	48	Oakland	1	100.0000	88101	PM2.5 - Local Conditions	41860	San Francisco-Oakland-Hayward, CA	06	California	001	Alameda	37.743065	-122.169935
08/11/2011	AQS	060010009	3	6	ug/m3 LC	25	Oakland	1	100.0000	88101	PM2.5 - Local Conditions	41860	San Francisco-Oakland-Hayward, CA	06	California	001	Alameda	37.743065	-122.169935
08/12/2011	AQS	060010009	3	10.2	ug/m3 LC	43	Oakland	1	100.0000	88101	PM2.5 - Local Conditions	41860	San Francisco-Oakland-Hayward, CA	06	California	001	Alameda	37.743065	-122.169935
08/13/2011	AQS	060010009	3	10.7	ug/m3 LC	45	Oakland	1	100.0000	88101	PM2.5 - Local Conditions	41860	San Francisco-Oakland-Hayward, CA	06	California	001	Alameda	37.743065	-122.169935
08/14/2011	AQS	060010009	3	7.9	ug/m3 LC	33	Oakland	1	100.0000	88101	PM2.5 - Local Conditions	41860	San Francisco-Oakland-Hayward, CA	06	California	001	Alameda	37.743065	-122.169935
08/15/2011	AQS	060010009	3	6.3	ug/m3 LC	26	Oakland	1	100.0000	88101	PM2.5 - Local Conditions	41860	San Francisco-Oakland-Hayward, CA	06	California	001	Alameda	37.743065	-122.169935
08/16/2011	AQS	060010009	3	6	ug/m3 LC	25	Oakland	1	100.0000	88101	PM2.5 - Local Conditions	41860	San Francisco-Oakland-Hayward, CA	06	California	001	Alameda	37.743065	-122.169935
08/17/2011	AQS	060010009	3	8.6	ug/m3 LC	36	Oakland	1	100.0000	88101	PM2.5 - Local Conditions	41860	San Francisco-Oakland-Hayward, CA	06	California	001	Alameda	37.743065	-122.169935
08/18/2011	AQS	060010009	3	11.3	ug/m3 LC	47	Oakland	1	100.0000	88101	PM2.5 - Local Conditions	41860	San Francisco-Oakland-Hayward, CA	06	California	001	Alameda	37.743065	-122.169935
08/19/2011	AQS	060010009	3	7.3	ug/m3 LC	30	Oakland	1	100.0000	88101	PM2.5 - Local Conditions	41860	San Francisco-Oakland-Hayward, CA	06	California	001	Alameda	37.743065	-122.169935
08/20/2011	AQS	060010009	3	2.9	ug/m3 LC	12	Oakland	1	100.0000	88101	PM2.5 - Local Conditions	41860	San Francisco-Oakland-Hayward, CA	06	California	001	Alameda	37.743065	-122.169935
08/21/2011	AQS	060010009	3	2.8	ug/m3 LC	12	Oakland	1	100.0000	88101	PM2.5 - Local Conditions	41860	San Francisco-Oakland-Hayward, CA	06	California	001	Alameda	37.743065	-122.169935
08/22/2011	AQS	060010009	3	5.3	ug/m3 LC	22	Oakland	1	100.0000	88101	PM2.5 - Local Conditions	41860	San Francisco-Oakland-Hayward, CA	06	California	001	Alameda	37.743065	-122.169935
08/23/2011	AQS	060010009	3	9.3	ug/m3 LC	39	Oakland	1	100.0000	88101	PM2.5 - Local Conditions	41860	San Francisco-Oakland-Hayward, CA	06	California	001	Alameda	37.743065	-122.169935
08/24/2011	AQS	060010009	3	4.1	ug/m3 LC	17	Oakland	1	100.0000	88101	PM2.5 - Local Conditions	41860	San Francisco-Oakland-Hayward, CA	06	California	001	Alameda	37.743065	-122.169935
08/25/2011	AQS	060010009	3	2.6	ug/m3 LC	11	Oakland	1	100.0000	88101	PM2.5 - Local Conditions	41860	San Francisco-Oakland-Hayward, CA	06	California	001	Alameda	37.743065	-122.169935
08/26/2011	AQS	060010009	3	5.8	ug/m3 LC	24	Oakland	1	100.0000	88101	PM2.5 - Local Conditions	41860	San Francisco-Oakland-Hayward, CA	06	California	001	Alameda	37.743065	-122.169935
08/27/2011	AQS	060010009	3	6.1	ug/m3 LC	25	Oakland	1	100.0000	88101	PM2.5 - Local Conditions	41860	San Francisco-Oakland-Hayward, CA	06	California	001	Alameda	37.743065	-122.169935
08/28/2011	AQS	060010009	3	10.2	ug/m3 LC	43	Oakland	1	100.0000	88101	PM2.5 - Local Conditions	41860	San Francisco-Oakland-Hayward, CA	06	California	001	Alameda	37.743065	-122.169935
08/29/2011	AQS	060010009	3	9.2	ug/m3 LC	38	Oakland	1	100.0000	88101	PM2.5 - Local Conditions	41860	San Francisco-Oakland-Hayward, CA	06	California	001	Alameda	37.743065	-122.169935
08/30/2011	AQS	060010009	3	8.1	ug/m3 LC	34	Oakland	1	100.0000	88101	PM2.5 - Local Conditions	41860	San Francisco-Oakland-Hayward, CA	06	California	001	Alameda	37.743065	-122.169935
08/31/2011	AQS	060010009	3	10.3	ug/m3 LC	43	Oakland	1	100.0000	88101	PM2.5 - Local Conditions	41860	San Francisco-Oakland-Hayward, CA	06	California	001	Alameda	37.743065	-122.169935
09/01/2011	AQS	060010009	3	13.4	ug/m3 LC	54	Oakland	1	100.0000	88101	PM2.5 - Local Conditions	41860	San Francisco-Oakland-Hayward, CA	06	California	001	Alameda	37.743065	-122.169935
09/02/2011	AQS	060010009	3	13.2	ug/m3 LC	53	Oakland	1	100.0000	88101	PM2.5 - Local Conditions	41860	San Francisco-Oakland-Hayward, CA	06	California	001	Alameda	37.743065	-122.169935
09/03/2011	AQS	060010009	3	11	ug/m3 LC	46	Oakland	1	100.0000	88101	PM2.5 - Local Conditions	41860	San Francisco-Oakland-Hayward, CA	06	California	001	Alameda	37.743065	-122.169935
09/04/2011	AQS	060010009	3	12.1	ug/m3 LC	51	Oakland	1	100.0000	88101	PM2.5 - Local Conditions	41860	San Francisco-Oakland-Hayward, CA	06	California	001	Alameda	37.743065	-122.169935
09/05/2011	AQS	060010009	3	11.2	ug/m3 LC	47	Oakland	1	100.0000	88101	PM2.5 - Local Conditions	41860	San Francisco-Oakland-Hayward, CA	06	California	001	Alameda	37.743065	-122.169935
09/06/2011	AQS	060010009	3	14.7	ug/m3 LC	56	Oakland	1	100.0000	88101	PM2.5 - Local Conditions	41860	San Francisco-Oakland-Hayward, CA	06	California	001	Alameda	37.743065	-122.169935
09/07/2011	AQS	060010009	3	9.5	ug/m3 LC	40	Oakland	1	100.0000	88101	PM2.5 - Local Conditions	41860	San Francisco-Oakland-Hayward, CA	06	California	001	Alameda	37.743065	-122.169935
09/08/2011	AQS	060010009	3	8.7	ug/m3 LC	36	Oakland	1	100.0000	88101	PM2.5 - Local Conditions	41860	San Francisco-Oakland-Hayward, CA	06	California	001	Alameda	37.743065	-122.169935
09/09/2011	AQS	060010009	3	9	ug/m3 LC	38	Oakland	1	100.0000	88101	PM2.5 - Local Conditions	41860	San Francisco-Oakland-Hayward, CA	06	California	001	Alameda	37.743065	-122.169935
09/10/2011	AQS	060010009	3	9.4	ug/m3 LC	39	Oakland	1	100.0000	88101	PM2.5 - Local Conditions	41860	San Francisco-Oakland-Hayward, CA	06	California	001	Alameda	37.743065	-122.169935
09/11/2011	AQS	060010009	3	9.2	ug/m3 LC	38	Oakland	1	100.0000	88101	PM2.5 - Local Conditions	41860	San Francisco-Oakland-Hayward, CA	06	California	001	Alameda	37.743065	-122.169935
09/12/2011	AQS	060010009	3	7.4	ug/m3 LC	31	Oakland	1	100.0000	88101	PM2.5 - Local Conditions	41860	San Francisco-Oakland-Hayward, CA	06	California	001	Alameda	37.743065	-122.169935
09/13/2011	AQS	060010009	3	10	ug/m3 LC	42	Oakland	1	100.0000	88101	PM2.5 - Local Conditions	41860	San Francisco-Oakland-Hayward, CA	06	California	001	Alameda	37.743065	-122.169935
09/14/2011	AQS	060010009	3	8.5	ug/m3 LC	35	Oakland	1	100.0000	88101	PM2.5 - Local Conditions	41860	San Francisco-Oakland-Hayward, CA	06	California	001	Alameda	37.743065	-122.169935
09/15/2011	AQS	060010009	3	9.4	ug/m3 LC	39	Oakland	1	100.0000	88101	PM2.5 - Local Conditions	41860	San Francisco-Oakland-Hayward, CA	06	California	001	Alameda	37.743065	-122.169935
09/16/2011	AQS	060010009	3	7.9	ug/m3 LC	33	Oakland	1	100.0000	88101	PM2.5 - Local Conditions	41860	San Francisco-Oakland-Hayward, CA	06	California	001	Alameda	37.743065	-122.169935
09/17/2011	AQS	060010009	3	10.8	ug/m3 LC	45	Oakland	1	100.0000	88101	PM2.5 - Local Conditions	41860	San Francisco-Oakland-Hayward, CA	06	California	001	Alameda	37.743065	-122.169935
09/18/2011	AQS	060010009	3	11.3	ug/m3 LC	47	Oakland	1	100.0000	88101	PM2.5 - Local Conditions	41860	San Francisco-Oakland-Hayward, CA	06	California	001	Alameda	37.743065	-122.169935
09/19/2011	AQS	060010009	3	13.6	ug/m3 LC	54	Oakland	1	100.0000	88101	PM2.5 - Local Conditions	41860	San Francisco-Oakland-Hayward, CA	06	California	001	Alameda	37.743065	-122.169935
09/20/2011	AQS	060010009	3	13.2	ug/m3 LC	53	Oakland	1	100.0000	88101	PM2.5 - Local Conditions	41860	San Francisco-Oakland-Hayward, CA	06	California	001	Alameda	37.743065	-122.169935
09/21/2011	AQS	060010009	3	11.9	ug/m3 LC	50	Oakland	1	100.0000	88101	PM2.5 - Local Conditions	41860	San Francisco-Oakland-Hayward, CA	06	California	001	Alameda	37.743065	-122.169935
09/22/2011	AQS	060010009	3	16.1	ug/m3 LC	59	Oakland	1	100.0000	88101	PM2.5 - Local Conditions	41860	San Francisco-Oakland-Hayward, CA	06	California	001	Alameda	37.743065	-122.169935
09/23/2011	AQS	060010009	3	10.9	ug/m3 LC	45	Oakland	1	100.0000	88101	PM2.5 - Local Conditions	41860	San Francisco-Oakland-Hayward, CA	06	California	001	Alameda	37.743065	-122.169935
09/24/2011	AQS	060010009	3	2.8	ug/m3 LC	12	Oakland	1	100.0000	88101	PM2.5 - Local Conditions	41860	San Francisco-Oakland-Hayward, CA	06	California	001	Alameda	37.743065	-122.169935
09/25/2011	AQS	060010009	3	4.7	ug/m3 LC	20	Oakland	1	100.0000	88101	PM2.5 - Local Conditions	41860	San Francisco-Oakland-Hayward, CA	06	California	001	Alameda	37.743065	-122.169935
09/26/2011	AQS	060010009	3	10.3	ug/m3 LC	43	Oakland	1	100.0000	88101	PM2.5 - Local Conditions	41860	San Francisco-Oakland-Hayward, CA	06	California	001	Alameda	37.743065	-122.169935
09/27/2011	AQS	060010009	3	12	ug/m3 LC	50	Oakland	1	100.0000	88101	PM2.5 - Local Conditions	41860	San Francisco-Oakland-Hayward, CA	06	California	001	Alameda	37.743065	-122.169935
09/28/2011	AQS	060010009	3	14.6	ug/m3 LC	56	Oakland	1	100.0000	88101	PM2.5 - Local Conditions	41860	San Francisco-Oakland-Hayward, CA	06	California	001	Alameda	37.743065	-122.169935
09/29/2011	AQS	060010009	3	9.2	ug/m3 LC	38	Oakland	1	100.0000	88101	PM2.5 - Local Conditions	41860	San Francisco-Oakland-Hayward, CA	06	California	001	Alameda	37.743065	-122.169935
09/30/2011	AQS	060010009	3	7.4	ug/m3 LC	31	Oakland	1	100.0000	88101	PM2.5 - Local Conditions	41860	San Francisco-Oakland-Hayward, CA	06	California	001	Alameda	37.743065	-122.169935
10/01/2011	AQS	060010009	3	5	ug/m3 LC	21	Oakland	1	100.0000	88101	PM2.5 - Local Conditions	41860	San Francisco-Oakland-Hayward, CA	06	California	001	Alameda	37.743065	-122.169935
10/02/2011	AQS	060010009	3	4.8	ug/m3 LC	20	Oakland	1	100.0000	88101	PM2.5 - Local Conditions	41860	San Francisco-Oakland-Hayward, CA	06	California	001	Alameda	37.743065	-122.169935
10/03/2011	AQS	060010009	3	5.7	ug/m3 LC	24	Oakland	1	100.0000	88101	PM2.5 - Local Conditions	41860	San Francisco-Oakland-Hayward, CA	06	California	001	Alameda	37.743065	-122.169935
10/04/2011	AQS	060010009	3	3	ug/m3 LC	13	Oakland	1	100.0000	88101	PM2.5 - Local Conditions	41860	San Francisco-Oakland-Hayward, CA	06	California	001	Alameda	37.743065	-122.169935
10/05/2011	AQS	060010009	3	4.7	ug/m3 LC	20	Oakland	1	100.0000	88101	PM2.5 - Local Conditions	41860	San Francisco-Oakland-Hayward, CA	06	California	001	Alameda	37.743065	-122.169935
10/06/2011	AQS	060010009	3	4.9	ug/m3 LC	20	Oakland	1	100.0000	88101	PM2.5 - Local Conditions	41860	San Francisco-Oakland-Hayward, CA	06	California	001	Alameda	37.743065	-122.169935
10/07/2011	AQS	060010009	3	8.2	ug/m3 LC	34	Oakland	1	100.0000	88101	PM2.5 - Local Conditions	41860	San Francisco-Oakland-Hayward, CA	06	California	001	Alameda	37.743065	-122.169935
10/08/2011	AQS	060010009	3	8.5	ug/m3 LC	35	Oakland	1	100.0000	88101	PM2.5 - Local Conditions	41860	San Francisco-Oakland-Hayward, CA	06	California	001	Alameda	37.743065	-122.169935
10/09/2011	AQS	060010009	3	8.6	ug/m3 LC	36	Oakland	1	100.0000	88101	PM2.5 - Local Conditions	41860	San Francisco-Oakland-Hayward, CA	06	California	001	Alameda	37.743065	-122.169935
10/10/2011	AQS	060010009	3	3.4	ug/m3 LC	14	Oakland	1	100.0000	88101	PM2.5 - Local Conditions	41860	San Francisco-Oakland-Hayward, CA	06	California	001	Alameda	37.743065	-122.169935
10/11/2011	AQS	060010009	3	3.5	ug/m3 LC	15	Oakland	1	100.0000	88101	PM2.5 - Local Conditions	41860	San Francisco-Oakland-Hayward, CA	06	California	001	Alameda	37.743065	-122.169935
10/12/2011	AQS	060010009	3	8.6	ug/m3 LC	36	Oakland	1	100.0000	88101	PM2.5 - Local Conditions	41860	San Francisco-Oakland-Hayward, CA	06	California	001	Alameda	37.743065	-122.169935
10/13/2011	AQS	060010009	3	15.6	ug/m3 LC	58	Oakland	1	100.0000	88101	PM2.5 - Local Conditions	41860	San Francisco-Oakland-Hayward, CA	06	California	001	Alameda	37.743065	-122.169935
10/14/2011	AQS	060010009	3	15	ug/m3 LC	57	Oakland	1	100.0000	88101	PM2.5 - Local Conditions	41860	San Francisco-Oakland-Hayward, CA	06	California	001	Alameda	37.743065	-122.169935
10/15/2011	AQS	060010009	3	9.4	ug/m3 LC	39	Oakland	1	100.0000	88101	PM2.5 - Local Conditions	41860	San Francisco-Oakland-Hayward, CA	06	California	001	Alameda	37.743065	-122.169935
10/16/2011	AQS	060010009	3	10.3	ug/m3 LC	43	Oakland	1	100.0000	88101	PM2.5 - Local Conditions	41860	San Francisco-Oakland-Hayward, CA	06	California	001	Alameda	37.743065	-122.169935
10/17/2011	AQS	060010009	3	13	ug/m3 LC	53	Oakland	1	100.0000	88101	PM2.5 - Local Conditions	41860	San Francisco-Oakland-Hayward, CA	06	California	001	Alameda	37.743065	-122.169935
10/18/2011	AQS	060010009	3	10.4	ug/m3 LC	43	Oakland	1	100.0000	88101	PM2.5 - Local Conditions	41860	San Francisco-Oakland-Hayward, CA	06	California	001	Alameda	37.743065	-122.169935
10/19/2011	AQS	060010009	3	9	ug/m3 LC	38	Oakland	1	100.0000	88101	PM2.5 - Local Conditions	41860	San Francisco-Oakland-Hayward, CA	06	California	001	Alameda	37.743065	-122.169935
10/20/2011	AQS	060010009	3	10	ug/m3 LC	42	Oakland	1	100.0000	88101	PM2.5 - Local Conditions	41860	San Francisco-Oakland-Hayward, CA	06	California	001	Alameda	37.743065	-122.169935
10/21/2011	AQS	060010009	3	12.3	ug/m3 LC	51	Oakland	1	100.0000	88101	PM2.5 - Local Conditions	41860	San Francisco-Oakland-Hayward, CA	06	California	001	Alameda	37.743065	-122.169935
10/22/2011	AQS	060010009	3	11.5	ug/m3 LC	48	Oakland	1	100.0000	88101	PM2.5 - Local Conditions	41860	San Francisco-Oakland-Hayward, CA	06	California	001	Alameda	37.743065	-122.169935
10/23/2011	AQS	060010009	3	14.6	ug/m3 LC	56	Oakland	1	100.0000	88101	PM2.5 - Local Conditions	41860	San Francisco-Oakland-Hayward, CA	06	California	001	Alameda	37.743065	-122.169935
10/24/2011	AQS	060010009	3	13.4	ug/m3 LC	54	Oakland	1	100.0000	88101	PM2.5 - Local Conditions	41860	San Francisco-Oakland-Hayward, CA	06	California	001	Alameda	37.743065	-122.169935
10/25/2011	AQS	060010009	3	13.3	ug/m3 LC	54	Oakland	1	100.0000	88101	PM2.5 - Local Conditions	41860	San Francisco-Oakland-Hayward, CA	06	California	001	Alameda	37.743065	-122.169935
10/26/2011	AQS	060010009	3	9.9	ug/m3 LC	41	Oakland	1	100.0000	88101	PM2.5 - Local Conditions	41860	San Francisco-Oakland-Hayward, CA	06	California	001	Alameda	37.743065	-122.169935
10/27/2011	AQS	060010009	3	12.7	ug/m3 LC	52	Oakland	1	100.0000	88101	PM2.5 - Local Conditions	41860	San Francisco-Oakland-Hayward, CA	06	California	001	Alameda	37.743065	-122.169935
10/28/2011	AQS	060010009	3	17.4	ug/m3 LC	62	Oakland	1	100.0000	88101	PM2.5 - Local Conditions	41860	San Francisco-Oakland-Hayward, CA	06	California	001	Alameda	37.743065	-122.169935
10/29/2011	AQS	060010009	3	15.6	ug/m3 LC	58	Oakland	1	100.0000	88101	PM2.5 - Local Conditions	41860	San Francisco-Oakland-Hayward, CA	06	California	001	Alameda	37.743065	-122.169935
10/30/2011	AQS	060010009	3	15.2	ug/m3 LC	58	Oakland	1	100.0000	88101	PM2.5 - Local Conditions	41860	San Francisco-Oakland-Hayward, CA	06	California	001	Alameda	37.743065	-122.169935
10/31/2011	AQS	060010009	3	18.5	ug/m3 LC	64	Oakland	1	100.0000	88101	PM2.5 - Local Conditions	41860	San Francisco-Oakland-Hayward, CA	06	California	001	Alameda	37.743065	-122.169935
11/01/2011	AQS	060010009	3	8.1	ug/m3 LC	34	Oakland	1	100.0000	88101	PM2.5 - Local Conditions	41860	San Francisco-Oakland-Hayward, CA	06	California	001	Alameda	37.743065	-122.169935
11/02/2011	AQS	060010009	3	7.5	ug/m3 LC	31	Oakland	1	100.0000	88101	PM2.5 - Local Conditions	41860	San Francisco-Oakland-Hayward, CA	06	California	001	Alameda	37.743065	-122.169935
11/03/2011	AQS	060010009	3	7.3	ug/m3 LC	30	Oakland	1	100.0000	88101	PM2.5 - Local Conditions	41860	San Francisco-Oakland-Hayward, CA	06	California	001	Alameda	37.743065	-122.169935
11/04/2011	AQS	060010009	3	6	ug/m3 LC	25	Oakland	1	100.0000	88101	PM2.5 - Local Conditions	41860	San Francisco-Oakland-Hayward, CA	06	California	001	Alameda	37.743065	-122.169935
11/05/2011	AQS	060010009	3	7.3	ug/m3 LC	30	Oakland	1	100.0000	88101	PM2.5 - Local Conditions	41860	San Francisco-Oakland-Hayward, CA	06	California	001	Alameda	37.743065	-122.169935
11/06/2011	AQS	060010009	3	5.8	ug/m3 LC	24	Oakland	1	100.0000	88101	PM2.5 - Local Conditions	41860	San Francisco-Oakland-Hayward, CA	06	California	001	Alameda	37.743065	-122.169935
11/07/2011	AQS	060010009	3	8.2	ug/m3 LC	34	Oakland	1	100.0000	88101	PM2.5 - Local Conditions	41860	San Francisco-Oakland-Hayward, CA	06	California	001	Alameda	37.743065	-122.169935
11/08/2011	AQS	060010009	3	10.3	ug/m3 LC	43	Oakland	1	100.0000	88101	PM2.5 - Local Conditions	41860	San Francisco-Oakland-Hayward, CA	06	California	001	Alameda	37.743065	-122.169935
11/09/2011	AQS	060010009	3	18.7	ug/m3 LC	65	Oakland	1	100.0000	88101	PM2.5 - Local Conditions	41860	San Francisco-Oakland-Hayward, CA	06	California	001	Alameda	37.743065	-122.169935
11/10/2011	AQS	060010009	3	23.2	ug/m3 LC	74	Oakland	1	100.0000	88101	PM2.5 - Local Conditions	41860	San Francisco-Oakland-Hayward, CA	06	California	001	Alameda	37.743065	-122.169935
11/11/2011	AQS	060010009	3	12.5	ug/m3 LC	52	Oakland	1	100.0000	88101	PM2.5 - Local Conditions	41860	San Francisco-Oakland-Hayward, CA	06	California	001	Alameda	37.743065	-122.169935
11/12/2011	AQS	060010009	3	16	ug/m3 LC	59	Oakland	1	100.0000	88101	PM2.5 - Local Conditions	41860	San Francisco-Oakland-Hayward, CA	06	California	001	Alameda	37.743065	-122.169935
11/13/2011	AQS	060010009	3	13	ug/m3 LC	53	Oakland	1	100.0000	88101	PM2.5 - Local Conditions	41860	San Francisco-Oakland-Hayward, CA	06	California	001	Alameda	37.743065	-122.169935
11/14/2011	AQS	060010009	3	10.8	ug/m3 LC	45	Oakland	1	100.0000	88101	PM2.5 - Local Conditions	41860	San Francisco-Oakland-Hayward, CA	06	California	001	Alameda	37.743065	-122.169935
11/15/2011	AQS	060010009	3	16	ug/m3 LC	59	Oakland	1	100.0000	88101	PM2.5 - Local Conditions	41860	San Francisco-Oakland-Hayward, CA	06	California	001	Alameda	37.743065	-122.169935
11/16/2011	AQS	060010009	3	14	ug/m3 LC	55	Oakland	1	100.0000	88101	PM2.5 - Local Conditions	41860	San Francisco-Oakland-Hayward, CA	06	California	001	Alameda	37.743065	-122.169935
11/17/2011	AQS	060010009	3	5.7	ug/m3 LC	24	Oakland	1	100.0000	88101	PM2.5 - Local Conditions	41860	San Francisco-Oakland-Hayward, CA	06	California	001	Alameda	37.743065	-122.169935
11/18/2011	AQS	060010009	3	6.6	ug/m3 LC	28	Oakland	1	100.0000	88101	PM2.5 - Local Conditions	41860	San Francisco-Oakland-Hayward, CA	06	California	001	Alameda	37.743065	-122.169935
11/19/2011	AQS	060010009	3	7.5	ug/m3 LC	31	Oakland	1	100.0000	88101	PM2.5 - Local Conditions	41860	San Francisco-Oakland-Hayward, CA	06	California	001	Alameda	37.743065	-122.169935
11/20/2011	AQS	060010009	3	3.5	ug/m3 LC	15	Oakland	1	100.0000	88101	PM2.5 - Local Conditions	41860	San Francisco-Oakland-Hayward, CA	06	California	001	Alameda	37.743065	-122.169935
11/21/2011	AQS	060010009	3	9.9	ug/m3 LC	41	Oakland	1	100.0000	88101	PM2.5 - Local Conditions	41860	San Francisco-Oakland-Hayward, CA	06	California	001	Alameda	37.743065	-122.169935
11/22/2011	AQS	060010009	3	6.5	ug/m3 LC	27	Oakland	1	100.0000	88101	PM2.5 - Local Conditions	41860	San Francisco-Oakland-Hayward, CA	06	California	001	Alameda	37.743065	-122.169935
11/23/2011	AQS	060010009	3	5.2	ug/m3 LC	22	Oakland	1	100.0000	88101	PM2.5 - Local Conditions	41860	San Francisco-Oakland-Hayward, CA	06	California	001	Alameda	37.743065	-122.169935
11/24/2011	AQS	060010009	3	6.7	ug/m3 LC	28	Oakland	1	100.0000	88101	PM2.5 - Local Conditions	41860	San Francisco-Oakland-Hayward, CA	06	California	001	Alameda	37.743065	-122.169935
11/25/2011	AQS	060010009	3	7.7	ug/m3 LC	32	Oakland	1	100.0000	88101	PM2.5 - Local Conditions	41860	San Francisco-Oakland-Hayward, CA	06	California	001	Alameda	37.743065	-122.169935
11/26/2011	AQS	060010009	3	11.8	ug/m3 LC	49	Oakland	1	100.0000	88101	PM2.5 - Local Conditions	41860	San Francisco-Oakland-Hayward, CA	06	California	001	Alameda	37.743065	-122.169935
11/27/2011	AQS	060010009	3	24.7	ug/m3 LC	77	Oakland	1	100.0000	88101	PM2.5 - Local Conditions	41860	San Francisco-Oakland-Hayward, CA	06	California	001	Alameda	37.743065	-122.169935
11/28/2011	AQS	060010009	3	26.5	ug/m3 LC	81	Oakland	1	100.0000	88101	PM2.5 - Local Conditions	41860	San Francisco-Oakland-Hayward, CA	06	California	001	Alameda	37.743065	-122.169935
11/29/2011	AQS	060010009	3	26.9	ug/m3 LC	82	Oakland	1	100.0000	88101	PM2.5 - Local Conditions	41860	San Francisco-Oakland-Hayward, CA	06	California	001	Alameda	37.743065	-122.169935
11/30/2011	AQS	060010009	3	12	ug/m3 LC	50	Oakland	1	100.0000	88101	PM2.5 - Local Conditions	41860	San Francisco-Oakland-Hayward, CA	06	California	001	Alameda	37.743065	-122.169935
12/01/2011	AQS	060010009	3	5.3	ug/m3 LC	22	Oakland	1	100.0000	88101	PM2.5 - Local Conditions	41860	San Francisco-Oakland-Hayward, CA	06	California	001	Alameda	37.743065	-122.169935
12/02/2011	AQS	060010009	3	8	ug/m3 LC	33	Oakland	1	100.0000	88101	PM2.5 - Local Conditions	41860	San Francisco-Oakland-Hayward, CA	06	California	001	Alameda	37.743065	-122.169935
12/03/2011	AQS	060010009	3	5.7	ug/m3 LC	24	Oakland	1	100.0000	88101	PM2.5 - Local Conditions	41860	San Francisco-Oakland-Hayward, CA	06	California	001	Alameda	37.743065	-122.169935
12/04/2011	AQS	060010009	3	10.2	ug/m3 LC	43	Oakland	1	100.0000	88101	PM2.5 - Local Conditions	41860	San Francisco-Oakland-Hayward, CA	06	California	001	Alameda	37.743065	-122.169935
12/05/2011	AQS	060010009	3	12.4	ug/m3 LC	52	Oakland	1	100.0000	88101	PM2.5 - Local Conditions	41860	San Francisco-Oakland-Hayward, CA	06	California	001	Alameda	37.743065	-122.169935
12/06/2011	AQS	060010009	3	26.5	ug/m3 LC	81	Oakland	1	100.0000	88101	PM2.5 - Local Conditions	41860	San Francisco-Oakland-Hayward, CA	06	California	001	Alameda	37.743065	-122.169935
12/07/2011	AQS	060010009	3	28.7	ug/m3 LC	86	Oakland	1	100.0000	88101	PM2.5 - Local Conditions	41860	San Francisco-Oakland-Hayward, CA	06	California	001	Alameda	37.743065	-122.169935
12/08/2011	AQS	060010009	3	29.1	ug/m3 LC	87	Oakland	1	100.0000	88101	PM2.5 - Local Conditions	41860	San Francisco-Oakland-Hayward, CA	06	California	001	Alameda	37.743065	-122.169935
12/09/2011	AQS	060010009	3	29.5	ug/m3 LC	88	Oakland	1	100.0000	88101	PM2.5 - Local Conditions	41860	San Francisco-Oakland-Hayward, CA	06	California	001	Alameda	37.743065	-122.169935
12/10/2011	AQS	060010009	3	36.4	ug/m3 LC	103	Oakland	1	100.0000	88101	PM2.5 - Local Conditions	41860	San Francisco-Oakland-Hayward, CA	06	California	001	Alameda	37.743065	-122.169935
12/11/2011	AQS	060010009	3	25.5	ug/m3 LC	79	Oakland	1	100.0000	88101	PM2.5 - Local Conditions	41860	San Francisco-Oakland-Hayward, CA	06	California	001	Alameda	37.743065	-122.169935
12/12/2011	AQS	060010009	3	17	ug/m3 LC	61	Oakland	1	100.0000	88101	PM2.5 - Local Conditions	41860	San Francisco-Oakland-Hayward, CA	06	California	001	Alameda	37.743065	-122.169935
12/13/2011	AQS	060010009	3	23	ug/m3 LC	74	Oakland	1	100.0000	88101	PM2.5 - Local Conditions	41860	San Francisco-Oakland-Hayward, CA	06	California	001	Alameda	37.743065	-122.169935
12/14/2011	AQS	060010009	3	19.3	ug/m3 LC	66	Oakland	1	100.0000	88101	PM2.5 - Local Conditions	41860	San Francisco-Oakland-Hayward, CA	06	California	001	Alameda	37.743065	-122.169935
12/15/2011	AQS	060010009	3	11.5	ug/m3 LC	48	Oakland	1	100.0000	88101	PM2.5 - Local Conditions	41860	San Francisco-Oakland-Hayward, CA	06	California	001	Alameda	37.743065	-122.169935
12/16/2011	AQS	060010009	3	12.7	ug/m3 LC	52	Oakland	1	100.0000	88101	PM2.5 - Local Conditions	41860	San Francisco-Oakland-Hayward, CA	06	California	001	Alameda	37.743065	-122.169935
12/17/2011	AQS	060010009	3	26	ug/m3 LC	80	Oakland	1	100.0000	88101	PM2.5 - Local Conditions	41860	San Francisco-Oakland-Hayward, CA	06	California	001	Alameda	37.743065	-122.169935
12/18/2011	AQS	060010009	3	16.2	ug/m3 LC	60	Oakland	1	100.0000	88101	PM2.5 - Local Conditions	41860	San Francisco-Oakland-Hayward, CA	06	California	001	Alameda	37.743065	-122.169935
12/19/2011	AQS	060010009	3	13.4	ug/m3 LC	54	Oakland	1	100.0000	88101	PM2.5 - Local Conditions	41860	San Francisco-Oakland-Hayward, CA	06	California	001	Alameda	37.743065	-122.169935
12/20/2011	AQS	060010009	3	14.7	ug/m3 LC	56	Oakland	1	100.0000	88101	PM2.5 - Local Conditions	41860	San Francisco-Oakland-Hayward, CA	06	California	001	Alameda	37.743065	-122.169935
12/21/2011	AQS	060010009	3	18	ug/m3 LC	63	Oakland	1	100.0000	88101	PM2.5 - Local Conditions	41860	San Francisco-Oakland-Hayward, CA	06	California	001	Alameda	37.743065	-122.169935
12/22/2011	AQS	060010009	3	7.7	ug/m3 LC	32	Oakland	1	100.0000	88101	PM2.5 - Local Conditions	41860	San Francisco-Oakland-Hayward, CA	06	California	001	Alameda	37.743065	-122.169935
12/23/2011	AQS	060010009	3	14.4	ug/m3 LC	56	Oakland	1	100.0000	88101	PM2.5 - Local Conditions	41860	San Francisco-Oakland-Hayward, CA	06	California	001	Alameda	37.743065	-122.169935
12/24/2011	AQS	060010009	3	28.9	ug/m3 LC	86	Oakland	1	100.0000	88101	PM2.5 - Local Conditions	41860	San Francisco-Oakland-Hayward, CA	06	California	001	Alameda	37.743065	-122.169935
12/25/2011	AQS	060010009	3	49.3	ug/m3 LC	135	Oakland	1	100.0000	88101	PM2.5 - Local Conditions	41860	San Francisco-Oakland-Hayward, CA	06	California	001	Alameda	37.743065	-122.169935
12/26/2011	AQS	060010009	3	40.3	ug/m3 LC	113	Oakland	1	100.0000	88101	PM2.5 - Local Conditions	41860	San Francisco-Oakland-Hayward, CA	06	California	001	Alameda	37.743065	-122.169935
12/27/2011	AQS	060010009	3	19.5	ug/m3 LC	67	Oakland	1	100.0000	88101	PM2.5 - Local Conditions	41860	San Francisco-Oakland-Hayward, CA	06	California	001	Alameda	37.743065	-122.169935
12/28/2011	AQS	060010009	3	16	ug/m3 LC	59	Oakland	1	100.0000	88101	PM2.5 - Local Conditions	41860	San Francisco-Oakland-Hayward, CA	06	California	001	Alameda	37.743065	-122.169935
12/29/2011	AQS	060010009	3	18.9	ug/m3 LC	65	Oakland	1	100.0000	88101	PM2.5 - Local Conditions	41860	San Francisco-Oakland-Hayward, CA	06	California	001	Alameda	37.743065	-122.169935
12/30/2011	AQS	060010009	3	7.5	ug/m3 LC	31	Oakland	1	100.0000	88101	PM2.5 - Local Conditions	41860	San Francisco-Oakland-Hayward, CA	06	California	001	Alameda	37.743065	-122.169935
12/31/2011	AQS	060010009	3	10.4	ug/m3 LC	43	Oakland	1	100.0000	88101	PM2.5 - Local Conditions	41860	San Francisco-Oakland-Hayward, CA	06	California	001	Alameda	37.743065	-122.169935
01/01/2011	AQS	060010011	1	5.5	ug/m3 LC	23	Oakland West	1	100.0000	88502	Acceptable PM2.5 AQI & Speciation Mass	41860	San Francisco-Oakland-Hayward, CA	06	California	001	Alameda	37.814781	-122.282347
01/02/2011	AQS	060010011	1	3	ug/m3 LC	13	Oakland West	1	100.0000	88502	Acceptable PM2.5 AQI & Speciation Mass	41860	San Francisco-Oakland-Hayward, CA	06	California	001	Alameda	37.814781	-122.282347
01/03/2011	AQS	060010011	1	8.1	ug/m3 LC	34	Oakland West	1	100.0000	88502	Acceptable PM2.5 AQI & Speciation Mass	41860	San Francisco-Oakland-Hayward, CA	06	California	001	Alameda	37.814781	-122.282347
01/04/2011	AQS	060010011	1	9	ug/m3 LC	38	Oakland West	1	100.0000	88502	Acceptable PM2.5 AQI & Speciation Mass	41860	San Francisco-Oakland-Hayward, CA	06	California	001	Alameda	37.814781	-122.282347
01/05/2011	AQS	060010011	1	10	ug/m3 LC	42	Oakland West	1	100.0000	88502	Acceptable PM2.5 AQI & Speciation Mass	41860	San Francisco-Oakland-Hayward, CA	06	California	001	Alameda	37.814781	-122.282347
01/06/2011	AQS	060010011	1	16.3	ug/m3 LC	60	Oakland West	1	100.0000	88502	Acceptable PM2.5 AQI & Speciation Mass	41860	San Francisco-Oakland-Hayward, CA	06	California	001	Alameda	37.814781	-122.282347
01/07/2011	AQS	060010011	1	17.7	ug/m3 LC	63	Oakland West	1	100.0000	88502	Acceptable PM2.5 AQI & Speciation Mass	41860	San Francisco-Oakland-Hayward, CA	06	California	001	Alameda	37.814781	-122.282347
01/08/2011	AQS	060010011	1	18.9	ug/m3 LC	65	Oakland West	1	100.0000	88502	Acceptable PM2.5 AQI & Speciation Mass	41860	San Francisco-Oakland-Hayward, CA	06	California	001	Alameda	37.814781	-122.282347
01/09/2011	AQS	060010011	1	8	ug/m3 LC	33	Oakland West	1	100.0000	88502	Acceptable PM2.5 AQI & Speciation Mass	41860	San Francisco-Oakland-Hayward, CA	06	California	001	Alameda	37.814781	-122.282347
01/10/2011	AQS	060010011	1	6.5	ug/m3 LC	27	Oakland West	1	100.0000	88502	Acceptable PM2.5 AQI & Speciation Mass	41860	San Francisco-Oakland-Hayward, CA	06	California	001	Alameda	37.814781	-122.282347
01/11/2011	AQS	060010011	1	15.3	ug/m3 LC	58	Oakland West	1	100.0000	88502	Acceptable PM2.5 AQI & Speciation Mass	41860	San Francisco-Oakland-Hayward, CA	06	California	001	Alameda	37.814781	-122.282347
01/12/2011	AQS	060010011	1	15.3	ug/m3 LC	58	Oakland West	1	100.0000	88502	Acceptable PM2.5 AQI & Speciation Mass	41860	San Francisco-Oakland-Hayward, CA	06	California	001	Alameda	37.814781	-122.282347
01/13/2011	AQS	060010011	1	22.8	ug/m3 LC	74	Oakland West	1	100.0000	88502	Acceptable PM2.5 AQI & Speciation Mass	41860	San Francisco-Oakland-Hayward, CA	06	California	001	Alameda	37.814781	-122.282347
01/14/2011	AQS	060010011	1	10	ug/m3 LC	42	Oakland West	1	100.0000	88502	Acceptable PM2.5 AQI & Speciation Mass	41860	San Francisco-Oakland-Hayward, CA	06	California	001	Alameda	37.814781	-122.282347
01/15/2011	AQS	060010011	1	11.7	ug/m3 LC	49	Oakland West	1	100.0000	88502	Acceptable PM2.5 AQI & Speciation Mass	41860	San Francisco-Oakland-Hayward, CA	06	California	001	Alameda	37.814781	-122.282347
01/16/2011	AQS	060010011	1	23.3	ug/m3 LC	75	Oakland West	1	100.0000	88502	Acceptable PM2.5 AQI & Speciation Mass	41860	San Francisco-Oakland-Hayward, CA	06	California	001	Alameda	37.814781	-122.282347
01/17/2011	AQS	060010011	1	21.3	ug/m3 LC	70	Oakland West	1	100.0000	88502	Acceptable PM2.5 AQI & Speciation Mass	41860	San Francisco-Oakland-Hayward, CA	06	California	001	Alameda	37.814781	-122.282347
01/18/2011	AQS	060010011	1	15.4	ug/m3 LC	58	Oakland West	1	100.0000	88502	Acceptable PM2.5 AQI & Speciation Mass	41860	San Francisco-Oakland-Hayward, CA	06	California	001	Alameda	37.814781	-122.282347
01/19/2011	AQS	060010011	1	12.8	ug/m3 LC	52	Oakland West	1	100.0000	88502	Acceptable PM2.5 AQI & Speciation Mass	41860	San Francisco-Oakland-Hayward, CA	06	California	001	Alameda	37.814781	-122.282347
01/20/2011	AQS	060010011	1	10	ug/m3 LC	42	Oakland West	1	100.0000	88502	Acceptable PM2.5 AQI & Speciation Mass	41860	San Francisco-Oakland-Hayward, CA	06	California	001	Alameda	37.814781	-122.282347
01/21/2011	AQS	060010011	1	26.4	ug/m3 LC	81	Oakland West	1	100.0000	88502	Acceptable PM2.5 AQI & Speciation Mass	41860	San Francisco-Oakland-Hayward, CA	06	California	001	Alameda	37.814781	-122.282347
01/22/2011	AQS	060010011	1	25.1	ug/m3 LC	78	Oakland West	1	100.0000	88502	Acceptable PM2.5 AQI & Speciation Mass	41860	San Francisco-Oakland-Hayward, CA	06	California	001	Alameda	37.814781	-122.282347
01/23/2011	AQS	060010011	1	6.8	ug/m3 LC	28	Oakland West	1	100.0000	88502	Acceptable PM2.5 AQI & Speciation Mass	41860	San Francisco-Oakland-Hayward, CA	06	California	001	Alameda	37.814781	-122.282347
01/24/2011	AQS	060010011	1	21.2	ug/m3 LC	70	Oakland West	1	100.0000	88502	Acceptable PM2.5 AQI & Speciation Mass	41860	San Francisco-Oakland-Hayward, CA	06	California	001	Alameda	37.814781	-122.282347
01/25/2011	AQS	060010011	1	20	ug/m3 LC	68	Oakland West	1	100.0000	88502	Acceptable PM2.5 AQI & Speciation Mass	41860	San Francisco-Oakland-Hayward, CA	06	California	001	Alameda	37.814781	-122.282347
01/26/2011	AQS	060010011	1	17	ug/m3 LC	61	Oakland West	1	100.0000	88502	Acceptable PM2.5 AQI & Speciation Mass	41860	San Francisco-Oakland-Hayward, CA	06	California	001	Alameda	37.814781	-122.282347
01/27/2011	AQS	060010011	1	22.1	ug/m3 LC	72	Oakland West	1	100.0000	88502	Acceptable PM2.5 AQI & Speciation Mass	41860	San Francisco-Oakland-Hayward, CA	06	California	001	Alameda	37.814781	-122.282347
01/28/2011	AQS	060010011	1	21.5	ug/m3 LC	71	Oakland West	1	100.0000	88502	Acceptable PM2.5 AQI & Speciation Mass	41860	San Francisco-Oakland-Hayward, CA	06	California	001	Alameda	37.814781	-122.282347
01/29/2011	AQS	060010011	1	5.1	ug/m3 LC	21	Oakland West	1	100.0000	88502	Acceptable PM2.5 AQI & Speciation Mass	41860	San Francisco-Oakland-Hayward, CA	06	California	001	Alameda	37.814781	-122.282347
01/30/2011	AQS	060010011	1	5.8	ug/m3 LC	24	Oakland West	1	100.0000	88502	Acceptable PM2.5 AQI & Speciation Mass	41860	San Francisco-Oakland-Hayward, CA	06	California	001	Alameda	37.814781	-122.282347
01/31/2011	AQS	060010011	1	10.4	ug/m3 LC	43	Oakland West	1	100.0000	88502	Acceptable PM2.5 AQI & Speciation Mass	41860	San Francisco-Oakland-Hayward, CA	06	California	001	Alameda	37.814781	-122.282347
02/01/2011	AQS	060010011	1	9.1	ug/m3 LC	38	Oakland West	1	100.0000	88502	Acceptable PM2.5 AQI & Speciation Mass	41860	San Francisco-Oakland-Hayward, CA	06	California	001	Alameda	37.814781	-122.282347
02/02/2011	AQS	060010011	1	3.2	ug/m3 LC	13	Oakland West	1	100.0000	88502	Acceptable PM2.5 AQI & Speciation Mass	41860	San Francisco-Oakland-Hayward, CA	06	California	001	Alameda	37.814781	-122.282347
02/03/2011	AQS	060010011	1	13.4	ug/m3 LC	54	Oakland West	1	100.0000	88502	Acceptable PM2.5 AQI & Speciation Mass	41860	San Francisco-Oakland-Hayward, CA	06	California	001	Alameda	37.814781	-122.282347
02/04/2011	AQS	060010011	1	15.7	ug/m3 LC	59	Oakland West	1	100.0000	88502	Acceptable PM2.5 AQI & Speciation Mass	41860	San Francisco-Oakland-Hayward, CA	06	California	001	Alameda	37.814781	-122.282347
02/05/2011	AQS	060010011	1	13	ug/m3 LC	53	Oakland West	1	100.0000	88502	Acceptable PM2.5 AQI & Speciation Mass	41860	San Francisco-Oakland-Hayward, CA	06	California	001	Alameda	37.814781	-122.282347
02/06/2011	AQS	060010011	1	5.7	ug/m3 LC	24	Oakland West	1	100.0000	88502	Acceptable PM2.5 AQI & Speciation Mass	41860	San Francisco-Oakland-Hayward, CA	06	California	001	Alameda	37.814781	-122.282347
02/07/2011	AQS	060010011	1	9.2	ug/m3 LC	38	Oakland West	1	100.0000	88502	Acceptable PM2.5 AQI & Speciation Mass	41860	San Francisco-Oakland-Hayward, CA	06	California	001	Alameda	37.814781	-122.282347
02/08/2011	AQS	060010011	1	2.5	ug/m3 LC	10	Oakland West	1	100.0000	88502	Acceptable PM2.5 AQI & Speciation Mass	41860	San Francisco-Oakland-Hayward, CA	06	California	001	Alameda	37.814781	-122.282347
02/09/2011	AQS	060010011	1	2.4	ug/m3 LC	10	Oakland West	1	100.0000	88502	Acceptable PM2.5 AQI & Speciation Mass	41860	San Francisco-Oakland-Hayward, CA	06	California	001	Alameda	37.814781	-122.282347
02/10/2011	AQS	060010011	1	8.3	ug/m3 LC	35	Oakland West	1	100.0000	88502	Acceptable PM2.5 AQI & Speciation Mass	41860	San Francisco-Oakland-Hayward, CA	06	California	001	Alameda	37.814781	-122.282347
02/11/2011	AQS	060010011	1	15.4	ug/m3 LC	58	Oakland West	1	100.0000	88502	Acceptable PM2.5 AQI & Speciation Mass	41860	San Francisco-Oakland-Hayward, CA	06	California	001	Alameda	37.814781	-122.282347
02/12/2011	AQS	060010011	1	20.5	ug/m3 LC	69	Oakland West	1	100.0000	88502	Acceptable PM2.5 AQI & Speciation Mass	41860	San Francisco-Oakland-Hayward, CA	06	California	001	Alameda	37.814781	-122.282347
02/13/2011	AQS	060010011	1	15.9	ug/m3 LC	59	Oakland West	1	100.0000	88502	Acceptable PM2.5 AQI & Speciation Mass	41860	San Francisco-Oakland-Hayward, CA	06	California	001	Alameda	37.814781	-122.282347
02/14/2011	AQS	060010011	1	4.1	ug/m3 LC	17	Oakland West	1	100.0000	88502	Acceptable PM2.5 AQI & Speciation Mass	41860	San Francisco-Oakland-Hayward, CA	06	California	001	Alameda	37.814781	-122.282347
02/15/2011	AQS	060010011	1	3.1	ug/m3 LC	13	Oakland West	1	100.0000	88502	Acceptable PM2.5 AQI & Speciation Mass	41860	San Francisco-Oakland-Hayward, CA	06	California	001	Alameda	37.814781	-122.282347
02/16/2011	AQS	060010011	1	2.3	ug/m3 LC	10	Oakland West	1	100.0000	88502	Acceptable PM2.5 AQI & Speciation Mass	41860	San Francisco-Oakland-Hayward, CA	06	California	001	Alameda	37.814781	-122.282347
02/17/2011	AQS	060010011	1	3.2	ug/m3 LC	13	Oakland West	1	100.0000	88502	Acceptable PM2.5 AQI & Speciation Mass	41860	San Francisco-Oakland-Hayward, CA	06	California	001	Alameda	37.814781	-122.282347
02/18/2011	AQS	060010011	1	4.1	ug/m3 LC	17	Oakland West	1	100.0000	88502	Acceptable PM2.5 AQI & Speciation Mass	41860	San Francisco-Oakland-Hayward, CA	06	California	001	Alameda	37.814781	-122.282347
02/19/2011	AQS	060010011	1	5.4	ug/m3 LC	23	Oakland West	1	100.0000	88502	Acceptable PM2.5 AQI & Speciation Mass	41860	San Francisco-Oakland-Hayward, CA	06	California	001	Alameda	37.814781	-122.282347
02/20/2011	AQS	060010011	1	5.9	ug/m3 LC	25	Oakland West	1	100.0000	88502	Acceptable PM2.5 AQI & Speciation Mass	41860	San Francisco-Oakland-Hayward, CA	06	California	001	Alameda	37.814781	-122.282347
02/21/2011	AQS	060010011	1	4.6	ug/m3 LC	19	Oakland West	1	100.0000	88502	Acceptable PM2.5 AQI & Speciation Mass	41860	San Francisco-Oakland-Hayward, CA	06	California	001	Alameda	37.814781	-122.282347
02/22/2011	AQS	060010011	1	4.8	ug/m3 LC	20	Oakland West	1	100.0000	88502	Acceptable PM2.5 AQI & Speciation Mass	41860	San Francisco-Oakland-Hayward, CA	06	California	001	Alameda	37.814781	-122.282347
02/23/2011	AQS	060010011	1	5.4	ug/m3 LC	23	Oakland West	1	100.0000	88502	Acceptable PM2.5 AQI & Speciation Mass	41860	San Francisco-Oakland-Hayward, CA	06	California	001	Alameda	37.814781	-122.282347
02/24/2011	AQS	060010011	1	4.6	ug/m3 LC	19	Oakland West	1	100.0000	88502	Acceptable PM2.5 AQI & Speciation Mass	41860	San Francisco-Oakland-Hayward, CA	06	California	001	Alameda	37.814781	-122.282347
02/25/2011	AQS	060010011	1	2.1	ug/m3 LC	9	Oakland West	1	100.0000	88502	Acceptable PM2.5 AQI & Speciation Mass	41860	San Francisco-Oakland-Hayward, CA	06	California	001	Alameda	37.814781	-122.282347
02/26/2011	AQS	060010011	1	2.8	ug/m3 LC	12	Oakland West	1	100.0000	88502	Acceptable PM2.5 AQI & Speciation Mass	41860	San Francisco-Oakland-Hayward, CA	06	California	001	Alameda	37.814781	-122.282347
02/27/2011	AQS	060010011	1	4.9	ug/m3 LC	20	Oakland West	1	100.0000	88502	Acceptable PM2.5 AQI & Speciation Mass	41860	San Francisco-Oakland-Hayward, CA	06	California	001	Alameda	37.814781	-122.282347
02/28/2011	AQS	060010011	1	6.9	ug/m3 LC	29	Oakland West	1	100.0000	88502	Acceptable PM2.5 AQI & Speciation Mass	41860	San Francisco-Oakland-Hayward, CA	06	California	001	Alameda	37.814781	-122.282347
03/01/2011	AQS	060010011	1	7.2	ug/m3 LC	30	Oakland West	1	100.0000	88502	Acceptable PM2.5 AQI & Speciation Mass	41860	San Francisco-Oakland-Hayward, CA	06	California	001	Alameda	37.814781	-122.282347
03/02/2011	AQS	060010011	1	2.8	ug/m3 LC	12	Oakland West	1	100.0000	88502	Acceptable PM2.5 AQI & Speciation Mass	41860	San Francisco-Oakland-Hayward, CA	06	California	001	Alameda	37.814781	-122.282347
03/03/2011	AQS	060010011	1	6	ug/m3 LC	25	Oakland West	1	100.0000	88502	Acceptable PM2.5 AQI & Speciation Mass	41860	San Francisco-Oakland-Hayward, CA	06	California	001	Alameda	37.814781	-122.282347
03/04/2011	AQS	060010011	1	8.8	ug/m3 LC	37	Oakland West	1	100.0000	88502	Acceptable PM2.5 AQI & Speciation Mass	41860	San Francisco-Oakland-Hayward, CA	06	California	001	Alameda	37.814781	-122.282347
03/05/2011	AQS	060010011	1	10.2	ug/m3 LC	43	Oakland West	1	100.0000	88502	Acceptable PM2.5 AQI & Speciation Mass	41860	San Francisco-Oakland-Hayward, CA	06	California	001	Alameda	37.814781	-122.282347
03/06/2011	AQS	060010011	1	3.8	ug/m3 LC	16	Oakland West	1	100.0000	88502	Acceptable PM2.5 AQI & Speciation Mass	41860	San Francisco-Oakland-Hayward, CA	06	California	001	Alameda	37.814781	-122.282347
03/07/2011	AQS	060010011	1	2.8	ug/m3 LC	12	Oakland West	1	100.0000	88502	Acceptable PM2.5 AQI & Speciation Mass	41860	San Francisco-Oakland-Hayward, CA	06	California	001	Alameda	37.814781	-122.282347
03/08/2011	AQS	060010011	1	7	ug/m3 LC	29	Oakland West	1	100.0000	88502	Acceptable PM2.5 AQI & Speciation Mass	41860	San Francisco-Oakland-Hayward, CA	06	California	001	Alameda	37.814781	-122.282347
03/09/2011	AQS	060010011	1	10.2	ug/m3 LC	43	Oakland West	1	100.0000	88502	Acceptable PM2.5 AQI & Speciation Mass	41860	San Francisco-Oakland-Hayward, CA	06	California	001	Alameda	37.814781	-122.282347
03/10/2011	AQS	060010011	1	7.9	ug/m3 LC	33	Oakland West	1	100.0000	88502	Acceptable PM2.5 AQI & Speciation Mass	41860	San Francisco-Oakland-Hayward, CA	06	California	001	Alameda	37.814781	-122.282347
03/11/2011	AQS	060010011	1	5.6	ug/m3 LC	23	Oakland West	1	100.0000	88502	Acceptable PM2.5 AQI & Speciation Mass	41860	San Francisco-Oakland-Hayward, CA	06	California	001	Alameda	37.814781	-122.282347
03/12/2011	AQS	060010011	1	4.2	ug/m3 LC	18	Oakland West	1	100.0000	88502	Acceptable PM2.5 AQI & Speciation Mass	41860	San Francisco-Oakland-Hayward, CA	06	California	001	Alameda	37.814781	-122.282347
03/13/2011	AQS	060010011	1	5.7	ug/m3 LC	24	Oakland West	1	100.0000	88502	Acceptable PM2.5 AQI & Speciation Mass	41860	San Francisco-Oakland-Hayward, CA	06	California	001	Alameda	37.814781	-122.282347
03/14/2011	AQS	060010011	1	6.6	ug/m3 LC	28	Oakland West	1	100.0000	88502	Acceptable PM2.5 AQI & Speciation Mass	41860	San Francisco-Oakland-Hayward, CA	06	California	001	Alameda	37.814781	-122.282347
03/15/2011	AQS	060010011	1	5.9	ug/m3 LC	25	Oakland West	1	100.0000	88502	Acceptable PM2.5 AQI & Speciation Mass	41860	San Francisco-Oakland-Hayward, CA	06	California	001	Alameda	37.814781	-122.282347
03/16/2011	AQS	060010011	1	6.9	ug/m3 LC	29	Oakland West	1	100.0000	88502	Acceptable PM2.5 AQI & Speciation Mass	41860	San Francisco-Oakland-Hayward, CA	06	California	001	Alameda	37.814781	-122.282347
03/17/2011	AQS	060010011	1	9.7	ug/m3 LC	40	Oakland West	1	100.0000	88502	Acceptable PM2.5 AQI & Speciation Mass	41860	San Francisco-Oakland-Hayward, CA	06	California	001	Alameda	37.814781	-122.282347
03/18/2011	AQS	060010011	1	6.1	ug/m3 LC	25	Oakland West	1	100.0000	88502	Acceptable PM2.5 AQI & Speciation Mass	41860	San Francisco-Oakland-Hayward, CA	06	California	001	Alameda	37.814781	-122.282347
03/19/2011	AQS	060010011	1	2.6	ug/m3 LC	11	Oakland West	1	100.0000	88502	Acceptable PM2.5 AQI & Speciation Mass	41860	San Francisco-Oakland-Hayward, CA	06	California	001	Alameda	37.814781	-122.282347
03/20/2011	AQS	060010011	1	3.5	ug/m3 LC	15	Oakland West	1	100.0000	88502	Acceptable PM2.5 AQI & Speciation Mass	41860	San Francisco-Oakland-Hayward, CA	06	California	001	Alameda	37.814781	-122.282347
03/21/2011	AQS	060010011	1	5.1	ug/m3 LC	21	Oakland West	1	100.0000	88502	Acceptable PM2.5 AQI & Speciation Mass	41860	San Francisco-Oakland-Hayward, CA	06	California	001	Alameda	37.814781	-122.282347
03/22/2011	AQS	060010011	1	3.9	ug/m3 LC	16	Oakland West	1	100.0000	88502	Acceptable PM2.5 AQI & Speciation Mass	41860	San Francisco-Oakland-Hayward, CA	06	California	001	Alameda	37.814781	-122.282347
03/23/2011	AQS	060010011	1	4.9	ug/m3 LC	20	Oakland West	1	100.0000	88502	Acceptable PM2.5 AQI & Speciation Mass	41860	San Francisco-Oakland-Hayward, CA	06	California	001	Alameda	37.814781	-122.282347
03/24/2011	AQS	060010011	1	5.8	ug/m3 LC	24	Oakland West	1	100.0000	88502	Acceptable PM2.5 AQI & Speciation Mass	41860	San Francisco-Oakland-Hayward, CA	06	California	001	Alameda	37.814781	-122.282347
03/25/2011	AQS	060010011	1	3.7	ug/m3 LC	15	Oakland West	1	100.0000	88502	Acceptable PM2.5 AQI & Speciation Mass	41860	San Francisco-Oakland-Hayward, CA	06	California	001	Alameda	37.814781	-122.282347
03/26/2011	AQS	060010011	1	2.7	ug/m3 LC	11	Oakland West	1	100.0000	88502	Acceptable PM2.5 AQI & Speciation Mass	41860	San Francisco-Oakland-Hayward, CA	06	California	001	Alameda	37.814781	-122.282347
03/27/2011	AQS	060010011	1	5.3	ug/m3 LC	22	Oakland West	1	100.0000	88502	Acceptable PM2.5 AQI & Speciation Mass	41860	San Francisco-Oakland-Hayward, CA	06	California	001	Alameda	37.814781	-122.282347
03/28/2011	AQS	060010011	1	4.6	ug/m3 LC	19	Oakland West	1	100.0000	88502	Acceptable PM2.5 AQI & Speciation Mass	41860	San Francisco-Oakland-Hayward, CA	06	California	001	Alameda	37.814781	-122.282347
03/29/2011	AQS	060010011	1	8.3	ug/m3 LC	35	Oakland West	1	100.0000	88502	Acceptable PM2.5 AQI & Speciation Mass	41860	San Francisco-Oakland-Hayward, CA	06	California	001	Alameda	37.814781	-122.282347
03/30/2011	AQS	060010011	1	10.9	ug/m3 LC	45	Oakland West	1	100.0000	88502	Acceptable PM2.5 AQI & Speciation Mass	41860	San Francisco-Oakland-Hayward, CA	06	California	001	Alameda	37.814781	-122.282347
03/31/2011	AQS	060010011	1	13.7	ug/m3 LC	54	Oakland West	1	100.0000	88502	Acceptable PM2.5 AQI & Speciation Mass	41860	San Francisco-Oakland-Hayward, CA	06	California	001	Alameda	37.814781	-122.282347
04/01/2011	AQS	060010011	1	13.8	ug/m3 LC	55	Oakland West	1	100.0000	88502	Acceptable PM2.5 AQI & Speciation Mass	41860	San Francisco-Oakland-Hayward, CA	06	California	001	Alameda	37.814781	-122.282347
04/02/2011	AQS	060010011	1	10.1	ug/m3 LC	42	Oakland West	1	100.0000	88502	Acceptable PM2.5 AQI & Speciation Mass	41860	San Francisco-Oakland-Hayward, CA	06	California	001	Alameda	37.814781	-122.282347
04/03/2011	AQS	060010011	1	7.3	ug/m3 LC	30	Oakland West	1	100.0000	88502	Acceptable PM2.5 AQI & Speciation Mass	41860	San Francisco-Oakland-Hayward, CA	06	California	001	Alameda	37.814781	-122.282347
04/04/2011	AQS	060010011	1	11.1	ug/m3 LC	46	Oakland West	1	100.0000	88502	Acceptable PM2.5 AQI & Speciation Mass	41860	San Francisco-Oakland-Hayward, CA	06	California	001	Alameda	37.814781	-122.282347
04/05/2011	AQS	060010011	1	10.9	ug/m3 LC	45	Oakland West	1	100.0000	88502	Acceptable PM2.5 AQI & Speciation Mass	41860	San Francisco-Oakland-Hayward, CA	06	California	001	Alameda	37.814781	-122.282347
04/06/2011	AQS	060010011	1	12.8	ug/m3 LC	52	Oakland West	1	100.0000	88502	Acceptable PM2.5 AQI & Speciation Mass	41860	San Francisco-Oakland-Hayward, CA	06	California	001	Alameda	37.814781	-122.282347
04/07/2011	AQS	060010011	1	5.3	ug/m3 LC	22	Oakland West	1	100.0000	88502	Acceptable PM2.5 AQI & Speciation Mass	41860	San Francisco-Oakland-Hayward, CA	06	California	001	Alameda	37.814781	-122.282347
04/08/2011	AQS	060010011	1	3	ug/m3 LC	13	Oakland West	1	100.0000	88502	Acceptable PM2.5 AQI & Speciation Mass	41860	San Francisco-Oakland-Hayward, CA	06	California	001	Alameda	37.814781	-122.282347
04/09/2011	AQS	060010011	1	8.9	ug/m3 LC	37	Oakland West	1	100.0000	88502	Acceptable PM2.5 AQI & Speciation Mass	41860	San Francisco-Oakland-Hayward, CA	06	California	001	Alameda	37.814781	-122.282347
04/10/2011	AQS	060010011	1	6.8	ug/m3 LC	28	Oakland West	1	100.0000	88502	Acceptable PM2.5 AQI & Speciation Mass	41860	San Francisco-Oakland-Hayward, CA	06	California	001	Alameda	37.814781	-122.282347
04/11/2011	AQS	060010011	1	9	ug/m3 LC	38	Oakland West	1	100.0000	88502	Acceptable PM2.5 AQI & Speciation Mass	41860	San Francisco-Oakland-Hayward, CA	06	California	001	Alameda	37.814781	-122.282347
04/12/2011	AQS	060010011	1	7.4	ug/m3 LC	31	Oakland West	1	100.0000	88502	Acceptable PM2.5 AQI & Speciation Mass	41860	San Francisco-Oakland-Hayward, CA	06	California	001	Alameda	37.814781	-122.282347
04/13/2011	AQS	060010011	1	4.9	ug/m3 LC	20	Oakland West	1	100.0000	88502	Acceptable PM2.5 AQI & Speciation Mass	41860	San Francisco-Oakland-Hayward, CA	06	California	001	Alameda	37.814781	-122.282347
04/14/2011	AQS	060010011	1	7.9	ug/m3 LC	33	Oakland West	1	100.0000	88502	Acceptable PM2.5 AQI & Speciation Mass	41860	San Francisco-Oakland-Hayward, CA	06	California	001	Alameda	37.814781	-122.282347
04/15/2011	AQS	060010011	1	10.4	ug/m3 LC	43	Oakland West	1	100.0000	88502	Acceptable PM2.5 AQI & Speciation Mass	41860	San Francisco-Oakland-Hayward, CA	06	California	001	Alameda	37.814781	-122.282347
04/16/2011	AQS	060010011	1	6.3	ug/m3 LC	26	Oakland West	1	100.0000	88502	Acceptable PM2.5 AQI & Speciation Mass	41860	San Francisco-Oakland-Hayward, CA	06	California	001	Alameda	37.814781	-122.282347
04/17/2011	AQS	060010011	1	3.2	ug/m3 LC	13	Oakland West	1	100.0000	88502	Acceptable PM2.5 AQI & Speciation Mass	41860	San Francisco-Oakland-Hayward, CA	06	California	001	Alameda	37.814781	-122.282347
04/18/2011	AQS	060010011	1	5.4	ug/m3 LC	23	Oakland West	1	100.0000	88502	Acceptable PM2.5 AQI & Speciation Mass	41860	San Francisco-Oakland-Hayward, CA	06	California	001	Alameda	37.814781	-122.282347
04/19/2011	AQS	060010011	1	8.8	ug/m3 LC	37	Oakland West	1	100.0000	88502	Acceptable PM2.5 AQI & Speciation Mass	41860	San Francisco-Oakland-Hayward, CA	06	California	001	Alameda	37.814781	-122.282347
04/20/2011	AQS	060010011	1	5.6	ug/m3 LC	23	Oakland West	1	100.0000	88502	Acceptable PM2.5 AQI & Speciation Mass	41860	San Francisco-Oakland-Hayward, CA	06	California	001	Alameda	37.814781	-122.282347
04/21/2011	AQS	060010011	1	7.4	ug/m3 LC	31	Oakland West	1	100.0000	88502	Acceptable PM2.5 AQI & Speciation Mass	41860	San Francisco-Oakland-Hayward, CA	06	California	001	Alameda	37.814781	-122.282347
04/22/2011	AQS	060010011	1	9.7	ug/m3 LC	40	Oakland West	1	100.0000	88502	Acceptable PM2.5 AQI & Speciation Mass	41860	San Francisco-Oakland-Hayward, CA	06	California	001	Alameda	37.814781	-122.282347
04/23/2011	AQS	060010011	1	7.2	ug/m3 LC	30	Oakland West	1	100.0000	88502	Acceptable PM2.5 AQI & Speciation Mass	41860	San Francisco-Oakland-Hayward, CA	06	California	001	Alameda	37.814781	-122.282347
04/24/2011	AQS	060010011	1	3.5	ug/m3 LC	15	Oakland West	1	100.0000	88502	Acceptable PM2.5 AQI & Speciation Mass	41860	San Francisco-Oakland-Hayward, CA	06	California	001	Alameda	37.814781	-122.282347
04/25/2011	AQS	060010011	1	6.9	ug/m3 LC	29	Oakland West	1	100.0000	88502	Acceptable PM2.5 AQI & Speciation Mass	41860	San Francisco-Oakland-Hayward, CA	06	California	001	Alameda	37.814781	-122.282347
04/26/2011	AQS	060010011	1	8.8	ug/m3 LC	37	Oakland West	1	100.0000	88502	Acceptable PM2.5 AQI & Speciation Mass	41860	San Francisco-Oakland-Hayward, CA	06	California	001	Alameda	37.814781	-122.282347
04/27/2011	AQS	060010011	1	11.6	ug/m3 LC	48	Oakland West	1	100.0000	88502	Acceptable PM2.5 AQI & Speciation Mass	41860	San Francisco-Oakland-Hayward, CA	06	California	001	Alameda	37.814781	-122.282347
04/28/2011	AQS	060010011	1	8	ug/m3 LC	33	Oakland West	1	100.0000	88502	Acceptable PM2.5 AQI & Speciation Mass	41860	San Francisco-Oakland-Hayward, CA	06	California	001	Alameda	37.814781	-122.282347
04/29/2011	AQS	060010011	1	3.6	ug/m3 LC	15	Oakland West	1	100.0000	88502	Acceptable PM2.5 AQI & Speciation Mass	41860	San Francisco-Oakland-Hayward, CA	06	California	001	Alameda	37.814781	-122.282347
04/30/2011	AQS	060010011	1	4.9	ug/m3 LC	20	Oakland West	1	100.0000	88502	Acceptable PM2.5 AQI & Speciation Mass	41860	San Francisco-Oakland-Hayward, CA	06	California	001	Alameda	37.814781	-122.282347
05/01/2011	AQS	060010011	1	9.2	ug/m3 LC	38	Oakland West	1	100.0000	88502	Acceptable PM2.5 AQI & Speciation Mass	41860	San Francisco-Oakland-Hayward, CA	06	California	001	Alameda	37.814781	-122.282347
05/02/2011	AQS	060010011	1	14.2	ug/m3 LC	55	Oakland West	1	100.0000	88502	Acceptable PM2.5 AQI & Speciation Mass	41860	San Francisco-Oakland-Hayward, CA	06	California	001	Alameda	37.814781	-122.282347
05/03/2011	AQS	060010011	1	12	ug/m3 LC	50	Oakland West	1	100.0000	88502	Acceptable PM2.5 AQI & Speciation Mass	41860	San Francisco-Oakland-Hayward, CA	06	California	001	Alameda	37.814781	-122.282347
05/04/2011	AQS	060010011	1	14.6	ug/m3 LC	56	Oakland West	1	100.0000	88502	Acceptable PM2.5 AQI & Speciation Mass	41860	San Francisco-Oakland-Hayward, CA	06	California	001	Alameda	37.814781	-122.282347
05/05/2011	AQS	060010011	1	18.6	ug/m3 LC	65	Oakland West	1	100.0000	88502	Acceptable PM2.5 AQI & Speciation Mass	41860	San Francisco-Oakland-Hayward, CA	06	California	001	Alameda	37.814781	-122.282347
05/06/2011	AQS	060010011	1	9.2	ug/m3 LC	38	Oakland West	1	100.0000	88502	Acceptable PM2.5 AQI & Speciation Mass	41860	San Francisco-Oakland-Hayward, CA	06	California	001	Alameda	37.814781	-122.282347
05/07/2011	AQS	060010011	1	7.3	ug/m3 LC	30	Oakland West	1	100.0000	88502	Acceptable PM2.5 AQI & Speciation Mass	41860	San Francisco-Oakland-Hayward, CA	06	California	001	Alameda	37.814781	-122.282347
05/08/2011	AQS	060010011	1	4.8	ug/m3 LC	20	Oakland West	1	100.0000	88502	Acceptable PM2.5 AQI & Speciation Mass	41860	San Francisco-Oakland-Hayward, CA	06	California	001	Alameda	37.814781	-122.282347
05/09/2011	AQS	060010011	1	7.4	ug/m3 LC	31	Oakland West	1	100.0000	88502	Acceptable PM2.5 AQI & Speciation Mass	41860	San Francisco-Oakland-Hayward, CA	06	California	001	Alameda	37.814781	-122.282347
05/10/2011	AQS	060010011	1	12.6	ug/m3 LC	52	Oakland West	1	100.0000	88502	Acceptable PM2.5 AQI & Speciation Mass	41860	San Francisco-Oakland-Hayward, CA	06	California	001	Alameda	37.814781	-122.282347
05/11/2011	AQS	060010011	1	6.3	ug/m3 LC	26	Oakland West	1	100.0000	88502	Acceptable PM2.5 AQI & Speciation Mass	41860	San Francisco-Oakland-Hayward, CA	06	California	001	Alameda	37.814781	-122.282347
05/12/2011	AQS	060010011	1	9.5	ug/m3 LC	40	Oakland West	1	100.0000	88502	Acceptable PM2.5 AQI & Speciation Mass	41860	San Francisco-Oakland-Hayward, CA	06	California	001	Alameda	37.814781	-122.282347
05/13/2011	AQS	060010011	1	9.7	ug/m3 LC	40	Oakland West	1	100.0000	88502	Acceptable PM2.5 AQI & Speciation Mass	41860	San Francisco-Oakland-Hayward, CA	06	California	001	Alameda	37.814781	-122.282347
05/14/2011	AQS	060010011	1	7.4	ug/m3 LC	31	Oakland West	1	100.0000	88502	Acceptable PM2.5 AQI & Speciation Mass	41860	San Francisco-Oakland-Hayward, CA	06	California	001	Alameda	37.814781	-122.282347
05/15/2011	AQS	060010011	1	4	ug/m3 LC	17	Oakland West	1	100.0000	88502	Acceptable PM2.5 AQI & Speciation Mass	41860	San Francisco-Oakland-Hayward, CA	06	California	001	Alameda	37.814781	-122.282347
05/16/2011	AQS	060010011	1	4.8	ug/m3 LC	20	Oakland West	1	100.0000	88502	Acceptable PM2.5 AQI & Speciation Mass	41860	San Francisco-Oakland-Hayward, CA	06	California	001	Alameda	37.814781	-122.282347
05/17/2011	AQS	060010011	1	4.3	ug/m3 LC	18	Oakland West	1	100.0000	88502	Acceptable PM2.5 AQI & Speciation Mass	41860	San Francisco-Oakland-Hayward, CA	06	California	001	Alameda	37.814781	-122.282347
05/18/2011	AQS	060010011	1	4.5	ug/m3 LC	19	Oakland West	1	100.0000	88502	Acceptable PM2.5 AQI & Speciation Mass	41860	San Francisco-Oakland-Hayward, CA	06	California	001	Alameda	37.814781	-122.282347
05/19/2011	AQS	060010011	1	16	ug/m3 LC	59	Oakland West	1	100.0000	88502	Acceptable PM2.5 AQI & Speciation Mass	41860	San Francisco-Oakland-Hayward, CA	06	California	001	Alameda	37.814781	-122.282347
05/20/2011	AQS	060010011	1	14.4	ug/m3 LC	56	Oakland West	1	100.0000	88502	Acceptable PM2.5 AQI & Speciation Mass	41860	San Francisco-Oakland-Hayward, CA	06	California	001	Alameda	37.814781	-122.282347
05/21/2011	AQS	060010011	1	8.8	ug/m3 LC	37	Oakland West	1	100.0000	88502	Acceptable PM2.5 AQI & Speciation Mass	41860	San Francisco-Oakland-Hayward, CA	06	California	001	Alameda	37.814781	-122.282347
05/22/2011	AQS	060010011	1	8.2	ug/m3 LC	34	Oakland West	1	100.0000	88502	Acceptable PM2.5 AQI & Speciation Mass	41860	San Francisco-Oakland-Hayward, CA	06	California	001	Alameda	37.814781	-122.282347
05/23/2011	AQS	060010011	1	8	ug/m3 LC	33	Oakland West	1	100.0000	88502	Acceptable PM2.5 AQI & Speciation Mass	41860	San Francisco-Oakland-Hayward, CA	06	California	001	Alameda	37.814781	-122.282347
05/24/2011	AQS	060010011	1	6	ug/m3 LC	25	Oakland West	1	100.0000	88502	Acceptable PM2.5 AQI & Speciation Mass	41860	San Francisco-Oakland-Hayward, CA	06	California	001	Alameda	37.814781	-122.282347
05/25/2011	AQS	060010011	1	4.6	ug/m3 LC	19	Oakland West	1	100.0000	88502	Acceptable PM2.5 AQI & Speciation Mass	41860	San Francisco-Oakland-Hayward, CA	06	California	001	Alameda	37.814781	-122.282347
05/26/2011	AQS	060010011	1	4.3	ug/m3 LC	18	Oakland West	1	100.0000	88502	Acceptable PM2.5 AQI & Speciation Mass	41860	San Francisco-Oakland-Hayward, CA	06	California	001	Alameda	37.814781	-122.282347
05/27/2011	AQS	060010011	1	5.2	ug/m3 LC	22	Oakland West	1	100.0000	88502	Acceptable PM2.5 AQI & Speciation Mass	41860	San Francisco-Oakland-Hayward, CA	06	California	001	Alameda	37.814781	-122.282347
05/28/2011	AQS	060010011	1	4	ug/m3 LC	17	Oakland West	1	100.0000	88502	Acceptable PM2.5 AQI & Speciation Mass	41860	San Francisco-Oakland-Hayward, CA	06	California	001	Alameda	37.814781	-122.282347
05/29/2011	AQS	060010011	1	4	ug/m3 LC	17	Oakland West	1	100.0000	88502	Acceptable PM2.5 AQI & Speciation Mass	41860	San Francisco-Oakland-Hayward, CA	06	California	001	Alameda	37.814781	-122.282347
05/30/2011	AQS	060010011	1	3.1	ug/m3 LC	13	Oakland West	1	100.0000	88502	Acceptable PM2.5 AQI & Speciation Mass	41860	San Francisco-Oakland-Hayward, CA	06	California	001	Alameda	37.814781	-122.282347
05/31/2011	AQS	060010011	1	3.5	ug/m3 LC	15	Oakland West	1	100.0000	88502	Acceptable PM2.5 AQI & Speciation Mass	41860	San Francisco-Oakland-Hayward, CA	06	California	001	Alameda	37.814781	-122.282347
06/01/2011	AQS	060010011	1	1.2	ug/m3 LC	5	Oakland West	1	100.0000	88502	Acceptable PM2.5 AQI & Speciation Mass	41860	San Francisco-Oakland-Hayward, CA	06	California	001	Alameda	37.814781	-122.282347
06/02/2011	AQS	060010011	1	3	ug/m3 LC	13	Oakland West	1	100.0000	88502	Acceptable PM2.5 AQI & Speciation Mass	41860	San Francisco-Oakland-Hayward, CA	06	California	001	Alameda	37.814781	-122.282347
06/03/2011	AQS	060010011	1	4.6	ug/m3 LC	19	Oakland West	1	100.0000	88502	Acceptable PM2.5 AQI & Speciation Mass	41860	San Francisco-Oakland-Hayward, CA	06	California	001	Alameda	37.814781	-122.282347
06/04/2011	AQS	060010011	1	3.5	ug/m3 LC	15	Oakland West	1	100.0000	88502	Acceptable PM2.5 AQI & Speciation Mass	41860	San Francisco-Oakland-Hayward, CA	06	California	001	Alameda	37.814781	-122.282347
06/05/2011	AQS	060010011	1	4.2	ug/m3 LC	18	Oakland West	1	100.0000	88502	Acceptable PM2.5 AQI & Speciation Mass	41860	San Francisco-Oakland-Hayward, CA	06	California	001	Alameda	37.814781	-122.282347
06/06/2011	AQS	060010011	1	5.1	ug/m3 LC	21	Oakland West	1	100.0000	88502	Acceptable PM2.5 AQI & Speciation Mass	41860	San Francisco-Oakland-Hayward, CA	06	California	001	Alameda	37.814781	-122.282347
06/07/2011	AQS	060010011	1	5.4	ug/m3 LC	23	Oakland West	1	100.0000	88502	Acceptable PM2.5 AQI & Speciation Mass	41860	San Francisco-Oakland-Hayward, CA	06	California	001	Alameda	37.814781	-122.282347
06/08/2011	AQS	060010011	1	11.3	ug/m3 LC	47	Oakland West	1	100.0000	88502	Acceptable PM2.5 AQI & Speciation Mass	41860	San Francisco-Oakland-Hayward, CA	06	California	001	Alameda	37.814781	-122.282347
06/09/2011	AQS	060010011	1	9.6	ug/m3 LC	40	Oakland West	1	100.0000	88502	Acceptable PM2.5 AQI & Speciation Mass	41860	San Francisco-Oakland-Hayward, CA	06	California	001	Alameda	37.814781	-122.282347
06/10/2011	AQS	060010011	1	11	ug/m3 LC	46	Oakland West	1	100.0000	88502	Acceptable PM2.5 AQI & Speciation Mass	41860	San Francisco-Oakland-Hayward, CA	06	California	001	Alameda	37.814781	-122.282347
06/11/2011	AQS	060010011	1	6.1	ug/m3 LC	25	Oakland West	1	100.0000	88502	Acceptable PM2.5 AQI & Speciation Mass	41860	San Francisco-Oakland-Hayward, CA	06	California	001	Alameda	37.814781	-122.282347
06/12/2011	AQS	060010011	1	4.9	ug/m3 LC	20	Oakland West	1	100.0000	88502	Acceptable PM2.5 AQI & Speciation Mass	41860	San Francisco-Oakland-Hayward, CA	06	California	001	Alameda	37.814781	-122.282347
06/13/2011	AQS	060010011	1	6	ug/m3 LC	25	Oakland West	1	100.0000	88502	Acceptable PM2.5 AQI & Speciation Mass	41860	San Francisco-Oakland-Hayward, CA	06	California	001	Alameda	37.814781	-122.282347
06/14/2011	AQS	060010011	1	12.7	ug/m3 LC	52	Oakland West	1	100.0000	88502	Acceptable PM2.5 AQI & Speciation Mass	41860	San Francisco-Oakland-Hayward, CA	06	California	001	Alameda	37.814781	-122.282347
06/15/2011	AQS	060010011	1	20.6	ug/m3 LC	69	Oakland West	1	100.0000	88502	Acceptable PM2.5 AQI & Speciation Mass	41860	San Francisco-Oakland-Hayward, CA	06	California	001	Alameda	37.814781	-122.282347
06/16/2011	AQS	060010011	1	17.5	ug/m3 LC	62	Oakland West	1	100.0000	88502	Acceptable PM2.5 AQI & Speciation Mass	41860	San Francisco-Oakland-Hayward, CA	06	California	001	Alameda	37.814781	-122.282347
06/17/2011	AQS	060010011	1	12.7	ug/m3 LC	52	Oakland West	1	100.0000	88502	Acceptable PM2.5 AQI & Speciation Mass	41860	San Francisco-Oakland-Hayward, CA	06	California	001	Alameda	37.814781	-122.282347
06/18/2011	AQS	060010011	1	9.4	ug/m3 LC	39	Oakland West	1	100.0000	88502	Acceptable PM2.5 AQI & Speciation Mass	41860	San Francisco-Oakland-Hayward, CA	06	California	001	Alameda	37.814781	-122.282347
06/19/2011	AQS	060010011	1	10.9	ug/m3 LC	45	Oakland West	1	100.0000	88502	Acceptable PM2.5 AQI & Speciation Mass	41860	San Francisco-Oakland-Hayward, CA	06	California	001	Alameda	37.814781	-122.282347
06/20/2011	AQS	060010011	1	17.3	ug/m3 LC	62	Oakland West	1	100.0000	88502	Acceptable PM2.5 AQI & Speciation Mass	41860	San Francisco-Oakland-Hayward, CA	06	California	001	Alameda	37.814781	-122.282347
06/21/2011	AQS	060010011	1	12.2	ug/m3 LC	51	Oakland West	1	100.0000	88502	Acceptable PM2.5 AQI & Speciation Mass	41860	San Francisco-Oakland-Hayward, CA	06	California	001	Alameda	37.814781	-122.282347
06/22/2011	AQS	060010011	1	7.1	ug/m3 LC	30	Oakland West	1	100.0000	88502	Acceptable PM2.5 AQI & Speciation Mass	41860	San Francisco-Oakland-Hayward, CA	06	California	001	Alameda	37.814781	-122.282347
06/23/2011	AQS	060010011	1	12.9	ug/m3 LC	53	Oakland West	1	100.0000	88502	Acceptable PM2.5 AQI & Speciation Mass	41860	San Francisco-Oakland-Hayward, CA	06	California	001	Alameda	37.814781	-122.282347
06/24/2011	AQS	060010011	1	13	ug/m3 LC	53	Oakland West	1	100.0000	88502	Acceptable PM2.5 AQI & Speciation Mass	41860	San Francisco-Oakland-Hayward, CA	06	California	001	Alameda	37.814781	-122.282347
06/25/2011	AQS	060010011	1	12	ug/m3 LC	50	Oakland West	1	100.0000	88502	Acceptable PM2.5 AQI & Speciation Mass	41860	San Francisco-Oakland-Hayward, CA	06	California	001	Alameda	37.814781	-122.282347
06/26/2011	AQS	060010011	1	12.6	ug/m3 LC	52	Oakland West	1	100.0000	88502	Acceptable PM2.5 AQI & Speciation Mass	41860	San Francisco-Oakland-Hayward, CA	06	California	001	Alameda	37.814781	-122.282347
06/27/2011	AQS	060010011	1	7.6	ug/m3 LC	32	Oakland West	1	100.0000	88502	Acceptable PM2.5 AQI & Speciation Mass	41860	San Francisco-Oakland-Hayward, CA	06	California	001	Alameda	37.814781	-122.282347
06/28/2011	AQS	060010011	1	4.9	ug/m3 LC	20	Oakland West	1	100.0000	88502	Acceptable PM2.5 AQI & Speciation Mass	41860	San Francisco-Oakland-Hayward, CA	06	California	001	Alameda	37.814781	-122.282347
06/29/2011	AQS	060010011	1	7	ug/m3 LC	29	Oakland West	1	100.0000	88502	Acceptable PM2.5 AQI & Speciation Mass	41860	San Francisco-Oakland-Hayward, CA	06	California	001	Alameda	37.814781	-122.282347
06/30/2011	AQS	060010011	1	10	ug/m3 LC	42	Oakland West	1	100.0000	88502	Acceptable PM2.5 AQI & Speciation Mass	41860	San Francisco-Oakland-Hayward, CA	06	California	001	Alameda	37.814781	-122.282347
07/01/2011	AQS	060010011	1	13.9	ug/m3 LC	55	Oakland West	1	100.0000	88502	Acceptable PM2.5 AQI & Speciation Mass	41860	San Francisco-Oakland-Hayward, CA	06	California	001	Alameda	37.814781	-122.282347
07/02/2011	AQS	060010011	1	15.8	ug/m3 LC	59	Oakland West	1	100.0000	88502	Acceptable PM2.5 AQI & Speciation Mass	41860	San Francisco-Oakland-Hayward, CA	06	California	001	Alameda	37.814781	-122.282347
07/03/2011	AQS	060010011	1	18.5	ug/m3 LC	64	Oakland West	1	100.0000	88502	Acceptable PM2.5 AQI & Speciation Mass	41860	San Francisco-Oakland-Hayward, CA	06	California	001	Alameda	37.814781	-122.282347
07/04/2011	AQS	060010011	1	22.7	ug/m3 LC	73	Oakland West	1	100.0000	88502	Acceptable PM2.5 AQI & Speciation Mass	41860	San Francisco-Oakland-Hayward, CA	06	California	001	Alameda	37.814781	-122.282347
07/05/2011	AQS	060010011	1	14.4	ug/m3 LC	56	Oakland West	1	100.0000	88502	Acceptable PM2.5 AQI & Speciation Mass	41860	San Francisco-Oakland-Hayward, CA	06	California	001	Alameda	37.814781	-122.282347
07/06/2011	AQS	060010011	1	8.9	ug/m3 LC	37	Oakland West	1	100.0000	88502	Acceptable PM2.5 AQI & Speciation Mass	41860	San Francisco-Oakland-Hayward, CA	06	California	001	Alameda	37.814781	-122.282347
07/07/2011	AQS	060010011	1	8.3	ug/m3 LC	35	Oakland West	1	100.0000	88502	Acceptable PM2.5 AQI & Speciation Mass	41860	San Francisco-Oakland-Hayward, CA	06	California	001	Alameda	37.814781	-122.282347
07/08/2011	AQS	060010011	1	14.1	ug/m3 LC	55	Oakland West	1	100.0000	88502	Acceptable PM2.5 AQI & Speciation Mass	41860	San Francisco-Oakland-Hayward, CA	06	California	001	Alameda	37.814781	-122.282347
07/09/2011	AQS	060010011	1	14.1	ug/m3 LC	55	Oakland West	1	100.0000	88502	Acceptable PM2.5 AQI & Speciation Mass	41860	San Francisco-Oakland-Hayward, CA	06	California	001	Alameda	37.814781	-122.282347
07/10/2011	AQS	060010011	1	11.9	ug/m3 LC	50	Oakland West	1	100.0000	88502	Acceptable PM2.5 AQI & Speciation Mass	41860	San Francisco-Oakland-Hayward, CA	06	California	001	Alameda	37.814781	-122.282347
07/11/2011	AQS	060010011	1	4.7	ug/m3 LC	20	Oakland West	1	100.0000	88502	Acceptable PM2.5 AQI & Speciation Mass	41860	San Francisco-Oakland-Hayward, CA	06	California	001	Alameda	37.814781	-122.282347
07/12/2011	AQS	060010011	1	2.8	ug/m3 LC	12	Oakland West	1	100.0000	88502	Acceptable PM2.5 AQI & Speciation Mass	41860	San Francisco-Oakland-Hayward, CA	06	California	001	Alameda	37.814781	-122.282347
07/13/2011	AQS	060010011	1	5.8	ug/m3 LC	24	Oakland West	1	100.0000	88502	Acceptable PM2.5 AQI & Speciation Mass	41860	San Francisco-Oakland-Hayward, CA	06	California	001	Alameda	37.814781	-122.282347
07/14/2011	AQS	060010011	1	6.6	ug/m3 LC	28	Oakland West	1	100.0000	88502	Acceptable PM2.5 AQI & Speciation Mass	41860	San Francisco-Oakland-Hayward, CA	06	California	001	Alameda	37.814781	-122.282347
07/15/2011	AQS	060010011	1	3.8	ug/m3 LC	16	Oakland West	1	100.0000	88502	Acceptable PM2.5 AQI & Speciation Mass	41860	San Francisco-Oakland-Hayward, CA	06	California	001	Alameda	37.814781	-122.282347
07/16/2011	AQS	060010011	1	5.1	ug/m3 LC	21	Oakland West	1	100.0000	88502	Acceptable PM2.5 AQI & Speciation Mass	41860	San Francisco-Oakland-Hayward, CA	06	California	001	Alameda	37.814781	-122.282347
07/17/2011	AQS	060010011	1	4.5	ug/m3 LC	19	Oakland West	1	100.0000	88502	Acceptable PM2.5 AQI & Speciation Mass	41860	San Francisco-Oakland-Hayward, CA	06	California	001	Alameda	37.814781	-122.282347
07/18/2011	AQS	060010011	1	5.7	ug/m3 LC	24	Oakland West	1	100.0000	88502	Acceptable PM2.5 AQI & Speciation Mass	41860	San Francisco-Oakland-Hayward, CA	06	California	001	Alameda	37.814781	-122.282347
07/19/2011	AQS	060010011	1	9.2	ug/m3 LC	38	Oakland West	1	100.0000	88502	Acceptable PM2.5 AQI & Speciation Mass	41860	San Francisco-Oakland-Hayward, CA	06	California	001	Alameda	37.814781	-122.282347
07/20/2011	AQS	060010011	1	14.6	ug/m3 LC	56	Oakland West	1	100.0000	88502	Acceptable PM2.5 AQI & Speciation Mass	41860	San Francisco-Oakland-Hayward, CA	06	California	001	Alameda	37.814781	-122.282347
07/21/2011	AQS	060010011	1	10.3	ug/m3 LC	43	Oakland West	1	100.0000	88502	Acceptable PM2.5 AQI & Speciation Mass	41860	San Francisco-Oakland-Hayward, CA	06	California	001	Alameda	37.814781	-122.282347
07/22/2011	AQS	060010011	1	7.6	ug/m3 LC	32	Oakland West	1	100.0000	88502	Acceptable PM2.5 AQI & Speciation Mass	41860	San Francisco-Oakland-Hayward, CA	06	California	001	Alameda	37.814781	-122.282347
07/23/2011	AQS	060010011	1	8.7	ug/m3 LC	36	Oakland West	1	100.0000	88502	Acceptable PM2.5 AQI & Speciation Mass	41860	San Francisco-Oakland-Hayward, CA	06	California	001	Alameda	37.814781	-122.282347
07/24/2011	AQS	060010011	1	6.3	ug/m3 LC	26	Oakland West	1	100.0000	88502	Acceptable PM2.5 AQI & Speciation Mass	41860	San Francisco-Oakland-Hayward, CA	06	California	001	Alameda	37.814781	-122.282347
07/25/2011	AQS	060010011	1	6.1	ug/m3 LC	25	Oakland West	1	100.0000	88502	Acceptable PM2.5 AQI & Speciation Mass	41860	San Francisco-Oakland-Hayward, CA	06	California	001	Alameda	37.814781	-122.282347
07/26/2011	AQS	060010011	1	6	ug/m3 LC	25	Oakland West	1	100.0000	88502	Acceptable PM2.5 AQI & Speciation Mass	41860	San Francisco-Oakland-Hayward, CA	06	California	001	Alameda	37.814781	-122.282347
07/27/2011	AQS	060010011	1	10.2	ug/m3 LC	43	Oakland West	1	100.0000	88502	Acceptable PM2.5 AQI & Speciation Mass	41860	San Francisco-Oakland-Hayward, CA	06	California	001	Alameda	37.814781	-122.282347
07/28/2011	AQS	060010011	1	12.8	ug/m3 LC	52	Oakland West	1	100.0000	88502	Acceptable PM2.5 AQI & Speciation Mass	41860	San Francisco-Oakland-Hayward, CA	06	California	001	Alameda	37.814781	-122.282347
07/29/2011	AQS	060010011	1	8.6	ug/m3 LC	36	Oakland West	1	100.0000	88502	Acceptable PM2.5 AQI & Speciation Mass	41860	San Francisco-Oakland-Hayward, CA	06	California	001	Alameda	37.814781	-122.282347
07/30/2011	AQS	060010011	1	11.1	ug/m3 LC	46	Oakland West	1	100.0000	88502	Acceptable PM2.5 AQI & Speciation Mass	41860	San Francisco-Oakland-Hayward, CA	06	California	001	Alameda	37.814781	-122.282347
07/31/2011	AQS	060010011	1	8.4	ug/m3 LC	35	Oakland West	1	100.0000	88502	Acceptable PM2.5 AQI & Speciation Mass	41860	San Francisco-Oakland-Hayward, CA	06	California	001	Alameda	37.814781	-122.282347
08/01/2011	AQS	060010011	1	8.3	ug/m3 LC	35	Oakland West	1	100.0000	88502	Acceptable PM2.5 AQI & Speciation Mass	41860	San Francisco-Oakland-Hayward, CA	06	California	001	Alameda	37.814781	-122.282347
08/02/2011	AQS	060010011	1	10	ug/m3 LC	42	Oakland West	1	100.0000	88502	Acceptable PM2.5 AQI & Speciation Mass	41860	San Francisco-Oakland-Hayward, CA	06	California	001	Alameda	37.814781	-122.282347
08/03/2011	AQS	060010011	1	9.1	ug/m3 LC	38	Oakland West	1	100.0000	88502	Acceptable PM2.5 AQI & Speciation Mass	41860	San Francisco-Oakland-Hayward, CA	06	California	001	Alameda	37.814781	-122.282347
08/04/2011	AQS	060010011	1	4.7	ug/m3 LC	20	Oakland West	1	100.0000	88502	Acceptable PM2.5 AQI & Speciation Mass	41860	San Francisco-Oakland-Hayward, CA	06	California	001	Alameda	37.814781	-122.282347
08/05/2011	AQS	060010011	1	7.3	ug/m3 LC	30	Oakland West	1	100.0000	88502	Acceptable PM2.5 AQI & Speciation Mass	41860	San Francisco-Oakland-Hayward, CA	06	California	001	Alameda	37.814781	-122.282347
08/06/2011	AQS	060010011	1	6.2	ug/m3 LC	26	Oakland West	1	100.0000	88502	Acceptable PM2.5 AQI & Speciation Mass	41860	San Francisco-Oakland-Hayward, CA	06	California	001	Alameda	37.814781	-122.282347
08/07/2011	AQS	060010011	1	6.9	ug/m3 LC	29	Oakland West	1	100.0000	88502	Acceptable PM2.5 AQI & Speciation Mass	41860	San Francisco-Oakland-Hayward, CA	06	California	001	Alameda	37.814781	-122.282347
08/08/2011	AQS	060010011	1	11.7	ug/m3 LC	49	Oakland West	1	100.0000	88502	Acceptable PM2.5 AQI & Speciation Mass	41860	San Francisco-Oakland-Hayward, CA	06	California	001	Alameda	37.814781	-122.282347
08/09/2011	AQS	060010011	1	14.2	ug/m3 LC	55	Oakland West	1	100.0000	88502	Acceptable PM2.5 AQI & Speciation Mass	41860	San Francisco-Oakland-Hayward, CA	06	California	001	Alameda	37.814781	-122.282347
08/10/2011	AQS	060010011	1	15.8	ug/m3 LC	59	Oakland West	1	100.0000	88502	Acceptable PM2.5 AQI & Speciation Mass	41860	San Francisco-Oakland-Hayward, CA	06	California	001	Alameda	37.814781	-122.282347
08/11/2011	AQS	060010011	1	9	ug/m3 LC	38	Oakland West	1	100.0000	88502	Acceptable PM2.5 AQI & Speciation Mass	41860	San Francisco-Oakland-Hayward, CA	06	California	001	Alameda	37.814781	-122.282347
08/12/2011	AQS	060010011	1	12.4	ug/m3 LC	52	Oakland West	1	100.0000	88502	Acceptable PM2.5 AQI & Speciation Mass	41860	San Francisco-Oakland-Hayward, CA	06	California	001	Alameda	37.814781	-122.282347
08/13/2011	AQS	060010011	1	14	ug/m3 LC	55	Oakland West	1	100.0000	88502	Acceptable PM2.5 AQI & Speciation Mass	41860	San Francisco-Oakland-Hayward, CA	06	California	001	Alameda	37.814781	-122.282347
08/14/2011	AQS	060010011	1	11.9	ug/m3 LC	50	Oakland West	1	100.0000	88502	Acceptable PM2.5 AQI & Speciation Mass	41860	San Francisco-Oakland-Hayward, CA	06	California	001	Alameda	37.814781	-122.282347
08/15/2011	AQS	060010011	1	9.4	ug/m3 LC	39	Oakland West	1	100.0000	88502	Acceptable PM2.5 AQI & Speciation Mass	41860	San Francisco-Oakland-Hayward, CA	06	California	001	Alameda	37.814781	-122.282347
08/16/2011	AQS	060010011	1	9.3	ug/m3 LC	39	Oakland West	1	100.0000	88502	Acceptable PM2.5 AQI & Speciation Mass	41860	San Francisco-Oakland-Hayward, CA	06	California	001	Alameda	37.814781	-122.282347
08/17/2011	AQS	060010011	1	10.4	ug/m3 LC	43	Oakland West	1	100.0000	88502	Acceptable PM2.5 AQI & Speciation Mass	41860	San Francisco-Oakland-Hayward, CA	06	California	001	Alameda	37.814781	-122.282347
08/18/2011	AQS	060010011	1	13.7	ug/m3 LC	54	Oakland West	1	100.0000	88502	Acceptable PM2.5 AQI & Speciation Mass	41860	San Francisco-Oakland-Hayward, CA	06	California	001	Alameda	37.814781	-122.282347
08/19/2011	AQS	060010011	1	10.1	ug/m3 LC	42	Oakland West	1	100.0000	88502	Acceptable PM2.5 AQI & Speciation Mass	41860	San Francisco-Oakland-Hayward, CA	06	California	001	Alameda	37.814781	-122.282347
08/20/2011	AQS	060010011	1	6.6	ug/m3 LC	28	Oakland West	1	100.0000	88502	Acceptable PM2.5 AQI & Speciation Mass	41860	San Francisco-Oakland-Hayward, CA	06	California	001	Alameda	37.814781	-122.282347
08/21/2011	AQS	060010011	1	4.3	ug/m3 LC	18	Oakland West	1	100.0000	88502	Acceptable PM2.5 AQI & Speciation Mass	41860	San Francisco-Oakland-Hayward, CA	06	California	001	Alameda	37.814781	-122.282347
08/22/2011	AQS	060010011	1	8.6	ug/m3 LC	36	Oakland West	1	100.0000	88502	Acceptable PM2.5 AQI & Speciation Mass	41860	San Francisco-Oakland-Hayward, CA	06	California	001	Alameda	37.814781	-122.282347
08/23/2011	AQS	060010011	1	12	ug/m3 LC	50	Oakland West	1	100.0000	88502	Acceptable PM2.5 AQI & Speciation Mass	41860	San Francisco-Oakland-Hayward, CA	06	California	001	Alameda	37.814781	-122.282347
08/24/2011	AQS	060010011	1	10.4	ug/m3 LC	43	Oakland West	1	100.0000	88502	Acceptable PM2.5 AQI & Speciation Mass	41860	San Francisco-Oakland-Hayward, CA	06	California	001	Alameda	37.814781	-122.282347
08/25/2011	AQS	060010011	1	8.9	ug/m3 LC	37	Oakland West	1	100.0000	88502	Acceptable PM2.5 AQI & Speciation Mass	41860	San Francisco-Oakland-Hayward, CA	06	California	001	Alameda	37.814781	-122.282347
08/26/2011	AQS	060010011	1	11.6	ug/m3 LC	48	Oakland West	1	100.0000	88502	Acceptable PM2.5 AQI & Speciation Mass	41860	San Francisco-Oakland-Hayward, CA	06	California	001	Alameda	37.814781	-122.282347
08/27/2011	AQS	060010011	1	11.1	ug/m3 LC	46	Oakland West	1	100.0000	88502	Acceptable PM2.5 AQI & Speciation Mass	41860	San Francisco-Oakland-Hayward, CA	06	California	001	Alameda	37.814781	-122.282347
08/28/2011	AQS	060010011	1	12.1	ug/m3 LC	51	Oakland West	1	100.0000	88502	Acceptable PM2.5 AQI & Speciation Mass	41860	San Francisco-Oakland-Hayward, CA	06	California	001	Alameda	37.814781	-122.282347
09/03/2011	AQS	060010011	1	10.1	ug/m3 LC	42	Oakland West	1	100.0000	88502	Acceptable PM2.5 AQI & Speciation Mass	41860	San Francisco-Oakland-Hayward, CA	06	California	001	Alameda	37.814781	-122.282347
09/04/2011	AQS	060010011	1	12.5	ug/m3 LC	52	Oakland West	1	100.0000	88502	Acceptable PM2.5 AQI & Speciation Mass	41860	San Francisco-Oakland-Hayward, CA	06	California	001	Alameda	37.814781	-122.282347
09/05/2011	AQS	060010011	1	11.5	ug/m3 LC	48	Oakland West	1	100.0000	88502	Acceptable PM2.5 AQI & Speciation Mass	41860	San Francisco-Oakland-Hayward, CA	06	California	001	Alameda	37.814781	-122.282347
09/06/2011	AQS	060010011	1	17.4	ug/m3 LC	62	Oakland West	1	100.0000	88502	Acceptable PM2.5 AQI & Speciation Mass	41860	San Francisco-Oakland-Hayward, CA	06	California	001	Alameda	37.814781	-122.282347
09/07/2011	AQS	060010011	1	7.8	ug/m3 LC	33	Oakland West	1	100.0000	88502	Acceptable PM2.5 AQI & Speciation Mass	41860	San Francisco-Oakland-Hayward, CA	06	California	001	Alameda	37.814781	-122.282347
09/08/2011	AQS	060010011	1	8.6	ug/m3 LC	36	Oakland West	1	100.0000	88502	Acceptable PM2.5 AQI & Speciation Mass	41860	San Francisco-Oakland-Hayward, CA	06	California	001	Alameda	37.814781	-122.282347
09/09/2011	AQS	060010011	1	9.2	ug/m3 LC	38	Oakland West	1	100.0000	88502	Acceptable PM2.5 AQI & Speciation Mass	41860	San Francisco-Oakland-Hayward, CA	06	California	001	Alameda	37.814781	-122.282347
09/10/2011	AQS	060010011	1	12	ug/m3 LC	50	Oakland West	1	100.0000	88502	Acceptable PM2.5 AQI & Speciation Mass	41860	San Francisco-Oakland-Hayward, CA	06	California	001	Alameda	37.814781	-122.282347
09/11/2011	AQS	060010011	1	13.9	ug/m3 LC	55	Oakland West	1	100.0000	88502	Acceptable PM2.5 AQI & Speciation Mass	41860	San Francisco-Oakland-Hayward, CA	06	California	001	Alameda	37.814781	-122.282347
09/12/2011	AQS	060010011	1	13	ug/m3 LC	53	Oakland West	1	100.0000	88502	Acceptable PM2.5 AQI & Speciation Mass	41860	San Francisco-Oakland-Hayward, CA	06	California	001	Alameda	37.814781	-122.282347
09/13/2011	AQS	060010011	1	11.3	ug/m3 LC	47	Oakland West	1	100.0000	88502	Acceptable PM2.5 AQI & Speciation Mass	41860	San Francisco-Oakland-Hayward, CA	06	California	001	Alameda	37.814781	-122.282347
09/14/2011	AQS	060010011	1	9.1	ug/m3 LC	38	Oakland West	1	100.0000	88502	Acceptable PM2.5 AQI & Speciation Mass	41860	San Francisco-Oakland-Hayward, CA	06	California	001	Alameda	37.814781	-122.282347
09/15/2011	AQS	060010011	1	10.9	ug/m3 LC	45	Oakland West	1	100.0000	88502	Acceptable PM2.5 AQI & Speciation Mass	41860	San Francisco-Oakland-Hayward, CA	06	California	001	Alameda	37.814781	-122.282347
09/16/2011	AQS	060010011	1	10.1	ug/m3 LC	42	Oakland West	1	100.0000	88502	Acceptable PM2.5 AQI & Speciation Mass	41860	San Francisco-Oakland-Hayward, CA	06	California	001	Alameda	37.814781	-122.282347
09/17/2011	AQS	060010011	1	12.5	ug/m3 LC	52	Oakland West	1	100.0000	88502	Acceptable PM2.5 AQI & Speciation Mass	41860	San Francisco-Oakland-Hayward, CA	06	California	001	Alameda	37.814781	-122.282347
09/18/2011	AQS	060010011	1	12.3	ug/m3 LC	51	Oakland West	1	100.0000	88502	Acceptable PM2.5 AQI & Speciation Mass	41860	San Francisco-Oakland-Hayward, CA	06	California	001	Alameda	37.814781	-122.282347
09/19/2011	AQS	060010011	1	11.4	ug/m3 LC	48	Oakland West	1	100.0000	88502	Acceptable PM2.5 AQI & Speciation Mass	41860	San Francisco-Oakland-Hayward, CA	06	California	001	Alameda	37.814781	-122.282347
09/20/2011	AQS	060010011	1	12.3	ug/m3 LC	51	Oakland West	1	100.0000	88502	Acceptable PM2.5 AQI & Speciation Mass	41860	San Francisco-Oakland-Hayward, CA	06	California	001	Alameda	37.814781	-122.282347
09/21/2011	AQS	060010011	1	13.1	ug/m3 LC	53	Oakland West	1	100.0000	88502	Acceptable PM2.5 AQI & Speciation Mass	41860	San Francisco-Oakland-Hayward, CA	06	California	001	Alameda	37.814781	-122.282347
09/22/2011	AQS	060010011	1	13.9	ug/m3 LC	55	Oakland West	1	100.0000	88502	Acceptable PM2.5 AQI & Speciation Mass	41860	San Francisco-Oakland-Hayward, CA	06	California	001	Alameda	37.814781	-122.282347
09/23/2011	AQS	060010011	1	9.3	ug/m3 LC	39	Oakland West	1	100.0000	88502	Acceptable PM2.5 AQI & Speciation Mass	41860	San Francisco-Oakland-Hayward, CA	06	California	001	Alameda	37.814781	-122.282347
09/24/2011	AQS	060010011	1	5.7	ug/m3 LC	24	Oakland West	1	100.0000	88502	Acceptable PM2.5 AQI & Speciation Mass	41860	San Francisco-Oakland-Hayward, CA	06	California	001	Alameda	37.814781	-122.282347
09/25/2011	AQS	060010011	1	7.6	ug/m3 LC	32	Oakland West	1	100.0000	88502	Acceptable PM2.5 AQI & Speciation Mass	41860	San Francisco-Oakland-Hayward, CA	06	California	001	Alameda	37.814781	-122.282347
09/26/2011	AQS	060010011	1	12.1	ug/m3 LC	51	Oakland West	1	100.0000	88502	Acceptable PM2.5 AQI & Speciation Mass	41860	San Francisco-Oakland-Hayward, CA	06	California	001	Alameda	37.814781	-122.282347
09/27/2011	AQS	060010011	1	14.7	ug/m3 LC	56	Oakland West	1	100.0000	88502	Acceptable PM2.5 AQI & Speciation Mass	41860	San Francisco-Oakland-Hayward, CA	06	California	001	Alameda	37.814781	-122.282347
09/28/2011	AQS	060010011	1	19.5	ug/m3 LC	67	Oakland West	1	100.0000	88502	Acceptable PM2.5 AQI & Speciation Mass	41860	San Francisco-Oakland-Hayward, CA	06	California	001	Alameda	37.814781	-122.282347
09/29/2011	AQS	060010011	1	12.5	ug/m3 LC	52	Oakland West	1	100.0000	88502	Acceptable PM2.5 AQI & Speciation Mass	41860	San Francisco-Oakland-Hayward, CA	06	California	001	Alameda	37.814781	-122.282347
10/06/2011	AQS	060010011	1	5.3	ug/m3 LC	22	Oakland West	1	100.0000	88502	Acceptable PM2.5 AQI & Speciation Mass	41860	San Francisco-Oakland-Hayward, CA	06	California	001	Alameda	37.814781	-122.282347
10/07/2011	AQS	060010011	1	12.2	ug/m3 LC	51	Oakland West	1	100.0000	88502	Acceptable PM2.5 AQI & Speciation Mass	41860	San Francisco-Oakland-Hayward, CA	06	California	001	Alameda	37.814781	-122.282347
10/08/2011	AQS	060010011	1	10.2	ug/m3 LC	43	Oakland West	1	100.0000	88502	Acceptable PM2.5 AQI & Speciation Mass	41860	San Francisco-Oakland-Hayward, CA	06	California	001	Alameda	37.814781	-122.282347
10/09/2011	AQS	060010011	1	8.9	ug/m3 LC	37	Oakland West	1	100.0000	88502	Acceptable PM2.5 AQI & Speciation Mass	41860	San Francisco-Oakland-Hayward, CA	06	California	001	Alameda	37.814781	-122.282347
10/10/2011	AQS	060010011	1	2.6	ug/m3 LC	11	Oakland West	1	100.0000	88502	Acceptable PM2.5 AQI & Speciation Mass	41860	San Francisco-Oakland-Hayward, CA	06	California	001	Alameda	37.814781	-122.282347
10/11/2011	AQS	060010011	1	4.4	ug/m3 LC	18	Oakland West	1	100.0000	88502	Acceptable PM2.5 AQI & Speciation Mass	41860	San Francisco-Oakland-Hayward, CA	06	California	001	Alameda	37.814781	-122.282347
10/12/2011	AQS	060010011	1	11.6	ug/m3 LC	48	Oakland West	1	100.0000	88502	Acceptable PM2.5 AQI & Speciation Mass	41860	San Francisco-Oakland-Hayward, CA	06	California	001	Alameda	37.814781	-122.282347
10/13/2011	AQS	060010011	1	17.3	ug/m3 LC	62	Oakland West	1	100.0000	88502	Acceptable PM2.5 AQI & Speciation Mass	41860	San Francisco-Oakland-Hayward, CA	06	California	001	Alameda	37.814781	-122.282347
10/14/2011	AQS	060010011	1	16.2	ug/m3 LC	60	Oakland West	1	100.0000	88502	Acceptable PM2.5 AQI & Speciation Mass	41860	San Francisco-Oakland-Hayward, CA	06	California	001	Alameda	37.814781	-122.282347
10/15/2011	AQS	060010011	1	9.8	ug/m3 LC	41	Oakland West	1	100.0000	88502	Acceptable PM2.5 AQI & Speciation Mass	41860	San Francisco-Oakland-Hayward, CA	06	California	001	Alameda	37.814781	-122.282347
10/16/2011	AQS	060010011	1	11.7	ug/m3 LC	49	Oakland West	1	100.0000	88502	Acceptable PM2.5 AQI & Speciation Mass	41860	San Francisco-Oakland-Hayward, CA	06	California	001	Alameda	37.814781	-122.282347
10/22/2011	AQS	060010011	1	12.6	ug/m3 LC	52	Oakland West	1	100.0000	88502	Acceptable PM2.5 AQI & Speciation Mass	41860	San Francisco-Oakland-Hayward, CA	06	California	001	Alameda	37.814781	-122.282347
10/23/2011	AQS	060010011	1	15.9	ug/m3 LC	59	Oakland West	1	100.0000	88502	Acceptable PM2.5 AQI & Speciation Mass	41860	San Francisco-Oakland-Hayward, CA	06	California	001	Alameda	37.814781	-122.282347
10/24/2011	AQS	060010011	1	10.4	ug/m3 LC	43	Oakland West	1	100.0000	88502	Acceptable PM2.5 AQI & Speciation Mass	41860	San Francisco-Oakland-Hayward, CA	06	California	001	Alameda	37.814781	-122.282347
10/25/2011	AQS	060010011	1	9.4	ug/m3 LC	39	Oakland West	1	100.0000	88502	Acceptable PM2.5 AQI & Speciation Mass	41860	San Francisco-Oakland-Hayward, CA	06	California	001	Alameda	37.814781	-122.282347
10/26/2011	AQS	060010011	1	11.7	ug/m3 LC	49	Oakland West	1	100.0000	88502	Acceptable PM2.5 AQI & Speciation Mass	41860	San Francisco-Oakland-Hayward, CA	06	California	001	Alameda	37.814781	-122.282347
10/27/2011	AQS	060010011	1	14.3	ug/m3 LC	56	Oakland West	1	100.0000	88502	Acceptable PM2.5 AQI & Speciation Mass	41860	San Francisco-Oakland-Hayward, CA	06	California	001	Alameda	37.814781	-122.282347
10/28/2011	AQS	060010011	1	14.9	ug/m3 LC	57	Oakland West	1	100.0000	88502	Acceptable PM2.5 AQI & Speciation Mass	41860	San Francisco-Oakland-Hayward, CA	06	California	001	Alameda	37.814781	-122.282347
10/29/2011	AQS	060010011	1	13.5	ug/m3 LC	54	Oakland West	1	100.0000	88502	Acceptable PM2.5 AQI & Speciation Mass	41860	San Francisco-Oakland-Hayward, CA	06	California	001	Alameda	37.814781	-122.282347
10/30/2011	AQS	060010011	1	13.6	ug/m3 LC	54	Oakland West	1	100.0000	88502	Acceptable PM2.5 AQI & Speciation Mass	41860	San Francisco-Oakland-Hayward, CA	06	California	001	Alameda	37.814781	-122.282347
10/31/2011	AQS	060010011	1	11.5	ug/m3 LC	48	Oakland West	1	100.0000	88502	Acceptable PM2.5 AQI & Speciation Mass	41860	San Francisco-Oakland-Hayward, CA	06	California	001	Alameda	37.814781	-122.282347
11/01/2011	AQS	060010011	1	8	ug/m3 LC	33	Oakland West	1	100.0000	88502	Acceptable PM2.5 AQI & Speciation Mass	41860	San Francisco-Oakland-Hayward, CA	06	California	001	Alameda	37.814781	-122.282347
11/02/2011	AQS	060010011	1	5.9	ug/m3 LC	25	Oakland West	1	100.0000	88502	Acceptable PM2.5 AQI & Speciation Mass	41860	San Francisco-Oakland-Hayward, CA	06	California	001	Alameda	37.814781	-122.282347
11/03/2011	AQS	060010011	1	6.1	ug/m3 LC	25	Oakland West	1	100.0000	88502	Acceptable PM2.5 AQI & Speciation Mass	41860	San Francisco-Oakland-Hayward, CA	06	California	001	Alameda	37.814781	-122.282347
11/04/2011	AQS	060010011	1	5.7	ug/m3 LC	24	Oakland West	1	100.0000	88502	Acceptable PM2.5 AQI & Speciation Mass	41860	San Francisco-Oakland-Hayward, CA	06	California	001	Alameda	37.814781	-122.282347
11/05/2011	AQS	060010011	1	5.8	ug/m3 LC	24	Oakland West	1	100.0000	88502	Acceptable PM2.5 AQI & Speciation Mass	41860	San Francisco-Oakland-Hayward, CA	06	California	001	Alameda	37.814781	-122.282347
11/06/2011	AQS	060010011	1	3.3	ug/m3 LC	14	Oakland West	1	100.0000	88502	Acceptable PM2.5 AQI & Speciation Mass	41860	San Francisco-Oakland-Hayward, CA	06	California	001	Alameda	37.814781	-122.282347
11/07/2011	AQS	060010011	1	7.5	ug/m3 LC	31	Oakland West	1	100.0000	88502	Acceptable PM2.5 AQI & Speciation Mass	41860	San Francisco-Oakland-Hayward, CA	06	California	001	Alameda	37.814781	-122.282347
11/08/2011	AQS	060010011	1	12	ug/m3 LC	50	Oakland West	1	100.0000	88502	Acceptable PM2.5 AQI & Speciation Mass	41860	San Francisco-Oakland-Hayward, CA	06	California	001	Alameda	37.814781	-122.282347
11/09/2011	AQS	060010011	1	21.2	ug/m3 LC	70	Oakland West	1	100.0000	88502	Acceptable PM2.5 AQI & Speciation Mass	41860	San Francisco-Oakland-Hayward, CA	06	California	001	Alameda	37.814781	-122.282347
11/10/2011	AQS	060010011	1	23.1	ug/m3 LC	74	Oakland West	1	100.0000	88502	Acceptable PM2.5 AQI & Speciation Mass	41860	San Francisco-Oakland-Hayward, CA	06	California	001	Alameda	37.814781	-122.282347
11/11/2011	AQS	060010011	1	15.2	ug/m3 LC	58	Oakland West	1	100.0000	88502	Acceptable PM2.5 AQI & Speciation Mass	41860	San Francisco-Oakland-Hayward, CA	06	California	001	Alameda	37.814781	-122.282347
11/12/2011	AQS	060010011	1	14.9	ug/m3 LC	57	Oakland West	1	100.0000	88502	Acceptable PM2.5 AQI & Speciation Mass	41860	San Francisco-Oakland-Hayward, CA	06	California	001	Alameda	37.814781	-122.282347
11/13/2011	AQS	060010011	1	12.2	ug/m3 LC	51	Oakland West	1	100.0000	88502	Acceptable PM2.5 AQI & Speciation Mass	41860	San Francisco-Oakland-Hayward, CA	06	California	001	Alameda	37.814781	-122.282347
11/14/2011	AQS	060010011	1	12.5	ug/m3 LC	52	Oakland West	1	100.0000	88502	Acceptable PM2.5 AQI & Speciation Mass	41860	San Francisco-Oakland-Hayward, CA	06	California	001	Alameda	37.814781	-122.282347
11/15/2011	AQS	060010011	1	13.6	ug/m3 LC	54	Oakland West	1	100.0000	88502	Acceptable PM2.5 AQI & Speciation Mass	41860	San Francisco-Oakland-Hayward, CA	06	California	001	Alameda	37.814781	-122.282347
11/16/2011	AQS	060010011	1	15.4	ug/m3 LC	58	Oakland West	1	100.0000	88502	Acceptable PM2.5 AQI & Speciation Mass	41860	San Francisco-Oakland-Hayward, CA	06	California	001	Alameda	37.814781	-122.282347
11/17/2011	AQS	060010011	1	5.6	ug/m3 LC	23	Oakland West	1	100.0000	88502	Acceptable PM2.5 AQI & Speciation Mass	41860	San Francisco-Oakland-Hayward, CA	06	California	001	Alameda	37.814781	-122.282347
11/18/2011	AQS	060010011	1	5.3	ug/m3 LC	22	Oakland West	1	100.0000	88502	Acceptable PM2.5 AQI & Speciation Mass	41860	San Francisco-Oakland-Hayward, CA	06	California	001	Alameda	37.814781	-122.282347
11/19/2011	AQS	060010011	1	8.6	ug/m3 LC	36	Oakland West	1	100.0000	88502	Acceptable PM2.5 AQI & Speciation Mass	41860	San Francisco-Oakland-Hayward, CA	06	California	001	Alameda	37.814781	-122.282347
11/20/2011	AQS	060010011	1	1.7	ug/m3 LC	7	Oakland West	1	100.0000	88502	Acceptable PM2.5 AQI & Speciation Mass	41860	San Francisco-Oakland-Hayward, CA	06	California	001	Alameda	37.814781	-122.282347
11/21/2011	AQS	060010011	1	10.5	ug/m3 LC	44	Oakland West	1	100.0000	88502	Acceptable PM2.5 AQI & Speciation Mass	41860	San Francisco-Oakland-Hayward, CA	06	California	001	Alameda	37.814781	-122.282347
11/22/2011	AQS	060010011	1	7.1	ug/m3 LC	30	Oakland West	1	100.0000	88502	Acceptable PM2.5 AQI & Speciation Mass	41860	San Francisco-Oakland-Hayward, CA	06	California	001	Alameda	37.814781	-122.282347
11/23/2011	AQS	060010011	1	4	ug/m3 LC	17	Oakland West	1	100.0000	88502	Acceptable PM2.5 AQI & Speciation Mass	41860	San Francisco-Oakland-Hayward, CA	06	California	001	Alameda	37.814781	-122.282347
11/24/2011	AQS	060010011	1	3.9	ug/m3 LC	16	Oakland West	1	100.0000	88502	Acceptable PM2.5 AQI & Speciation Mass	41860	San Francisco-Oakland-Hayward, CA	06	California	001	Alameda	37.814781	-122.282347
11/25/2011	AQS	060010011	1	7.7	ug/m3 LC	32	Oakland West	1	100.0000	88502	Acceptable PM2.5 AQI & Speciation Mass	41860	San Francisco-Oakland-Hayward, CA	06	California	001	Alameda	37.814781	-122.282347
11/26/2011	AQS	060010011	1	11.8	ug/m3 LC	49	Oakland West	1	100.0000	88502	Acceptable PM2.5 AQI & Speciation Mass	41860	San Francisco-Oakland-Hayward, CA	06	California	001	Alameda	37.814781	-122.282347
11/27/2011	AQS	060010011	1	19.9	ug/m3 LC	67	Oakland West	1	100.0000	88502	Acceptable PM2.5 AQI & Speciation Mass	41860	San Francisco-Oakland-Hayward, CA	06	California	001	Alameda	37.814781	-122.282347
11/28/2011	AQS	060010011	1	24.9	ug/m3 LC	78	Oakland West	1	100.0000	88502	Acceptable PM2.5 AQI & Speciation Mass	41860	San Francisco-Oakland-Hayward, CA	06	California	001	Alameda	37.814781	-122.282347
11/29/2011	AQS	060010011	1	18.2	ug/m3 LC	64	Oakland West	1	100.0000	88502	Acceptable PM2.5 AQI & Speciation Mass	41860	San Francisco-Oakland-Hayward, CA	06	California	001	Alameda	37.814781	-122.282347
11/30/2011	AQS	060010011	1	7.4	ug/m3 LC	31	Oakland West	1	100.0000	88502	Acceptable PM2.5 AQI & Speciation Mass	41860	San Francisco-Oakland-Hayward, CA	06	California	001	Alameda	37.814781	-122.282347
12/01/2011	AQS	060010011	1	1.2	ug/m3 LC	5	Oakland West	1	100.0000	88502	Acceptable PM2.5 AQI & Speciation Mass	41860	San Francisco-Oakland-Hayward, CA	06	California	001	Alameda	37.814781	-122.282347
12/02/2011	AQS	060010011	1	4.6	ug/m3 LC	19	Oakland West	1	100.0000	88502	Acceptable PM2.5 AQI & Speciation Mass	41860	San Francisco-Oakland-Hayward, CA	06	California	001	Alameda	37.814781	-122.282347
12/04/2011	AQS	060010011	1	5.1	ug/m3 LC	21	Oakland West	1	100.0000	88502	Acceptable PM2.5 AQI & Speciation Mass	41860	San Francisco-Oakland-Hayward, CA	06	California	001	Alameda	37.814781	-122.282347
12/05/2011	AQS	060010011	1	8.7	ug/m3 LC	36	Oakland West	1	100.0000	88502	Acceptable PM2.5 AQI & Speciation Mass	41860	San Francisco-Oakland-Hayward, CA	06	California	001	Alameda	37.814781	-122.282347
12/06/2011	AQS	060010011	1	25.8	ug/m3 LC	80	Oakland West	1	100.0000	88502	Acceptable PM2.5 AQI & Speciation Mass	41860	San Francisco-Oakland-Hayward, CA	06	California	001	Alameda	37.814781	-122.282347
12/07/2011	AQS	060010011	1	23.9	ug/m3 LC	76	Oakland West	1	100.0000	88502	Acceptable PM2.5 AQI & Speciation Mass	41860	San Francisco-Oakland-Hayward, CA	06	California	001	Alameda	37.814781	-122.282347
12/08/2011	AQS	060010011	1	23.4	ug/m3 LC	75	Oakland West	1	100.0000	88502	Acceptable PM2.5 AQI & Speciation Mass	41860	San Francisco-Oakland-Hayward, CA	06	California	001	Alameda	37.814781	-122.282347
12/09/2011	AQS	060010011	1	27.4	ug/m3 LC	83	Oakland West	1	100.0000	88502	Acceptable PM2.5 AQI & Speciation Mass	41860	San Francisco-Oakland-Hayward, CA	06	California	001	Alameda	37.814781	-122.282347
12/10/2011	AQS	060010011	1	29.4	ug/m3 LC	87	Oakland West	1	100.0000	88502	Acceptable PM2.5 AQI & Speciation Mass	41860	San Francisco-Oakland-Hayward, CA	06	California	001	Alameda	37.814781	-122.282347
12/11/2011	AQS	060010011	1	11.2	ug/m3 LC	47	Oakland West	1	100.0000	88502	Acceptable PM2.5 AQI & Speciation Mass	41860	San Francisco-Oakland-Hayward, CA	06	California	001	Alameda	37.814781	-122.282347
12/12/2011	AQS	060010011	1	13.9	ug/m3 LC	55	Oakland West	1	100.0000	88502	Acceptable PM2.5 AQI & Speciation Mass	41860	San Francisco-Oakland-Hayward, CA	06	California	001	Alameda	37.814781	-122.282347
12/13/2011	AQS	060010011	1	18.2	ug/m3 LC	64	Oakland West	1	100.0000	88502	Acceptable PM2.5 AQI & Speciation Mass	41860	San Francisco-Oakland-Hayward, CA	06	California	001	Alameda	37.814781	-122.282347
12/14/2011	AQS	060010011	1	15	ug/m3 LC	57	Oakland West	1	100.0000	88502	Acceptable PM2.5 AQI & Speciation Mass	41860	San Francisco-Oakland-Hayward, CA	06	California	001	Alameda	37.814781	-122.282347
12/15/2011	AQS	060010011	1	8.2	ug/m3 LC	34	Oakland West	1	100.0000	88502	Acceptable PM2.5 AQI & Speciation Mass	41860	San Francisco-Oakland-Hayward, CA	06	California	001	Alameda	37.814781	-122.282347
12/16/2011	AQS	060010011	1	12.8	ug/m3 LC	52	Oakland West	1	100.0000	88502	Acceptable PM2.5 AQI & Speciation Mass	41860	San Francisco-Oakland-Hayward, CA	06	California	001	Alameda	37.814781	-122.282347
12/17/2011	AQS	060010011	1	27.2	ug/m3 LC	83	Oakland West	1	100.0000	88502	Acceptable PM2.5 AQI & Speciation Mass	41860	San Francisco-Oakland-Hayward, CA	06	California	001	Alameda	37.814781	-122.282347
12/18/2011	AQS	060010011	1	14	ug/m3 LC	55	Oakland West	1	100.0000	88502	Acceptable PM2.5 AQI & Speciation Mass	41860	San Francisco-Oakland-Hayward, CA	06	California	001	Alameda	37.814781	-122.282347
12/19/2011	AQS	060010011	1	8.6	ug/m3 LC	36	Oakland West	1	100.0000	88502	Acceptable PM2.5 AQI & Speciation Mass	41860	San Francisco-Oakland-Hayward, CA	06	California	001	Alameda	37.814781	-122.282347
12/20/2011	AQS	060010011	1	16.4	ug/m3 LC	60	Oakland West	1	100.0000	88502	Acceptable PM2.5 AQI & Speciation Mass	41860	San Francisco-Oakland-Hayward, CA	06	California	001	Alameda	37.814781	-122.282347
12/21/2011	AQS	060010011	1	23	ug/m3 LC	74	Oakland West	1	100.0000	88502	Acceptable PM2.5 AQI & Speciation Mass	41860	San Francisco-Oakland-Hayward, CA	06	California	001	Alameda	37.814781	-122.282347
12/22/2011	AQS	060010011	1	2.1	ug/m3 LC	9	Oakland West	1	100.0000	88502	Acceptable PM2.5 AQI & Speciation Mass	41860	San Francisco-Oakland-Hayward, CA	06	California	001	Alameda	37.814781	-122.282347
12/23/2011	AQS	060010011	1	12	ug/m3 LC	50	Oakland West	1	100.0000	88502	Acceptable PM2.5 AQI & Speciation Mass	41860	San Francisco-Oakland-Hayward, CA	06	California	001	Alameda	37.814781	-122.282347
12/24/2011	AQS	060010011	1	26.2	ug/m3 LC	81	Oakland West	1	100.0000	88502	Acceptable PM2.5 AQI & Speciation Mass	41860	San Francisco-Oakland-Hayward, CA	06	California	001	Alameda	37.814781	-122.282347
12/25/2011	AQS	060010011	1	43.1	ug/m3 LC	120	Oakland West	1	100.0000	88502	Acceptable PM2.5 AQI & Speciation Mass	41860	San Francisco-Oakland-Hayward, CA	06	California	001	Alameda	37.814781	-122.282347
12/26/2011	AQS	060010011	1	27.1	ug/m3 LC	83	Oakland West	1	100.0000	88502	Acceptable PM2.5 AQI & Speciation Mass	41860	San Francisco-Oakland-Hayward, CA	06	California	001	Alameda	37.814781	-122.282347
12/27/2011	AQS	060010011	1	12.6	ug/m3 LC	52	Oakland West	1	100.0000	88502	Acceptable PM2.5 AQI & Speciation Mass	41860	San Francisco-Oakland-Hayward, CA	06	California	001	Alameda	37.814781	-122.282347
12/28/2011	AQS	060010011	1	13.2	ug/m3 LC	53	Oakland West	1	100.0000	88502	Acceptable PM2.5 AQI & Speciation Mass	41860	San Francisco-Oakland-Hayward, CA	06	California	001	Alameda	37.814781	-122.282347
12/29/2011	AQS	060010011	1	14.9	ug/m3 LC	57	Oakland West	1	100.0000	88502	Acceptable PM2.5 AQI & Speciation Mass	41860	San Francisco-Oakland-Hayward, CA	06	California	001	Alameda	37.814781	-122.282347
12/30/2011	AQS	060010011	1	4.2	ug/m3 LC	18	Oakland West	1	100.0000	88502	Acceptable PM2.5 AQI & Speciation Mass	41860	San Francisco-Oakland-Hayward, CA	06	California	001	Alameda	37.814781	-122.282347
12/31/2011	AQS	060010011	1	4.7	ug/m3 LC	20	Oakland West	1	100.0000	88502	Acceptable PM2.5 AQI & Speciation Mass	41860	San Francisco-Oakland-Hayward, CA	06	California	001	Alameda	37.814781	-122.282347
01/03/2011	AQS	060010011	5	8.8	ug/m3 LC	37	Oakland West	1	100.0000	88502	Acceptable PM2.5 AQI & Speciation Mass	41860	San Francisco-Oakland-Hayward, CA	06	California	001	Alameda	37.814781	-122.282347
01/09/2011	AQS	060010011	5	8.4	ug/m3 LC	35	Oakland West	1	100.0000	88502	Acceptable PM2.5 AQI & Speciation Mass	41860	San Francisco-Oakland-Hayward, CA	06	California	001	Alameda	37.814781	-122.282347
01/15/2011	AQS	060010011	5	12	ug/m3 LC	50	Oakland West	1	100.0000	88502	Acceptable PM2.5 AQI & Speciation Mass	41860	San Francisco-Oakland-Hayward, CA	06	California	001	Alameda	37.814781	-122.282347
01/21/2011	AQS	060010011	5	24.9	ug/m3 LC	78	Oakland West	1	100.0000	88502	Acceptable PM2.5 AQI & Speciation Mass	41860	San Francisco-Oakland-Hayward, CA	06	California	001	Alameda	37.814781	-122.282347
01/27/2011	AQS	060010011	5	22.6	ug/m3 LC	73	Oakland West	1	100.0000	88502	Acceptable PM2.5 AQI & Speciation Mass	41860	San Francisco-Oakland-Hayward, CA	06	California	001	Alameda	37.814781	-122.282347
02/02/2011	AQS	060010011	5	5	ug/m3 LC	21	Oakland West	1	100.0000	88502	Acceptable PM2.5 AQI & Speciation Mass	41860	San Francisco-Oakland-Hayward, CA	06	California	001	Alameda	37.814781	-122.282347
02/08/2011	AQS	060010011	5	3.7	ug/m3 LC	15	Oakland West	1	100.0000	88502	Acceptable PM2.5 AQI & Speciation Mass	41860	San Francisco-Oakland-Hayward, CA	06	California	001	Alameda	37.814781	-122.282347
02/20/2011	AQS	060010011	5	6.3	ug/m3 LC	26	Oakland West	1	100.0000	88502	Acceptable PM2.5 AQI & Speciation Mass	41860	San Francisco-Oakland-Hayward, CA	06	California	001	Alameda	37.814781	-122.282347
02/26/2011	AQS	060010011	5	4	ug/m3 LC	17	Oakland West	1	100.0000	88502	Acceptable PM2.5 AQI & Speciation Mass	41860	San Francisco-Oakland-Hayward, CA	06	California	001	Alameda	37.814781	-122.282347
03/04/2011	AQS	060010011	5	7.5	ug/m3 LC	31	Oakland West	1	100.0000	88502	Acceptable PM2.5 AQI & Speciation Mass	41860	San Francisco-Oakland-Hayward, CA	06	California	001	Alameda	37.814781	-122.282347
03/10/2011	AQS	060010011	5	6.6	ug/m3 LC	28	Oakland West	1	100.0000	88502	Acceptable PM2.5 AQI & Speciation Mass	41860	San Francisco-Oakland-Hayward, CA	06	California	001	Alameda	37.814781	-122.282347
03/16/2011	AQS	060010011	5	6.3	ug/m3 LC	26	Oakland West	1	100.0000	88502	Acceptable PM2.5 AQI & Speciation Mass	41860	San Francisco-Oakland-Hayward, CA	06	California	001	Alameda	37.814781	-122.282347
03/22/2011	AQS	060010011	5	4.9	ug/m3 LC	20	Oakland West	1	100.0000	88502	Acceptable PM2.5 AQI & Speciation Mass	41860	San Francisco-Oakland-Hayward, CA	06	California	001	Alameda	37.814781	-122.282347
03/28/2011	AQS	060010011	5	5.2	ug/m3 LC	22	Oakland West	1	100.0000	88502	Acceptable PM2.5 AQI & Speciation Mass	41860	San Francisco-Oakland-Hayward, CA	06	California	001	Alameda	37.814781	-122.282347
04/03/2011	AQS	060010011	5	5.5	ug/m3 LC	23	Oakland West	1	100.0000	88502	Acceptable PM2.5 AQI & Speciation Mass	41860	San Francisco-Oakland-Hayward, CA	06	California	001	Alameda	37.814781	-122.282347
04/09/2011	AQS	060010011	5	7.5	ug/m3 LC	31	Oakland West	1	100.0000	88502	Acceptable PM2.5 AQI & Speciation Mass	41860	San Francisco-Oakland-Hayward, CA	06	California	001	Alameda	37.814781	-122.282347
04/15/2011	AQS	060010011	5	8.7	ug/m3 LC	36	Oakland West	1	100.0000	88502	Acceptable PM2.5 AQI & Speciation Mass	41860	San Francisco-Oakland-Hayward, CA	06	California	001	Alameda	37.814781	-122.282347
04/21/2011	AQS	060010011	5	5	ug/m3 LC	21	Oakland West	1	100.0000	88502	Acceptable PM2.5 AQI & Speciation Mass	41860	San Francisco-Oakland-Hayward, CA	06	California	001	Alameda	37.814781	-122.282347
04/27/2011	AQS	060010011	5	6.7	ug/m3 LC	28	Oakland West	1	100.0000	88502	Acceptable PM2.5 AQI & Speciation Mass	41860	San Francisco-Oakland-Hayward, CA	06	California	001	Alameda	37.814781	-122.282347
05/03/2011	AQS	060010011	5	10.1	ug/m3 LC	42	Oakland West	1	100.0000	88502	Acceptable PM2.5 AQI & Speciation Mass	41860	San Francisco-Oakland-Hayward, CA	06	California	001	Alameda	37.814781	-122.282347
05/09/2011	AQS	060010011	5	6.2	ug/m3 LC	26	Oakland West	1	100.0000	88502	Acceptable PM2.5 AQI & Speciation Mass	41860	San Francisco-Oakland-Hayward, CA	06	California	001	Alameda	37.814781	-122.282347
05/15/2011	AQS	060010011	5	2.2	ug/m3 LC	9	Oakland West	1	100.0000	88502	Acceptable PM2.5 AQI & Speciation Mass	41860	San Francisco-Oakland-Hayward, CA	06	California	001	Alameda	37.814781	-122.282347
05/21/2011	AQS	060010011	5	9.1	ug/m3 LC	38	Oakland West	1	100.0000	88502	Acceptable PM2.5 AQI & Speciation Mass	41860	San Francisco-Oakland-Hayward, CA	06	California	001	Alameda	37.814781	-122.282347
05/27/2011	AQS	060010011	5	6.7	ug/m3 LC	28	Oakland West	1	100.0000	88502	Acceptable PM2.5 AQI & Speciation Mass	41860	San Francisco-Oakland-Hayward, CA	06	California	001	Alameda	37.814781	-122.282347
06/02/2011	AQS	060010011	5	2.6	ug/m3 LC	11	Oakland West	1	100.0000	88502	Acceptable PM2.5 AQI & Speciation Mass	41860	San Francisco-Oakland-Hayward, CA	06	California	001	Alameda	37.814781	-122.282347
06/08/2011	AQS	060010011	5	11.4	ug/m3 LC	48	Oakland West	1	100.0000	88502	Acceptable PM2.5 AQI & Speciation Mass	41860	San Francisco-Oakland-Hayward, CA	06	California	001	Alameda	37.814781	-122.282347
06/14/2011	AQS	060010011	5	10.8	ug/m3 LC	45	Oakland West	1	100.0000	88502	Acceptable PM2.5 AQI & Speciation Mass	41860	San Francisco-Oakland-Hayward, CA	06	California	001	Alameda	37.814781	-122.282347
06/20/2011	AQS	060010011	5	14.5	ug/m3 LC	56	Oakland West	1	100.0000	88502	Acceptable PM2.5 AQI & Speciation Mass	41860	San Francisco-Oakland-Hayward, CA	06	California	001	Alameda	37.814781	-122.282347
06/26/2011	AQS	060010011	5	9.7	ug/m3 LC	40	Oakland West	1	100.0000	88502	Acceptable PM2.5 AQI & Speciation Mass	41860	San Francisco-Oakland-Hayward, CA	06	California	001	Alameda	37.814781	-122.282347
07/02/2011	AQS	060010011	5	13.8	ug/m3 LC	55	Oakland West	1	100.0000	88502	Acceptable PM2.5 AQI & Speciation Mass	41860	San Francisco-Oakland-Hayward, CA	06	California	001	Alameda	37.814781	-122.282347
07/08/2011	AQS	060010011	5	14	ug/m3 LC	55	Oakland West	1	100.0000	88502	Acceptable PM2.5 AQI & Speciation Mass	41860	San Francisco-Oakland-Hayward, CA	06	California	001	Alameda	37.814781	-122.282347
07/14/2011	AQS	060010011	5	4.5	ug/m3 LC	19	Oakland West	1	100.0000	88502	Acceptable PM2.5 AQI & Speciation Mass	41860	San Francisco-Oakland-Hayward, CA	06	California	001	Alameda	37.814781	-122.282347
07/20/2011	AQS	060010011	5	12.8	ug/m3 LC	52	Oakland West	1	100.0000	88502	Acceptable PM2.5 AQI & Speciation Mass	41860	San Francisco-Oakland-Hayward, CA	06	California	001	Alameda	37.814781	-122.282347
07/26/2011	AQS	060010011	5	6.4	ug/m3 LC	27	Oakland West	1	100.0000	88502	Acceptable PM2.5 AQI & Speciation Mass	41860	San Francisco-Oakland-Hayward, CA	06	California	001	Alameda	37.814781	-122.282347
08/01/2011	AQS	060010011	5	7.3	ug/m3 LC	30	Oakland West	1	100.0000	88502	Acceptable PM2.5 AQI & Speciation Mass	41860	San Francisco-Oakland-Hayward, CA	06	California	001	Alameda	37.814781	-122.282347
08/07/2011	AQS	060010011	5	5.7	ug/m3 LC	24	Oakland West	1	100.0000	88502	Acceptable PM2.5 AQI & Speciation Mass	41860	San Francisco-Oakland-Hayward, CA	06	California	001	Alameda	37.814781	-122.282347
08/13/2011	AQS	060010011	5	10.6	ug/m3 LC	44	Oakland West	1	100.0000	88502	Acceptable PM2.5 AQI & Speciation Mass	41860	San Francisco-Oakland-Hayward, CA	06	California	001	Alameda	37.814781	-122.282347
08/19/2011	AQS	060010011	5	6.7	ug/m3 LC	28	Oakland West	1	100.0000	88502	Acceptable PM2.5 AQI & Speciation Mass	41860	San Francisco-Oakland-Hayward, CA	06	California	001	Alameda	37.814781	-122.282347
08/25/2011	AQS	060010011	5	5	ug/m3 LC	21	Oakland West	1	100.0000	88502	Acceptable PM2.5 AQI & Speciation Mass	41860	San Francisco-Oakland-Hayward, CA	06	California	001	Alameda	37.814781	-122.282347
08/31/2011	AQS	060010011	5	11.7	ug/m3 LC	49	Oakland West	1	100.0000	88502	Acceptable PM2.5 AQI & Speciation Mass	41860	San Francisco-Oakland-Hayward, CA	06	California	001	Alameda	37.814781	-122.282347
09/06/2011	AQS	060010011	5	8.7	ug/m3 LC	36	Oakland West	1	100.0000	88502	Acceptable PM2.5 AQI & Speciation Mass	41860	San Francisco-Oakland-Hayward, CA	06	California	001	Alameda	37.814781	-122.282347
09/12/2011	AQS	060010011	5	6.7	ug/m3 LC	28	Oakland West	1	100.0000	88502	Acceptable PM2.5 AQI & Speciation Mass	41860	San Francisco-Oakland-Hayward, CA	06	California	001	Alameda	37.814781	-122.282347
09/18/2011	AQS	060010011	5	10.4	ug/m3 LC	43	Oakland West	1	100.0000	88502	Acceptable PM2.5 AQI & Speciation Mass	41860	San Francisco-Oakland-Hayward, CA	06	California	001	Alameda	37.814781	-122.282347
09/24/2011	AQS	060010011	5	2.5	ug/m3 LC	10	Oakland West	1	100.0000	88502	Acceptable PM2.5 AQI & Speciation Mass	41860	San Francisco-Oakland-Hayward, CA	06	California	001	Alameda	37.814781	-122.282347
09/30/2011	AQS	060010011	5	6.7	ug/m3 LC	28	Oakland West	1	100.0000	88502	Acceptable PM2.5 AQI & Speciation Mass	41860	San Francisco-Oakland-Hayward, CA	06	California	001	Alameda	37.814781	-122.282347
10/06/2011	AQS	060010011	5	4.7	ug/m3 LC	20	Oakland West	1	100.0000	88502	Acceptable PM2.5 AQI & Speciation Mass	41860	San Francisco-Oakland-Hayward, CA	06	California	001	Alameda	37.814781	-122.282347
10/12/2011	AQS	060010011	5	10.2	ug/m3 LC	43	Oakland West	1	100.0000	88502	Acceptable PM2.5 AQI & Speciation Mass	41860	San Francisco-Oakland-Hayward, CA	06	California	001	Alameda	37.814781	-122.282347
10/18/2011	AQS	060010011	5	6.8	ug/m3 LC	28	Oakland West	1	100.0000	88502	Acceptable PM2.5 AQI & Speciation Mass	41860	San Francisco-Oakland-Hayward, CA	06	California	001	Alameda	37.814781	-122.282347
10/24/2011	AQS	060010011	5	10.1	ug/m3 LC	42	Oakland West	1	100.0000	88502	Acceptable PM2.5 AQI & Speciation Mass	41860	San Francisco-Oakland-Hayward, CA	06	California	001	Alameda	37.814781	-122.282347
10/30/2011	AQS	060010011	5	11.8	ug/m3 LC	49	Oakland West	1	100.0000	88502	Acceptable PM2.5 AQI & Speciation Mass	41860	San Francisco-Oakland-Hayward, CA	06	California	001	Alameda	37.814781	-122.282347
11/05/2011	AQS	060010011	5	6.2	ug/m3 LC	26	Oakland West	1	100.0000	88502	Acceptable PM2.5 AQI & Speciation Mass	41860	San Francisco-Oakland-Hayward, CA	06	California	001	Alameda	37.814781	-122.282347
11/11/2011	AQS	060010011	5	13.6	ug/m3 LC	54	Oakland West	1	100.0000	88502	Acceptable PM2.5 AQI & Speciation Mass	41860	San Francisco-Oakland-Hayward, CA	06	California	001	Alameda	37.814781	-122.282347
11/17/2011	AQS	060010011	5	3.1	ug/m3 LC	13	Oakland West	1	100.0000	88502	Acceptable PM2.5 AQI & Speciation Mass	41860	San Francisco-Oakland-Hayward, CA	06	California	001	Alameda	37.814781	-122.282347
11/23/2011	AQS	060010011	5	3.5	ug/m3 LC	15	Oakland West	1	100.0000	88502	Acceptable PM2.5 AQI & Speciation Mass	41860	San Francisco-Oakland-Hayward, CA	06	California	001	Alameda	37.814781	-122.282347
11/29/2011	AQS	060010011	5	15.9	ug/m3 LC	59	Oakland West	1	100.0000	88502	Acceptable PM2.5 AQI & Speciation Mass	41860	San Francisco-Oakland-Hayward, CA	06	California	001	Alameda	37.814781	-122.282347
12/05/2011	AQS	060010011	5	10	ug/m3 LC	42	Oakland West	1	100.0000	88502	Acceptable PM2.5 AQI & Speciation Mass	41860	San Francisco-Oakland-Hayward, CA	06	California	001	Alameda	37.814781	-122.282347
12/11/2011	AQS	060010011	5	12.3	ug/m3 LC	51	Oakland West	1	100.0000	88502	Acceptable PM2.5 AQI & Speciation Mass	41860	San Francisco-Oakland-Hayward, CA	06	California	001	Alameda	37.814781	-122.282347
12/17/2011	AQS	060010011	5	31.5	ug/m3 LC	92	Oakland West	1	100.0000	88502	Acceptable PM2.5 AQI & Speciation Mass	41860	San Francisco-Oakland-Hayward, CA	06	California	001	Alameda	37.814781	-122.282347
12/23/2011	AQS	060010011	5	14.3	ug/m3 LC	56	Oakland West	1	100.0000	88502	Acceptable PM2.5 AQI & Speciation Mass	41860	San Francisco-Oakland-Hayward, CA	06	California	001	Alameda	37.814781	-122.282347
12/29/2011	AQS	060010011	5	14	ug/m3 LC	55	Oakland West	1	100.0000	88502	Acceptable PM2.5 AQI & Speciation Mass	41860	San Francisco-Oakland-Hayward, CA	06	California	001	Alameda	37.814781	-122.282347
11/03/2011	AQS	060031001	1	12.2	ug/m3 LC	51		1	100.0000	88502	Acceptable PM2.5 AQI & Speciation Mass			06	California	003	Alpine	38.796194	-119.751861
11/29/2011	AQS	060031001	1	9.4	ug/m3 LC	39		1	100.0000	88502	Acceptable PM2.5 AQI & Speciation Mass			06	California	003	Alpine	38.796194	-119.751861
12/05/2011	AQS	060031001	1	7.5	ug/m3 LC	31		1	100.0000	88502	Acceptable PM2.5 AQI & Speciation Mass			06	California	003	Alpine	38.796194	-119.751861
12/11/2011	AQS	060031001	1	8.7	ug/m3 LC	36		1	100.0000	88502	Acceptable PM2.5 AQI & Speciation Mass			06	California	003	Alpine	38.796194	-119.751861
12/17/2011	AQS	060031001	1	15.1	ug/m3 LC	57		1	100.0000	88502	Acceptable PM2.5 AQI & Speciation Mass			06	California	003	Alpine	38.796194	-119.751861
12/23/2011	AQS	060031001	1	14.8	ug/m3 LC	57		1	100.0000	88502	Acceptable PM2.5 AQI & Speciation Mass			06	California	003	Alpine	38.796194	-119.751861
12/29/2011	AQS	060031001	1	10.1	ug/m3 LC	42		1	100.0000	88502	Acceptable PM2.5 AQI & Speciation Mass			06	California	003	Alpine	38.796194	-119.751861
01/03/2011	AQS	060070002	1	38.5	ug/m3 LC	108	Chico-Manzanita Ave.	1	100.0000	88101	PM2.5 - Local Conditions	17020	Chico, CA	06	California	007	Butte	39.757371488392	-121.843286344899
01/09/2011	AQS	060070002	1	21.4	ug/m3 LC	71	Chico-Manzanita Ave.	1	100.0000	88101	PM2.5 - Local Conditions	17020	Chico, CA	06	California	007	Butte	39.757371488392	-121.843286344899
01/15/2011	AQS	060070002	1	16	ug/m3 LC	59	Chico-Manzanita Ave.	1	100.0000	88101	PM2.5 - Local Conditions	17020	Chico, CA	06	California	007	Butte	39.757371488392	-121.843286344899
01/21/2011	AQS	060070002	1	27.5	ug/m3 LC	83	Chico-Manzanita Ave.	1	100.0000	88101	PM2.5 - Local Conditions	17020	Chico, CA	06	California	007	Butte	39.757371488392	-121.843286344899
01/27/2011	AQS	060070002	1	46.2	ug/m3 LC	127	Chico-Manzanita Ave.	1	100.0000	88101	PM2.5 - Local Conditions	17020	Chico, CA	06	California	007	Butte	39.757371488392	-121.843286344899
02/02/2011	AQS	060070002	1	26.8	ug/m3 LC	82	Chico-Manzanita Ave.	1	100.0000	88101	PM2.5 - Local Conditions	17020	Chico, CA	06	California	007	Butte	39.757371488392	-121.843286344899
02/08/2011	AQS	060070002	1	1	ug/m3 LC	4	Chico-Manzanita Ave.	1	100.0000	88101	PM2.5 - Local Conditions	17020	Chico, CA	06	California	007	Butte	39.757371488392	-121.843286344899
02/14/2011	AQS	060070002	1	5.5	ug/m3 LC	23	Chico-Manzanita Ave.	1	100.0000	88101	PM2.5 - Local Conditions	17020	Chico, CA	06	California	007	Butte	39.757371488392	-121.843286344899
02/20/2011	AQS	060070002	1	16.8	ug/m3 LC	61	Chico-Manzanita Ave.	1	100.0000	88101	PM2.5 - Local Conditions	17020	Chico, CA	06	California	007	Butte	39.757371488392	-121.843286344899
02/26/2011	AQS	060070002	1	7.7	ug/m3 LC	32	Chico-Manzanita Ave.	1	100.0000	88101	PM2.5 - Local Conditions	17020	Chico, CA	06	California	007	Butte	39.757371488392	-121.843286344899
03/04/2011	AQS	060070002	1	6.8	ug/m3 LC	28	Chico-Manzanita Ave.	1	100.0000	88101	PM2.5 - Local Conditions	17020	Chico, CA	06	California	007	Butte	39.757371488392	-121.843286344899
03/10/2011	AQS	060070002	1	4.7	ug/m3 LC	20	Chico-Manzanita Ave.	1	100.0000	88101	PM2.5 - Local Conditions	17020	Chico, CA	06	California	007	Butte	39.757371488392	-121.843286344899
03/16/2011	AQS	060070002	1	4	ug/m3 LC	17	Chico-Manzanita Ave.	1	100.0000	88101	PM2.5 - Local Conditions	17020	Chico, CA	06	California	007	Butte	39.757371488392	-121.843286344899
03/22/2011	AQS	060070002	1	3.3	ug/m3 LC	14	Chico-Manzanita Ave.	1	100.0000	88101	PM2.5 - Local Conditions	17020	Chico, CA	06	California	007	Butte	39.757371488392	-121.843286344899
03/28/2011	AQS	060070002	1	3.5	ug/m3 LC	15	Chico-Manzanita Ave.	1	100.0000	88101	PM2.5 - Local Conditions	17020	Chico, CA	06	California	007	Butte	39.757371488392	-121.843286344899
04/03/2011	AQS	060070002	1	2.1	ug/m3 LC	9	Chico-Manzanita Ave.	1	100.0000	88101	PM2.5 - Local Conditions	17020	Chico, CA	06	California	007	Butte	39.757371488392	-121.843286344899
04/09/2011	AQS	060070002	1	5.7	ug/m3 LC	24	Chico-Manzanita Ave.	1	100.0000	88101	PM2.5 - Local Conditions	17020	Chico, CA	06	California	007	Butte	39.757371488392	-121.843286344899
04/15/2011	AQS	060070002	1	12.6	ug/m3 LC	52	Chico-Manzanita Ave.	1	100.0000	88101	PM2.5 - Local Conditions	17020	Chico, CA	06	California	007	Butte	39.757371488392	-121.843286344899
04/23/2011	AQS	060070002	1	5.5	ug/m3 LC	23	Chico-Manzanita Ave.	1	100.0000	88101	PM2.5 - Local Conditions	17020	Chico, CA	06	California	007	Butte	39.757371488392	-121.843286344899
04/30/2011	AQS	060070002	1	2.9	ug/m3 LC	12	Chico-Manzanita Ave.	1	100.0000	88101	PM2.5 - Local Conditions	17020	Chico, CA	06	California	007	Butte	39.757371488392	-121.843286344899
05/03/2011	AQS	060070002	1	3.9	ug/m3 LC	16	Chico-Manzanita Ave.	1	100.0000	88101	PM2.5 - Local Conditions	17020	Chico, CA	06	California	007	Butte	39.757371488392	-121.843286344899
05/09/2011	AQS	060070002	1	1	ug/m3 LC	4	Chico-Manzanita Ave.	1	100.0000	88101	PM2.5 - Local Conditions	17020	Chico, CA	06	California	007	Butte	39.757371488392	-121.843286344899
05/15/2011	AQS	060070002	1	1	ug/m3 LC	4	Chico-Manzanita Ave.	1	100.0000	88101	PM2.5 - Local Conditions	17020	Chico, CA	06	California	007	Butte	39.757371488392	-121.843286344899
05/21/2011	AQS	060070002	1	7	ug/m3 LC	29	Chico-Manzanita Ave.	1	100.0000	88101	PM2.5 - Local Conditions	17020	Chico, CA	06	California	007	Butte	39.757371488392	-121.843286344899
05/27/2011	AQS	060070002	1	3.4	ug/m3 LC	14	Chico-Manzanita Ave.	1	100.0000	88101	PM2.5 - Local Conditions	17020	Chico, CA	06	California	007	Butte	39.757371488392	-121.843286344899
06/02/2011	AQS	060070002	1	2.2	ug/m3 LC	9	Chico-Manzanita Ave.	1	100.0000	88101	PM2.5 - Local Conditions	17020	Chico, CA	06	California	007	Butte	39.757371488392	-121.843286344899
06/08/2011	AQS	060070002	1	6	ug/m3 LC	25	Chico-Manzanita Ave.	1	100.0000	88101	PM2.5 - Local Conditions	17020	Chico, CA	06	California	007	Butte	39.757371488392	-121.843286344899
06/14/2011	AQS	060070002	1	4.3	ug/m3 LC	18	Chico-Manzanita Ave.	1	100.0000	88101	PM2.5 - Local Conditions	17020	Chico, CA	06	California	007	Butte	39.757371488392	-121.843286344899
06/22/2011	AQS	060070002	1	8.3	ug/m3 LC	35	Chico-Manzanita Ave.	1	100.0000	88101	PM2.5 - Local Conditions	17020	Chico, CA	06	California	007	Butte	39.757371488392	-121.843286344899
06/26/2011	AQS	060070002	1	8.9	ug/m3 LC	37	Chico-Manzanita Ave.	1	100.0000	88101	PM2.5 - Local Conditions	17020	Chico, CA	06	California	007	Butte	39.757371488392	-121.843286344899
07/02/2011	AQS	060070002	1	6	ug/m3 LC	25	Chico-Manzanita Ave.	1	100.0000	88101	PM2.5 - Local Conditions	17020	Chico, CA	06	California	007	Butte	39.757371488392	-121.843286344899
07/08/2011	AQS	060070002	1	7.9	ug/m3 LC	33	Chico-Manzanita Ave.	1	100.0000	88101	PM2.5 - Local Conditions	17020	Chico, CA	06	California	007	Butte	39.757371488392	-121.843286344899
07/14/2011	AQS	060070002	1	5.8	ug/m3 LC	24	Chico-Manzanita Ave.	1	100.0000	88101	PM2.5 - Local Conditions	17020	Chico, CA	06	California	007	Butte	39.757371488392	-121.843286344899
07/20/2011	AQS	060070002	1	3.3	ug/m3 LC	14	Chico-Manzanita Ave.	1	100.0000	88101	PM2.5 - Local Conditions	17020	Chico, CA	06	California	007	Butte	39.757371488392	-121.843286344899
07/26/2011	AQS	060070002	1	4.9	ug/m3 LC	20	Chico-Manzanita Ave.	1	100.0000	88101	PM2.5 - Local Conditions	17020	Chico, CA	06	California	007	Butte	39.757371488392	-121.843286344899
08/01/2011	AQS	060070002	1	7.9	ug/m3 LC	33	Chico-Manzanita Ave.	1	100.0000	88101	PM2.5 - Local Conditions	17020	Chico, CA	06	California	007	Butte	39.757371488392	-121.843286344899
08/07/2011	AQS	060070002	1	6.7	ug/m3 LC	28	Chico-Manzanita Ave.	1	100.0000	88101	PM2.5 - Local Conditions	17020	Chico, CA	06	California	007	Butte	39.757371488392	-121.843286344899
08/13/2011	AQS	060070002	1	7.9	ug/m3 LC	33	Chico-Manzanita Ave.	1	100.0000	88101	PM2.5 - Local Conditions	17020	Chico, CA	06	California	007	Butte	39.757371488392	-121.843286344899
08/19/2011	AQS	060070002	1	9.3	ug/m3 LC	39	Chico-Manzanita Ave.	1	100.0000	88101	PM2.5 - Local Conditions	17020	Chico, CA	06	California	007	Butte	39.757371488392	-121.843286344899
08/25/2011	AQS	060070002	1	5.1	ug/m3 LC	21	Chico-Manzanita Ave.	1	100.0000	88101	PM2.5 - Local Conditions	17020	Chico, CA	06	California	007	Butte	39.757371488392	-121.843286344899
08/31/2011	AQS	060070002	1	8.8	ug/m3 LC	37	Chico-Manzanita Ave.	1	100.0000	88101	PM2.5 - Local Conditions	17020	Chico, CA	06	California	007	Butte	39.757371488392	-121.843286344899
09/06/2011	AQS	060070002	1	5.6	ug/m3 LC	23	Chico-Manzanita Ave.	1	100.0000	88101	PM2.5 - Local Conditions	17020	Chico, CA	06	California	007	Butte	39.757371488392	-121.843286344899
09/12/2011	AQS	060070002	1	9.8	ug/m3 LC	41	Chico-Manzanita Ave.	1	100.0000	88101	PM2.5 - Local Conditions	17020	Chico, CA	06	California	007	Butte	39.757371488392	-121.843286344899
09/18/2011	AQS	060070002	1	6.9	ug/m3 LC	29	Chico-Manzanita Ave.	1	100.0000	88101	PM2.5 - Local Conditions	17020	Chico, CA	06	California	007	Butte	39.757371488392	-121.843286344899
09/24/2011	AQS	060070002	1	6.6	ug/m3 LC	28	Chico-Manzanita Ave.	1	100.0000	88101	PM2.5 - Local Conditions	17020	Chico, CA	06	California	007	Butte	39.757371488392	-121.843286344899
09/30/2011	AQS	060070002	1	6	ug/m3 LC	25	Chico-Manzanita Ave.	1	100.0000	88101	PM2.5 - Local Conditions	17020	Chico, CA	06	California	007	Butte	39.757371488392	-121.843286344899
10/11/2011	AQS	060070002	1	1	ug/m3 LC	4	Chico-Manzanita Ave.	1	100.0000	88101	PM2.5 - Local Conditions	17020	Chico, CA	06	California	007	Butte	39.757371488392	-121.843286344899
10/13/2011	AQS	060070002	1	13.1	ug/m3 LC	53	Chico-Manzanita Ave.	1	100.0000	88101	PM2.5 - Local Conditions	17020	Chico, CA	06	California	007	Butte	39.757371488392	-121.843286344899
10/18/2011	AQS	060070002	1	6	ug/m3 LC	25	Chico-Manzanita Ave.	1	100.0000	88101	PM2.5 - Local Conditions	17020	Chico, CA	06	California	007	Butte	39.757371488392	-121.843286344899
10/23/2011	AQS	060070002	1	8.1	ug/m3 LC	34	Chico-Manzanita Ave.	1	100.0000	88101	PM2.5 - Local Conditions	17020	Chico, CA	06	California	007	Butte	39.757371488392	-121.843286344899
10/30/2011	AQS	060070002	1	11.8	ug/m3 LC	49	Chico-Manzanita Ave.	1	100.0000	88101	PM2.5 - Local Conditions	17020	Chico, CA	06	California	007	Butte	39.757371488392	-121.843286344899
11/05/2011	AQS	060070002	1	9.9	ug/m3 LC	41	Chico-Manzanita Ave.	1	100.0000	88101	PM2.5 - Local Conditions	17020	Chico, CA	06	California	007	Butte	39.757371488392	-121.843286344899
11/15/2011	AQS	060070002	1	20.3	ug/m3 LC	68	Chico-Manzanita Ave.	1	100.0000	88101	PM2.5 - Local Conditions	17020	Chico, CA	06	California	007	Butte	39.757371488392	-121.843286344899
11/17/2011	AQS	060070002	1	20.3	ug/m3 LC	68	Chico-Manzanita Ave.	1	100.0000	88101	PM2.5 - Local Conditions	17020	Chico, CA	06	California	007	Butte	39.757371488392	-121.843286344899
11/23/2011	AQS	060070002	1	6.4	ug/m3 LC	27	Chico-Manzanita Ave.	1	100.0000	88101	PM2.5 - Local Conditions	17020	Chico, CA	06	California	007	Butte	39.757371488392	-121.843286344899
11/29/2011	AQS	060070002	1	26.9	ug/m3 LC	82	Chico-Manzanita Ave.	1	100.0000	88101	PM2.5 - Local Conditions	17020	Chico, CA	06	California	007	Butte	39.757371488392	-121.843286344899
12/05/2011	AQS	060070002	1	20.2	ug/m3 LC	68	Chico-Manzanita Ave.	1	100.0000	88101	PM2.5 - Local Conditions	17020	Chico, CA	06	California	007	Butte	39.757371488392	-121.843286344899
12/11/2011	AQS	060070002	1	51.8	ug/m3 LC	141	Chico-Manzanita Ave.	1	100.0000	88101	PM2.5 - Local Conditions	17020	Chico, CA	06	California	007	Butte	39.757371488392	-121.843286344899
12/17/2011	AQS	060070002	1	40.7	ug/m3 LC	114	Chico-Manzanita Ave.	1	100.0000	88101	PM2.5 - Local Conditions	17020	Chico, CA	06	California	007	Butte	39.757371488392	-121.843286344899
12/23/2011	AQS	060070002	1	41.2	ug/m3 LC	115	Chico-Manzanita Ave.	1	100.0000	88101	PM2.5 - Local Conditions	17020	Chico, CA	06	California	007	Butte	39.757371488392	-121.843286344899
12/29/2011	AQS	060070002	1	41.5	ug/m3 LC	116	Chico-Manzanita Ave.	1	100.0000	88101	PM2.5 - Local Conditions	17020	Chico, CA	06	California	007	Butte	39.757371488392	-121.843286344899
01/03/2011	AQS	060070002	5	42	ug/m3 LC	117	Chico-Manzanita Ave.	1	100.0000	88502	Acceptable PM2.5 AQI & Speciation Mass	17020	Chico, CA	06	California	007	Butte	39.757371488392	-121.843286344899
01/09/2011	AQS	060070002	5	23	ug/m3 LC	74	Chico-Manzanita Ave.	1	100.0000	88502	Acceptable PM2.5 AQI & Speciation Mass	17020	Chico, CA	06	California	007	Butte	39.757371488392	-121.843286344899
01/12/2011	AQS	060070002	5	12	ug/m3 LC	50	Chico-Manzanita Ave.	1	100.0000	88502	Acceptable PM2.5 AQI & Speciation Mass	17020	Chico, CA	06	California	007	Butte	39.757371488392	-121.843286344899
01/18/2011	AQS	060070002	5	11	ug/m3 LC	46	Chico-Manzanita Ave.	1	100.0000	88502	Acceptable PM2.5 AQI & Speciation Mass	17020	Chico, CA	06	California	007	Butte	39.757371488392	-121.843286344899
01/27/2011	AQS	060070002	5	48	ug/m3 LC	132	Chico-Manzanita Ave.	1	100.0000	88502	Acceptable PM2.5 AQI & Speciation Mass	17020	Chico, CA	06	California	007	Butte	39.757371488392	-121.843286344899
02/02/2011	AQS	060070002	5	29	ug/m3 LC	87	Chico-Manzanita Ave.	1	100.0000	88502	Acceptable PM2.5 AQI & Speciation Mass	17020	Chico, CA	06	California	007	Butte	39.757371488392	-121.843286344899
02/08/2011	AQS	060070002	5	1	ug/m3 LC	4	Chico-Manzanita Ave.	1	100.0000	88502	Acceptable PM2.5 AQI & Speciation Mass	17020	Chico, CA	06	California	007	Butte	39.757371488392	-121.843286344899
02/14/2011	AQS	060070002	5	6	ug/m3 LC	25	Chico-Manzanita Ave.	1	100.0000	88502	Acceptable PM2.5 AQI & Speciation Mass	17020	Chico, CA	06	California	007	Butte	39.757371488392	-121.843286344899
02/20/2011	AQS	060070002	5	21	ug/m3 LC	70	Chico-Manzanita Ave.	1	100.0000	88502	Acceptable PM2.5 AQI & Speciation Mass	17020	Chico, CA	06	California	007	Butte	39.757371488392	-121.843286344899
02/26/2011	AQS	060070002	5	10	ug/m3 LC	42	Chico-Manzanita Ave.	1	100.0000	88502	Acceptable PM2.5 AQI & Speciation Mass	17020	Chico, CA	06	California	007	Butte	39.757371488392	-121.843286344899
03/01/2011	AQS	060070002	5	9	ug/m3 LC	38	Chico-Manzanita Ave.	1	100.0000	88502	Acceptable PM2.5 AQI & Speciation Mass	17020	Chico, CA	06	California	007	Butte	39.757371488392	-121.843286344899
03/10/2011	AQS	060070002	5	6	ug/m3 LC	25	Chico-Manzanita Ave.	1	100.0000	88502	Acceptable PM2.5 AQI & Speciation Mass	17020	Chico, CA	06	California	007	Butte	39.757371488392	-121.843286344899
03/16/2011	AQS	060070002	5	6	ug/m3 LC	25	Chico-Manzanita Ave.	1	100.0000	88502	Acceptable PM2.5 AQI & Speciation Mass	17020	Chico, CA	06	California	007	Butte	39.757371488392	-121.843286344899
03/22/2011	AQS	060070002	5	4	ug/m3 LC	17	Chico-Manzanita Ave.	1	100.0000	88502	Acceptable PM2.5 AQI & Speciation Mass	17020	Chico, CA	06	California	007	Butte	39.757371488392	-121.843286344899
03/28/2011	AQS	060070002	5	4	ug/m3 LC	17	Chico-Manzanita Ave.	1	100.0000	88502	Acceptable PM2.5 AQI & Speciation Mass	17020	Chico, CA	06	California	007	Butte	39.757371488392	-121.843286344899
04/03/2011	AQS	060070002	5	3	ug/m3 LC	13	Chico-Manzanita Ave.	1	100.0000	88502	Acceptable PM2.5 AQI & Speciation Mass	17020	Chico, CA	06	California	007	Butte	39.757371488392	-121.843286344899
04/09/2011	AQS	060070002	5	6	ug/m3 LC	25	Chico-Manzanita Ave.	1	100.0000	88502	Acceptable PM2.5 AQI & Speciation Mass	17020	Chico, CA	06	California	007	Butte	39.757371488392	-121.843286344899
04/11/2011	AQS	060070002	5	9	ug/m3 LC	38	Chico-Manzanita Ave.	1	100.0000	88502	Acceptable PM2.5 AQI & Speciation Mass	17020	Chico, CA	06	California	007	Butte	39.757371488392	-121.843286344899
04/21/2011	AQS	060070002	5	3	ug/m3 LC	13	Chico-Manzanita Ave.	1	100.0000	88502	Acceptable PM2.5 AQI & Speciation Mass	17020	Chico, CA	06	California	007	Butte	39.757371488392	-121.843286344899
04/28/2011	AQS	060070002	5	5	ug/m3 LC	21	Chico-Manzanita Ave.	1	100.0000	88502	Acceptable PM2.5 AQI & Speciation Mass	17020	Chico, CA	06	California	007	Butte	39.757371488392	-121.843286344899
05/03/2011	AQS	060070002	5	4	ug/m3 LC	17	Chico-Manzanita Ave.	1	100.0000	88502	Acceptable PM2.5 AQI & Speciation Mass	17020	Chico, CA	06	California	007	Butte	39.757371488392	-121.843286344899
05/09/2011	AQS	060070002	5	2	ug/m3 LC	8	Chico-Manzanita Ave.	1	100.0000	88502	Acceptable PM2.5 AQI & Speciation Mass	17020	Chico, CA	06	California	007	Butte	39.757371488392	-121.843286344899
05/15/2011	AQS	060070002	5	3	ug/m3 LC	13	Chico-Manzanita Ave.	1	100.0000	88502	Acceptable PM2.5 AQI & Speciation Mass	17020	Chico, CA	06	California	007	Butte	39.757371488392	-121.843286344899
05/21/2011	AQS	060070002	5	9	ug/m3 LC	38	Chico-Manzanita Ave.	1	100.0000	88502	Acceptable PM2.5 AQI & Speciation Mass	17020	Chico, CA	06	California	007	Butte	39.757371488392	-121.843286344899
05/24/2011	AQS	060070002	5	7	ug/m3 LC	29	Chico-Manzanita Ave.	1	100.0000	88502	Acceptable PM2.5 AQI & Speciation Mass	17020	Chico, CA	06	California	007	Butte	39.757371488392	-121.843286344899
06/02/2011	AQS	060070002	5	2	ug/m3 LC	8	Chico-Manzanita Ave.	1	100.0000	88502	Acceptable PM2.5 AQI & Speciation Mass	17020	Chico, CA	06	California	007	Butte	39.757371488392	-121.843286344899
06/08/2011	AQS	060070002	5	7	ug/m3 LC	29	Chico-Manzanita Ave.	1	100.0000	88502	Acceptable PM2.5 AQI & Speciation Mass	17020	Chico, CA	06	California	007	Butte	39.757371488392	-121.843286344899
06/14/2011	AQS	060070002	5	5	ug/m3 LC	21	Chico-Manzanita Ave.	1	100.0000	88502	Acceptable PM2.5 AQI & Speciation Mass	17020	Chico, CA	06	California	007	Butte	39.757371488392	-121.843286344899
06/20/2011	AQS	060070002	5	3	ug/m3 LC	13	Chico-Manzanita Ave.	1	100.0000	88502	Acceptable PM2.5 AQI & Speciation Mass	17020	Chico, CA	06	California	007	Butte	39.757371488392	-121.843286344899
06/26/2011	AQS	060070002	5	10	ug/m3 LC	42	Chico-Manzanita Ave.	1	100.0000	88502	Acceptable PM2.5 AQI & Speciation Mass	17020	Chico, CA	06	California	007	Butte	39.757371488392	-121.843286344899
06/29/2011	AQS	060070002	5	2	ug/m3 LC	8	Chico-Manzanita Ave.	1	100.0000	88502	Acceptable PM2.5 AQI & Speciation Mass	17020	Chico, CA	06	California	007	Butte	39.757371488392	-121.843286344899
07/10/2011	AQS	060070002	5	13	ug/m3 LC	53	Chico-Manzanita Ave.	1	100.0000	88502	Acceptable PM2.5 AQI & Speciation Mass	17020	Chico, CA	06	California	007	Butte	39.757371488392	-121.843286344899
07/14/2011	AQS	060070002	5	7	ug/m3 LC	29	Chico-Manzanita Ave.	1	100.0000	88502	Acceptable PM2.5 AQI & Speciation Mass	17020	Chico, CA	06	California	007	Butte	39.757371488392	-121.843286344899
07/20/2011	AQS	060070002	5	4	ug/m3 LC	17	Chico-Manzanita Ave.	1	100.0000	88502	Acceptable PM2.5 AQI & Speciation Mass	17020	Chico, CA	06	California	007	Butte	39.757371488392	-121.843286344899
07/26/2011	AQS	060070002	5	6	ug/m3 LC	25	Chico-Manzanita Ave.	1	100.0000	88502	Acceptable PM2.5 AQI & Speciation Mass	17020	Chico, CA	06	California	007	Butte	39.757371488392	-121.843286344899
08/01/2011	AQS	060070002	5	9	ug/m3 LC	38	Chico-Manzanita Ave.	1	100.0000	88502	Acceptable PM2.5 AQI & Speciation Mass	17020	Chico, CA	06	California	007	Butte	39.757371488392	-121.843286344899
08/07/2011	AQS	060070002	5	10	ug/m3 LC	42	Chico-Manzanita Ave.	1	100.0000	88502	Acceptable PM2.5 AQI & Speciation Mass	17020	Chico, CA	06	California	007	Butte	39.757371488392	-121.843286344899
08/13/2011	AQS	060070002	5	9	ug/m3 LC	38	Chico-Manzanita Ave.	1	100.0000	88502	Acceptable PM2.5 AQI & Speciation Mass	17020	Chico, CA	06	California	007	Butte	39.757371488392	-121.843286344899
08/16/2011	AQS	060070002	5	6	ug/m3 LC	25	Chico-Manzanita Ave.	1	100.0000	88502	Acceptable PM2.5 AQI & Speciation Mass	17020	Chico, CA	06	California	007	Butte	39.757371488392	-121.843286344899
08/31/2011	AQS	060070002	5	11	ug/m3 LC	46	Chico-Manzanita Ave.	1	100.0000	88502	Acceptable PM2.5 AQI & Speciation Mass	17020	Chico, CA	06	California	007	Butte	39.757371488392	-121.843286344899
09/06/2011	AQS	060070002	5	7	ug/m3 LC	29	Chico-Manzanita Ave.	1	100.0000	88502	Acceptable PM2.5 AQI & Speciation Mass	17020	Chico, CA	06	California	007	Butte	39.757371488392	-121.843286344899
09/12/2011	AQS	060070002	5	11	ug/m3 LC	46	Chico-Manzanita Ave.	1	100.0000	88502	Acceptable PM2.5 AQI & Speciation Mass	17020	Chico, CA	06	California	007	Butte	39.757371488392	-121.843286344899
09/15/2011	AQS	060070002	5	10	ug/m3 LC	42	Chico-Manzanita Ave.	1	100.0000	88502	Acceptable PM2.5 AQI & Speciation Mass	17020	Chico, CA	06	California	007	Butte	39.757371488392	-121.843286344899
09/18/2011	AQS	060070002	5	8	ug/m3 LC	33	Chico-Manzanita Ave.	1	100.0000	88502	Acceptable PM2.5 AQI & Speciation Mass	17020	Chico, CA	06	California	007	Butte	39.757371488392	-121.843286344899
09/24/2011	AQS	060070002	5	7	ug/m3 LC	29	Chico-Manzanita Ave.	1	100.0000	88502	Acceptable PM2.5 AQI & Speciation Mass	17020	Chico, CA	06	California	007	Butte	39.757371488392	-121.843286344899
09/27/2011	AQS	060070002	5	6	ug/m3 LC	25	Chico-Manzanita Ave.	1	100.0000	88502	Acceptable PM2.5 AQI & Speciation Mass	17020	Chico, CA	06	California	007	Butte	39.757371488392	-121.843286344899
10/06/2011	AQS	060070002	5	4	ug/m3 LC	17	Chico-Manzanita Ave.	1	100.0000	88502	Acceptable PM2.5 AQI & Speciation Mass	17020	Chico, CA	06	California	007	Butte	39.757371488392	-121.843286344899
10/12/2011	AQS	060070002	5	6	ug/m3 LC	25	Chico-Manzanita Ave.	1	100.0000	88502	Acceptable PM2.5 AQI & Speciation Mass	17020	Chico, CA	06	California	007	Butte	39.757371488392	-121.843286344899
10/18/2011	AQS	060070002	5	7	ug/m3 LC	29	Chico-Manzanita Ave.	1	100.0000	88502	Acceptable PM2.5 AQI & Speciation Mass	17020	Chico, CA	06	California	007	Butte	39.757371488392	-121.843286344899
10/23/2011	AQS	060070002	5	10	ug/m3 LC	42	Chico-Manzanita Ave.	1	100.0000	88502	Acceptable PM2.5 AQI & Speciation Mass	17020	Chico, CA	06	California	007	Butte	39.757371488392	-121.843286344899
11/05/2011	AQS	060070002	5	11	ug/m3 LC	46	Chico-Manzanita Ave.	1	100.0000	88502	Acceptable PM2.5 AQI & Speciation Mass	17020	Chico, CA	06	California	007	Butte	39.757371488392	-121.843286344899
11/08/2011	AQS	060070002	5	28	ug/m3 LC	84	Chico-Manzanita Ave.	1	100.0000	88502	Acceptable PM2.5 AQI & Speciation Mass	17020	Chico, CA	06	California	007	Butte	39.757371488392	-121.843286344899
11/15/2011	AQS	060070002	5	17	ug/m3 LC	61	Chico-Manzanita Ave.	1	100.0000	88502	Acceptable PM2.5 AQI & Speciation Mass	17020	Chico, CA	06	California	007	Butte	39.757371488392	-121.843286344899
11/17/2011	AQS	060070002	5	21	ug/m3 LC	70	Chico-Manzanita Ave.	1	100.0000	88502	Acceptable PM2.5 AQI & Speciation Mass	17020	Chico, CA	06	California	007	Butte	39.757371488392	-121.843286344899
11/20/2011	AQS	060070002	5	9	ug/m3 LC	38	Chico-Manzanita Ave.	1	100.0000	88502	Acceptable PM2.5 AQI & Speciation Mass	17020	Chico, CA	06	California	007	Butte	39.757371488392	-121.843286344899
11/29/2011	AQS	060070002	5	29	ug/m3 LC	87	Chico-Manzanita Ave.	1	100.0000	88502	Acceptable PM2.5 AQI & Speciation Mass	17020	Chico, CA	06	California	007	Butte	39.757371488392	-121.843286344899
12/05/2011	AQS	060070002	5	22	ug/m3 LC	72	Chico-Manzanita Ave.	1	100.0000	88502	Acceptable PM2.5 AQI & Speciation Mass	17020	Chico, CA	06	California	007	Butte	39.757371488392	-121.843286344899
12/11/2011	AQS	060070002	5	55	ug/m3 LC	149	Chico-Manzanita Ave.	1	100.0000	88502	Acceptable PM2.5 AQI & Speciation Mass	17020	Chico, CA	06	California	007	Butte	39.757371488392	-121.843286344899
12/17/2011	AQS	060070002	5	43	ug/m3 LC	119	Chico-Manzanita Ave.	1	100.0000	88502	Acceptable PM2.5 AQI & Speciation Mass	17020	Chico, CA	06	California	007	Butte	39.757371488392	-121.843286344899
12/20/2011	AQS	060070002	5	23	ug/m3 LC	74	Chico-Manzanita Ave.	1	100.0000	88502	Acceptable PM2.5 AQI & Speciation Mass	17020	Chico, CA	06	California	007	Butte	39.757371488392	-121.843286344899
12/29/2011	AQS	060070002	5	42	ug/m3 LC	117	Chico-Manzanita Ave.	1	100.0000	88502	Acceptable PM2.5 AQI & Speciation Mass	17020	Chico, CA	06	California	007	Butte	39.757371488392	-121.843286344899
01/01/2011	AQS	060072002	3	10.5	ug/m3 LC	44	Paradise - Theater	1	100.0000	88502	Acceptable PM2.5 AQI & Speciation Mass	17020	Chico, CA	06	California	007	Butte	39.77919	-121.59135
01/02/2011	AQS	060072002	3	8.4	ug/m3 LC	35	Paradise - Theater	1	100.0000	88502	Acceptable PM2.5 AQI & Speciation Mass	17020	Chico, CA	06	California	007	Butte	39.77919	-121.59135
01/03/2011	AQS	060072002	3	15.6	ug/m3 LC	58	Paradise - Theater	1	100.0000	88502	Acceptable PM2.5 AQI & Speciation Mass	17020	Chico, CA	06	California	007	Butte	39.77919	-121.59135
01/04/2011	AQS	060072002	3	14.9	ug/m3 LC	57	Paradise - Theater	1	100.0000	88502	Acceptable PM2.5 AQI & Speciation Mass	17020	Chico, CA	06	California	007	Butte	39.77919	-121.59135
01/05/2011	AQS	060072002	3	16.1	ug/m3 LC	59	Paradise - Theater	1	100.0000	88502	Acceptable PM2.5 AQI & Speciation Mass	17020	Chico, CA	06	California	007	Butte	39.77919	-121.59135
01/06/2011	AQS	060072002	3	20.6	ug/m3 LC	69	Paradise - Theater	1	100.0000	88502	Acceptable PM2.5 AQI & Speciation Mass	17020	Chico, CA	06	California	007	Butte	39.77919	-121.59135
01/07/2011	AQS	060072002	3	21.5	ug/m3 LC	71	Paradise - Theater	1	100.0000	88502	Acceptable PM2.5 AQI & Speciation Mass	17020	Chico, CA	06	California	007	Butte	39.77919	-121.59135
01/08/2011	AQS	060072002	3	23.3	ug/m3 LC	75	Paradise - Theater	1	100.0000	88502	Acceptable PM2.5 AQI & Speciation Mass	17020	Chico, CA	06	California	007	Butte	39.77919	-121.59135
01/09/2011	AQS	060072002	3	18.6	ug/m3 LC	65	Paradise - Theater	1	100.0000	88502	Acceptable PM2.5 AQI & Speciation Mass	17020	Chico, CA	06	California	007	Butte	39.77919	-121.59135
01/10/2011	AQS	060072002	3	17.9	ug/m3 LC	63	Paradise - Theater	1	100.0000	88502	Acceptable PM2.5 AQI & Speciation Mass	17020	Chico, CA	06	California	007	Butte	39.77919	-121.59135
01/11/2011	AQS	060072002	3	13.2	ug/m3 LC	53	Paradise - Theater	1	100.0000	88502	Acceptable PM2.5 AQI & Speciation Mass	17020	Chico, CA	06	California	007	Butte	39.77919	-121.59135
01/12/2011	AQS	060072002	3	14.9	ug/m3 LC	57	Paradise - Theater	1	100.0000	88502	Acceptable PM2.5 AQI & Speciation Mass	17020	Chico, CA	06	California	007	Butte	39.77919	-121.59135
01/13/2011	AQS	060072002	3	9.2	ug/m3 LC	38	Paradise - Theater	1	100.0000	88502	Acceptable PM2.5 AQI & Speciation Mass	17020	Chico, CA	06	California	007	Butte	39.77919	-121.59135
01/14/2011	AQS	060072002	3	10.6	ug/m3 LC	44	Paradise - Theater	1	100.0000	88502	Acceptable PM2.5 AQI & Speciation Mass	17020	Chico, CA	06	California	007	Butte	39.77919	-121.59135
01/15/2011	AQS	060072002	3	11.5	ug/m3 LC	48	Paradise - Theater	1	100.0000	88502	Acceptable PM2.5 AQI & Speciation Mass	17020	Chico, CA	06	California	007	Butte	39.77919	-121.59135
01/16/2011	AQS	060072002	3	10.1	ug/m3 LC	42	Paradise - Theater	1	100.0000	88502	Acceptable PM2.5 AQI & Speciation Mass	17020	Chico, CA	06	California	007	Butte	39.77919	-121.59135
01/17/2011	AQS	060072002	3	5.6	ug/m3 LC	23	Paradise - Theater	1	100.0000	88502	Acceptable PM2.5 AQI & Speciation Mass	17020	Chico, CA	06	California	007	Butte	39.77919	-121.59135
01/18/2011	AQS	060072002	3	4.4	ug/m3 LC	18	Paradise - Theater	1	100.0000	88502	Acceptable PM2.5 AQI & Speciation Mass	17020	Chico, CA	06	California	007	Butte	39.77919	-121.59135
01/19/2011	AQS	060072002	3	4	ug/m3 LC	17	Paradise - Theater	1	100.0000	88502	Acceptable PM2.5 AQI & Speciation Mass	17020	Chico, CA	06	California	007	Butte	39.77919	-121.59135
01/20/2011	AQS	060072002	3	10	ug/m3 LC	42	Paradise - Theater	1	100.0000	88502	Acceptable PM2.5 AQI & Speciation Mass	17020	Chico, CA	06	California	007	Butte	39.77919	-121.59135
01/21/2011	AQS	060072002	3	14.4	ug/m3 LC	56	Paradise - Theater	1	100.0000	88502	Acceptable PM2.5 AQI & Speciation Mass	17020	Chico, CA	06	California	007	Butte	39.77919	-121.59135
01/22/2011	AQS	060072002	3	5.4	ug/m3 LC	23	Paradise - Theater	1	100.0000	88502	Acceptable PM2.5 AQI & Speciation Mass	17020	Chico, CA	06	California	007	Butte	39.77919	-121.59135
01/23/2011	AQS	060072002	3	15.8	ug/m3 LC	59	Paradise - Theater	1	100.0000	88502	Acceptable PM2.5 AQI & Speciation Mass	17020	Chico, CA	06	California	007	Butte	39.77919	-121.59135
01/24/2011	AQS	060072002	3	8.8	ug/m3 LC	37	Paradise - Theater	1	100.0000	88502	Acceptable PM2.5 AQI & Speciation Mass	17020	Chico, CA	06	California	007	Butte	39.77919	-121.59135
01/25/2011	AQS	060072002	3	4.9	ug/m3 LC	20	Paradise - Theater	1	100.0000	88502	Acceptable PM2.5 AQI & Speciation Mass	17020	Chico, CA	06	California	007	Butte	39.77919	-121.59135
01/26/2011	AQS	060072002	3	7.3	ug/m3 LC	30	Paradise - Theater	1	100.0000	88502	Acceptable PM2.5 AQI & Speciation Mass	17020	Chico, CA	06	California	007	Butte	39.77919	-121.59135
01/27/2011	AQS	060072002	3	9.2	ug/m3 LC	38	Paradise - Theater	1	100.0000	88502	Acceptable PM2.5 AQI & Speciation Mass	17020	Chico, CA	06	California	007	Butte	39.77919	-121.59135
01/28/2011	AQS	060072002	3	11.6	ug/m3 LC	48	Paradise - Theater	1	100.0000	88502	Acceptable PM2.5 AQI & Speciation Mass	17020	Chico, CA	06	California	007	Butte	39.77919	-121.59135
01/29/2011	AQS	060072002	3	14	ug/m3 LC	55	Paradise - Theater	1	100.0000	88502	Acceptable PM2.5 AQI & Speciation Mass	17020	Chico, CA	06	California	007	Butte	39.77919	-121.59135
01/30/2011	AQS	060072002	3	11.9	ug/m3 LC	50	Paradise - Theater	1	100.0000	88502	Acceptable PM2.5 AQI & Speciation Mass	17020	Chico, CA	06	California	007	Butte	39.77919	-121.59135
01/31/2011	AQS	060072002	3	12.2	ug/m3 LC	51	Paradise - Theater	1	100.0000	88502	Acceptable PM2.5 AQI & Speciation Mass	17020	Chico, CA	06	California	007	Butte	39.77919	-121.59135
02/01/2011	AQS	060072002	3	5.8	ug/m3 LC	24	Paradise - Theater	1	100.0000	88502	Acceptable PM2.5 AQI & Speciation Mass	17020	Chico, CA	06	California	007	Butte	39.77919	-121.59135
02/02/2011	AQS	060072002	3	3	ug/m3 LC	13	Paradise - Theater	1	100.0000	88502	Acceptable PM2.5 AQI & Speciation Mass	17020	Chico, CA	06	California	007	Butte	39.77919	-121.59135
02/03/2011	AQS	060072002	3	8.9	ug/m3 LC	37	Paradise - Theater	1	100.0000	88502	Acceptable PM2.5 AQI & Speciation Mass	17020	Chico, CA	06	California	007	Butte	39.77919	-121.59135
02/04/2011	AQS	060072002	3	8.7	ug/m3 LC	36	Paradise - Theater	1	100.0000	88502	Acceptable PM2.5 AQI & Speciation Mass	17020	Chico, CA	06	California	007	Butte	39.77919	-121.59135
02/05/2011	AQS	060072002	3	6.5	ug/m3 LC	27	Paradise - Theater	1	100.0000	88502	Acceptable PM2.5 AQI & Speciation Mass	17020	Chico, CA	06	California	007	Butte	39.77919	-121.59135
02/06/2011	AQS	060072002	3	7	ug/m3 LC	29	Paradise - Theater	1	100.0000	88502	Acceptable PM2.5 AQI & Speciation Mass	17020	Chico, CA	06	California	007	Butte	39.77919	-121.59135
02/07/2011	AQS	060072002	3	7.8	ug/m3 LC	33	Paradise - Theater	1	100.0000	88502	Acceptable PM2.5 AQI & Speciation Mass	17020	Chico, CA	06	California	007	Butte	39.77919	-121.59135
02/08/2011	AQS	060072002	3	1.2	ug/m3 LC	5	Paradise - Theater	1	100.0000	88502	Acceptable PM2.5 AQI & Speciation Mass	17020	Chico, CA	06	California	007	Butte	39.77919	-121.59135
02/09/2011	AQS	060072002	3	1.4	ug/m3 LC	6	Paradise - Theater	1	100.0000	88502	Acceptable PM2.5 AQI & Speciation Mass	17020	Chico, CA	06	California	007	Butte	39.77919	-121.59135
02/10/2011	AQS	060072002	3	4.6	ug/m3 LC	19	Paradise - Theater	1	100.0000	88502	Acceptable PM2.5 AQI & Speciation Mass	17020	Chico, CA	06	California	007	Butte	39.77919	-121.59135
02/11/2011	AQS	060072002	3	9.8	ug/m3 LC	41	Paradise - Theater	1	100.0000	88502	Acceptable PM2.5 AQI & Speciation Mass	17020	Chico, CA	06	California	007	Butte	39.77919	-121.59135
02/12/2011	AQS	060072002	3	9.3	ug/m3 LC	39	Paradise - Theater	1	100.0000	88502	Acceptable PM2.5 AQI & Speciation Mass	17020	Chico, CA	06	California	007	Butte	39.77919	-121.59135
02/13/2011	AQS	060072002	3	12.2	ug/m3 LC	51	Paradise - Theater	1	100.0000	88502	Acceptable PM2.5 AQI & Speciation Mass	17020	Chico, CA	06	California	007	Butte	39.77919	-121.59135
02/14/2011	AQS	060072002	3	8.1	ug/m3 LC	34	Paradise - Theater	1	100.0000	88502	Acceptable PM2.5 AQI & Speciation Mass	17020	Chico, CA	06	California	007	Butte	39.77919	-121.59135
02/15/2011	AQS	060072002	3	7.5	ug/m3 LC	31	Paradise - Theater	1	100.0000	88502	Acceptable PM2.5 AQI & Speciation Mass	17020	Chico, CA	06	California	007	Butte	39.77919	-121.59135
02/16/2011	AQS	060072002	3	2.8	ug/m3 LC	12	Paradise - Theater	1	100.0000	88502	Acceptable PM2.5 AQI & Speciation Mass	17020	Chico, CA	06	California	007	Butte	39.77919	-121.59135
02/17/2011	AQS	060072002	3	2	ug/m3 LC	8	Paradise - Theater	1	100.0000	88502	Acceptable PM2.5 AQI & Speciation Mass	17020	Chico, CA	06	California	007	Butte	39.77919	-121.59135
02/18/2011	AQS	060072002	3	7.9	ug/m3 LC	33	Paradise - Theater	1	100.0000	88502	Acceptable PM2.5 AQI & Speciation Mass	17020	Chico, CA	06	California	007	Butte	39.77919	-121.59135
02/19/2011	AQS	060072002	3	9.3	ug/m3 LC	39	Paradise - Theater	1	100.0000	88502	Acceptable PM2.5 AQI & Speciation Mass	17020	Chico, CA	06	California	007	Butte	39.77919	-121.59135
02/20/2011	AQS	060072002	3	12.4	ug/m3 LC	52	Paradise - Theater	1	100.0000	88502	Acceptable PM2.5 AQI & Speciation Mass	17020	Chico, CA	06	California	007	Butte	39.77919	-121.59135
02/21/2011	AQS	060072002	3	13.1	ug/m3 LC	53	Paradise - Theater	1	100.0000	88502	Acceptable PM2.5 AQI & Speciation Mass	17020	Chico, CA	06	California	007	Butte	39.77919	-121.59135
02/22/2011	AQS	060072002	3	12.4	ug/m3 LC	52	Paradise - Theater	1	100.0000	88502	Acceptable PM2.5 AQI & Speciation Mass	17020	Chico, CA	06	California	007	Butte	39.77919	-121.59135
02/23/2011	AQS	060072002	3	8.7	ug/m3 LC	36	Paradise - Theater	1	100.0000	88502	Acceptable PM2.5 AQI & Speciation Mass	17020	Chico, CA	06	California	007	Butte	39.77919	-121.59135
02/24/2011	AQS	060072002	3	4.7	ug/m3 LC	20	Paradise - Theater	1	100.0000	88502	Acceptable PM2.5 AQI & Speciation Mass	17020	Chico, CA	06	California	007	Butte	39.77919	-121.59135
02/26/2011	AQS	060072002	3	11	ug/m3 LC	46	Paradise - Theater	1	100.0000	88502	Acceptable PM2.5 AQI & Speciation Mass	17020	Chico, CA	06	California	007	Butte	39.77919	-121.59135
02/27/2011	AQS	060072002	3	8.2	ug/m3 LC	34	Paradise - Theater	1	100.0000	88502	Acceptable PM2.5 AQI & Speciation Mass	17020	Chico, CA	06	California	007	Butte	39.77919	-121.59135
02/28/2011	AQS	060072002	3	11.2	ug/m3 LC	47	Paradise - Theater	1	100.0000	88502	Acceptable PM2.5 AQI & Speciation Mass	17020	Chico, CA	06	California	007	Butte	39.77919	-121.59135
03/01/2011	AQS	060072002	3	10.3	ug/m3 LC	43	Paradise - Theater	1	100.0000	88502	Acceptable PM2.5 AQI & Speciation Mass	17020	Chico, CA	06	California	007	Butte	39.77919	-121.59135
03/02/2011	AQS	060072002	3	6.5	ug/m3 LC	27	Paradise - Theater	1	100.0000	88502	Acceptable PM2.5 AQI & Speciation Mass	17020	Chico, CA	06	California	007	Butte	39.77919	-121.59135
03/03/2011	AQS	060072002	3	11.7	ug/m3 LC	49	Paradise - Theater	1	100.0000	88502	Acceptable PM2.5 AQI & Speciation Mass	17020	Chico, CA	06	California	007	Butte	39.77919	-121.59135
03/04/2011	AQS	060072002	3	10	ug/m3 LC	42	Paradise - Theater	1	100.0000	88502	Acceptable PM2.5 AQI & Speciation Mass	17020	Chico, CA	06	California	007	Butte	39.77919	-121.59135
03/05/2011	AQS	060072002	3	8.7	ug/m3 LC	36	Paradise - Theater	1	100.0000	88502	Acceptable PM2.5 AQI & Speciation Mass	17020	Chico, CA	06	California	007	Butte	39.77919	-121.59135
03/06/2011	AQS	060072002	3	5.4	ug/m3 LC	23	Paradise - Theater	1	100.0000	88502	Acceptable PM2.5 AQI & Speciation Mass	17020	Chico, CA	06	California	007	Butte	39.77919	-121.59135
03/07/2011	AQS	060072002	3	3.1	ug/m3 LC	13	Paradise - Theater	1	100.0000	88502	Acceptable PM2.5 AQI & Speciation Mass	17020	Chico, CA	06	California	007	Butte	39.77919	-121.59135
03/08/2011	AQS	060072002	3	4.6	ug/m3 LC	19	Paradise - Theater	1	100.0000	88502	Acceptable PM2.5 AQI & Speciation Mass	17020	Chico, CA	06	California	007	Butte	39.77919	-121.59135
03/09/2011	AQS	060072002	3	12	ug/m3 LC	50	Paradise - Theater	1	100.0000	88502	Acceptable PM2.5 AQI & Speciation Mass	17020	Chico, CA	06	California	007	Butte	39.77919	-121.59135
03/10/2011	AQS	060072002	3	8.4	ug/m3 LC	35	Paradise - Theater	1	100.0000	88502	Acceptable PM2.5 AQI & Speciation Mass	17020	Chico, CA	06	California	007	Butte	39.77919	-121.59135
03/11/2011	AQS	060072002	3	7.6	ug/m3 LC	32	Paradise - Theater	1	100.0000	88502	Acceptable PM2.5 AQI & Speciation Mass	17020	Chico, CA	06	California	007	Butte	39.77919	-121.59135
03/12/2011	AQS	060072002	3	11.7	ug/m3 LC	49	Paradise - Theater	1	100.0000	88502	Acceptable PM2.5 AQI & Speciation Mass	17020	Chico, CA	06	California	007	Butte	39.77919	-121.59135
03/13/2011	AQS	060072002	3	8.7	ug/m3 LC	36	Paradise - Theater	1	100.0000	88502	Acceptable PM2.5 AQI & Speciation Mass	17020	Chico, CA	06	California	007	Butte	39.77919	-121.59135
03/14/2011	AQS	060072002	3	9	ug/m3 LC	38	Paradise - Theater	1	100.0000	88502	Acceptable PM2.5 AQI & Speciation Mass	17020	Chico, CA	06	California	007	Butte	39.77919	-121.59135
03/15/2011	AQS	060072002	3	6.7	ug/m3 LC	28	Paradise - Theater	1	100.0000	88502	Acceptable PM2.5 AQI & Speciation Mass	17020	Chico, CA	06	California	007	Butte	39.77919	-121.59135
03/16/2011	AQS	060072002	3	10.6	ug/m3 LC	44	Paradise - Theater	1	100.0000	88502	Acceptable PM2.5 AQI & Speciation Mass	17020	Chico, CA	06	California	007	Butte	39.77919	-121.59135
03/17/2011	AQS	060072002	3	11.3	ug/m3 LC	47	Paradise - Theater	1	100.0000	88502	Acceptable PM2.5 AQI & Speciation Mass	17020	Chico, CA	06	California	007	Butte	39.77919	-121.59135
03/18/2011	AQS	060072002	3	5.2	ug/m3 LC	22	Paradise - Theater	1	100.0000	88502	Acceptable PM2.5 AQI & Speciation Mass	17020	Chico, CA	06	California	007	Butte	39.77919	-121.59135
03/19/2011	AQS	060072002	3	2.5	ug/m3 LC	10	Paradise - Theater	1	100.0000	88502	Acceptable PM2.5 AQI & Speciation Mass	17020	Chico, CA	06	California	007	Butte	39.77919	-121.59135
03/21/2011	AQS	060072002	3	7.6	ug/m3 LC	32	Paradise - Theater	1	100.0000	88502	Acceptable PM2.5 AQI & Speciation Mass	17020	Chico, CA	06	California	007	Butte	39.77919	-121.59135
03/22/2011	AQS	060072002	3	6.1	ug/m3 LC	25	Paradise - Theater	1	100.0000	88502	Acceptable PM2.5 AQI & Speciation Mass	17020	Chico, CA	06	California	007	Butte	39.77919	-121.59135
03/23/2011	AQS	060072002	3	3.4	ug/m3 LC	14	Paradise - Theater	1	100.0000	88502	Acceptable PM2.5 AQI & Speciation Mass	17020	Chico, CA	06	California	007	Butte	39.77919	-121.59135
03/24/2011	AQS	060072002	3	4.8	ug/m3 LC	20	Paradise - Theater	1	100.0000	88502	Acceptable PM2.5 AQI & Speciation Mass	17020	Chico, CA	06	California	007	Butte	39.77919	-121.59135
03/25/2011	AQS	060072002	3	5.9	ug/m3 LC	25	Paradise - Theater	1	100.0000	88502	Acceptable PM2.5 AQI & Speciation Mass	17020	Chico, CA	06	California	007	Butte	39.77919	-121.59135
03/26/2011	AQS	060072002	3	4.2	ug/m3 LC	18	Paradise - Theater	1	100.0000	88502	Acceptable PM2.5 AQI & Speciation Mass	17020	Chico, CA	06	California	007	Butte	39.77919	-121.59135
03/27/2011	AQS	060072002	3	6.2	ug/m3 LC	26	Paradise - Theater	1	100.0000	88502	Acceptable PM2.5 AQI & Speciation Mass	17020	Chico, CA	06	California	007	Butte	39.77919	-121.59135
03/28/2011	AQS	060072002	3	7.3	ug/m3 LC	30	Paradise - Theater	1	100.0000	88502	Acceptable PM2.5 AQI & Speciation Mass	17020	Chico, CA	06	California	007	Butte	39.77919	-121.59135
03/29/2011	AQS	060072002	3	6.9	ug/m3 LC	29	Paradise - Theater	1	100.0000	88502	Acceptable PM2.5 AQI & Speciation Mass	17020	Chico, CA	06	California	007	Butte	39.77919	-121.59135
03/30/2011	AQS	060072002	3	6.4	ug/m3 LC	27	Paradise - Theater	1	100.0000	88502	Acceptable PM2.5 AQI & Speciation Mass	17020	Chico, CA	06	California	007	Butte	39.77919	-121.59135
03/31/2011	AQS	060072002	3	6.6	ug/m3 LC	28	Paradise - Theater	1	100.0000	88502	Acceptable PM2.5 AQI & Speciation Mass	17020	Chico, CA	06	California	007	Butte	39.77919	-121.59135
04/01/2011	AQS	060072002	3	6.4	ug/m3 LC	27	Paradise - Theater	1	100.0000	88502	Acceptable PM2.5 AQI & Speciation Mass	17020	Chico, CA	06	California	007	Butte	39.77919	-121.59135
04/02/2011	AQS	060072002	3	6.4	ug/m3 LC	27	Paradise - Theater	1	100.0000	88502	Acceptable PM2.5 AQI & Speciation Mass	17020	Chico, CA	06	California	007	Butte	39.77919	-121.59135
04/03/2011	AQS	060072002	3	3.2	ug/m3 LC	13	Paradise - Theater	1	100.0000	88502	Acceptable PM2.5 AQI & Speciation Mass	17020	Chico, CA	06	California	007	Butte	39.77919	-121.59135
04/04/2011	AQS	060072002	3	5.7	ug/m3 LC	24	Paradise - Theater	1	100.0000	88502	Acceptable PM2.5 AQI & Speciation Mass	17020	Chico, CA	06	California	007	Butte	39.77919	-121.59135
04/05/2011	AQS	060072002	3	7.6	ug/m3 LC	32	Paradise - Theater	1	100.0000	88502	Acceptable PM2.5 AQI & Speciation Mass	17020	Chico, CA	06	California	007	Butte	39.77919	-121.59135
04/06/2011	AQS	060072002	3	6.4	ug/m3 LC	27	Paradise - Theater	1	100.0000	88502	Acceptable PM2.5 AQI & Speciation Mass	17020	Chico, CA	06	California	007	Butte	39.77919	-121.59135
04/07/2011	AQS	060072002	3	5.7	ug/m3 LC	24	Paradise - Theater	1	100.0000	88502	Acceptable PM2.5 AQI & Speciation Mass	17020	Chico, CA	06	California	007	Butte	39.77919	-121.59135
04/08/2011	AQS	060072002	3	9.1	ug/m3 LC	38	Paradise - Theater	1	100.0000	88502	Acceptable PM2.5 AQI & Speciation Mass	17020	Chico, CA	06	California	007	Butte	39.77919	-121.59135
04/09/2011	AQS	060072002	3	12	ug/m3 LC	50	Paradise - Theater	1	100.0000	88502	Acceptable PM2.5 AQI & Speciation Mass	17020	Chico, CA	06	California	007	Butte	39.77919	-121.59135
04/10/2011	AQS	060072002	3	11.4	ug/m3 LC	48	Paradise - Theater	1	100.0000	88502	Acceptable PM2.5 AQI & Speciation Mass	17020	Chico, CA	06	California	007	Butte	39.77919	-121.59135
04/11/2011	AQS	060072002	3	12	ug/m3 LC	50	Paradise - Theater	1	100.0000	88502	Acceptable PM2.5 AQI & Speciation Mass	17020	Chico, CA	06	California	007	Butte	39.77919	-121.59135
04/12/2011	AQS	060072002	3	8.7	ug/m3 LC	36	Paradise - Theater	1	100.0000	88502	Acceptable PM2.5 AQI & Speciation Mass	17020	Chico, CA	06	California	007	Butte	39.77919	-121.59135
04/13/2011	AQS	060072002	3	7	ug/m3 LC	29	Paradise - Theater	1	100.0000	88502	Acceptable PM2.5 AQI & Speciation Mass	17020	Chico, CA	06	California	007	Butte	39.77919	-121.59135
04/14/2011	AQS	060072002	3	13	ug/m3 LC	53	Paradise - Theater	1	100.0000	88502	Acceptable PM2.5 AQI & Speciation Mass	17020	Chico, CA	06	California	007	Butte	39.77919	-121.59135
04/15/2011	AQS	060072002	3	14.5	ug/m3 LC	56	Paradise - Theater	1	100.0000	88502	Acceptable PM2.5 AQI & Speciation Mass	17020	Chico, CA	06	California	007	Butte	39.77919	-121.59135
04/16/2011	AQS	060072002	3	10.8	ug/m3 LC	45	Paradise - Theater	1	100.0000	88502	Acceptable PM2.5 AQI & Speciation Mass	17020	Chico, CA	06	California	007	Butte	39.77919	-121.59135
04/17/2011	AQS	060072002	3	8.5	ug/m3 LC	35	Paradise - Theater	1	100.0000	88502	Acceptable PM2.5 AQI & Speciation Mass	17020	Chico, CA	06	California	007	Butte	39.77919	-121.59135
04/18/2011	AQS	060072002	3	7.7	ug/m3 LC	32	Paradise - Theater	1	100.0000	88502	Acceptable PM2.5 AQI & Speciation Mass	17020	Chico, CA	06	California	007	Butte	39.77919	-121.59135
04/19/2011	AQS	060072002	3	8.3	ug/m3 LC	35	Paradise - Theater	1	100.0000	88502	Acceptable PM2.5 AQI & Speciation Mass	17020	Chico, CA	06	California	007	Butte	39.77919	-121.59135
04/20/2011	AQS	060072002	3	9.2	ug/m3 LC	38	Paradise - Theater	1	100.0000	88502	Acceptable PM2.5 AQI & Speciation Mass	17020	Chico, CA	06	California	007	Butte	39.77919	-121.59135
04/21/2011	AQS	060072002	3	4.1	ug/m3 LC	17	Paradise - Theater	1	100.0000	88502	Acceptable PM2.5 AQI & Speciation Mass	17020	Chico, CA	06	California	007	Butte	39.77919	-121.59135
04/22/2011	AQS	060072002	3	7.8	ug/m3 LC	33	Paradise - Theater	1	100.0000	88502	Acceptable PM2.5 AQI & Speciation Mass	17020	Chico, CA	06	California	007	Butte	39.77919	-121.59135
04/23/2011	AQS	060072002	3	7.7	ug/m3 LC	32	Paradise - Theater	1	100.0000	88502	Acceptable PM2.5 AQI & Speciation Mass	17020	Chico, CA	06	California	007	Butte	39.77919	-121.59135
04/24/2011	AQS	060072002	3	5.9	ug/m3 LC	25	Paradise - Theater	1	100.0000	88502	Acceptable PM2.5 AQI & Speciation Mass	17020	Chico, CA	06	California	007	Butte	39.77919	-121.59135
04/25/2011	AQS	060072002	3	5.1	ug/m3 LC	21	Paradise - Theater	1	100.0000	88502	Acceptable PM2.5 AQI & Speciation Mass	17020	Chico, CA	06	California	007	Butte	39.77919	-121.59135
04/26/2011	AQS	060072002	3	4.9	ug/m3 LC	20	Paradise - Theater	1	100.0000	88502	Acceptable PM2.5 AQI & Speciation Mass	17020	Chico, CA	06	California	007	Butte	39.77919	-121.59135
04/27/2011	AQS	060072002	3	5.8	ug/m3 LC	24	Paradise - Theater	1	100.0000	88502	Acceptable PM2.5 AQI & Speciation Mass	17020	Chico, CA	06	California	007	Butte	39.77919	-121.59135
04/28/2011	AQS	060072002	3	8	ug/m3 LC	33	Paradise - Theater	1	100.0000	88502	Acceptable PM2.5 AQI & Speciation Mass	17020	Chico, CA	06	California	007	Butte	39.77919	-121.59135
04/29/2011	AQS	060072002	3	3.1	ug/m3 LC	13	Paradise - Theater	1	100.0000	88502	Acceptable PM2.5 AQI & Speciation Mass	17020	Chico, CA	06	California	007	Butte	39.77919	-121.59135
04/30/2011	AQS	060072002	3	3.9	ug/m3 LC	16	Paradise - Theater	1	100.0000	88502	Acceptable PM2.5 AQI & Speciation Mass	17020	Chico, CA	06	California	007	Butte	39.77919	-121.59135
05/01/2011	AQS	060072002	3	3.4	ug/m3 LC	14	Paradise - Theater	1	100.0000	88502	Acceptable PM2.5 AQI & Speciation Mass	17020	Chico, CA	06	California	007	Butte	39.77919	-121.59135
05/02/2011	AQS	060072002	3	6.4	ug/m3 LC	27	Paradise - Theater	1	100.0000	88502	Acceptable PM2.5 AQI & Speciation Mass	17020	Chico, CA	06	California	007	Butte	39.77919	-121.59135
05/03/2011	AQS	060072002	3	6.5	ug/m3 LC	27	Paradise - Theater	1	100.0000	88502	Acceptable PM2.5 AQI & Speciation Mass	17020	Chico, CA	06	California	007	Butte	39.77919	-121.59135
05/04/2011	AQS	060072002	3	6	ug/m3 LC	25	Paradise - Theater	1	100.0000	88502	Acceptable PM2.5 AQI & Speciation Mass	17020	Chico, CA	06	California	007	Butte	39.77919	-121.59135
05/05/2011	AQS	060072002	3	7.8	ug/m3 LC	33	Paradise - Theater	1	100.0000	88502	Acceptable PM2.5 AQI & Speciation Mass	17020	Chico, CA	06	California	007	Butte	39.77919	-121.59135
05/06/2011	AQS	060072002	3	10.7	ug/m3 LC	45	Paradise - Theater	1	100.0000	88502	Acceptable PM2.5 AQI & Speciation Mass	17020	Chico, CA	06	California	007	Butte	39.77919	-121.59135
05/07/2011	AQS	060072002	3	9.8	ug/m3 LC	41	Paradise - Theater	1	100.0000	88502	Acceptable PM2.5 AQI & Speciation Mass	17020	Chico, CA	06	California	007	Butte	39.77919	-121.59135
05/08/2011	AQS	060072002	3	6.2	ug/m3 LC	26	Paradise - Theater	1	100.0000	88502	Acceptable PM2.5 AQI & Speciation Mass	17020	Chico, CA	06	California	007	Butte	39.77919	-121.59135
05/09/2011	AQS	060072002	3	2.7	ug/m3 LC	11	Paradise - Theater	1	100.0000	88502	Acceptable PM2.5 AQI & Speciation Mass	17020	Chico, CA	06	California	007	Butte	39.77919	-121.59135
05/10/2011	AQS	060072002	3	3.8	ug/m3 LC	16	Paradise - Theater	1	100.0000	88502	Acceptable PM2.5 AQI & Speciation Mass	17020	Chico, CA	06	California	007	Butte	39.77919	-121.59135
05/11/2011	AQS	060072002	3	7.4	ug/m3 LC	31	Paradise - Theater	1	100.0000	88502	Acceptable PM2.5 AQI & Speciation Mass	17020	Chico, CA	06	California	007	Butte	39.77919	-121.59135
05/12/2011	AQS	060072002	3	6.2	ug/m3 LC	26	Paradise - Theater	1	100.0000	88502	Acceptable PM2.5 AQI & Speciation Mass	17020	Chico, CA	06	California	007	Butte	39.77919	-121.59135
05/13/2011	AQS	060072002	3	5.8	ug/m3 LC	24	Paradise - Theater	1	100.0000	88502	Acceptable PM2.5 AQI & Speciation Mass	17020	Chico, CA	06	California	007	Butte	39.77919	-121.59135
05/14/2011	AQS	060072002	3	7.7	ug/m3 LC	32	Paradise - Theater	1	100.0000	88502	Acceptable PM2.5 AQI & Speciation Mass	17020	Chico, CA	06	California	007	Butte	39.77919	-121.59135
05/15/2011	AQS	060072002	3	3	ug/m3 LC	13	Paradise - Theater	1	100.0000	88502	Acceptable PM2.5 AQI & Speciation Mass	17020	Chico, CA	06	California	007	Butte	39.77919	-121.59135
05/16/2011	AQS	060072002	3	3.7	ug/m3 LC	15	Paradise - Theater	1	100.0000	88502	Acceptable PM2.5 AQI & Speciation Mass	17020	Chico, CA	06	California	007	Butte	39.77919	-121.59135
05/17/2011	AQS	060072002	3	3.7	ug/m3 LC	15	Paradise - Theater	1	100.0000	88502	Acceptable PM2.5 AQI & Speciation Mass	17020	Chico, CA	06	California	007	Butte	39.77919	-121.59135
05/18/2011	AQS	060072002	3	5.2	ug/m3 LC	22	Paradise - Theater	1	100.0000	88502	Acceptable PM2.5 AQI & Speciation Mass	17020	Chico, CA	06	California	007	Butte	39.77919	-121.59135
05/19/2011	AQS	060072002	3	4.9	ug/m3 LC	20	Paradise - Theater	1	100.0000	88502	Acceptable PM2.5 AQI & Speciation Mass	17020	Chico, CA	06	California	007	Butte	39.77919	-121.59135
05/20/2011	AQS	060072002	3	5.3	ug/m3 LC	22	Paradise - Theater	1	100.0000	88502	Acceptable PM2.5 AQI & Speciation Mass	17020	Chico, CA	06	California	007	Butte	39.77919	-121.59135
05/21/2011	AQS	060072002	3	9.2	ug/m3 LC	38	Paradise - Theater	1	100.0000	88502	Acceptable PM2.5 AQI & Speciation Mass	17020	Chico, CA	06	California	007	Butte	39.77919	-121.59135
05/22/2011	AQS	060072002	3	11.3	ug/m3 LC	47	Paradise - Theater	1	100.0000	88502	Acceptable PM2.5 AQI & Speciation Mass	17020	Chico, CA	06	California	007	Butte	39.77919	-121.59135
05/23/2011	AQS	060072002	3	9.5	ug/m3 LC	40	Paradise - Theater	1	100.0000	88502	Acceptable PM2.5 AQI & Speciation Mass	17020	Chico, CA	06	California	007	Butte	39.77919	-121.59135
05/24/2011	AQS	060072002	3	9.4	ug/m3 LC	39	Paradise - Theater	1	100.0000	88502	Acceptable PM2.5 AQI & Speciation Mass	17020	Chico, CA	06	California	007	Butte	39.77919	-121.59135
05/25/2011	AQS	060072002	3	7.4	ug/m3 LC	31	Paradise - Theater	1	100.0000	88502	Acceptable PM2.5 AQI & Speciation Mass	17020	Chico, CA	06	California	007	Butte	39.77919	-121.59135
05/26/2011	AQS	060072002	3	5.3	ug/m3 LC	22	Paradise - Theater	1	100.0000	88502	Acceptable PM2.5 AQI & Speciation Mass	17020	Chico, CA	06	California	007	Butte	39.77919	-121.59135
05/27/2011	AQS	060072002	3	5.6	ug/m3 LC	23	Paradise - Theater	1	100.0000	88502	Acceptable PM2.5 AQI & Speciation Mass	17020	Chico, CA	06	California	007	Butte	39.77919	-121.59135
05/28/2011	AQS	060072002	3	7.6	ug/m3 LC	32	Paradise - Theater	1	100.0000	88502	Acceptable PM2.5 AQI & Speciation Mass	17020	Chico, CA	06	California	007	Butte	39.77919	-121.59135
05/29/2011	AQS	060072002	3	5.1	ug/m3 LC	21	Paradise - Theater	1	100.0000	88502	Acceptable PM2.5 AQI & Speciation Mass	17020	Chico, CA	06	California	007	Butte	39.77919	-121.59135
05/30/2011	AQS	060072002	3	4.7	ug/m3 LC	20	Paradise - Theater	1	100.0000	88502	Acceptable PM2.5 AQI & Speciation Mass	17020	Chico, CA	06	California	007	Butte	39.77919	-121.59135
05/31/2011	AQS	060072002	3	5.9	ug/m3 LC	25	Paradise - Theater	1	100.0000	88502	Acceptable PM2.5 AQI & Speciation Mass	17020	Chico, CA	06	California	007	Butte	39.77919	-121.59135
06/01/2011	AQS	060072002	3	4.3	ug/m3 LC	18	Paradise - Theater	1	100.0000	88502	Acceptable PM2.5 AQI & Speciation Mass	17020	Chico, CA	06	California	007	Butte	39.77919	-121.59135
06/02/2011	AQS	060072002	3	6.4	ug/m3 LC	27	Paradise - Theater	1	100.0000	88502	Acceptable PM2.5 AQI & Speciation Mass	17020	Chico, CA	06	California	007	Butte	39.77919	-121.59135
06/03/2011	AQS	060072002	3	6.5	ug/m3 LC	27	Paradise - Theater	1	100.0000	88502	Acceptable PM2.5 AQI & Speciation Mass	17020	Chico, CA	06	California	007	Butte	39.77919	-121.59135
06/04/2011	AQS	060072002	3	5.8	ug/m3 LC	24	Paradise - Theater	1	100.0000	88502	Acceptable PM2.5 AQI & Speciation Mass	17020	Chico, CA	06	California	007	Butte	39.77919	-121.59135
06/05/2011	AQS	060072002	3	5.9	ug/m3 LC	25	Paradise - Theater	1	100.0000	88502	Acceptable PM2.5 AQI & Speciation Mass	17020	Chico, CA	06	California	007	Butte	39.77919	-121.59135
06/06/2011	AQS	060072002	3	6.7	ug/m3 LC	28	Paradise - Theater	1	100.0000	88502	Acceptable PM2.5 AQI & Speciation Mass	17020	Chico, CA	06	California	007	Butte	39.77919	-121.59135
06/07/2011	AQS	060072002	3	6.7	ug/m3 LC	28	Paradise - Theater	1	100.0000	88502	Acceptable PM2.5 AQI & Speciation Mass	17020	Chico, CA	06	California	007	Butte	39.77919	-121.59135
06/08/2011	AQS	060072002	3	10.3	ug/m3 LC	43	Paradise - Theater	1	100.0000	88502	Acceptable PM2.5 AQI & Speciation Mass	17020	Chico, CA	06	California	007	Butte	39.77919	-121.59135
06/09/2011	AQS	060072002	3	10.2	ug/m3 LC	43	Paradise - Theater	1	100.0000	88502	Acceptable PM2.5 AQI & Speciation Mass	17020	Chico, CA	06	California	007	Butte	39.77919	-121.59135
06/10/2011	AQS	060072002	3	9.7	ug/m3 LC	40	Paradise - Theater	1	100.0000	88502	Acceptable PM2.5 AQI & Speciation Mass	17020	Chico, CA	06	California	007	Butte	39.77919	-121.59135
06/11/2011	AQS	060072002	3	12.4	ug/m3 LC	52	Paradise - Theater	1	100.0000	88502	Acceptable PM2.5 AQI & Speciation Mass	17020	Chico, CA	06	California	007	Butte	39.77919	-121.59135
06/12/2011	AQS	060072002	3	9.8	ug/m3 LC	41	Paradise - Theater	1	100.0000	88502	Acceptable PM2.5 AQI & Speciation Mass	17020	Chico, CA	06	California	007	Butte	39.77919	-121.59135
06/13/2011	AQS	060072002	3	7.5	ug/m3 LC	31	Paradise - Theater	1	100.0000	88502	Acceptable PM2.5 AQI & Speciation Mass	17020	Chico, CA	06	California	007	Butte	39.77919	-121.59135
06/14/2011	AQS	060072002	3	6.3	ug/m3 LC	26	Paradise - Theater	1	100.0000	88502	Acceptable PM2.5 AQI & Speciation Mass	17020	Chico, CA	06	California	007	Butte	39.77919	-121.59135
06/15/2011	AQS	060072002	3	5.2	ug/m3 LC	22	Paradise - Theater	1	100.0000	88502	Acceptable PM2.5 AQI & Speciation Mass	17020	Chico, CA	06	California	007	Butte	39.77919	-121.59135
06/16/2011	AQS	060072002	3	3.4	ug/m3 LC	14	Paradise - Theater	1	100.0000	88502	Acceptable PM2.5 AQI & Speciation Mass	17020	Chico, CA	06	California	007	Butte	39.77919	-121.59135
06/17/2011	AQS	060072002	3	7.3	ug/m3 LC	30	Paradise - Theater	1	100.0000	88502	Acceptable PM2.5 AQI & Speciation Mass	17020	Chico, CA	06	California	007	Butte	39.77919	-121.59135
06/18/2011	AQS	060072002	3	10.7	ug/m3 LC	45	Paradise - Theater	1	100.0000	88502	Acceptable PM2.5 AQI & Speciation Mass	17020	Chico, CA	06	California	007	Butte	39.77919	-121.59135
06/19/2011	AQS	060072002	3	4.9	ug/m3 LC	20	Paradise - Theater	1	100.0000	88502	Acceptable PM2.5 AQI & Speciation Mass	17020	Chico, CA	06	California	007	Butte	39.77919	-121.59135
06/20/2011	AQS	060072002	3	5.7	ug/m3 LC	24	Paradise - Theater	1	100.0000	88502	Acceptable PM2.5 AQI & Speciation Mass	17020	Chico, CA	06	California	007	Butte	39.77919	-121.59135
06/21/2011	AQS	060072002	3	9.4	ug/m3 LC	39	Paradise - Theater	1	100.0000	88502	Acceptable PM2.5 AQI & Speciation Mass	17020	Chico, CA	06	California	007	Butte	39.77919	-121.59135
06/22/2011	AQS	060072002	3	9.8	ug/m3 LC	41	Paradise - Theater	1	100.0000	88502	Acceptable PM2.5 AQI & Speciation Mass	17020	Chico, CA	06	California	007	Butte	39.77919	-121.59135
06/23/2011	AQS	060072002	3	10.6	ug/m3 LC	44	Paradise - Theater	1	100.0000	88502	Acceptable PM2.5 AQI & Speciation Mass	17020	Chico, CA	06	California	007	Butte	39.77919	-121.59135
06/24/2011	AQS	060072002	3	9.6	ug/m3 LC	40	Paradise - Theater	1	100.0000	88502	Acceptable PM2.5 AQI & Speciation Mass	17020	Chico, CA	06	California	007	Butte	39.77919	-121.59135
06/25/2011	AQS	060072002	3	10.1	ug/m3 LC	42	Paradise - Theater	1	100.0000	88502	Acceptable PM2.5 AQI & Speciation Mass	17020	Chico, CA	06	California	007	Butte	39.77919	-121.59135
06/26/2011	AQS	060072002	3	11.3	ug/m3 LC	47	Paradise - Theater	1	100.0000	88502	Acceptable PM2.5 AQI & Speciation Mass	17020	Chico, CA	06	California	007	Butte	39.77919	-121.59135
06/27/2011	AQS	060072002	3	8.5	ug/m3 LC	35	Paradise - Theater	1	100.0000	88502	Acceptable PM2.5 AQI & Speciation Mass	17020	Chico, CA	06	California	007	Butte	39.77919	-121.59135
06/28/2011	AQS	060072002	3	3.9	ug/m3 LC	16	Paradise - Theater	1	100.0000	88502	Acceptable PM2.5 AQI & Speciation Mass	17020	Chico, CA	06	California	007	Butte	39.77919	-121.59135
06/29/2011	AQS	060072002	3	7	ug/m3 LC	29	Paradise - Theater	1	100.0000	88502	Acceptable PM2.5 AQI & Speciation Mass	17020	Chico, CA	06	California	007	Butte	39.77919	-121.59135
06/30/2011	AQS	060072002	3	6.7	ug/m3 LC	28	Paradise - Theater	1	100.0000	88502	Acceptable PM2.5 AQI & Speciation Mass	17020	Chico, CA	06	California	007	Butte	39.77919	-121.59135
07/01/2011	AQS	060072002	3	8.2	ug/m3 LC	34	Paradise - Theater	1	100.0000	88502	Acceptable PM2.5 AQI & Speciation Mass	17020	Chico, CA	06	California	007	Butte	39.77919	-121.59135
07/02/2011	AQS	060072002	3	7.9	ug/m3 LC	33	Paradise - Theater	1	100.0000	88502	Acceptable PM2.5 AQI & Speciation Mass	17020	Chico, CA	06	California	007	Butte	39.77919	-121.59135
07/03/2011	AQS	060072002	3	7.9	ug/m3 LC	33	Paradise - Theater	1	100.0000	88502	Acceptable PM2.5 AQI & Speciation Mass	17020	Chico, CA	06	California	007	Butte	39.77919	-121.59135
07/04/2011	AQS	060072002	3	7.3	ug/m3 LC	30	Paradise - Theater	1	100.0000	88502	Acceptable PM2.5 AQI & Speciation Mass	17020	Chico, CA	06	California	007	Butte	39.77919	-121.59135
07/05/2011	AQS	060072002	3	8	ug/m3 LC	33	Paradise - Theater	1	100.0000	88502	Acceptable PM2.5 AQI & Speciation Mass	17020	Chico, CA	06	California	007	Butte	39.77919	-121.59135
07/06/2011	AQS	060072002	3	11.1	ug/m3 LC	46	Paradise - Theater	1	100.0000	88502	Acceptable PM2.5 AQI & Speciation Mass	17020	Chico, CA	06	California	007	Butte	39.77919	-121.59135
07/07/2011	AQS	060072002	3	12.5	ug/m3 LC	52	Paradise - Theater	1	100.0000	88502	Acceptable PM2.5 AQI & Speciation Mass	17020	Chico, CA	06	California	007	Butte	39.77919	-121.59135
07/08/2011	AQS	060072002	3	12.1	ug/m3 LC	51	Paradise - Theater	1	100.0000	88502	Acceptable PM2.5 AQI & Speciation Mass	17020	Chico, CA	06	California	007	Butte	39.77919	-121.59135
07/09/2011	AQS	060072002	3	9.7	ug/m3 LC	40	Paradise - Theater	1	100.0000	88502	Acceptable PM2.5 AQI & Speciation Mass	17020	Chico, CA	06	California	007	Butte	39.77919	-121.59135
07/10/2011	AQS	060072002	3	11.2	ug/m3 LC	47	Paradise - Theater	1	100.0000	88502	Acceptable PM2.5 AQI & Speciation Mass	17020	Chico, CA	06	California	007	Butte	39.77919	-121.59135
07/11/2011	AQS	060072002	3	7.8	ug/m3 LC	33	Paradise - Theater	1	100.0000	88502	Acceptable PM2.5 AQI & Speciation Mass	17020	Chico, CA	06	California	007	Butte	39.77919	-121.59135
07/12/2011	AQS	060072002	3	6.8	ug/m3 LC	28	Paradise - Theater	1	100.0000	88502	Acceptable PM2.5 AQI & Speciation Mass	17020	Chico, CA	06	California	007	Butte	39.77919	-121.59135
07/13/2011	AQS	060072002	3	9.1	ug/m3 LC	38	Paradise - Theater	1	100.0000	88502	Acceptable PM2.5 AQI & Speciation Mass	17020	Chico, CA	06	California	007	Butte	39.77919	-121.59135
07/14/2011	AQS	060072002	3	8.2	ug/m3 LC	34	Paradise - Theater	1	100.0000	88502	Acceptable PM2.5 AQI & Speciation Mass	17020	Chico, CA	06	California	007	Butte	39.77919	-121.59135
07/15/2011	AQS	060072002	3	8.8	ug/m3 LC	37	Paradise - Theater	1	100.0000	88502	Acceptable PM2.5 AQI & Speciation Mass	17020	Chico, CA	06	California	007	Butte	39.77919	-121.59135
07/16/2011	AQS	060072002	3	10.5	ug/m3 LC	44	Paradise - Theater	1	100.0000	88502	Acceptable PM2.5 AQI & Speciation Mass	17020	Chico, CA	06	California	007	Butte	39.77919	-121.59135
07/17/2011	AQS	060072002	3	5.3	ug/m3 LC	22	Paradise - Theater	1	100.0000	88502	Acceptable PM2.5 AQI & Speciation Mass	17020	Chico, CA	06	California	007	Butte	39.77919	-121.59135
07/18/2011	AQS	060072002	3	5	ug/m3 LC	21	Paradise - Theater	1	100.0000	88502	Acceptable PM2.5 AQI & Speciation Mass	17020	Chico, CA	06	California	007	Butte	39.77919	-121.59135
07/19/2011	AQS	060072002	3	5.9	ug/m3 LC	25	Paradise - Theater	1	100.0000	88502	Acceptable PM2.5 AQI & Speciation Mass	17020	Chico, CA	06	California	007	Butte	39.77919	-121.59135
07/20/2011	AQS	060072002	3	6.2	ug/m3 LC	26	Paradise - Theater	1	100.0000	88502	Acceptable PM2.5 AQI & Speciation Mass	17020	Chico, CA	06	California	007	Butte	39.77919	-121.59135
07/21/2011	AQS	060072002	3	7.4	ug/m3 LC	31	Paradise - Theater	1	100.0000	88502	Acceptable PM2.5 AQI & Speciation Mass	17020	Chico, CA	06	California	007	Butte	39.77919	-121.59135
07/22/2011	AQS	060072002	3	9.3	ug/m3 LC	39	Paradise - Theater	1	100.0000	88502	Acceptable PM2.5 AQI & Speciation Mass	17020	Chico, CA	06	California	007	Butte	39.77919	-121.59135
07/23/2011	AQS	060072002	3	11.4	ug/m3 LC	48	Paradise - Theater	1	100.0000	88502	Acceptable PM2.5 AQI & Speciation Mass	17020	Chico, CA	06	California	007	Butte	39.77919	-121.59135
07/24/2011	AQS	060072002	3	10.7	ug/m3 LC	45	Paradise - Theater	1	100.0000	88502	Acceptable PM2.5 AQI & Speciation Mass	17020	Chico, CA	06	California	007	Butte	39.77919	-121.59135
07/25/2011	AQS	060072002	3	8	ug/m3 LC	33	Paradise - Theater	1	100.0000	88502	Acceptable PM2.5 AQI & Speciation Mass	17020	Chico, CA	06	California	007	Butte	39.77919	-121.59135
07/26/2011	AQS	060072002	3	7.4	ug/m3 LC	31	Paradise - Theater	1	100.0000	88502	Acceptable PM2.5 AQI & Speciation Mass	17020	Chico, CA	06	California	007	Butte	39.77919	-121.59135
07/27/2011	AQS	060072002	3	8.2	ug/m3 LC	34	Paradise - Theater	1	100.0000	88502	Acceptable PM2.5 AQI & Speciation Mass	17020	Chico, CA	06	California	007	Butte	39.77919	-121.59135
07/28/2011	AQS	060072002	3	11.2	ug/m3 LC	47	Paradise - Theater	1	100.0000	88502	Acceptable PM2.5 AQI & Speciation Mass	17020	Chico, CA	06	California	007	Butte	39.77919	-121.59135
07/29/2011	AQS	060072002	3	14.2	ug/m3 LC	55	Paradise - Theater	1	100.0000	88502	Acceptable PM2.5 AQI & Speciation Mass	17020	Chico, CA	06	California	007	Butte	39.77919	-121.59135
07/30/2011	AQS	060072002	3	14.2	ug/m3 LC	55	Paradise - Theater	1	100.0000	88502	Acceptable PM2.5 AQI & Speciation Mass	17020	Chico, CA	06	California	007	Butte	39.77919	-121.59135
07/31/2011	AQS	060072002	3	12.2	ug/m3 LC	51	Paradise - Theater	1	100.0000	88502	Acceptable PM2.5 AQI & Speciation Mass	17020	Chico, CA	06	California	007	Butte	39.77919	-121.59135
08/01/2011	AQS	060072002	3	13	ug/m3 LC	53	Paradise - Theater	1	100.0000	88502	Acceptable PM2.5 AQI & Speciation Mass	17020	Chico, CA	06	California	007	Butte	39.77919	-121.59135
08/02/2011	AQS	060072002	3	13.6	ug/m3 LC	54	Paradise - Theater	1	100.0000	88502	Acceptable PM2.5 AQI & Speciation Mass	17020	Chico, CA	06	California	007	Butte	39.77919	-121.59135
08/03/2011	AQS	060072002	3	9	ug/m3 LC	38	Paradise - Theater	1	100.0000	88502	Acceptable PM2.5 AQI & Speciation Mass	17020	Chico, CA	06	California	007	Butte	39.77919	-121.59135
08/04/2011	AQS	060072002	3	10.3	ug/m3 LC	43	Paradise - Theater	1	100.0000	88502	Acceptable PM2.5 AQI & Speciation Mass	17020	Chico, CA	06	California	007	Butte	39.77919	-121.59135
08/05/2011	AQS	060072002	3	10.5	ug/m3 LC	44	Paradise - Theater	1	100.0000	88502	Acceptable PM2.5 AQI & Speciation Mass	17020	Chico, CA	06	California	007	Butte	39.77919	-121.59135
08/06/2011	AQS	060072002	3	11	ug/m3 LC	46	Paradise - Theater	1	100.0000	88502	Acceptable PM2.5 AQI & Speciation Mass	17020	Chico, CA	06	California	007	Butte	39.77919	-121.59135
08/07/2011	AQS	060072002	3	9.9	ug/m3 LC	41	Paradise - Theater	1	100.0000	88502	Acceptable PM2.5 AQI & Speciation Mass	17020	Chico, CA	06	California	007	Butte	39.77919	-121.59135
08/08/2011	AQS	060072002	3	7.5	ug/m3 LC	31	Paradise - Theater	1	100.0000	88502	Acceptable PM2.5 AQI & Speciation Mass	17020	Chico, CA	06	California	007	Butte	39.77919	-121.59135
08/09/2011	AQS	060072002	3	7.3	ug/m3 LC	30	Paradise - Theater	1	100.0000	88502	Acceptable PM2.5 AQI & Speciation Mass	17020	Chico, CA	06	California	007	Butte	39.77919	-121.59135
08/10/2011	AQS	060072002	3	10.6	ug/m3 LC	44	Paradise - Theater	1	100.0000	88502	Acceptable PM2.5 AQI & Speciation Mass	17020	Chico, CA	06	California	007	Butte	39.77919	-121.59135
08/11/2011	AQS	060072002	3	10.8	ug/m3 LC	45	Paradise - Theater	1	100.0000	88502	Acceptable PM2.5 AQI & Speciation Mass	17020	Chico, CA	06	California	007	Butte	39.77919	-121.59135
08/12/2011	AQS	060072002	3	11.1	ug/m3 LC	46	Paradise - Theater	1	100.0000	88502	Acceptable PM2.5 AQI & Speciation Mass	17020	Chico, CA	06	California	007	Butte	39.77919	-121.59135
08/13/2011	AQS	060072002	3	9.4	ug/m3 LC	39	Paradise - Theater	1	100.0000	88502	Acceptable PM2.5 AQI & Speciation Mass	17020	Chico, CA	06	California	007	Butte	39.77919	-121.59135
08/14/2011	AQS	060072002	3	8.5	ug/m3 LC	35	Paradise - Theater	1	100.0000	88502	Acceptable PM2.5 AQI & Speciation Mass	17020	Chico, CA	06	California	007	Butte	39.77919	-121.59135
08/15/2011	AQS	060072002	3	6.3	ug/m3 LC	26	Paradise - Theater	1	100.0000	88502	Acceptable PM2.5 AQI & Speciation Mass	17020	Chico, CA	06	California	007	Butte	39.77919	-121.59135
08/16/2011	AQS	060072002	3	5.3	ug/m3 LC	22	Paradise - Theater	1	100.0000	88502	Acceptable PM2.5 AQI & Speciation Mass	17020	Chico, CA	06	California	007	Butte	39.77919	-121.59135
08/17/2011	AQS	060072002	3	7.5	ug/m3 LC	31	Paradise - Theater	1	100.0000	88502	Acceptable PM2.5 AQI & Speciation Mass	17020	Chico, CA	06	California	007	Butte	39.77919	-121.59135
08/18/2011	AQS	060072002	3	10	ug/m3 LC	42	Paradise - Theater	1	100.0000	88502	Acceptable PM2.5 AQI & Speciation Mass	17020	Chico, CA	06	California	007	Butte	39.77919	-121.59135
08/19/2011	AQS	060072002	3	10.7	ug/m3 LC	45	Paradise - Theater	1	100.0000	88502	Acceptable PM2.5 AQI & Speciation Mass	17020	Chico, CA	06	California	007	Butte	39.77919	-121.59135
08/20/2011	AQS	060072002	3	8.3	ug/m3 LC	35	Paradise - Theater	1	100.0000	88502	Acceptable PM2.5 AQI & Speciation Mass	17020	Chico, CA	06	California	007	Butte	39.77919	-121.59135
08/21/2011	AQS	060072002	3	8.9	ug/m3 LC	37	Paradise - Theater	1	100.0000	88502	Acceptable PM2.5 AQI & Speciation Mass	17020	Chico, CA	06	California	007	Butte	39.77919	-121.59135
08/22/2011	AQS	060072002	3	9.5	ug/m3 LC	40	Paradise - Theater	1	100.0000	88502	Acceptable PM2.5 AQI & Speciation Mass	17020	Chico, CA	06	California	007	Butte	39.77919	-121.59135
08/23/2011	AQS	060072002	3	9.1	ug/m3 LC	38	Paradise - Theater	1	100.0000	88502	Acceptable PM2.5 AQI & Speciation Mass	17020	Chico, CA	06	California	007	Butte	39.77919	-121.59135
08/24/2011	AQS	060072002	3	9.6	ug/m3 LC	40	Paradise - Theater	1	100.0000	88502	Acceptable PM2.5 AQI & Speciation Mass	17020	Chico, CA	06	California	007	Butte	39.77919	-121.59135
08/25/2011	AQS	060072002	3	7.5	ug/m3 LC	31	Paradise - Theater	1	100.0000	88502	Acceptable PM2.5 AQI & Speciation Mass	17020	Chico, CA	06	California	007	Butte	39.77919	-121.59135
08/26/2011	AQS	060072002	3	10.7	ug/m3 LC	45	Paradise - Theater	1	100.0000	88502	Acceptable PM2.5 AQI & Speciation Mass	17020	Chico, CA	06	California	007	Butte	39.77919	-121.59135
08/27/2011	AQS	060072002	3	10.5	ug/m3 LC	44	Paradise - Theater	1	100.0000	88502	Acceptable PM2.5 AQI & Speciation Mass	17020	Chico, CA	06	California	007	Butte	39.77919	-121.59135
08/28/2011	AQS	060072002	3	7.6	ug/m3 LC	32	Paradise - Theater	1	100.0000	88502	Acceptable PM2.5 AQI & Speciation Mass	17020	Chico, CA	06	California	007	Butte	39.77919	-121.59135
08/29/2011	AQS	060072002	3	7.3	ug/m3 LC	30	Paradise - Theater	1	100.0000	88502	Acceptable PM2.5 AQI & Speciation Mass	17020	Chico, CA	06	California	007	Butte	39.77919	-121.59135
08/30/2011	AQS	060072002	3	8.8	ug/m3 LC	37	Paradise - Theater	1	100.0000	88502	Acceptable PM2.5 AQI & Speciation Mass	17020	Chico, CA	06	California	007	Butte	39.77919	-121.59135
08/31/2011	AQS	060072002	3	9.5	ug/m3 LC	40	Paradise - Theater	1	100.0000	88502	Acceptable PM2.5 AQI & Speciation Mass	17020	Chico, CA	06	California	007	Butte	39.77919	-121.59135
09/01/2011	AQS	060072002	3	8.9	ug/m3 LC	37	Paradise - Theater	1	100.0000	88502	Acceptable PM2.5 AQI & Speciation Mass	17020	Chico, CA	06	California	007	Butte	39.77919	-121.59135
09/02/2011	AQS	060072002	3	10.3	ug/m3 LC	43	Paradise - Theater	1	100.0000	88502	Acceptable PM2.5 AQI & Speciation Mass	17020	Chico, CA	06	California	007	Butte	39.77919	-121.59135
09/03/2011	AQS	060072002	3	9.2	ug/m3 LC	38	Paradise - Theater	1	100.0000	88502	Acceptable PM2.5 AQI & Speciation Mass	17020	Chico, CA	06	California	007	Butte	39.77919	-121.59135
09/04/2011	AQS	060072002	3	12.3	ug/m3 LC	51	Paradise - Theater	1	100.0000	88502	Acceptable PM2.5 AQI & Speciation Mass	17020	Chico, CA	06	California	007	Butte	39.77919	-121.59135
09/05/2011	AQS	060072002	3	7	ug/m3 LC	29	Paradise - Theater	1	100.0000	88502	Acceptable PM2.5 AQI & Speciation Mass	17020	Chico, CA	06	California	007	Butte	39.77919	-121.59135
09/06/2011	AQS	060072002	3	8.1	ug/m3 LC	34	Paradise - Theater	1	100.0000	88502	Acceptable PM2.5 AQI & Speciation Mass	17020	Chico, CA	06	California	007	Butte	39.77919	-121.59135
09/07/2011	AQS	060072002	3	7.5	ug/m3 LC	31	Paradise - Theater	1	100.0000	88502	Acceptable PM2.5 AQI & Speciation Mass	17020	Chico, CA	06	California	007	Butte	39.77919	-121.59135
09/08/2011	AQS	060072002	3	8	ug/m3 LC	33	Paradise - Theater	1	100.0000	88502	Acceptable PM2.5 AQI & Speciation Mass	17020	Chico, CA	06	California	007	Butte	39.77919	-121.59135
09/09/2011	AQS	060072002	3	13.3	ug/m3 LC	54	Paradise - Theater	1	100.0000	88502	Acceptable PM2.5 AQI & Speciation Mass	17020	Chico, CA	06	California	007	Butte	39.77919	-121.59135
09/10/2011	AQS	060072002	3	13.2	ug/m3 LC	53	Paradise - Theater	1	100.0000	88502	Acceptable PM2.5 AQI & Speciation Mass	17020	Chico, CA	06	California	007	Butte	39.77919	-121.59135
09/11/2011	AQS	060072002	3	11.8	ug/m3 LC	49	Paradise - Theater	1	100.0000	88502	Acceptable PM2.5 AQI & Speciation Mass	17020	Chico, CA	06	California	007	Butte	39.77919	-121.59135
09/12/2011	AQS	060072002	3	14.2	ug/m3 LC	55	Paradise - Theater	1	100.0000	88502	Acceptable PM2.5 AQI & Speciation Mass	17020	Chico, CA	06	California	007	Butte	39.77919	-121.59135
09/13/2011	AQS	060072002	3	12.1	ug/m3 LC	51	Paradise - Theater	1	100.0000	88502	Acceptable PM2.5 AQI & Speciation Mass	17020	Chico, CA	06	California	007	Butte	39.77919	-121.59135
09/14/2011	AQS	060072002	3	9.4	ug/m3 LC	39	Paradise - Theater	1	100.0000	88502	Acceptable PM2.5 AQI & Speciation Mass	17020	Chico, CA	06	California	007	Butte	39.77919	-121.59135
09/15/2011	AQS	060072002	3	11	ug/m3 LC	46	Paradise - Theater	1	100.0000	88502	Acceptable PM2.5 AQI & Speciation Mass	17020	Chico, CA	06	California	007	Butte	39.77919	-121.59135
09/16/2011	AQS	060072002	3	11.2	ug/m3 LC	47	Paradise - Theater	1	100.0000	88502	Acceptable PM2.5 AQI & Speciation Mass	17020	Chico, CA	06	California	007	Butte	39.77919	-121.59135
09/17/2011	AQS	060072002	3	9.7	ug/m3 LC	40	Paradise - Theater	1	100.0000	88502	Acceptable PM2.5 AQI & Speciation Mass	17020	Chico, CA	06	California	007	Butte	39.77919	-121.59135
09/18/2011	AQS	060072002	3	10	ug/m3 LC	42	Paradise - Theater	1	100.0000	88502	Acceptable PM2.5 AQI & Speciation Mass	17020	Chico, CA	06	California	007	Butte	39.77919	-121.59135
09/19/2011	AQS	060072002	3	6.7	ug/m3 LC	28	Paradise - Theater	1	100.0000	88502	Acceptable PM2.5 AQI & Speciation Mass	17020	Chico, CA	06	California	007	Butte	39.77919	-121.59135
09/20/2011	AQS	060072002	3	5.8	ug/m3 LC	24	Paradise - Theater	1	100.0000	88502	Acceptable PM2.5 AQI & Speciation Mass	17020	Chico, CA	06	California	007	Butte	39.77919	-121.59135
09/21/2011	AQS	060072002	3	7.2	ug/m3 LC	30	Paradise - Theater	1	100.0000	88502	Acceptable PM2.5 AQI & Speciation Mass	17020	Chico, CA	06	California	007	Butte	39.77919	-121.59135
09/22/2011	AQS	060072002	3	7.2	ug/m3 LC	30	Paradise - Theater	1	100.0000	88502	Acceptable PM2.5 AQI & Speciation Mass	17020	Chico, CA	06	California	007	Butte	39.77919	-121.59135
09/23/2011	AQS	060072002	3	6.2	ug/m3 LC	26	Paradise - Theater	1	100.0000	88502	Acceptable PM2.5 AQI & Speciation Mass	17020	Chico, CA	06	California	007	Butte	39.77919	-121.59135
09/24/2011	AQS	060072002	3	7.2	ug/m3 LC	30	Paradise - Theater	1	100.0000	88502	Acceptable PM2.5 AQI & Speciation Mass	17020	Chico, CA	06	California	007	Butte	39.77919	-121.59135
09/25/2011	AQS	060072002	3	7.5	ug/m3 LC	31	Paradise - Theater	1	100.0000	88502	Acceptable PM2.5 AQI & Speciation Mass	17020	Chico, CA	06	California	007	Butte	39.77919	-121.59135
09/26/2011	AQS	060072002	3	6.6	ug/m3 LC	28	Paradise - Theater	1	100.0000	88502	Acceptable PM2.5 AQI & Speciation Mass	17020	Chico, CA	06	California	007	Butte	39.77919	-121.59135
09/27/2011	AQS	060072002	3	6.2	ug/m3 LC	26	Paradise - Theater	1	100.0000	88502	Acceptable PM2.5 AQI & Speciation Mass	17020	Chico, CA	06	California	007	Butte	39.77919	-121.59135
10/04/2011	AQS	060072002	3	7	ug/m3 LC	29	Paradise - Theater	1	100.0000	88502	Acceptable PM2.5 AQI & Speciation Mass	17020	Chico, CA	06	California	007	Butte	39.77919	-121.59135
10/05/2011	AQS	060072002	3	2.8	ug/m3 LC	12	Paradise - Theater	1	100.0000	88502	Acceptable PM2.5 AQI & Speciation Mass	17020	Chico, CA	06	California	007	Butte	39.77919	-121.59135
10/06/2011	AQS	060072002	3	6.4	ug/m3 LC	27	Paradise - Theater	1	100.0000	88502	Acceptable PM2.5 AQI & Speciation Mass	17020	Chico, CA	06	California	007	Butte	39.77919	-121.59135
10/07/2011	AQS	060072002	3	9	ug/m3 LC	38	Paradise - Theater	1	100.0000	88502	Acceptable PM2.5 AQI & Speciation Mass	17020	Chico, CA	06	California	007	Butte	39.77919	-121.59135
10/08/2011	AQS	060072002	3	9.7	ug/m3 LC	40	Paradise - Theater	1	100.0000	88502	Acceptable PM2.5 AQI & Speciation Mass	17020	Chico, CA	06	California	007	Butte	39.77919	-121.59135
10/09/2011	AQS	060072002	3	10.6	ug/m3 LC	44	Paradise - Theater	1	100.0000	88502	Acceptable PM2.5 AQI & Speciation Mass	17020	Chico, CA	06	California	007	Butte	39.77919	-121.59135
10/10/2011	AQS	060072002	3	7.5	ug/m3 LC	31	Paradise - Theater	1	100.0000	88502	Acceptable PM2.5 AQI & Speciation Mass	17020	Chico, CA	06	California	007	Butte	39.77919	-121.59135
10/11/2011	AQS	060072002	3	4.6	ug/m3 LC	19	Paradise - Theater	1	100.0000	88502	Acceptable PM2.5 AQI & Speciation Mass	17020	Chico, CA	06	California	007	Butte	39.77919	-121.59135
10/12/2011	AQS	060072002	3	10.7	ug/m3 LC	45	Paradise - Theater	1	100.0000	88502	Acceptable PM2.5 AQI & Speciation Mass	17020	Chico, CA	06	California	007	Butte	39.77919	-121.59135
10/13/2011	AQS	060072002	3	10.4	ug/m3 LC	43	Paradise - Theater	1	100.0000	88502	Acceptable PM2.5 AQI & Speciation Mass	17020	Chico, CA	06	California	007	Butte	39.77919	-121.59135
10/14/2011	AQS	060072002	3	5.9	ug/m3 LC	25	Paradise - Theater	1	100.0000	88502	Acceptable PM2.5 AQI & Speciation Mass	17020	Chico, CA	06	California	007	Butte	39.77919	-121.59135
10/15/2011	AQS	060072002	3	10	ug/m3 LC	42	Paradise - Theater	1	100.0000	88502	Acceptable PM2.5 AQI & Speciation Mass	17020	Chico, CA	06	California	007	Butte	39.77919	-121.59135
10/16/2011	AQS	060072002	3	11.8	ug/m3 LC	49	Paradise - Theater	1	100.0000	88502	Acceptable PM2.5 AQI & Speciation Mass	17020	Chico, CA	06	California	007	Butte	39.77919	-121.59135
10/17/2011	AQS	060072002	3	6.4	ug/m3 LC	27	Paradise - Theater	1	100.0000	88502	Acceptable PM2.5 AQI & Speciation Mass	17020	Chico, CA	06	California	007	Butte	39.77919	-121.59135
10/18/2011	AQS	060072002	3	6.6	ug/m3 LC	28	Paradise - Theater	1	100.0000	88502	Acceptable PM2.5 AQI & Speciation Mass	17020	Chico, CA	06	California	007	Butte	39.77919	-121.59135
10/19/2011	AQS	060072002	3	9.1	ug/m3 LC	38	Paradise - Theater	1	100.0000	88502	Acceptable PM2.5 AQI & Speciation Mass	17020	Chico, CA	06	California	007	Butte	39.77919	-121.59135
10/20/2011	AQS	060072002	3	10.6	ug/m3 LC	44	Paradise - Theater	1	100.0000	88502	Acceptable PM2.5 AQI & Speciation Mass	17020	Chico, CA	06	California	007	Butte	39.77919	-121.59135
10/21/2011	AQS	060072002	3	9.2	ug/m3 LC	38	Paradise - Theater	1	100.0000	88502	Acceptable PM2.5 AQI & Speciation Mass	17020	Chico, CA	06	California	007	Butte	39.77919	-121.59135
10/22/2011	AQS	060072002	3	7.9	ug/m3 LC	33	Paradise - Theater	1	100.0000	88502	Acceptable PM2.5 AQI & Speciation Mass	17020	Chico, CA	06	California	007	Butte	39.77919	-121.59135
10/23/2011	AQS	060072002	3	8.2	ug/m3 LC	34	Paradise - Theater	1	100.0000	88502	Acceptable PM2.5 AQI & Speciation Mass	17020	Chico, CA	06	California	007	Butte	39.77919	-121.59135
10/24/2011	AQS	060072002	3	9.9	ug/m3 LC	41	Paradise - Theater	1	100.0000	88502	Acceptable PM2.5 AQI & Speciation Mass	17020	Chico, CA	06	California	007	Butte	39.77919	-121.59135
10/25/2011	AQS	060072002	3	8.7	ug/m3 LC	36	Paradise - Theater	1	100.0000	88502	Acceptable PM2.5 AQI & Speciation Mass	17020	Chico, CA	06	California	007	Butte	39.77919	-121.59135
10/26/2011	AQS	060072002	3	4.6	ug/m3 LC	19	Paradise - Theater	1	100.0000	88502	Acceptable PM2.5 AQI & Speciation Mass	17020	Chico, CA	06	California	007	Butte	39.77919	-121.59135
10/27/2011	AQS	060072002	3	6.3	ug/m3 LC	26	Paradise - Theater	1	100.0000	88502	Acceptable PM2.5 AQI & Speciation Mass	17020	Chico, CA	06	California	007	Butte	39.77919	-121.59135
10/28/2011	AQS	060072002	3	13.2	ug/m3 LC	53	Paradise - Theater	1	100.0000	88502	Acceptable PM2.5 AQI & Speciation Mass	17020	Chico, CA	06	California	007	Butte	39.77919	-121.59135
10/29/2011	AQS	060072002	3	11.7	ug/m3 LC	49	Paradise - Theater	1	100.0000	88502	Acceptable PM2.5 AQI & Speciation Mass	17020	Chico, CA	06	California	007	Butte	39.77919	-121.59135
10/30/2011	AQS	060072002	3	11	ug/m3 LC	46	Paradise - Theater	1	100.0000	88502	Acceptable PM2.5 AQI & Speciation Mass	17020	Chico, CA	06	California	007	Butte	39.77919	-121.59135
10/31/2011	AQS	060072002	3	9.5	ug/m3 LC	40	Paradise - Theater	1	100.0000	88502	Acceptable PM2.5 AQI & Speciation Mass	17020	Chico, CA	06	California	007	Butte	39.77919	-121.59135
11/01/2011	AQS	060072002	3	2.7	ug/m3 LC	11	Paradise - Theater	1	100.0000	88502	Acceptable PM2.5 AQI & Speciation Mass	17020	Chico, CA	06	California	007	Butte	39.77919	-121.59135
11/02/2011	AQS	060072002	3	10.6	ug/m3 LC	44	Paradise - Theater	1	100.0000	88502	Acceptable PM2.5 AQI & Speciation Mass	17020	Chico, CA	06	California	007	Butte	39.77919	-121.59135
11/03/2011	AQS	060072002	3	12.9	ug/m3 LC	53	Paradise - Theater	1	100.0000	88502	Acceptable PM2.5 AQI & Speciation Mass	17020	Chico, CA	06	California	007	Butte	39.77919	-121.59135
11/04/2011	AQS	060072002	3	13.8	ug/m3 LC	55	Paradise - Theater	1	100.0000	88502	Acceptable PM2.5 AQI & Speciation Mass	17020	Chico, CA	06	California	007	Butte	39.77919	-121.59135
11/05/2011	AQS	060072002	3	9.3	ug/m3 LC	39	Paradise - Theater	1	100.0000	88502	Acceptable PM2.5 AQI & Speciation Mass	17020	Chico, CA	06	California	007	Butte	39.77919	-121.59135
11/06/2011	AQS	060072002	3	10.2	ug/m3 LC	43	Paradise - Theater	1	100.0000	88502	Acceptable PM2.5 AQI & Speciation Mass	17020	Chico, CA	06	California	007	Butte	39.77919	-121.59135
11/07/2011	AQS	060072002	3	10.1	ug/m3 LC	42	Paradise - Theater	1	100.0000	88502	Acceptable PM2.5 AQI & Speciation Mass	17020	Chico, CA	06	California	007	Butte	39.77919	-121.59135
11/08/2011	AQS	060072002	3	16.2	ug/m3 LC	60	Paradise - Theater	1	100.0000	88502	Acceptable PM2.5 AQI & Speciation Mass	17020	Chico, CA	06	California	007	Butte	39.77919	-121.59135
11/09/2011	AQS	060072002	3	15.8	ug/m3 LC	59	Paradise - Theater	1	100.0000	88502	Acceptable PM2.5 AQI & Speciation Mass	17020	Chico, CA	06	California	007	Butte	39.77919	-121.59135
11/10/2011	AQS	060072002	3	10.6	ug/m3 LC	44	Paradise - Theater	1	100.0000	88502	Acceptable PM2.5 AQI & Speciation Mass	17020	Chico, CA	06	California	007	Butte	39.77919	-121.59135
11/11/2011	AQS	060072002	3	10.2	ug/m3 LC	43	Paradise - Theater	1	100.0000	88502	Acceptable PM2.5 AQI & Speciation Mass	17020	Chico, CA	06	California	007	Butte	39.77919	-121.59135
11/12/2011	AQS	060072002	3	7.5	ug/m3 LC	31	Paradise - Theater	1	100.0000	88502	Acceptable PM2.5 AQI & Speciation Mass	17020	Chico, CA	06	California	007	Butte	39.77919	-121.59135
11/13/2011	AQS	060072002	3	12.6	ug/m3 LC	52	Paradise - Theater	1	100.0000	88502	Acceptable PM2.5 AQI & Speciation Mass	17020	Chico, CA	06	California	007	Butte	39.77919	-121.59135
11/14/2011	AQS	060072002	3	11.1	ug/m3 LC	46	Paradise - Theater	1	100.0000	88502	Acceptable PM2.5 AQI & Speciation Mass	17020	Chico, CA	06	California	007	Butte	39.77919	-121.59135
11/15/2011	AQS	060072002	3	10.9	ug/m3 LC	45	Paradise - Theater	1	100.0000	88502	Acceptable PM2.5 AQI & Speciation Mass	17020	Chico, CA	06	California	007	Butte	39.77919	-121.59135
11/16/2011	AQS	060072002	3	20.1	ug/m3 LC	68	Paradise - Theater	1	100.0000	88502	Acceptable PM2.5 AQI & Speciation Mass	17020	Chico, CA	06	California	007	Butte	39.77919	-121.59135
11/17/2011	AQS	060072002	3	17.8	ug/m3 LC	63	Paradise - Theater	1	100.0000	88502	Acceptable PM2.5 AQI & Speciation Mass	17020	Chico, CA	06	California	007	Butte	39.77919	-121.59135
11/18/2011	AQS	060072002	3	7.6	ug/m3 LC	32	Paradise - Theater	1	100.0000	88502	Acceptable PM2.5 AQI & Speciation Mass	17020	Chico, CA	06	California	007	Butte	39.77919	-121.59135
11/19/2011	AQS	060072002	3	7.8	ug/m3 LC	33	Paradise - Theater	1	100.0000	88502	Acceptable PM2.5 AQI & Speciation Mass	17020	Chico, CA	06	California	007	Butte	39.77919	-121.59135
11/20/2011	AQS	060072002	3	12.7	ug/m3 LC	52	Paradise - Theater	1	100.0000	88502	Acceptable PM2.5 AQI & Speciation Mass	17020	Chico, CA	06	California	007	Butte	39.77919	-121.59135
11/21/2011	AQS	060072002	3	15.7	ug/m3 LC	59	Paradise - Theater	1	100.0000	88502	Acceptable PM2.5 AQI & Speciation Mass	17020	Chico, CA	06	California	007	Butte	39.77919	-121.59135
11/22/2011	AQS	060072002	3	9.6	ug/m3 LC	40	Paradise - Theater	1	100.0000	88502	Acceptable PM2.5 AQI & Speciation Mass	17020	Chico, CA	06	California	007	Butte	39.77919	-121.59135
11/23/2011	AQS	060072002	3	10.1	ug/m3 LC	42	Paradise - Theater	1	100.0000	88502	Acceptable PM2.5 AQI & Speciation Mass	17020	Chico, CA	06	California	007	Butte	39.77919	-121.59135
11/24/2011	AQS	060072002	3	10	ug/m3 LC	42	Paradise - Theater	1	100.0000	88502	Acceptable PM2.5 AQI & Speciation Mass	17020	Chico, CA	06	California	007	Butte	39.77919	-121.59135
11/25/2011	AQS	060072002	3	13.9	ug/m3 LC	55	Paradise - Theater	1	100.0000	88502	Acceptable PM2.5 AQI & Speciation Mass	17020	Chico, CA	06	California	007	Butte	39.77919	-121.59135
11/26/2011	AQS	060072002	3	17	ug/m3 LC	61	Paradise - Theater	1	100.0000	88502	Acceptable PM2.5 AQI & Speciation Mass	17020	Chico, CA	06	California	007	Butte	39.77919	-121.59135
11/27/2011	AQS	060072002	3	13.4	ug/m3 LC	54	Paradise - Theater	1	100.0000	88502	Acceptable PM2.5 AQI & Speciation Mass	17020	Chico, CA	06	California	007	Butte	39.77919	-121.59135
11/28/2011	AQS	060072002	3	18.7	ug/m3 LC	65	Paradise - Theater	1	100.0000	88502	Acceptable PM2.5 AQI & Speciation Mass	17020	Chico, CA	06	California	007	Butte	39.77919	-121.59135
11/29/2011	AQS	060072002	3	19.3	ug/m3 LC	66	Paradise - Theater	1	100.0000	88502	Acceptable PM2.5 AQI & Speciation Mass	17020	Chico, CA	06	California	007	Butte	39.77919	-121.59135
11/30/2011	AQS	060072002	3	7.1	ug/m3 LC	30	Paradise - Theater	1	100.0000	88502	Acceptable PM2.5 AQI & Speciation Mass	17020	Chico, CA	06	California	007	Butte	39.77919	-121.59135
12/01/2011	AQS	060072002	3	2.4	ug/m3 LC	10	Paradise - Theater	1	100.0000	88502	Acceptable PM2.5 AQI & Speciation Mass	17020	Chico, CA	06	California	007	Butte	39.77919	-121.59135
12/02/2011	AQS	060072002	3	3.9	ug/m3 LC	16	Paradise - Theater	1	100.0000	88502	Acceptable PM2.5 AQI & Speciation Mass	17020	Chico, CA	06	California	007	Butte	39.77919	-121.59135
12/03/2011	AQS	060072002	3	4.9	ug/m3 LC	20	Paradise - Theater	1	100.0000	88502	Acceptable PM2.5 AQI & Speciation Mass	17020	Chico, CA	06	California	007	Butte	39.77919	-121.59135
12/04/2011	AQS	060072002	3	7.6	ug/m3 LC	32	Paradise - Theater	1	100.0000	88502	Acceptable PM2.5 AQI & Speciation Mass	17020	Chico, CA	06	California	007	Butte	39.77919	-121.59135
12/05/2011	AQS	060072002	3	5.2	ug/m3 LC	22	Paradise - Theater	1	100.0000	88502	Acceptable PM2.5 AQI & Speciation Mass	17020	Chico, CA	06	California	007	Butte	39.77919	-121.59135
12/06/2011	AQS	060072002	3	21.4	ug/m3 LC	71	Paradise - Theater	1	100.0000	88502	Acceptable PM2.5 AQI & Speciation Mass	17020	Chico, CA	06	California	007	Butte	39.77919	-121.59135
12/07/2011	AQS	060072002	3	24.7	ug/m3 LC	77	Paradise - Theater	1	100.0000	88502	Acceptable PM2.5 AQI & Speciation Mass	17020	Chico, CA	06	California	007	Butte	39.77919	-121.59135
12/08/2011	AQS	060072002	3	17.8	ug/m3 LC	63	Paradise - Theater	1	100.0000	88502	Acceptable PM2.5 AQI & Speciation Mass	17020	Chico, CA	06	California	007	Butte	39.77919	-121.59135
12/09/2011	AQS	060072002	3	14.5	ug/m3 LC	56	Paradise - Theater	1	100.0000	88502	Acceptable PM2.5 AQI & Speciation Mass	17020	Chico, CA	06	California	007	Butte	39.77919	-121.59135
12/10/2011	AQS	060072002	3	16.9	ug/m3 LC	61	Paradise - Theater	1	100.0000	88502	Acceptable PM2.5 AQI & Speciation Mass	17020	Chico, CA	06	California	007	Butte	39.77919	-121.59135
12/11/2011	AQS	060072002	3	22.3	ug/m3 LC	72	Paradise - Theater	1	100.0000	88502	Acceptable PM2.5 AQI & Speciation Mass	17020	Chico, CA	06	California	007	Butte	39.77919	-121.59135
12/12/2011	AQS	060072002	3	16.3	ug/m3 LC	60	Paradise - Theater	1	100.0000	88502	Acceptable PM2.5 AQI & Speciation Mass	17020	Chico, CA	06	California	007	Butte	39.77919	-121.59135
12/13/2011	AQS	060072002	3	19.7	ug/m3 LC	67	Paradise - Theater	1	100.0000	88502	Acceptable PM2.5 AQI & Speciation Mass	17020	Chico, CA	06	California	007	Butte	39.77919	-121.59135
12/14/2011	AQS	060072002	3	16.9	ug/m3 LC	61	Paradise - Theater	1	100.0000	88502	Acceptable PM2.5 AQI & Speciation Mass	17020	Chico, CA	06	California	007	Butte	39.77919	-121.59135
12/15/2011	AQS	060072002	3	10.2	ug/m3 LC	43	Paradise - Theater	1	100.0000	88502	Acceptable PM2.5 AQI & Speciation Mass	17020	Chico, CA	06	California	007	Butte	39.77919	-121.59135
12/16/2011	AQS	060072002	3	2.5	ug/m3 LC	10	Paradise - Theater	1	100.0000	88502	Acceptable PM2.5 AQI & Speciation Mass	17020	Chico, CA	06	California	007	Butte	39.77919	-121.59135
12/17/2011	AQS	060072002	3	19.8	ug/m3 LC	67	Paradise - Theater	1	100.0000	88502	Acceptable PM2.5 AQI & Speciation Mass	17020	Chico, CA	06	California	007	Butte	39.77919	-121.59135
12/18/2011	AQS	060072002	3	22.9	ug/m3 LC	74	Paradise - Theater	1	100.0000	88502	Acceptable PM2.5 AQI & Speciation Mass	17020	Chico, CA	06	California	007	Butte	39.77919	-121.59135
12/19/2011	AQS	060072002	3	6.2	ug/m3 LC	26	Paradise - Theater	1	100.0000	88502	Acceptable PM2.5 AQI & Speciation Mass	17020	Chico, CA	06	California	007	Butte	39.77919	-121.59135
12/20/2011	AQS	060072002	3	8.7	ug/m3 LC	36	Paradise - Theater	1	100.0000	88502	Acceptable PM2.5 AQI & Speciation Mass	17020	Chico, CA	06	California	007	Butte	39.77919	-121.59135
12/21/2011	AQS	060072002	3	6	ug/m3 LC	25	Paradise - Theater	1	100.0000	88502	Acceptable PM2.5 AQI & Speciation Mass	17020	Chico, CA	06	California	007	Butte	39.77919	-121.59135
12/22/2011	AQS	060072002	3	2.2	ug/m3 LC	9	Paradise - Theater	1	100.0000	88502	Acceptable PM2.5 AQI & Speciation Mass	17020	Chico, CA	06	California	007	Butte	39.77919	-121.59135
12/23/2011	AQS	060072002	3	17.3	ug/m3 LC	62	Paradise - Theater	1	100.0000	88502	Acceptable PM2.5 AQI & Speciation Mass	17020	Chico, CA	06	California	007	Butte	39.77919	-121.59135
12/24/2011	AQS	060072002	3	15.5	ug/m3 LC	58	Paradise - Theater	1	100.0000	88502	Acceptable PM2.5 AQI & Speciation Mass	17020	Chico, CA	06	California	007	Butte	39.77919	-121.59135
12/25/2011	AQS	060072002	3	11.7	ug/m3 LC	49	Paradise - Theater	1	100.0000	88502	Acceptable PM2.5 AQI & Speciation Mass	17020	Chico, CA	06	California	007	Butte	39.77919	-121.59135
12/26/2011	AQS	060072002	3	17	ug/m3 LC	61	Paradise - Theater	1	100.0000	88502	Acceptable PM2.5 AQI & Speciation Mass	17020	Chico, CA	06	California	007	Butte	39.77919	-121.59135
12/27/2011	AQS	060072002	3	16.6	ug/m3 LC	60	Paradise - Theater	1	100.0000	88502	Acceptable PM2.5 AQI & Speciation Mass	17020	Chico, CA	06	California	007	Butte	39.77919	-121.59135
12/28/2011	AQS	060072002	3	24.6	ug/m3 LC	77	Paradise - Theater	1	100.0000	88502	Acceptable PM2.5 AQI & Speciation Mass	17020	Chico, CA	06	California	007	Butte	39.77919	-121.59135
12/29/2011	AQS	060072002	3	19.2	ug/m3 LC	66	Paradise - Theater	1	100.0000	88502	Acceptable PM2.5 AQI & Speciation Mass	17020	Chico, CA	06	California	007	Butte	39.77919	-121.59135
12/30/2011	AQS	060072002	3	16	ug/m3 LC	59	Paradise - Theater	1	100.0000	88502	Acceptable PM2.5 AQI & Speciation Mass	17020	Chico, CA	06	California	007	Butte	39.77919	-121.59135
12/31/2011	AQS	060072002	3	11.7	ug/m3 LC	49	Paradise - Theater	1	100.0000	88502	Acceptable PM2.5 AQI & Speciation Mass	17020	Chico, CA	06	California	007	Butte	39.77919	-121.59135
01/01/2011	AQS	060074001	3	9.6	ug/m3 LC	40	TRAFFIC, RURAL PAVED ROAD	1	100.0000	88502	Acceptable PM2.5 AQI & Speciation Mass	17020	Chico, CA	06	California	007	Butte	39.327563	-121.668811
01/02/2011	AQS	060074001	3	7.8	ug/m3 LC	33	TRAFFIC, RURAL PAVED ROAD	1	100.0000	88502	Acceptable PM2.5 AQI & Speciation Mass	17020	Chico, CA	06	California	007	Butte	39.327563	-121.668811
01/03/2011	AQS	060074001	3	8.9	ug/m3 LC	37	TRAFFIC, RURAL PAVED ROAD	1	100.0000	88502	Acceptable PM2.5 AQI & Speciation Mass	17020	Chico, CA	06	California	007	Butte	39.327563	-121.668811
01/12/2011	AQS	060074001	3	13.2	ug/m3 LC	53	TRAFFIC, RURAL PAVED ROAD	1	100.0000	88502	Acceptable PM2.5 AQI & Speciation Mass	17020	Chico, CA	06	California	007	Butte	39.327563	-121.668811
01/13/2011	AQS	060074001	3	14.1	ug/m3 LC	55	TRAFFIC, RURAL PAVED ROAD	1	100.0000	88502	Acceptable PM2.5 AQI & Speciation Mass	17020	Chico, CA	06	California	007	Butte	39.327563	-121.668811
01/14/2011	AQS	060074001	3	7.7	ug/m3 LC	32	TRAFFIC, RURAL PAVED ROAD	1	100.0000	88502	Acceptable PM2.5 AQI & Speciation Mass	17020	Chico, CA	06	California	007	Butte	39.327563	-121.668811
01/15/2011	AQS	060074001	3	15.1	ug/m3 LC	57	TRAFFIC, RURAL PAVED ROAD	1	100.0000	88502	Acceptable PM2.5 AQI & Speciation Mass	17020	Chico, CA	06	California	007	Butte	39.327563	-121.668811
01/16/2011	AQS	060074001	3	20.4	ug/m3 LC	68	TRAFFIC, RURAL PAVED ROAD	1	100.0000	88502	Acceptable PM2.5 AQI & Speciation Mass	17020	Chico, CA	06	California	007	Butte	39.327563	-121.668811
01/17/2011	AQS	060074001	3	7.6	ug/m3 LC	32	TRAFFIC, RURAL PAVED ROAD	1	100.0000	88502	Acceptable PM2.5 AQI & Speciation Mass	17020	Chico, CA	06	California	007	Butte	39.327563	-121.668811
01/18/2011	AQS	060074001	3	10.1	ug/m3 LC	42	TRAFFIC, RURAL PAVED ROAD	1	100.0000	88502	Acceptable PM2.5 AQI & Speciation Mass	17020	Chico, CA	06	California	007	Butte	39.327563	-121.668811
01/19/2011	AQS	060074001	3	10.3	ug/m3 LC	43	TRAFFIC, RURAL PAVED ROAD	1	100.0000	88502	Acceptable PM2.5 AQI & Speciation Mass	17020	Chico, CA	06	California	007	Butte	39.327563	-121.668811
01/20/2011	AQS	060074001	3	15.3	ug/m3 LC	58	TRAFFIC, RURAL PAVED ROAD	1	100.0000	88502	Acceptable PM2.5 AQI & Speciation Mass	17020	Chico, CA	06	California	007	Butte	39.327563	-121.668811
01/21/2011	AQS	060074001	3	22.6	ug/m3 LC	73	TRAFFIC, RURAL PAVED ROAD	1	100.0000	88502	Acceptable PM2.5 AQI & Speciation Mass	17020	Chico, CA	06	California	007	Butte	39.327563	-121.668811
01/22/2011	AQS	060074001	3	11.8	ug/m3 LC	49	TRAFFIC, RURAL PAVED ROAD	1	100.0000	88502	Acceptable PM2.5 AQI & Speciation Mass	17020	Chico, CA	06	California	007	Butte	39.327563	-121.668811
01/23/2011	AQS	060074001	3	28.5	ug/m3 LC	85	TRAFFIC, RURAL PAVED ROAD	1	100.0000	88502	Acceptable PM2.5 AQI & Speciation Mass	17020	Chico, CA	06	California	007	Butte	39.327563	-121.668811
01/24/2011	AQS	060074001	3	20.5	ug/m3 LC	69	TRAFFIC, RURAL PAVED ROAD	1	100.0000	88502	Acceptable PM2.5 AQI & Speciation Mass	17020	Chico, CA	06	California	007	Butte	39.327563	-121.668811
01/25/2011	AQS	060074001	3	23.7	ug/m3 LC	75	TRAFFIC, RURAL PAVED ROAD	1	100.0000	88502	Acceptable PM2.5 AQI & Speciation Mass	17020	Chico, CA	06	California	007	Butte	39.327563	-121.668811
01/26/2011	AQS	060074001	3	31.3	ug/m3 LC	91	TRAFFIC, RURAL PAVED ROAD	1	100.0000	88502	Acceptable PM2.5 AQI & Speciation Mass	17020	Chico, CA	06	California	007	Butte	39.327563	-121.668811
01/27/2011	AQS	060074001	3	20	ug/m3 LC	68	TRAFFIC, RURAL PAVED ROAD	1	100.0000	88502	Acceptable PM2.5 AQI & Speciation Mass	17020	Chico, CA	06	California	007	Butte	39.327563	-121.668811
01/28/2011	AQS	060074001	3	18	ug/m3 LC	63	TRAFFIC, RURAL PAVED ROAD	1	100.0000	88502	Acceptable PM2.5 AQI & Speciation Mass	17020	Chico, CA	06	California	007	Butte	39.327563	-121.668811
01/29/2011	AQS	060074001	3	17.2	ug/m3 LC	62	TRAFFIC, RURAL PAVED ROAD	1	100.0000	88502	Acceptable PM2.5 AQI & Speciation Mass	17020	Chico, CA	06	California	007	Butte	39.327563	-121.668811
01/30/2011	AQS	060074001	3	9.5	ug/m3 LC	40	TRAFFIC, RURAL PAVED ROAD	1	100.0000	88502	Acceptable PM2.5 AQI & Speciation Mass	17020	Chico, CA	06	California	007	Butte	39.327563	-121.668811
01/31/2011	AQS	060074001	3	10.1	ug/m3 LC	42	TRAFFIC, RURAL PAVED ROAD	1	100.0000	88502	Acceptable PM2.5 AQI & Speciation Mass	17020	Chico, CA	06	California	007	Butte	39.327563	-121.668811
02/01/2011	AQS	060074001	3	6.1	ug/m3 LC	25	TRAFFIC, RURAL PAVED ROAD	1	100.0000	88502	Acceptable PM2.5 AQI & Speciation Mass	17020	Chico, CA	06	California	007	Butte	39.327563	-121.668811
02/02/2011	AQS	060074001	3	6	ug/m3 LC	25	TRAFFIC, RURAL PAVED ROAD	1	100.0000	88502	Acceptable PM2.5 AQI & Speciation Mass	17020	Chico, CA	06	California	007	Butte	39.327563	-121.668811
02/03/2011	AQS	060074001	3	17.6	ug/m3 LC	63	TRAFFIC, RURAL PAVED ROAD	1	100.0000	88502	Acceptable PM2.5 AQI & Speciation Mass	17020	Chico, CA	06	California	007	Butte	39.327563	-121.668811
02/04/2011	AQS	060074001	3	23.6	ug/m3 LC	75	TRAFFIC, RURAL PAVED ROAD	1	100.0000	88502	Acceptable PM2.5 AQI & Speciation Mass	17020	Chico, CA	06	California	007	Butte	39.327563	-121.668811
02/05/2011	AQS	060074001	3	10.7	ug/m3 LC	45	TRAFFIC, RURAL PAVED ROAD	1	100.0000	88502	Acceptable PM2.5 AQI & Speciation Mass	17020	Chico, CA	06	California	007	Butte	39.327563	-121.668811
02/06/2011	AQS	060074001	3	3.1	ug/m3 LC	13	TRAFFIC, RURAL PAVED ROAD	1	100.0000	88502	Acceptable PM2.5 AQI & Speciation Mass	17020	Chico, CA	06	California	007	Butte	39.327563	-121.668811
02/07/2011	AQS	060074001	3	16	ug/m3 LC	59	TRAFFIC, RURAL PAVED ROAD	1	100.0000	88502	Acceptable PM2.5 AQI & Speciation Mass	17020	Chico, CA	06	California	007	Butte	39.327563	-121.668811
02/08/2011	AQS	060074001	3	2.5	ug/m3 LC	10	TRAFFIC, RURAL PAVED ROAD	1	100.0000	88502	Acceptable PM2.5 AQI & Speciation Mass	17020	Chico, CA	06	California	007	Butte	39.327563	-121.668811
02/09/2011	AQS	060074001	3	3.5	ug/m3 LC	15	TRAFFIC, RURAL PAVED ROAD	1	100.0000	88502	Acceptable PM2.5 AQI & Speciation Mass	17020	Chico, CA	06	California	007	Butte	39.327563	-121.668811
02/10/2011	AQS	060074001	3	8.1	ug/m3 LC	34	TRAFFIC, RURAL PAVED ROAD	1	100.0000	88502	Acceptable PM2.5 AQI & Speciation Mass	17020	Chico, CA	06	California	007	Butte	39.327563	-121.668811
02/11/2011	AQS	060074001	3	17	ug/m3 LC	61	TRAFFIC, RURAL PAVED ROAD	1	100.0000	88502	Acceptable PM2.5 AQI & Speciation Mass	17020	Chico, CA	06	California	007	Butte	39.327563	-121.668811
02/12/2011	AQS	060074001	3	23.2	ug/m3 LC	74	TRAFFIC, RURAL PAVED ROAD	1	100.0000	88502	Acceptable PM2.5 AQI & Speciation Mass	17020	Chico, CA	06	California	007	Butte	39.327563	-121.668811
02/13/2011	AQS	060074001	3	16.7	ug/m3 LC	61	TRAFFIC, RURAL PAVED ROAD	1	100.0000	88502	Acceptable PM2.5 AQI & Speciation Mass	17020	Chico, CA	06	California	007	Butte	39.327563	-121.668811
02/14/2011	AQS	060074001	3	8.1	ug/m3 LC	34	TRAFFIC, RURAL PAVED ROAD	1	100.0000	88502	Acceptable PM2.5 AQI & Speciation Mass	17020	Chico, CA	06	California	007	Butte	39.327563	-121.668811
02/15/2011	AQS	060074001	3	4.8	ug/m3 LC	20	TRAFFIC, RURAL PAVED ROAD	1	100.0000	88502	Acceptable PM2.5 AQI & Speciation Mass	17020	Chico, CA	06	California	007	Butte	39.327563	-121.668811
02/16/2011	AQS	060074001	3	1.8	ug/m3 LC	8	TRAFFIC, RURAL PAVED ROAD	1	100.0000	88502	Acceptable PM2.5 AQI & Speciation Mass	17020	Chico, CA	06	California	007	Butte	39.327563	-121.668811
02/17/2011	AQS	060074001	3	3.5	ug/m3 LC	15	TRAFFIC, RURAL PAVED ROAD	1	100.0000	88502	Acceptable PM2.5 AQI & Speciation Mass	17020	Chico, CA	06	California	007	Butte	39.327563	-121.668811
02/18/2011	AQS	060074001	3	5.7	ug/m3 LC	24	TRAFFIC, RURAL PAVED ROAD	1	100.0000	88502	Acceptable PM2.5 AQI & Speciation Mass	17020	Chico, CA	06	California	007	Butte	39.327563	-121.668811
02/19/2011	AQS	060074001	3	5.4	ug/m3 LC	23	TRAFFIC, RURAL PAVED ROAD	1	100.0000	88502	Acceptable PM2.5 AQI & Speciation Mass	17020	Chico, CA	06	California	007	Butte	39.327563	-121.668811
02/20/2011	AQS	060074001	3	6.8	ug/m3 LC	28	TRAFFIC, RURAL PAVED ROAD	1	100.0000	88502	Acceptable PM2.5 AQI & Speciation Mass	17020	Chico, CA	06	California	007	Butte	39.327563	-121.668811
02/21/2011	AQS	060074001	3	8.4	ug/m3 LC	35	TRAFFIC, RURAL PAVED ROAD	1	100.0000	88502	Acceptable PM2.5 AQI & Speciation Mass	17020	Chico, CA	06	California	007	Butte	39.327563	-121.668811
02/22/2011	AQS	060074001	3	9.6	ug/m3 LC	40	TRAFFIC, RURAL PAVED ROAD	1	100.0000	88502	Acceptable PM2.5 AQI & Speciation Mass	17020	Chico, CA	06	California	007	Butte	39.327563	-121.668811
02/23/2011	AQS	060074001	3	7.6	ug/m3 LC	32	TRAFFIC, RURAL PAVED ROAD	1	100.0000	88502	Acceptable PM2.5 AQI & Speciation Mass	17020	Chico, CA	06	California	007	Butte	39.327563	-121.668811
02/24/2011	AQS	060074001	3	7.4	ug/m3 LC	31	TRAFFIC, RURAL PAVED ROAD	1	100.0000	88502	Acceptable PM2.5 AQI & Speciation Mass	17020	Chico, CA	06	California	007	Butte	39.327563	-121.668811
02/25/2011	AQS	060074001	3	4.9	ug/m3 LC	20	TRAFFIC, RURAL PAVED ROAD	1	100.0000	88502	Acceptable PM2.5 AQI & Speciation Mass	17020	Chico, CA	06	California	007	Butte	39.327563	-121.668811
02/26/2011	AQS	060074001	3	4.5	ug/m3 LC	19	TRAFFIC, RURAL PAVED ROAD	1	100.0000	88502	Acceptable PM2.5 AQI & Speciation Mass	17020	Chico, CA	06	California	007	Butte	39.327563	-121.668811
02/27/2011	AQS	060074001	3	6.1	ug/m3 LC	25	TRAFFIC, RURAL PAVED ROAD	1	100.0000	88502	Acceptable PM2.5 AQI & Speciation Mass	17020	Chico, CA	06	California	007	Butte	39.327563	-121.668811
02/28/2011	AQS	060074001	3	7.8	ug/m3 LC	33	TRAFFIC, RURAL PAVED ROAD	1	100.0000	88502	Acceptable PM2.5 AQI & Speciation Mass	17020	Chico, CA	06	California	007	Butte	39.327563	-121.668811
03/01/2011	AQS	060074001	3	11.2	ug/m3 LC	47	TRAFFIC, RURAL PAVED ROAD	1	100.0000	88502	Acceptable PM2.5 AQI & Speciation Mass	17020	Chico, CA	06	California	007	Butte	39.327563	-121.668811
03/02/2011	AQS	060074001	3	8.1	ug/m3 LC	34	TRAFFIC, RURAL PAVED ROAD	1	100.0000	88502	Acceptable PM2.5 AQI & Speciation Mass	17020	Chico, CA	06	California	007	Butte	39.327563	-121.668811
03/03/2011	AQS	060074001	3	6.9	ug/m3 LC	29	TRAFFIC, RURAL PAVED ROAD	1	100.0000	88502	Acceptable PM2.5 AQI & Speciation Mass	17020	Chico, CA	06	California	007	Butte	39.327563	-121.668811
03/04/2011	AQS	060074001	3	6.8	ug/m3 LC	28	TRAFFIC, RURAL PAVED ROAD	1	100.0000	88502	Acceptable PM2.5 AQI & Speciation Mass	17020	Chico, CA	06	California	007	Butte	39.327563	-121.668811
03/05/2011	AQS	060074001	3	7.2	ug/m3 LC	30	TRAFFIC, RURAL PAVED ROAD	1	100.0000	88502	Acceptable PM2.5 AQI & Speciation Mass	17020	Chico, CA	06	California	007	Butte	39.327563	-121.668811
03/06/2011	AQS	060074001	3	5	ug/m3 LC	21	TRAFFIC, RURAL PAVED ROAD	1	100.0000	88502	Acceptable PM2.5 AQI & Speciation Mass	17020	Chico, CA	06	California	007	Butte	39.327563	-121.668811
03/07/2011	AQS	060074001	3	3.4	ug/m3 LC	14	TRAFFIC, RURAL PAVED ROAD	1	100.0000	88502	Acceptable PM2.5 AQI & Speciation Mass	17020	Chico, CA	06	California	007	Butte	39.327563	-121.668811
03/08/2011	AQS	060074001	3	6.4	ug/m3 LC	27	TRAFFIC, RURAL PAVED ROAD	1	100.0000	88502	Acceptable PM2.5 AQI & Speciation Mass	17020	Chico, CA	06	California	007	Butte	39.327563	-121.668811
03/09/2011	AQS	060074001	3	10.2	ug/m3 LC	43	TRAFFIC, RURAL PAVED ROAD	1	100.0000	88502	Acceptable PM2.5 AQI & Speciation Mass	17020	Chico, CA	06	California	007	Butte	39.327563	-121.668811
03/10/2011	AQS	060074001	3	9.4	ug/m3 LC	39	TRAFFIC, RURAL PAVED ROAD	1	100.0000	88502	Acceptable PM2.5 AQI & Speciation Mass	17020	Chico, CA	06	California	007	Butte	39.327563	-121.668811
03/11/2011	AQS	060074001	3	8.3	ug/m3 LC	35	TRAFFIC, RURAL PAVED ROAD	1	100.0000	88502	Acceptable PM2.5 AQI & Speciation Mass	17020	Chico, CA	06	California	007	Butte	39.327563	-121.668811
03/12/2011	AQS	060074001	3	8.1	ug/m3 LC	34	TRAFFIC, RURAL PAVED ROAD	1	100.0000	88502	Acceptable PM2.5 AQI & Speciation Mass	17020	Chico, CA	06	California	007	Butte	39.327563	-121.668811
03/13/2011	AQS	060074001	3	9.2	ug/m3 LC	38	TRAFFIC, RURAL PAVED ROAD	1	100.0000	88502	Acceptable PM2.5 AQI & Speciation Mass	17020	Chico, CA	06	California	007	Butte	39.327563	-121.668811
03/14/2011	AQS	060074001	3	6.7	ug/m3 LC	28	TRAFFIC, RURAL PAVED ROAD	1	100.0000	88502	Acceptable PM2.5 AQI & Speciation Mass	17020	Chico, CA	06	California	007	Butte	39.327563	-121.668811
03/15/2011	AQS	060074001	3	7.6	ug/m3 LC	32	TRAFFIC, RURAL PAVED ROAD	1	100.0000	88502	Acceptable PM2.5 AQI & Speciation Mass	17020	Chico, CA	06	California	007	Butte	39.327563	-121.668811
03/16/2011	AQS	060074001	3	7.9	ug/m3 LC	33	TRAFFIC, RURAL PAVED ROAD	1	100.0000	88502	Acceptable PM2.5 AQI & Speciation Mass	17020	Chico, CA	06	California	007	Butte	39.327563	-121.668811
03/17/2011	AQS	060074001	3	9	ug/m3 LC	38	TRAFFIC, RURAL PAVED ROAD	1	100.0000	88502	Acceptable PM2.5 AQI & Speciation Mass	17020	Chico, CA	06	California	007	Butte	39.327563	-121.668811
03/18/2011	AQS	060074001	3	6.8	ug/m3 LC	28	TRAFFIC, RURAL PAVED ROAD	1	100.0000	88502	Acceptable PM2.5 AQI & Speciation Mass	17020	Chico, CA	06	California	007	Butte	39.327563	-121.668811
03/19/2011	AQS	060074001	3	4.3	ug/m3 LC	18	TRAFFIC, RURAL PAVED ROAD	1	100.0000	88502	Acceptable PM2.5 AQI & Speciation Mass	17020	Chico, CA	06	California	007	Butte	39.327563	-121.668811
03/21/2011	AQS	060074001	3	6.9	ug/m3 LC	29	TRAFFIC, RURAL PAVED ROAD	1	100.0000	88502	Acceptable PM2.5 AQI & Speciation Mass	17020	Chico, CA	06	California	007	Butte	39.327563	-121.668811
03/22/2011	AQS	060074001	3	7	ug/m3 LC	29	TRAFFIC, RURAL PAVED ROAD	1	100.0000	88502	Acceptable PM2.5 AQI & Speciation Mass	17020	Chico, CA	06	California	007	Butte	39.327563	-121.668811
03/23/2011	AQS	060074001	3	4.7	ug/m3 LC	20	TRAFFIC, RURAL PAVED ROAD	1	100.0000	88502	Acceptable PM2.5 AQI & Speciation Mass	17020	Chico, CA	06	California	007	Butte	39.327563	-121.668811
03/25/2011	AQS	060074001	3	7.5	ug/m3 LC	31	TRAFFIC, RURAL PAVED ROAD	1	100.0000	88502	Acceptable PM2.5 AQI & Speciation Mass	17020	Chico, CA	06	California	007	Butte	39.327563	-121.668811
03/26/2011	AQS	060074001	3	6	ug/m3 LC	25	TRAFFIC, RURAL PAVED ROAD	1	100.0000	88502	Acceptable PM2.5 AQI & Speciation Mass	17020	Chico, CA	06	California	007	Butte	39.327563	-121.668811
03/30/2011	AQS	060074001	3	6.8	ug/m3 LC	28	TRAFFIC, RURAL PAVED ROAD	1	100.0000	88502	Acceptable PM2.5 AQI & Speciation Mass	17020	Chico, CA	06	California	007	Butte	39.327563	-121.668811
03/31/2011	AQS	060074001	3	10.3	ug/m3 LC	43	TRAFFIC, RURAL PAVED ROAD	1	100.0000	88502	Acceptable PM2.5 AQI & Speciation Mass	17020	Chico, CA	06	California	007	Butte	39.327563	-121.668811
04/01/2011	AQS	060074001	3	11.2	ug/m3 LC	47	TRAFFIC, RURAL PAVED ROAD	1	100.0000	88502	Acceptable PM2.5 AQI & Speciation Mass	17020	Chico, CA	06	California	007	Butte	39.327563	-121.668811
04/02/2011	AQS	060074001	3	7.4	ug/m3 LC	31	TRAFFIC, RURAL PAVED ROAD	1	100.0000	88502	Acceptable PM2.5 AQI & Speciation Mass	17020	Chico, CA	06	California	007	Butte	39.327563	-121.668811
04/03/2011	AQS	060074001	3	4.8	ug/m3 LC	20	TRAFFIC, RURAL PAVED ROAD	1	100.0000	88502	Acceptable PM2.5 AQI & Speciation Mass	17020	Chico, CA	06	California	007	Butte	39.327563	-121.668811
04/04/2011	AQS	060074001	3	8.5	ug/m3 LC	35	TRAFFIC, RURAL PAVED ROAD	1	100.0000	88502	Acceptable PM2.5 AQI & Speciation Mass	17020	Chico, CA	06	California	007	Butte	39.327563	-121.668811
04/05/2011	AQS	060074001	3	10	ug/m3 LC	42	TRAFFIC, RURAL PAVED ROAD	1	100.0000	88502	Acceptable PM2.5 AQI & Speciation Mass	17020	Chico, CA	06	California	007	Butte	39.327563	-121.668811
04/06/2011	AQS	060074001	3	8.8	ug/m3 LC	37	TRAFFIC, RURAL PAVED ROAD	1	100.0000	88502	Acceptable PM2.5 AQI & Speciation Mass	17020	Chico, CA	06	California	007	Butte	39.327563	-121.668811
04/07/2011	AQS	060074001	3	7.2	ug/m3 LC	30	TRAFFIC, RURAL PAVED ROAD	1	100.0000	88502	Acceptable PM2.5 AQI & Speciation Mass	17020	Chico, CA	06	California	007	Butte	39.327563	-121.668811
04/08/2011	AQS	060074001	3	7.9	ug/m3 LC	33	TRAFFIC, RURAL PAVED ROAD	1	100.0000	88502	Acceptable PM2.5 AQI & Speciation Mass	17020	Chico, CA	06	California	007	Butte	39.327563	-121.668811
04/09/2011	AQS	060074001	3	9.5	ug/m3 LC	40	TRAFFIC, RURAL PAVED ROAD	1	100.0000	88502	Acceptable PM2.5 AQI & Speciation Mass	17020	Chico, CA	06	California	007	Butte	39.327563	-121.668811
04/10/2011	AQS	060074001	3	11.7	ug/m3 LC	49	TRAFFIC, RURAL PAVED ROAD	1	100.0000	88502	Acceptable PM2.5 AQI & Speciation Mass	17020	Chico, CA	06	California	007	Butte	39.327563	-121.668811
04/11/2011	AQS	060074001	3	11.1	ug/m3 LC	46	TRAFFIC, RURAL PAVED ROAD	1	100.0000	88502	Acceptable PM2.5 AQI & Speciation Mass	17020	Chico, CA	06	California	007	Butte	39.327563	-121.668811
04/12/2011	AQS	060074001	3	9.8	ug/m3 LC	41	TRAFFIC, RURAL PAVED ROAD	1	100.0000	88502	Acceptable PM2.5 AQI & Speciation Mass	17020	Chico, CA	06	California	007	Butte	39.327563	-121.668811
04/13/2011	AQS	060074001	3	5.2	ug/m3 LC	22	TRAFFIC, RURAL PAVED ROAD	1	100.0000	88502	Acceptable PM2.5 AQI & Speciation Mass	17020	Chico, CA	06	California	007	Butte	39.327563	-121.668811
04/14/2011	AQS	060074001	3	12.5	ug/m3 LC	52	TRAFFIC, RURAL PAVED ROAD	1	100.0000	88502	Acceptable PM2.5 AQI & Speciation Mass	17020	Chico, CA	06	California	007	Butte	39.327563	-121.668811
04/15/2011	AQS	060074001	3	17.2	ug/m3 LC	62	TRAFFIC, RURAL PAVED ROAD	1	100.0000	88502	Acceptable PM2.5 AQI & Speciation Mass	17020	Chico, CA	06	California	007	Butte	39.327563	-121.668811
04/16/2011	AQS	060074001	3	16.5	ug/m3 LC	60	TRAFFIC, RURAL PAVED ROAD	1	100.0000	88502	Acceptable PM2.5 AQI & Speciation Mass	17020	Chico, CA	06	California	007	Butte	39.327563	-121.668811
04/17/2011	AQS	060074001	3	9.7	ug/m3 LC	40	TRAFFIC, RURAL PAVED ROAD	1	100.0000	88502	Acceptable PM2.5 AQI & Speciation Mass	17020	Chico, CA	06	California	007	Butte	39.327563	-121.668811
04/18/2011	AQS	060074001	3	8.1	ug/m3 LC	34	TRAFFIC, RURAL PAVED ROAD	1	100.0000	88502	Acceptable PM2.5 AQI & Speciation Mass	17020	Chico, CA	06	California	007	Butte	39.327563	-121.668811
04/19/2011	AQS	060074001	3	8.8	ug/m3 LC	37	TRAFFIC, RURAL PAVED ROAD	1	100.0000	88502	Acceptable PM2.5 AQI & Speciation Mass	17020	Chico, CA	06	California	007	Butte	39.327563	-121.668811
04/20/2011	AQS	060074001	3	7.7	ug/m3 LC	32	TRAFFIC, RURAL PAVED ROAD	1	100.0000	88502	Acceptable PM2.5 AQI & Speciation Mass	17020	Chico, CA	06	California	007	Butte	39.327563	-121.668811
04/21/2011	AQS	060074001	3	5.2	ug/m3 LC	22	TRAFFIC, RURAL PAVED ROAD	1	100.0000	88502	Acceptable PM2.5 AQI & Speciation Mass	17020	Chico, CA	06	California	007	Butte	39.327563	-121.668811
04/22/2011	AQS	060074001	3	9	ug/m3 LC	38	TRAFFIC, RURAL PAVED ROAD	1	100.0000	88502	Acceptable PM2.5 AQI & Speciation Mass	17020	Chico, CA	06	California	007	Butte	39.327563	-121.668811
04/23/2011	AQS	060074001	3	10.7	ug/m3 LC	45	TRAFFIC, RURAL PAVED ROAD	1	100.0000	88502	Acceptable PM2.5 AQI & Speciation Mass	17020	Chico, CA	06	California	007	Butte	39.327563	-121.668811
04/24/2011	AQS	060074001	3	6	ug/m3 LC	25	TRAFFIC, RURAL PAVED ROAD	1	100.0000	88502	Acceptable PM2.5 AQI & Speciation Mass	17020	Chico, CA	06	California	007	Butte	39.327563	-121.668811
04/25/2011	AQS	060074001	3	8.2	ug/m3 LC	34	TRAFFIC, RURAL PAVED ROAD	1	100.0000	88502	Acceptable PM2.5 AQI & Speciation Mass	17020	Chico, CA	06	California	007	Butte	39.327563	-121.668811
04/26/2011	AQS	060074001	3	6.4	ug/m3 LC	27	TRAFFIC, RURAL PAVED ROAD	1	100.0000	88502	Acceptable PM2.5 AQI & Speciation Mass	17020	Chico, CA	06	California	007	Butte	39.327563	-121.668811
04/27/2011	AQS	060074001	3	8.4	ug/m3 LC	35	TRAFFIC, RURAL PAVED ROAD	1	100.0000	88502	Acceptable PM2.5 AQI & Speciation Mass	17020	Chico, CA	06	California	007	Butte	39.327563	-121.668811
04/28/2011	AQS	060074001	3	6.9	ug/m3 LC	29	TRAFFIC, RURAL PAVED ROAD	1	100.0000	88502	Acceptable PM2.5 AQI & Speciation Mass	17020	Chico, CA	06	California	007	Butte	39.327563	-121.668811
04/29/2011	AQS	060074001	3	3.5	ug/m3 LC	15	TRAFFIC, RURAL PAVED ROAD	1	100.0000	88502	Acceptable PM2.5 AQI & Speciation Mass	17020	Chico, CA	06	California	007	Butte	39.327563	-121.668811
04/30/2011	AQS	060074001	3	4.2	ug/m3 LC	18	TRAFFIC, RURAL PAVED ROAD	1	100.0000	88502	Acceptable PM2.5 AQI & Speciation Mass	17020	Chico, CA	06	California	007	Butte	39.327563	-121.668811
05/01/2011	AQS	060074001	3	6.2	ug/m3 LC	26	TRAFFIC, RURAL PAVED ROAD	1	100.0000	88502	Acceptable PM2.5 AQI & Speciation Mass	17020	Chico, CA	06	California	007	Butte	39.327563	-121.668811
05/02/2011	AQS	060074001	3	7	ug/m3 LC	29	TRAFFIC, RURAL PAVED ROAD	1	100.0000	88502	Acceptable PM2.5 AQI & Speciation Mass	17020	Chico, CA	06	California	007	Butte	39.327563	-121.668811
05/03/2011	AQS	060074001	3	8.3	ug/m3 LC	35	TRAFFIC, RURAL PAVED ROAD	1	100.0000	88502	Acceptable PM2.5 AQI & Speciation Mass	17020	Chico, CA	06	California	007	Butte	39.327563	-121.668811
05/04/2011	AQS	060074001	3	8.9	ug/m3 LC	37	TRAFFIC, RURAL PAVED ROAD	1	100.0000	88502	Acceptable PM2.5 AQI & Speciation Mass	17020	Chico, CA	06	California	007	Butte	39.327563	-121.668811
05/05/2011	AQS	060074001	3	9.8	ug/m3 LC	41	TRAFFIC, RURAL PAVED ROAD	1	100.0000	88502	Acceptable PM2.5 AQI & Speciation Mass	17020	Chico, CA	06	California	007	Butte	39.327563	-121.668811
05/06/2011	AQS	060074001	3	13.2	ug/m3 LC	53	TRAFFIC, RURAL PAVED ROAD	1	100.0000	88502	Acceptable PM2.5 AQI & Speciation Mass	17020	Chico, CA	06	California	007	Butte	39.327563	-121.668811
05/07/2011	AQS	060074001	3	9.5	ug/m3 LC	40	TRAFFIC, RURAL PAVED ROAD	1	100.0000	88502	Acceptable PM2.5 AQI & Speciation Mass	17020	Chico, CA	06	California	007	Butte	39.327563	-121.668811
05/08/2011	AQS	060074001	3	6.4	ug/m3 LC	27	TRAFFIC, RURAL PAVED ROAD	1	100.0000	88502	Acceptable PM2.5 AQI & Speciation Mass	17020	Chico, CA	06	California	007	Butte	39.327563	-121.668811
05/09/2011	AQS	060074001	3	4.1	ug/m3 LC	17	TRAFFIC, RURAL PAVED ROAD	1	100.0000	88502	Acceptable PM2.5 AQI & Speciation Mass	17020	Chico, CA	06	California	007	Butte	39.327563	-121.668811
05/10/2011	AQS	060074001	3	5.9	ug/m3 LC	25	TRAFFIC, RURAL PAVED ROAD	1	100.0000	88502	Acceptable PM2.5 AQI & Speciation Mass	17020	Chico, CA	06	California	007	Butte	39.327563	-121.668811
05/11/2011	AQS	060074001	3	8.3	ug/m3 LC	35	TRAFFIC, RURAL PAVED ROAD	1	100.0000	88502	Acceptable PM2.5 AQI & Speciation Mass	17020	Chico, CA	06	California	007	Butte	39.327563	-121.668811
05/12/2011	AQS	060074001	3	8.6	ug/m3 LC	36	TRAFFIC, RURAL PAVED ROAD	1	100.0000	88502	Acceptable PM2.5 AQI & Speciation Mass	17020	Chico, CA	06	California	007	Butte	39.327563	-121.668811
05/13/2011	AQS	060074001	3	9.7	ug/m3 LC	40	TRAFFIC, RURAL PAVED ROAD	1	100.0000	88502	Acceptable PM2.5 AQI & Speciation Mass	17020	Chico, CA	06	California	007	Butte	39.327563	-121.668811
05/14/2011	AQS	060074001	3	10	ug/m3 LC	42	TRAFFIC, RURAL PAVED ROAD	1	100.0000	88502	Acceptable PM2.5 AQI & Speciation Mass	17020	Chico, CA	06	California	007	Butte	39.327563	-121.668811
05/15/2011	AQS	060074001	3	5.2	ug/m3 LC	22	TRAFFIC, RURAL PAVED ROAD	1	100.0000	88502	Acceptable PM2.5 AQI & Speciation Mass	17020	Chico, CA	06	California	007	Butte	39.327563	-121.668811
05/16/2011	AQS	060074001	3	6.5	ug/m3 LC	27	TRAFFIC, RURAL PAVED ROAD	1	100.0000	88502	Acceptable PM2.5 AQI & Speciation Mass	17020	Chico, CA	06	California	007	Butte	39.327563	-121.668811
05/17/2011	AQS	060074001	3	5.9	ug/m3 LC	25	TRAFFIC, RURAL PAVED ROAD	1	100.0000	88502	Acceptable PM2.5 AQI & Speciation Mass	17020	Chico, CA	06	California	007	Butte	39.327563	-121.668811
05/18/2011	AQS	060074001	3	4.2	ug/m3 LC	18	TRAFFIC, RURAL PAVED ROAD	1	100.0000	88502	Acceptable PM2.5 AQI & Speciation Mass	17020	Chico, CA	06	California	007	Butte	39.327563	-121.668811
05/19/2011	AQS	060074001	3	3.4	ug/m3 LC	14	TRAFFIC, RURAL PAVED ROAD	1	100.0000	88502	Acceptable PM2.5 AQI & Speciation Mass	17020	Chico, CA	06	California	007	Butte	39.327563	-121.668811
05/20/2011	AQS	060074001	3	9.1	ug/m3 LC	38	TRAFFIC, RURAL PAVED ROAD	1	100.0000	88502	Acceptable PM2.5 AQI & Speciation Mass	17020	Chico, CA	06	California	007	Butte	39.327563	-121.668811
05/21/2011	AQS	060074001	3	11.3	ug/m3 LC	47	TRAFFIC, RURAL PAVED ROAD	1	100.0000	88502	Acceptable PM2.5 AQI & Speciation Mass	17020	Chico, CA	06	California	007	Butte	39.327563	-121.668811
05/22/2011	AQS	060074001	3	11.2	ug/m3 LC	47	TRAFFIC, RURAL PAVED ROAD	1	100.0000	88502	Acceptable PM2.5 AQI & Speciation Mass	17020	Chico, CA	06	California	007	Butte	39.327563	-121.668811
05/23/2011	AQS	060074001	3	13.2	ug/m3 LC	53	TRAFFIC, RURAL PAVED ROAD	1	100.0000	88502	Acceptable PM2.5 AQI & Speciation Mass	17020	Chico, CA	06	California	007	Butte	39.327563	-121.668811
05/24/2011	AQS	060074001	3	9.9	ug/m3 LC	41	TRAFFIC, RURAL PAVED ROAD	1	100.0000	88502	Acceptable PM2.5 AQI & Speciation Mass	17020	Chico, CA	06	California	007	Butte	39.327563	-121.668811
05/25/2011	AQS	060074001	3	7.6	ug/m3 LC	32	TRAFFIC, RURAL PAVED ROAD	1	100.0000	88502	Acceptable PM2.5 AQI & Speciation Mass	17020	Chico, CA	06	California	007	Butte	39.327563	-121.668811
05/26/2011	AQS	060074001	3	6	ug/m3 LC	25	TRAFFIC, RURAL PAVED ROAD	1	100.0000	88502	Acceptable PM2.5 AQI & Speciation Mass	17020	Chico, CA	06	California	007	Butte	39.327563	-121.668811
05/27/2011	AQS	060074001	3	7.4	ug/m3 LC	31	TRAFFIC, RURAL PAVED ROAD	1	100.0000	88502	Acceptable PM2.5 AQI & Speciation Mass	17020	Chico, CA	06	California	007	Butte	39.327563	-121.668811
05/28/2011	AQS	060074001	3	7.3	ug/m3 LC	30	TRAFFIC, RURAL PAVED ROAD	1	100.0000	88502	Acceptable PM2.5 AQI & Speciation Mass	17020	Chico, CA	06	California	007	Butte	39.327563	-121.668811
05/29/2011	AQS	060074001	3	5.3	ug/m3 LC	22	TRAFFIC, RURAL PAVED ROAD	1	100.0000	88502	Acceptable PM2.5 AQI & Speciation Mass	17020	Chico, CA	06	California	007	Butte	39.327563	-121.668811
05/30/2011	AQS	060074001	3	9.4	ug/m3 LC	39	TRAFFIC, RURAL PAVED ROAD	1	100.0000	88502	Acceptable PM2.5 AQI & Speciation Mass	17020	Chico, CA	06	California	007	Butte	39.327563	-121.668811
05/31/2011	AQS	060074001	3	6.1	ug/m3 LC	25	TRAFFIC, RURAL PAVED ROAD	1	100.0000	88502	Acceptable PM2.5 AQI & Speciation Mass	17020	Chico, CA	06	California	007	Butte	39.327563	-121.668811
06/01/2011	AQS	060074001	3	6.9	ug/m3 LC	29	TRAFFIC, RURAL PAVED ROAD	1	100.0000	88502	Acceptable PM2.5 AQI & Speciation Mass	17020	Chico, CA	06	California	007	Butte	39.327563	-121.668811
06/02/2011	AQS	060074001	3	9.9	ug/m3 LC	41	TRAFFIC, RURAL PAVED ROAD	1	100.0000	88502	Acceptable PM2.5 AQI & Speciation Mass	17020	Chico, CA	06	California	007	Butte	39.327563	-121.668811
06/03/2011	AQS	060074001	3	11.1	ug/m3 LC	46	TRAFFIC, RURAL PAVED ROAD	1	100.0000	88502	Acceptable PM2.5 AQI & Speciation Mass	17020	Chico, CA	06	California	007	Butte	39.327563	-121.668811
06/04/2011	AQS	060074001	3	10.1	ug/m3 LC	42	TRAFFIC, RURAL PAVED ROAD	1	100.0000	88502	Acceptable PM2.5 AQI & Speciation Mass	17020	Chico, CA	06	California	007	Butte	39.327563	-121.668811
06/05/2011	AQS	060074001	3	8.9	ug/m3 LC	37	TRAFFIC, RURAL PAVED ROAD	1	100.0000	88502	Acceptable PM2.5 AQI & Speciation Mass	17020	Chico, CA	06	California	007	Butte	39.327563	-121.668811
06/06/2011	AQS	060074001	3	11	ug/m3 LC	46	TRAFFIC, RURAL PAVED ROAD	1	100.0000	88502	Acceptable PM2.5 AQI & Speciation Mass	17020	Chico, CA	06	California	007	Butte	39.327563	-121.668811
06/07/2011	AQS	060074001	3	10.6	ug/m3 LC	44	TRAFFIC, RURAL PAVED ROAD	1	100.0000	88502	Acceptable PM2.5 AQI & Speciation Mass	17020	Chico, CA	06	California	007	Butte	39.327563	-121.668811
06/08/2011	AQS	060074001	3	14	ug/m3 LC	55	TRAFFIC, RURAL PAVED ROAD	1	100.0000	88502	Acceptable PM2.5 AQI & Speciation Mass	17020	Chico, CA	06	California	007	Butte	39.327563	-121.668811
06/09/2011	AQS	060074001	3	14.6	ug/m3 LC	56	TRAFFIC, RURAL PAVED ROAD	1	100.0000	88502	Acceptable PM2.5 AQI & Speciation Mass	17020	Chico, CA	06	California	007	Butte	39.327563	-121.668811
06/10/2011	AQS	060074001	3	16.5	ug/m3 LC	60	TRAFFIC, RURAL PAVED ROAD	1	100.0000	88502	Acceptable PM2.5 AQI & Speciation Mass	17020	Chico, CA	06	California	007	Butte	39.327563	-121.668811
06/11/2011	AQS	060074001	3	14	ug/m3 LC	55	TRAFFIC, RURAL PAVED ROAD	1	100.0000	88502	Acceptable PM2.5 AQI & Speciation Mass	17020	Chico, CA	06	California	007	Butte	39.327563	-121.668811
06/12/2011	AQS	060074001	3	14.9	ug/m3 LC	57	TRAFFIC, RURAL PAVED ROAD	1	100.0000	88502	Acceptable PM2.5 AQI & Speciation Mass	17020	Chico, CA	06	California	007	Butte	39.327563	-121.668811
06/13/2011	AQS	060074001	3	14.7	ug/m3 LC	56	TRAFFIC, RURAL PAVED ROAD	1	100.0000	88502	Acceptable PM2.5 AQI & Speciation Mass	17020	Chico, CA	06	California	007	Butte	39.327563	-121.668811
06/14/2011	AQS	060074001	3	11.8	ug/m3 LC	49	TRAFFIC, RURAL PAVED ROAD	1	100.0000	88502	Acceptable PM2.5 AQI & Speciation Mass	17020	Chico, CA	06	California	007	Butte	39.327563	-121.668811
06/15/2011	AQS	060074001	3	12.2	ug/m3 LC	51	TRAFFIC, RURAL PAVED ROAD	1	100.0000	88502	Acceptable PM2.5 AQI & Speciation Mass	17020	Chico, CA	06	California	007	Butte	39.327563	-121.668811
06/16/2011	AQS	060074001	3	10.1	ug/m3 LC	42	TRAFFIC, RURAL PAVED ROAD	1	100.0000	88502	Acceptable PM2.5 AQI & Speciation Mass	17020	Chico, CA	06	California	007	Butte	39.327563	-121.668811
06/17/2011	AQS	060074001	3	15.6	ug/m3 LC	58	TRAFFIC, RURAL PAVED ROAD	1	100.0000	88502	Acceptable PM2.5 AQI & Speciation Mass	17020	Chico, CA	06	California	007	Butte	39.327563	-121.668811
06/18/2011	AQS	060074001	3	17.9	ug/m3 LC	63	TRAFFIC, RURAL PAVED ROAD	1	100.0000	88502	Acceptable PM2.5 AQI & Speciation Mass	17020	Chico, CA	06	California	007	Butte	39.327563	-121.668811
06/19/2011	AQS	060074001	3	11.5	ug/m3 LC	48	TRAFFIC, RURAL PAVED ROAD	1	100.0000	88502	Acceptable PM2.5 AQI & Speciation Mass	17020	Chico, CA	06	California	007	Butte	39.327563	-121.668811
06/20/2011	AQS	060074001	3	13.4	ug/m3 LC	54	TRAFFIC, RURAL PAVED ROAD	1	100.0000	88502	Acceptable PM2.5 AQI & Speciation Mass	17020	Chico, CA	06	California	007	Butte	39.327563	-121.668811
06/21/2011	AQS	060074001	3	17.1	ug/m3 LC	62	TRAFFIC, RURAL PAVED ROAD	1	100.0000	88502	Acceptable PM2.5 AQI & Speciation Mass	17020	Chico, CA	06	California	007	Butte	39.327563	-121.668811
06/25/2011	AQS	060074001	3	17.7	ug/m3 LC	63	TRAFFIC, RURAL PAVED ROAD	1	100.0000	88502	Acceptable PM2.5 AQI & Speciation Mass	17020	Chico, CA	06	California	007	Butte	39.327563	-121.668811
06/26/2011	AQS	060074001	3	19.2	ug/m3 LC	66	TRAFFIC, RURAL PAVED ROAD	1	100.0000	88502	Acceptable PM2.5 AQI & Speciation Mass	17020	Chico, CA	06	California	007	Butte	39.327563	-121.668811
06/27/2011	AQS	060074001	3	15.5	ug/m3 LC	58	TRAFFIC, RURAL PAVED ROAD	1	100.0000	88502	Acceptable PM2.5 AQI & Speciation Mass	17020	Chico, CA	06	California	007	Butte	39.327563	-121.668811
06/28/2011	AQS	060074001	3	9.6	ug/m3 LC	40	TRAFFIC, RURAL PAVED ROAD	1	100.0000	88502	Acceptable PM2.5 AQI & Speciation Mass	17020	Chico, CA	06	California	007	Butte	39.327563	-121.668811
06/29/2011	AQS	060074001	3	10.9	ug/m3 LC	45	TRAFFIC, RURAL PAVED ROAD	1	100.0000	88502	Acceptable PM2.5 AQI & Speciation Mass	17020	Chico, CA	06	California	007	Butte	39.327563	-121.668811
06/30/2011	AQS	060074001	3	11.2	ug/m3 LC	47	TRAFFIC, RURAL PAVED ROAD	1	100.0000	88502	Acceptable PM2.5 AQI & Speciation Mass	17020	Chico, CA	06	California	007	Butte	39.327563	-121.668811
07/01/2011	AQS	060074001	3	13.2	ug/m3 LC	53	TRAFFIC, RURAL PAVED ROAD	1	100.0000	88502	Acceptable PM2.5 AQI & Speciation Mass	17020	Chico, CA	06	California	007	Butte	39.327563	-121.668811
07/02/2011	AQS	060074001	3	16.6	ug/m3 LC	60	TRAFFIC, RURAL PAVED ROAD	1	100.0000	88502	Acceptable PM2.5 AQI & Speciation Mass	17020	Chico, CA	06	California	007	Butte	39.327563	-121.668811
07/03/2011	AQS	060074001	3	17	ug/m3 LC	61	TRAFFIC, RURAL PAVED ROAD	1	100.0000	88502	Acceptable PM2.5 AQI & Speciation Mass	17020	Chico, CA	06	California	007	Butte	39.327563	-121.668811
07/04/2011	AQS	060074001	3	16.6	ug/m3 LC	60	TRAFFIC, RURAL PAVED ROAD	1	100.0000	88502	Acceptable PM2.5 AQI & Speciation Mass	17020	Chico, CA	06	California	007	Butte	39.327563	-121.668811
07/05/2011	AQS	060074001	3	19.1	ug/m3 LC	66	TRAFFIC, RURAL PAVED ROAD	1	100.0000	88502	Acceptable PM2.5 AQI & Speciation Mass	17020	Chico, CA	06	California	007	Butte	39.327563	-121.668811
07/06/2011	AQS	060074001	3	18.1	ug/m3 LC	64	TRAFFIC, RURAL PAVED ROAD	1	100.0000	88502	Acceptable PM2.5 AQI & Speciation Mass	17020	Chico, CA	06	California	007	Butte	39.327563	-121.668811
07/07/2011	AQS	060074001	3	14.3	ug/m3 LC	56	TRAFFIC, RURAL PAVED ROAD	1	100.0000	88502	Acceptable PM2.5 AQI & Speciation Mass	17020	Chico, CA	06	California	007	Butte	39.327563	-121.668811
07/08/2011	AQS	060074001	3	16.9	ug/m3 LC	61	TRAFFIC, RURAL PAVED ROAD	1	100.0000	88502	Acceptable PM2.5 AQI & Speciation Mass	17020	Chico, CA	06	California	007	Butte	39.327563	-121.668811
07/09/2011	AQS	060074001	3	19.4	ug/m3 LC	66	TRAFFIC, RURAL PAVED ROAD	1	100.0000	88502	Acceptable PM2.5 AQI & Speciation Mass	17020	Chico, CA	06	California	007	Butte	39.327563	-121.668811
07/10/2011	AQS	060074001	3	19.4	ug/m3 LC	66	TRAFFIC, RURAL PAVED ROAD	1	100.0000	88502	Acceptable PM2.5 AQI & Speciation Mass	17020	Chico, CA	06	California	007	Butte	39.327563	-121.668811
07/11/2011	AQS	060074001	3	14.3	ug/m3 LC	56	TRAFFIC, RURAL PAVED ROAD	1	100.0000	88502	Acceptable PM2.5 AQI & Speciation Mass	17020	Chico, CA	06	California	007	Butte	39.327563	-121.668811
07/12/2011	AQS	060074001	3	14	ug/m3 LC	55	TRAFFIC, RURAL PAVED ROAD	1	100.0000	88502	Acceptable PM2.5 AQI & Speciation Mass	17020	Chico, CA	06	California	007	Butte	39.327563	-121.668811
07/13/2011	AQS	060074001	3	13.1	ug/m3 LC	53	TRAFFIC, RURAL PAVED ROAD	1	100.0000	88502	Acceptable PM2.5 AQI & Speciation Mass	17020	Chico, CA	06	California	007	Butte	39.327563	-121.668811
07/14/2011	AQS	060074001	3	14.8	ug/m3 LC	57	TRAFFIC, RURAL PAVED ROAD	1	100.0000	88502	Acceptable PM2.5 AQI & Speciation Mass	17020	Chico, CA	06	California	007	Butte	39.327563	-121.668811
07/15/2011	AQS	060074001	3	14	ug/m3 LC	55	TRAFFIC, RURAL PAVED ROAD	1	100.0000	88502	Acceptable PM2.5 AQI & Speciation Mass	17020	Chico, CA	06	California	007	Butte	39.327563	-121.668811
07/16/2011	AQS	060074001	3	12.5	ug/m3 LC	52	TRAFFIC, RURAL PAVED ROAD	1	100.0000	88502	Acceptable PM2.5 AQI & Speciation Mass	17020	Chico, CA	06	California	007	Butte	39.327563	-121.668811
07/17/2011	AQS	060074001	3	10.5	ug/m3 LC	44	TRAFFIC, RURAL PAVED ROAD	1	100.0000	88502	Acceptable PM2.5 AQI & Speciation Mass	17020	Chico, CA	06	California	007	Butte	39.327563	-121.668811
07/18/2011	AQS	060074001	3	41.1	ug/m3 LC	115	TRAFFIC, RURAL PAVED ROAD	1	100.0000	88502	Acceptable PM2.5 AQI & Speciation Mass	17020	Chico, CA	06	California	007	Butte	39.327563	-121.668811
07/19/2011	AQS	060074001	3	13.5	ug/m3 LC	54	TRAFFIC, RURAL PAVED ROAD	1	100.0000	88502	Acceptable PM2.5 AQI & Speciation Mass	17020	Chico, CA	06	California	007	Butte	39.327563	-121.668811
07/20/2011	AQS	060074001	3	15.1	ug/m3 LC	57	TRAFFIC, RURAL PAVED ROAD	1	100.0000	88502	Acceptable PM2.5 AQI & Speciation Mass	17020	Chico, CA	06	California	007	Butte	39.327563	-121.668811
07/21/2011	AQS	060074001	3	20.8	ug/m3 LC	69	TRAFFIC, RURAL PAVED ROAD	1	100.0000	88502	Acceptable PM2.5 AQI & Speciation Mass	17020	Chico, CA	06	California	007	Butte	39.327563	-121.668811
07/22/2011	AQS	060074001	3	20.7	ug/m3 LC	69	TRAFFIC, RURAL PAVED ROAD	1	100.0000	88502	Acceptable PM2.5 AQI & Speciation Mass	17020	Chico, CA	06	California	007	Butte	39.327563	-121.668811
07/23/2011	AQS	060074001	3	19.1	ug/m3 LC	66	TRAFFIC, RURAL PAVED ROAD	1	100.0000	88502	Acceptable PM2.5 AQI & Speciation Mass	17020	Chico, CA	06	California	007	Butte	39.327563	-121.668811
07/24/2011	AQS	060074001	3	14.1	ug/m3 LC	55	TRAFFIC, RURAL PAVED ROAD	1	100.0000	88502	Acceptable PM2.5 AQI & Speciation Mass	17020	Chico, CA	06	California	007	Butte	39.327563	-121.668811
07/25/2011	AQS	060074001	3	15.6	ug/m3 LC	58	TRAFFIC, RURAL PAVED ROAD	1	100.0000	88502	Acceptable PM2.5 AQI & Speciation Mass	17020	Chico, CA	06	California	007	Butte	39.327563	-121.668811
07/26/2011	AQS	060074001	3	14	ug/m3 LC	55	TRAFFIC, RURAL PAVED ROAD	1	100.0000	88502	Acceptable PM2.5 AQI & Speciation Mass	17020	Chico, CA	06	California	007	Butte	39.327563	-121.668811
07/27/2011	AQS	060074001	3	12.3	ug/m3 LC	51	TRAFFIC, RURAL PAVED ROAD	1	100.0000	88502	Acceptable PM2.5 AQI & Speciation Mass	17020	Chico, CA	06	California	007	Butte	39.327563	-121.668811
07/28/2011	AQS	060074001	3	14.8	ug/m3 LC	57	TRAFFIC, RURAL PAVED ROAD	1	100.0000	88502	Acceptable PM2.5 AQI & Speciation Mass	17020	Chico, CA	06	California	007	Butte	39.327563	-121.668811
07/29/2011	AQS	060074001	3	13.8	ug/m3 LC	55	TRAFFIC, RURAL PAVED ROAD	1	100.0000	88502	Acceptable PM2.5 AQI & Speciation Mass	17020	Chico, CA	06	California	007	Butte	39.327563	-121.668811
07/30/2011	AQS	060074001	3	13.3	ug/m3 LC	54	TRAFFIC, RURAL PAVED ROAD	1	100.0000	88502	Acceptable PM2.5 AQI & Speciation Mass	17020	Chico, CA	06	California	007	Butte	39.327563	-121.668811
07/31/2011	AQS	060074001	3	13.2	ug/m3 LC	53	TRAFFIC, RURAL PAVED ROAD	1	100.0000	88502	Acceptable PM2.5 AQI & Speciation Mass	17020	Chico, CA	06	California	007	Butte	39.327563	-121.668811
08/01/2011	AQS	060074001	3	17.7	ug/m3 LC	63	TRAFFIC, RURAL PAVED ROAD	1	100.0000	88502	Acceptable PM2.5 AQI & Speciation Mass	17020	Chico, CA	06	California	007	Butte	39.327563	-121.668811
08/02/2011	AQS	060074001	3	15.1	ug/m3 LC	57	TRAFFIC, RURAL PAVED ROAD	1	100.0000	88502	Acceptable PM2.5 AQI & Speciation Mass	17020	Chico, CA	06	California	007	Butte	39.327563	-121.668811
08/03/2011	AQS	060074001	3	16.3	ug/m3 LC	60	TRAFFIC, RURAL PAVED ROAD	1	100.0000	88502	Acceptable PM2.5 AQI & Speciation Mass	17020	Chico, CA	06	California	007	Butte	39.327563	-121.668811
08/04/2011	AQS	060074001	3	12.4	ug/m3 LC	52	TRAFFIC, RURAL PAVED ROAD	1	100.0000	88502	Acceptable PM2.5 AQI & Speciation Mass	17020	Chico, CA	06	California	007	Butte	39.327563	-121.668811
08/05/2011	AQS	060074001	3	12.4	ug/m3 LC	52	TRAFFIC, RURAL PAVED ROAD	1	100.0000	88502	Acceptable PM2.5 AQI & Speciation Mass	17020	Chico, CA	06	California	007	Butte	39.327563	-121.668811
08/06/2011	AQS	060074001	3	13.8	ug/m3 LC	55	TRAFFIC, RURAL PAVED ROAD	1	100.0000	88502	Acceptable PM2.5 AQI & Speciation Mass	17020	Chico, CA	06	California	007	Butte	39.327563	-121.668811
08/07/2011	AQS	060074001	3	12.8	ug/m3 LC	52	TRAFFIC, RURAL PAVED ROAD	1	100.0000	88502	Acceptable PM2.5 AQI & Speciation Mass	17020	Chico, CA	06	California	007	Butte	39.327563	-121.668811
08/08/2011	AQS	060074001	3	13.9	ug/m3 LC	55	TRAFFIC, RURAL PAVED ROAD	1	100.0000	88502	Acceptable PM2.5 AQI & Speciation Mass	17020	Chico, CA	06	California	007	Butte	39.327563	-121.668811
08/09/2011	AQS	060074001	3	14.4	ug/m3 LC	56	TRAFFIC, RURAL PAVED ROAD	1	100.0000	88502	Acceptable PM2.5 AQI & Speciation Mass	17020	Chico, CA	06	California	007	Butte	39.327563	-121.668811
08/10/2011	AQS	060074001	3	16.7	ug/m3 LC	61	TRAFFIC, RURAL PAVED ROAD	1	100.0000	88502	Acceptable PM2.5 AQI & Speciation Mass	17020	Chico, CA	06	California	007	Butte	39.327563	-121.668811
08/11/2011	AQS	060074001	3	16.7	ug/m3 LC	61	TRAFFIC, RURAL PAVED ROAD	1	100.0000	88502	Acceptable PM2.5 AQI & Speciation Mass	17020	Chico, CA	06	California	007	Butte	39.327563	-121.668811
08/12/2011	AQS	060074001	3	19	ug/m3 LC	66	TRAFFIC, RURAL PAVED ROAD	1	100.0000	88502	Acceptable PM2.5 AQI & Speciation Mass	17020	Chico, CA	06	California	007	Butte	39.327563	-121.668811
08/13/2011	AQS	060074001	3	18.8	ug/m3 LC	65	TRAFFIC, RURAL PAVED ROAD	1	100.0000	88502	Acceptable PM2.5 AQI & Speciation Mass	17020	Chico, CA	06	California	007	Butte	39.327563	-121.668811
08/14/2011	AQS	060074001	3	17.2	ug/m3 LC	62	TRAFFIC, RURAL PAVED ROAD	1	100.0000	88502	Acceptable PM2.5 AQI & Speciation Mass	17020	Chico, CA	06	California	007	Butte	39.327563	-121.668811
08/15/2011	AQS	060074001	3	16	ug/m3 LC	59	TRAFFIC, RURAL PAVED ROAD	1	100.0000	88502	Acceptable PM2.5 AQI & Speciation Mass	17020	Chico, CA	06	California	007	Butte	39.327563	-121.668811
08/16/2011	AQS	060074001	3	14.7	ug/m3 LC	56	TRAFFIC, RURAL PAVED ROAD	1	100.0000	88502	Acceptable PM2.5 AQI & Speciation Mass	17020	Chico, CA	06	California	007	Butte	39.327563	-121.668811
08/17/2011	AQS	060074001	3	17.2	ug/m3 LC	62	TRAFFIC, RURAL PAVED ROAD	1	100.0000	88502	Acceptable PM2.5 AQI & Speciation Mass	17020	Chico, CA	06	California	007	Butte	39.327563	-121.668811
08/18/2011	AQS	060074001	3	20.2	ug/m3 LC	68	TRAFFIC, RURAL PAVED ROAD	1	100.0000	88502	Acceptable PM2.5 AQI & Speciation Mass	17020	Chico, CA	06	California	007	Butte	39.327563	-121.668811
08/19/2011	AQS	060074001	3	21.4	ug/m3 LC	71	TRAFFIC, RURAL PAVED ROAD	1	100.0000	88502	Acceptable PM2.5 AQI & Speciation Mass	17020	Chico, CA	06	California	007	Butte	39.327563	-121.668811
08/20/2011	AQS	060074001	3	16.2	ug/m3 LC	60	TRAFFIC, RURAL PAVED ROAD	1	100.0000	88502	Acceptable PM2.5 AQI & Speciation Mass	17020	Chico, CA	06	California	007	Butte	39.327563	-121.668811
08/21/2011	AQS	060074001	3	14.5	ug/m3 LC	56	TRAFFIC, RURAL PAVED ROAD	1	100.0000	88502	Acceptable PM2.5 AQI & Speciation Mass	17020	Chico, CA	06	California	007	Butte	39.327563	-121.668811
08/22/2011	AQS	060074001	3	14.4	ug/m3 LC	56	TRAFFIC, RURAL PAVED ROAD	1	100.0000	88502	Acceptable PM2.5 AQI & Speciation Mass	17020	Chico, CA	06	California	007	Butte	39.327563	-121.668811
08/23/2011	AQS	060074001	3	17.8	ug/m3 LC	63	TRAFFIC, RURAL PAVED ROAD	1	100.0000	88502	Acceptable PM2.5 AQI & Speciation Mass	17020	Chico, CA	06	California	007	Butte	39.327563	-121.668811
08/24/2011	AQS	060074001	3	18.5	ug/m3 LC	64	TRAFFIC, RURAL PAVED ROAD	1	100.0000	88502	Acceptable PM2.5 AQI & Speciation Mass	17020	Chico, CA	06	California	007	Butte	39.327563	-121.668811
08/25/2011	AQS	060074001	3	19.7	ug/m3 LC	67	TRAFFIC, RURAL PAVED ROAD	1	100.0000	88502	Acceptable PM2.5 AQI & Speciation Mass	17020	Chico, CA	06	California	007	Butte	39.327563	-121.668811
08/26/2011	AQS	060074001	3	25.2	ug/m3 LC	79	TRAFFIC, RURAL PAVED ROAD	1	100.0000	88502	Acceptable PM2.5 AQI & Speciation Mass	17020	Chico, CA	06	California	007	Butte	39.327563	-121.668811
08/27/2011	AQS	060074001	3	20.1	ug/m3 LC	68	TRAFFIC, RURAL PAVED ROAD	1	100.0000	88502	Acceptable PM2.5 AQI & Speciation Mass	17020	Chico, CA	06	California	007	Butte	39.327563	-121.668811
08/28/2011	AQS	060074001	3	19.2	ug/m3 LC	66	TRAFFIC, RURAL PAVED ROAD	1	100.0000	88502	Acceptable PM2.5 AQI & Speciation Mass	17020	Chico, CA	06	California	007	Butte	39.327563	-121.668811
08/29/2011	AQS	060074001	3	20.5	ug/m3 LC	69	TRAFFIC, RURAL PAVED ROAD	1	100.0000	88502	Acceptable PM2.5 AQI & Speciation Mass	17020	Chico, CA	06	California	007	Butte	39.327563	-121.668811
08/30/2011	AQS	060074001	3	21.5	ug/m3 LC	71	TRAFFIC, RURAL PAVED ROAD	1	100.0000	88502	Acceptable PM2.5 AQI & Speciation Mass	17020	Chico, CA	06	California	007	Butte	39.327563	-121.668811
08/31/2011	AQS	060074001	3	20.3	ug/m3 LC	68	TRAFFIC, RURAL PAVED ROAD	1	100.0000	88502	Acceptable PM2.5 AQI & Speciation Mass	17020	Chico, CA	06	California	007	Butte	39.327563	-121.668811
09/01/2011	AQS	060074001	3	20.5	ug/m3 LC	69	TRAFFIC, RURAL PAVED ROAD	1	100.0000	88502	Acceptable PM2.5 AQI & Speciation Mass	17020	Chico, CA	06	California	007	Butte	39.327563	-121.668811
09/02/2011	AQS	060074001	3	21	ug/m3 LC	70	TRAFFIC, RURAL PAVED ROAD	1	100.0000	88502	Acceptable PM2.5 AQI & Speciation Mass	17020	Chico, CA	06	California	007	Butte	39.327563	-121.668811
09/03/2011	AQS	060074001	3	21.6	ug/m3 LC	71	TRAFFIC, RURAL PAVED ROAD	1	100.0000	88502	Acceptable PM2.5 AQI & Speciation Mass	17020	Chico, CA	06	California	007	Butte	39.327563	-121.668811
09/04/2011	AQS	060074001	3	21.9	ug/m3 LC	72	TRAFFIC, RURAL PAVED ROAD	1	100.0000	88502	Acceptable PM2.5 AQI & Speciation Mass	17020	Chico, CA	06	California	007	Butte	39.327563	-121.668811
09/05/2011	AQS	060074001	3	19.7	ug/m3 LC	67	TRAFFIC, RURAL PAVED ROAD	1	100.0000	88502	Acceptable PM2.5 AQI & Speciation Mass	17020	Chico, CA	06	California	007	Butte	39.327563	-121.668811
09/06/2011	AQS	060074001	3	17.4	ug/m3 LC	62	TRAFFIC, RURAL PAVED ROAD	1	100.0000	88502	Acceptable PM2.5 AQI & Speciation Mass	17020	Chico, CA	06	California	007	Butte	39.327563	-121.668811
09/07/2011	AQS	060074001	3	16	ug/m3 LC	59	TRAFFIC, RURAL PAVED ROAD	1	100.0000	88502	Acceptable PM2.5 AQI & Speciation Mass	17020	Chico, CA	06	California	007	Butte	39.327563	-121.668811
09/08/2011	AQS	060074001	3	18	ug/m3 LC	63	TRAFFIC, RURAL PAVED ROAD	1	100.0000	88502	Acceptable PM2.5 AQI & Speciation Mass	17020	Chico, CA	06	California	007	Butte	39.327563	-121.668811
09/09/2011	AQS	060074001	3	21.4	ug/m3 LC	71	TRAFFIC, RURAL PAVED ROAD	1	100.0000	88502	Acceptable PM2.5 AQI & Speciation Mass	17020	Chico, CA	06	California	007	Butte	39.327563	-121.668811
09/10/2011	AQS	060074001	3	23.9	ug/m3 LC	76	TRAFFIC, RURAL PAVED ROAD	1	100.0000	88502	Acceptable PM2.5 AQI & Speciation Mass	17020	Chico, CA	06	California	007	Butte	39.327563	-121.668811
09/11/2011	AQS	060074001	3	19.3	ug/m3 LC	66	TRAFFIC, RURAL PAVED ROAD	1	100.0000	88502	Acceptable PM2.5 AQI & Speciation Mass	17020	Chico, CA	06	California	007	Butte	39.327563	-121.668811
09/12/2011	AQS	060074001	3	24.2	ug/m3 LC	76	TRAFFIC, RURAL PAVED ROAD	1	100.0000	88502	Acceptable PM2.5 AQI & Speciation Mass	17020	Chico, CA	06	California	007	Butte	39.327563	-121.668811
09/13/2011	AQS	060074001	3	22.9	ug/m3 LC	74	TRAFFIC, RURAL PAVED ROAD	1	100.0000	88502	Acceptable PM2.5 AQI & Speciation Mass	17020	Chico, CA	06	California	007	Butte	39.327563	-121.668811
09/14/2011	AQS	060074001	3	21	ug/m3 LC	70	TRAFFIC, RURAL PAVED ROAD	1	100.0000	88502	Acceptable PM2.5 AQI & Speciation Mass	17020	Chico, CA	06	California	007	Butte	39.327563	-121.668811
09/15/2011	AQS	060074001	3	19.9	ug/m3 LC	67	TRAFFIC, RURAL PAVED ROAD	1	100.0000	88502	Acceptable PM2.5 AQI & Speciation Mass	17020	Chico, CA	06	California	007	Butte	39.327563	-121.668811
09/16/2011	AQS	060074001	3	20	ug/m3 LC	68	TRAFFIC, RURAL PAVED ROAD	1	100.0000	88502	Acceptable PM2.5 AQI & Speciation Mass	17020	Chico, CA	06	California	007	Butte	39.327563	-121.668811
09/17/2011	AQS	060074001	3	20.2	ug/m3 LC	68	TRAFFIC, RURAL PAVED ROAD	1	100.0000	88502	Acceptable PM2.5 AQI & Speciation Mass	17020	Chico, CA	06	California	007	Butte	39.327563	-121.668811
09/18/2011	AQS	060074001	3	18.7	ug/m3 LC	65	TRAFFIC, RURAL PAVED ROAD	1	100.0000	88502	Acceptable PM2.5 AQI & Speciation Mass	17020	Chico, CA	06	California	007	Butte	39.327563	-121.668811
09/19/2011	AQS	060074001	3	16.9	ug/m3 LC	61	TRAFFIC, RURAL PAVED ROAD	1	100.0000	88502	Acceptable PM2.5 AQI & Speciation Mass	17020	Chico, CA	06	California	007	Butte	39.327563	-121.668811
09/20/2011	AQS	060074001	3	16.3	ug/m3 LC	60	TRAFFIC, RURAL PAVED ROAD	1	100.0000	88502	Acceptable PM2.5 AQI & Speciation Mass	17020	Chico, CA	06	California	007	Butte	39.327563	-121.668811
09/21/2011	AQS	060074001	3	16.2	ug/m3 LC	60	TRAFFIC, RURAL PAVED ROAD	1	100.0000	88502	Acceptable PM2.5 AQI & Speciation Mass	17020	Chico, CA	06	California	007	Butte	39.327563	-121.668811
09/22/2011	AQS	060074001	3	17.7	ug/m3 LC	63	TRAFFIC, RURAL PAVED ROAD	1	100.0000	88502	Acceptable PM2.5 AQI & Speciation Mass	17020	Chico, CA	06	California	007	Butte	39.327563	-121.668811
09/23/2011	AQS	060074001	3	18.9	ug/m3 LC	65	TRAFFIC, RURAL PAVED ROAD	1	100.0000	88502	Acceptable PM2.5 AQI & Speciation Mass	17020	Chico, CA	06	California	007	Butte	39.327563	-121.668811
09/24/2011	AQS	060074001	3	17.4	ug/m3 LC	62	TRAFFIC, RURAL PAVED ROAD	1	100.0000	88502	Acceptable PM2.5 AQI & Speciation Mass	17020	Chico, CA	06	California	007	Butte	39.327563	-121.668811
09/25/2011	AQS	060074001	3	13.9	ug/m3 LC	55	TRAFFIC, RURAL PAVED ROAD	1	100.0000	88502	Acceptable PM2.5 AQI & Speciation Mass	17020	Chico, CA	06	California	007	Butte	39.327563	-121.668811
09/26/2011	AQS	060074001	3	14	ug/m3 LC	55	TRAFFIC, RURAL PAVED ROAD	1	100.0000	88502	Acceptable PM2.5 AQI & Speciation Mass	17020	Chico, CA	06	California	007	Butte	39.327563	-121.668811
09/27/2011	AQS	060074001	3	16.3	ug/m3 LC	60	TRAFFIC, RURAL PAVED ROAD	1	100.0000	88502	Acceptable PM2.5 AQI & Speciation Mass	17020	Chico, CA	06	California	007	Butte	39.327563	-121.668811
09/28/2011	AQS	060074001	3	19.1	ug/m3 LC	66	TRAFFIC, RURAL PAVED ROAD	1	100.0000	88502	Acceptable PM2.5 AQI & Speciation Mass	17020	Chico, CA	06	California	007	Butte	39.327563	-121.668811
09/29/2011	AQS	060074001	3	21.5	ug/m3 LC	71	TRAFFIC, RURAL PAVED ROAD	1	100.0000	88502	Acceptable PM2.5 AQI & Speciation Mass	17020	Chico, CA	06	California	007	Butte	39.327563	-121.668811
09/30/2011	AQS	060074001	3	15.2	ug/m3 LC	58	TRAFFIC, RURAL PAVED ROAD	1	100.0000	88502	Acceptable PM2.5 AQI & Speciation Mass	17020	Chico, CA	06	California	007	Butte	39.327563	-121.668811
10/01/2011	AQS	060074001	3	17.7	ug/m3 LC	63	TRAFFIC, RURAL PAVED ROAD	1	100.0000	88502	Acceptable PM2.5 AQI & Speciation Mass	17020	Chico, CA	06	California	007	Butte	39.327563	-121.668811
10/02/2011	AQS	060074001	3	15.9	ug/m3 LC	59	TRAFFIC, RURAL PAVED ROAD	1	100.0000	88502	Acceptable PM2.5 AQI & Speciation Mass	17020	Chico, CA	06	California	007	Butte	39.327563	-121.668811
10/03/2011	AQS	060074001	3	16.7	ug/m3 LC	61	TRAFFIC, RURAL PAVED ROAD	1	100.0000	88502	Acceptable PM2.5 AQI & Speciation Mass	17020	Chico, CA	06	California	007	Butte	39.327563	-121.668811
10/04/2011	AQS	060074001	3	14.7	ug/m3 LC	56	TRAFFIC, RURAL PAVED ROAD	1	100.0000	88502	Acceptable PM2.5 AQI & Speciation Mass	17020	Chico, CA	06	California	007	Butte	39.327563	-121.668811
10/05/2011	AQS	060074001	3	11	ug/m3 LC	46	TRAFFIC, RURAL PAVED ROAD	1	100.0000	88502	Acceptable PM2.5 AQI & Speciation Mass	17020	Chico, CA	06	California	007	Butte	39.327563	-121.668811
[truncated: 37,512 more rows]
