# Supplementary material for: Association of temporary Environmental Protection Agency regulation suspension with industrial economic viability and local air quality in California, United States
Source: Environ Sci Eur. 2021 Apr 21;33(1):52. doi: 10.1186/s12302-021-00489-9 (PMC8058586; doi:10.1186/s12302-021-00489-9)
Supplement: Supplementary file 18 — Additional file 18. Jan-Jun-Updated.csv [file 12302_2021_489_MOESM18_ESM.csv]

Date	No. of Employed
2020-01-01	4702
2020-01-08	4785
2020-01-15	4799
2020-01-22	4762
2020-01-29	4690
2020-02-05	4599
2020-02-12	4500
2020-02-19	4404
2020-02-26	4320
2020-03-04	4252
2020-03-11	4206
2020-03-18	4182
2020-03-25	4180
2020-04-01	4198
2020-04-08	4230
2020-04-15	4271
2020-04-22	4310
2020-04-29	4337
2020-05-06	4336
2020-05-13	4337
2020-05-20	4297
2020-05-27	4297
2020-06-03	4198
2020-06-10	4020
