# Supplementary material for: Association of temporary Environmental Protection Agency regulation suspension with industrial economic viability and local air quality in California, United States
Source: Environ Sci Eur. 2021 Apr 21;33(1):52. doi: 10.1186/s12302-021-00489-9 (PMC8058586; doi:10.1186/s12302-021-00489-9)
Supplement: Supplementary file 19 — Additional file 19. RawFresnoUnemployment.csv [file 12302_2021_489_MOESM19_ESM.csv]

Date	No. of Employed
2020-01-01	20900
2020-01-08	20186.64551
2020-01-15	20144.53125
2020-01-22	20431.4209
2020-01-29	20800
2020-02-05	21085.96191
2020-02-12	21196.09375
2020-02-19	21096.3623
2020-02-26	20800
2020-03-04	20355.59082
2020-03-11	19835.15625
2020-03-18	19322.24121
2020-03-25	18900
2020-04-01	18639.28223
2020-04-08	18586.71875
2020-04-15	18752.80762
2020-04-22	18928.8
2020-04-29	19100
2020-05-06	19530.78613
2020-05-13	19530
2020-05-20	19875
2020-05-27	19881
2020-06-03	19200
2020-06-10
2020-06-17
2020-06-24
