# Supplementary material for: Association of temporary Environmental Protection Agency regulation suspension with industrial economic viability and local air quality in California, United States
Source: Environ Sci Eur. 2021 Apr 21;33(1):52. doi: 10.1186/s12302-021-00489-9 (PMC8058586; doi:10.1186/s12302-021-00489-9)
Supplement: Supplementary file 20 — Additional file 20. ResearchIntoCaliforniaVer2.csv [file 12302_2021_489_MOESM20_ESM.csv]

Date	No. of Employed
2020-01-01	25400
2020-01-08	24960.68115
2020-01-15	24958.98437
2020-01-22	25160.75439
2020-01-29	25400
2020-02-05	25400
2020-02-12	25570.00732
2020-02-19	25614.45313
2020-02-26	25518.51807
2020-03-04	25300
2020-03-11	25000.42725
2020-03-18	24676.17187
2020-03-25	24389.56299
2020-04-01	24200
2020-04-08	24155.06592
2020-04-15	24281.64062
2020-04-22	24577.01416
2020-04-29	25000
2020-05-06	25462.04834
2020-05-13	25818.35937
2020-05-20	25858.99658
2020-05-27	25300
2020-06-03	25300
2020-06-10	23774.49951
2020-06-17	20823.82812
