# Supplementary material for: Association of temporary Environmental Protection Agency regulation suspension with industrial economic viability and local air quality in California, United States
Source: Environ Sci Eur. 2021 Apr 21;33(1):52. doi: 10.1186/s12302-021-00489-9 (PMC8058586; doi:10.1186/s12302-021-00489-9)
Supplement: Supplementary file 22 — Additional file 22. updatedConstructionData.csv [file 12302_2021_489_MOESM22_ESM.csv]

County	Manufacturing Sector	Manufacturing Est.	Oil Refineries	Population (people)	Area (square miles)	Area (square kilometers)	Population Density (people/square mile)	Population Density (people/square kilometer)	Manufacturing Density (establishment/square kilometer)
Alameda	Fabricated metal product manufacturing	1,835	0	1643700	739.02	1189.337403	2224	1382	1.54
Butte	Miscellaneous manufacturing	181	0	227075	1,636.46	2633.627082	139	86	0.07
Calaveras			0	45235	1,020.01	1641.546973	44	28
Colusa			0	21464	1,150.73	1851.920421	19	12
Contra Costa	Miscellaneous manufacturing	556	4	1133247	715.94	1152.193743	1583	984	0.48
Fresno	Food manufacturing	590	0	978130	5,957.99	9588.455459	164	102	0.06
Glenn			0	27897	1,313.95	2114.597549	21	13
Imperial			0	180216	4,176.60	6721.58615	43	27
Inyo			0	18085	10180.87	16384.52205	2	1
Kern	Fabricated metal product manufacturing	370	2	883053	8131.91	13087.04057	109	67	0.03
Kings			0	150075	1,389.42	2236.05474	108	67
Los Angeles	Apparel manufacturing	12,933	11	10098052	4,057.88	6530.524831	2489	1546	1.98
Madera			0	155013	2,137.07	3439.280782	73	45
Marin	Miscellaneous manufacturing	218	0	260295	520.31	837.3577766	500	311	0.26
Mariposa			0	17540	1,448.82	2331.649774	12	8
Merced			0	269075	1,934.97	3114.03236	139	86
Mono			0	14174	3,048.98	4906.857669	5	3
Monterey	Food manufacturing	254	0	433212	3,280.59	5279.597833	132	82	0.05
Napa	Beverage and tobacco product manufacturing	424	0	140530	748.36	1204.368676	188	117	0.35
Nevada	Miscellaneous manufacturing	152	0	99092	957.77	1541.381403	103	64	0.1
Orange	Fabricated metal product manufacturing	4,760	0	3164182	790.57	1272.299086	4002	2487	3.74
Placer	Miscellaneous manufacturing	248	0	380077	1,407.01	2264.363101	270	168	0.11
Plumas			0	18699	2,553.04	4108.719606	7	5
Riverside	Fabricated metal product manufacturing	1,385	0	2383286	7,206.47	11597.68926	331	205	0.12
Sacramento	Printing and related support activities	781	0	1510023	964.64	1552.437596	1565	973	0.5
San Benito			0	59416	1,388.71	2234.912106	43	27
San Bernardino	Fabricated metal product manufacturing	1,804	0	2135413	20056.92	32278.48386	106	66	0.06
San Diego	Fabricated metal product manufacturing	2,846	0	3302833	4,206.63	6769.914751	785	488	0.42
San Francisco	Printing and related support activities	721	0	870044	46.87	75.42995328	18563	11534	9.56
San Joaquin	Fabricated metal product manufacturing	550	0	732212	1,391.32	2239.112494	526	327	0.25
San Luis Obispo	Beverage and tobacco product manufacturing	374	1	281455	3,298.56	5308.517745	85	53	0.07
San Mateo	Fabricated metal product manufacturing	649	0	765935	448.41	721.645943	1708	1061	0.9
Santa Barbara	Beverage and tobacco product manufacturing	452	1	443738	2,735.08	4401.684588	162	101	0.1
Santa Clara	Computer and electronic product manufacturing	2,371	0	1922200	1,290.10	2076.214694	1490	926	1.14
Shasta			0	179085	3,775.40	6075.917338	47	29
Siskiyou			0	43540	6,277.88	10103.26851	7	4
Solano	Fabricated metal product manufacturing	266	1	438530	821.76	1322.494525	534	332	0.2
Sonoma	Beverage and tobacco product manufacturing	807	0	501317	1,575.85	2536.084742	318	198	0.32
Stanislaus	Food manufacturing	400	0	539301	1,494.83	2405.695692	361	224	0.17
Sutter			0	95872	602.41	969.484919	159	99
Tulare	Food manufacturing	250	0	460477	4,824.21	7763.813418	95	59	0.03
Ventura	Fabricated metal product manufacturing	856	0	848112	1,843.13	2966.230207	460	286	0.29
Yolo	Printing and related support activities	171	0	214977	1,014.69	1632.985263	212	132	0.1
