# Supplementary material for: Association of temporary Environmental Protection Agency regulation suspension with industrial economic viability and local air quality in California, United States
Source: Environ Sci Eur. 2021 Apr 21;33(1):52. doi: 10.1186/s12302-021-00489-9 (PMC8058586; doi:10.1186/s12302-021-00489-9)
Supplement: Supplementary file 25 — Additional file 25. updatedPaperData.csv [file 12302_2021_489_MOESM25_ESM.csv]

Date	No. of Employed
2020-01-01	861500
2020-01-08	825617.1753
2020-01-15	829881.6406
2020-01-22	851839.1235
2020-01-29	875700
2020-02-05	891461.6577
2020-02-12	894030.8594
2020-02-19	882346.106
2020-02-26	858500
2020-03-04	858500
2020-03-11	826861.6089
2020-03-18	793198.8281
2020-03-25	763800.7446
2020-04-01	744600
2020-04-08	740295.1538
2020-04-15	753473.0469
2020-04-22	783731.1646
2020-04-29	826800
2020-05-06	826800
2020-05-13	873665.4175
2020-05-20	909691.0156
2020-05-27	913740.4907
2020-06-03	857300
