# Supplementary material for: Association of temporary Environmental Protection Agency regulation suspension with industrial economic viability and local air quality in California, United States
Source: Environ Sci Eur. 2021 Apr 21;33(1):52. doi: 10.1186/s12302-021-00489-9 (PMC8058586; doi:10.1186/s12302-021-00489-9)
Supplement: Supplementary file 26 — Additional file 26. updatedWoodManufacturing.csv [file 12302_2021_489_MOESM26_ESM.csv]

Date	No. of Employed
2020-01-01	5900
2020-01-08	5765.551758
2020-01-15	5755.46875
2020-01-22	5814.038086
2020-01-29	5900
2020-02-05	5984.790039
2020-02-12	6050.78125
2020-02-19	6089.526367
2020-02-26	6100
2020-03-04	6086.84082
2020-03-11	6058.59375
2020-03-18	6025.952148
2020-03-25	6000
2020-04-01	5990.454102
2020-04-08	6003.90625
2020-04-15	6042.06543
2020-04-22	6100
2020-04-29	6164.379883
2020-05-06	6211.71875
2020-05-13	6206.616211
2020-05-20	6159
2020-05-27	6089
2020-06-03	6100
2020-06-10	5827.368164
2020-06-17	5307.03125
2020-06-24	4438.354492
